# Supplementary material for: Molecular Regulatory Network of Anthocyanin Accumulation in Black Radish Skin as Revealed by Transcriptome and Metabonome Analysis
Source: Int J Mol Sci. 2023 Sep 4;24(17):13663. doi: 10.3390/ijms241713663 (PMC10563070; doi:10.3390/ijms241713663)
Supplement: Supplementary file 1 [file ijms-24-13663-s001.zip]

Archive with 11 entries (11 files):
- Figure S1.jpg
- Table S1.xls
- Table S10.xls
- Table S2.xls
- Table S3.xls
- Table S4.xls
- Table S5.xls
- Table S6.xls
- Table S7.xls
- Table S8.xls
- Table S9.xls
