# Supplementary material for: Molecular Regulatory Network of Anthocyanin Accumulation in Black Radish Skin as Revealed by Transcriptome and Metabonome Analysis
Source: Int J Mol Sci. 2023 Sep 4;24(17):13663. doi: 10.3390/ijms241713663 (PMC10563070; doi:10.3390/ijms241713663)
Supplement: Supplementary file 1 [file ijms-24-13663-s001.zip › Table S1.xls]

## Sheet: Table S1
Table S1. Flavonoid metabolites detected in two radish inbred lines
Meta ID	Compounds	b1（Ion abundance）	b2（Ion abundance）	b3（Ion abundance）	b4（Ion abundance）	w4（Ion abundance）	Class	Q1 (Da)	Molecular Weight (Da)	Ionization model
CWJP002202	Cyanidin-3-O-sophorotrioside-5-O-malonylglucoside	18281.3	270493	444513	199237	9	Anthocyanins	1021.18	1021.25	[M+H]+
CWJP002409	Cyanidin-3-O-p-coumaroyl-sophoroside-5-O-malonyl-glucoside	54306.3	258230	175027	188027	9	Anthocyanins	1005.25	1005.25	[M+H]+
CWJP002544	Cyanidin-3-O-feruloyl-sophoroside-5-O-malonylglucoside	139244	1.66933e+06	1.30867e+06	1.34613e+06	9	Anthocyanins	1035.27	1035.26	[M+H]+
CWJP002795	Cyanidin-3-O-p-coumaroyl-caffeoylsophorotrioside-7-O-malonyl-glucoside	6554.03	58375.7	111437	39635.3	9	Anthocyanins	1197.3	1196.29	[M+H]+
CWJP002833	Cyanidin-di-O-malonyl-glucoside-O-malonyl-diglucoside	9505.77	54977.7	73617	44074.7	9	Anthocyanins	1211.31	1210.3	[M+H]+
CWJP002934	Cyanidin-3-O-p-coumaroyl-caffeoyl-sophoroside-5-O-succinoyl-glucoside	8275	51719	50202.3	51702.3	9	Anthocyanins	1181.3	1181.3	[M+H]+
pmb0557	Cyanidin 3-O-(3'',6''-dimalonylglucoside)	92023.7	197400	216990	9	9	Anthocyanins	621.11	621.109	[M]+
pmb2962	Pelargonidin 3-O-(6''-acetylglucoside)	1123.93	92583	49883	1.02267e+06	9	Anthocyanins	473.11	475.124	[M-2H]-
pmf0617	Peonidin 3-O-sophoroside 5-O-glucoside	41531	54413.3	14270.3	67555.3	9	Anthocyanins	787.23	787.23	[M]+
pmf0619	Peonidin 3-O-feruloylsophoroside-5-glucoside.	10747.3	55831.3	5957.97	13593	9	Anthocyanins	963.28	963.277	[M]+
pme1777	Cyanidin 3,5-O-diglucoside (Cyanin)	2220.7	1666.5	1556.17	5699.77	343.127	Anthocyanins	611.16	611.161	[M]+
CWJP002964	Cyanidin-3-O-sinapoyl-5-O-dimalonylglucoside-glucosid	6522.21	14944.3	6721.63	8070.77	362	Anthocyanins	1151.22	1151.29	[M+H]+
CWJP002576	Cyanidin-3-O-di-caffeoyl-diglucoside-5-O-malonyl-glucoside	4743.2	29257.7	40594.3	17693.7	669.81	Anthocyanins	1167.29	1167.28	[M+H]+
CWJP002621	Cyanidin-3-O-p-coumaroyl-feruloyl-sophoroside-5-O-malonyl-glucoside	16232.8	32461.3	41269.3	35698.7	787.903	Anthocyanins	1181.3	1181.3	[M+H]+
pmb0550	Cyanidin 3-O-glucoside (Kuromanin)	2.50597e+06	1.89987e+06	2247600	3687900	13063.3	Anthocyanins	449.11	449.108	[M]+
pmf0203	Peonidin 3-O-glucoside	1.02514e+06	970380	199337	490520	437157	Anthocyanins	463.12	463.124	[M]+
pme1201	Phloretin	13300.7	265810	8355.17	19814.3	9	Chalcones	273.08	274.073	[M-H]-
mws1731	Chalcone	708.19	4167.07	3222.67	3167.8	717.173	Chalcones	209.09	208.081	[M+H]+
Lmjp003402	2'-Hydroxy-3,4,5,3',4',6'-hexameth-oxychalcone	3586.2	3998.17	4491.27	4039.63	3407.9	Chalcones	405.15	404.147	[M+H]+
mws1140	Naringenin chalcone(4,2',4',6'-Tetrahydroxychalcone)	38735.3	36277	17268.3	14725.3	7631.47	Chalcones	271.07	272.058	[M-H]-
mws0064	Eriodictyol	1325.27	5343.47	2954.67	2141.01	9	Dihydroflavone	287.06	288.053	[M-H]-
pmp000789	Casticin	9	9	8487.23	12995.7	9	Dihydroflavone	375.1	374.085	[M+H]+
pmp000114	5,6,7,8,3',4'-Hexamethoxyflavanone	1704.47	716.52	317.287	208.73	199.303	Dihydroflavone	405.2	404.128	[M+H]+
pmp001075	Hesperitin	1457.03	2272.8	1821.58	9	1565.47	Dihydroflavone	303.08	302.067	[M+H]+
mws1066	Narirutin	2912.83	243517	2482.53	5977.97	4288.93	Dihydroflavone	579.2	580.152	[M-H]-
pme0376	Naringenin	36146.7	35140.7	17944	14505	7612.33	Dihydroflavone	271.07	272.058	[M-H]-
mws0036	Hesperidin	539390	758127	227590	118881	23881.5	Dihydroflavone	609.19	610.16	[M-H]-
pme0001	Hesperetin 7-O-neohesperidoside(Neohesperidin)	799503	1.00434e+06	324557	173333	32940.6	Dihydroflavone	609.2	610.16	[M-H]-
Lmdp003090	Dihydroquercetin(Taxifolin)	21790.7	10920.3	7741.5	3923.33	9	Dihydroflavonol	305.06	304.058	[M+H]+
mws1361	Astilbin	45284.3	6919.63	23184.7	8396.57	9	Dihydroflavonol	449.1	450.096	[M-H]-
mws0744	Dihydromyricetin	4486.17	9449.67	16959.3	17953.7	8411.1	Dihydroflavonol	319.05	320.041	[M-H]-
pme1598	Hesperetin 5-O-glucoside	51251	261007	132810	107575	34852.7	Dihydroflavonol	463.13	464.111	[M-H]-
pmb2979	Hesperetin O-malonylhexoside	102053	9	9	9	326600	Dihydroflavonol	549.2	550.108	[M-H]-
Lmgn003755	5,7-Dihydroxy-2'-methoxy-3',4'-methyleneoxydihydroisoflavone	497.373	1409.9	3041.1	6540.3	9	Dihydroisoflavone	329.07	330.075	[M-H]-
pme0371	Naringenin 7-O-glucoside (Prunin)	90967.3	225117	99518.7	59183.7	9	Flavanols	433.12	434.121	[M-H]-
Lmmp001227	Gallocatechin-catechin-catechin	11194.8	5714.1	12452.4	11567.7	3897.2	Flavanols	883.21	884.216	[M+H]+
mws1422	(-)-Epiafzelechin	11884.4	168279	12492.3	94808.7	5458.6	Flavanols	275.1	274.073	[M+H]+
mws1397	(-)-Epicatechin gallate	5976.67	2004.63	682483	3261.8	6241.2	Flavanols	441.3	442.073	[M-H]-
mws0042	(-)-Epigallocatechin	4729.33	9	24309.7	1221.93	6351.67	Flavanols	305	306.061	[M-H]-
mws2221	Catechin gallate	6101.93	3414.47	859374	7795.03	8929.23	Flavanols	441.08	442.073	[M-H]-
mws0034	Epigallocatechin gallate	10458.7	11148.3	771045	4965.3	10606.4	Flavanols	457.2	458.068	[M-H]-
pme0460	L-Epicatechin	12849.7	34208	111590	7428.07	13044	Flavanols	291	290.067	[M+H]+
mws2220	Gallocatechin 3-O-gallate	12381.3	11968.7	958849	5112.73	13961.1	Flavanols	457.08	458.068	[M-H]-
mws0049	(+)-Gallocatechin	25062.5	10808.8	100685	12777.7	16728.9	Flavanols	307	306.061	[M+H]+
pmn001416	Catechin-(7,8-bc)-4α-(3,4-dihydroxyphenyl)-dihydro-2-(3H)-pyranone	46369.3	75470	20360.7	31061.3	40687.7	Flavanols	451.1	452.093	[M-H]-
pmc1990	4'-Hydroxy-5,7-dimethoxyflavanone	1.83543e+06	1.55377e+06	1.56963e+06	1.62693e+06	1283900	Flavanols	299.1	300.1	[M-H]-
Hmqp002870	Luteolin-O-Hexoside-O-Hexoside-O-Pentoside	365653	8660.8	9	9	9	Flavonoid	743.2	742.192	[M+H]+
Lmqn003210	5-Hydroxy-6,7-dimethoxyflavone	9	1608.8	3936.3	11693	9	Flavonoid	297.07	298.084	[M-H]-
Lmzp004885	Tricin	9	7417.53	19005.3	56368.7	9	Flavonoid	331.08	330.074	[M+H]+
Zmhn003534	Naringenin-O-glucoside	328817	332553	164977	117860	9	Flavonoid	433.11	434.121	[M-H]-
pmb0576	Apigenin O-malonylhexoside	11131.1	23908	20672	43009.7	9	Flavonoid	519	518	[M+H]+
pmb0743	Tricin 7-O-β-guaiacylglycerol	9	2360.5	2694.47	3048.53	9	Flavonoid	527.1	526.125	[M+H]+
pmb3006	Apigenin 7-O-glucoside(Cosmosiin)	1577.8	20374.7	23950	9	9	Flavonoid	431.1	432.088	[M-H]-
pmb3043	Tricin 5-O-rutinoside	35587.3	1279.57	9	9	9	Flavonoid	637.1	638.155	[M-H]-
pmn001697	Apigenin-7-O-β-D-glucuronide	4640.97	9	10190	9	9	Flavonoid	445.08	446.068	[M-H]-
pmp000008	5-Hydroxy-6,7,3',4'-tetramethoxyflavone	9	2380.23	5269.47	5678.07	9	Flavonoid	359.11	358.09	[M+H]+
pmp000110	7-Hydroxy-3,5,6,8-tetramethoxyflavone	9	640.767	6642.63	16196.7	9	Flavonoid	359.1	358.09	[M+H]+
pmp000352	Licoflavone C	9	9	870.023	28307	9	Flavonoid	339.12	338.101	[M+H]+
Zmhp002814	5,7,8-Tetrahydroxy-6-methoxyflavone	16472.2	8845.77	1642.27	1645.43	238.537	Flavonoid	301.07	300.063	[M+H]+
Zmhp002714	5,6,7-Tetrahydroxy-8-methoxyflavone	30794.3	17259	2237.54	4655.93	363.3	Flavonoid	301.07	300.063	[M+H]+
pmp000968	Wogonin	251.463	360.053	203.293	7114.6	372.65	Flavonoid	285.1	284.058	[M+H]+
mws0051	Acacetin	507.293	1022.99	1124.08	737.627	503.327	Flavonoid	285.07	284.058	[M+H]+
Hmmp002073	Apigenin-O-Hexoside-O-rhamnoside-O-Hexoside-O-Hexoside	4473.1	2964.37	1547.53	2051.07	555.973	Flavonoid	903.25	902.241	[M+H]+
Zmhp002734	5,7,2',5'-Tetrahydroxy-8,6'-dimethoxyflavone	501.58	1694.5	5171.7	7669.67	777.663	Flavonoid	347.08	346.068	[M+H]+
CWJP002289	Kaempferol-3-O-glucosyl-rhamnosyl-glucoside-glucoside	48329.3	89222.7	73764.3	110386	875.417	Flavonoid	919.25	918.243	[M+H]+
pmb3053	Tricin O-eudesmic acid	1335.67	5300.67	3767.33	1171.57	1309.52	Flavonoid	523.1	524.111	[M-H]-
Zmhp003113	Vitexin 2''-O-(6'''-(E)-p-coumaroyl)glucoside-4'-O-glucoside-iso1	8552.67	1985.03	2480.23	1667.55	1456.66	Flavonoid	903.26	902.248	[M+H]+
pme0088	Luteolin	1951.23	1342.7	2984.05	1455.2	1831.03	Flavonoid	285	286.038	[M-H]-
Lmyp004617	Pinocembrin 7-O-β-D-glucoside(Pinocembroside)	4696.97	5856.63	4998.23	1424.99	2238.5	Flavonoid	419.13	418.127	[M+H]+
pmp000577	Acacetin-7-O-glucuronide	2410	2954.7	4012.77	3771.6	2755.13	Flavonoid	461.11	460.099	[M+H]+
Lmzp002365	Hesperetin-7-O-glucoside	5568	31948.7	22845	21845	2927.2	Flavonoid	465.14	464.131	[M+H]+
pmb3002	Chrysoeriol-7-O-rutinoside	92414.3	73229.3	36280.3	21959	3208.87	Flavonoid	607.1	608.146	[M-H]-
pmb0620	Chrysoeriol-6-C-hexoside 8-C-hexoside-O-hexoside	4265.77	13040.5	15702.3	39288.7	3613.53	Flavonoid	787.1	786.184	[M+H]+
pmb3007	Chrysoeriol-O-glucuronic acid	6342.6	23985.3	26572.7	26420	4264.2	Flavonoid	475.1	476.076	[M-H]-
Hmcn002875	6-Hydroxyluteolin	8953.47	11156.8	6644.5	6078.23	5367.47	Flavonoid	301.04	302.043	[M-H]-
pmp000579	Diosmetin-7-O-galactoside	30974	58614	79422.7	43130.3	6168.13	Flavonoid	463.12	462.096	[M+H]+
pmn001668	Apigenin-3-O-α-L-rhamnoside	20019.3	28852.7	18977.7	28047	7570.1	Flavonoid	415.1	416.128	[M-H]-
pmp000583	Diosmetin-7-O-glucuronide	11951.3	5126.3	69565	7580.73	10400.5	Flavonoid	477.1	476.076	[M+H]+
pmn001702	Tetahydroxy-flavone-7-O-β-D-glucuronide	6125.73	3391	43629.3	3921.67	24539.4	Flavonoid	461.08	462.062	[M-H]-
Lmlp003531	Luteolin-3'-O-β-D-glucoside	56247.7	50217.3	85235.7	93000	27438	Flavonoid	449.11	448.101	[M+H]+
Hmcn001884	6-HydroxyLuteolin-5-glucoside	56522	276580	127354	115708	32244	Flavonoid	463.09	464.095	[M-H]-
pmn001639	Cynaroside	76056	27845	47613.3	29518.7	32984.5	Flavonoid	447.1	448.082	[M-H]-
mws4167	Luteolin-7-O-glucuronide	19141.7	37285	68990.3	20818	33873.6	Flavonoid	463.09	462.062	[M+H]+
pmb3042	Tricin 5-O-hexoside	14727.3	18307	11847.3	12495.3	34440.7	Flavonoid	491.1	492.105	[M-H]-
pmb2976	Chrysoeriol-C-pentosyl-O-hexosyl-O-hexoside	6.58073e+06	475370	115527	30744.7	136767	Flavonoid	755.1	756.175	[M-H]-
pmb0676	8-C-Hexosyl-chrysoeriol O-feruloylhexoside	256747	68993	9	9	9	Flavonoid carbonoside	801	800.181	[M+H]+
pmb0663	8-C-Hexosyl-Luteolin-O-hexoside	103149	24928	3470	15148	683.367	Flavonoid carbonoside	611.1	610.153	[M+H]+
pmb0660	C-Hexosyl-Luteolin-O-p-coumaroylhexoside	10338.2	16190.2	13384.9	13675.7	710.563	Flavonoid carbonoside	757.2	756.158	[M+H]+
pmb0626	6-C-Hexosyl-apigenin O-hexosyl-O-hexoside	11911	3368.73	1212.55	905.56	1035.62	Flavonoid carbonoside	757.1	756.175	[M+H]+
pmb0678	8-C-Hexosyl-apigenin O-feruloylhexoside	37636	18954.7	11605	6239.1	1352.41	Flavonoid carbonoside	771.2	770.172	[M+H]+
pmb0662	C-Hexosyl-Luteolin-O-feruloylhexoside	216738	139110	55604	26365	1903.1	Flavonoid carbonoside	787.2	786.167	[M+H]+
mws0048	Vitexin	13262.2	1066.8	3229.73	65898.7	5792.67	Flavonoid carbonoside	431.11	432.088	[M-H]-
pmb0666	6-C-Hexosyl-apigenin O-sinapoylhexoside	24200	51916	48764	50317.7	6232.23	Flavonoid carbonoside	801.1	800.181	[M+H]+
mws1434	Isovitexin	13229.8	9	2714.73	67504.3	8208.67	Flavonoid carbonoside	431.11	432.088	[M-H]-
pmb0639	8-C-Hexosyl-apigenin O-hexosyl-O-hexoside	83781.7	32783.3	14919.7	8615.87	10423.8	Flavonoid carbonoside	757.2	756.175	[M+H]+
pmp001110	Apigenin-6-C-β-D-xyloside-8-C-β-Darabinoside	13415	27896.3	23241.7	19903	14152.3	Flavonoid carbonoside	535.14	534.114	[M+H]+
pmp000700	Isoorientin	49501	54176.7	62157.7	103204	24477	Flavonoid carbonoside	449.1	448.082	[M+H]+
GQ512002	Isorhamnetin-3-O-rutinoside	175590	408613	138523	159449	9	Flavonols	623.1	624.14	[M-H]-
Lmyp003500	Kaempferol-3-O-(2''-galloyl)-β-D-galactopyranoside	9	9	9	221143	9	Flavonols	601.12	600.112	[M+H]+
Lmyp003599	Kaempferol-3-O-(6''-galloyl)-β-D-glucopyranoside	9	9	9	179410	9	Flavonols	601.12	600.112	[M+H]+
Lmyp004022	Kaempferol-3-O-(2''-galloyl)-β-D-glucopyranoside	9	2166.83	3676.63	142940	9	Flavonols	601.12	600.112	[M+H]+
mws1173	Garbanzol	9	9	14118.9	32508.3	9	Flavonols	271	272.058	[M-H]-
mws1326	Herbacetin	1497.27	4434.67	1980.2	1105.07	9	Flavonols	301.04	302.033	[M-H]-
pmn001551	Natsudaidain	9	2077.97	1117.02	3396.7	9	Flavonols	417.1	418.108	[M-H]-
pmn001645	Isorhamnetin 3-O-β-(2''-O-acetyl-β-D-glucuronide)	19900.7	113637	80125	58896.3	9	Flavonols	533.1	534.08	[M-H]-
pmp001312	6-Hydroxykaempferol-3,7,6-O-triglycoside	9562.53	1592	9	1395.8	9	Flavonols	789.2	788.164	[M+H]+
pmb3013	Isorhamnetin O-acetyl-hexoside	3759.83	13284	13037.7	40906	414	Flavonols	519.1	520.1	[M-H]-
Hmbp001825	Quercetin-3-sambubioside	1.40861e+06	75392	8603.47	9290.57	509.497	Flavonols	597.15	596.138	[M+H]+
Lmbp002336	Quercetin-3-O-(2-O-α-L-rhamnopyranosyl)-β-D-galactopyranoside	22671	2720.87	2364.3	2069.6	597.323	Flavonols	611.16	610.153	[M+H]+
Lmbp003230	Kaempferol-3-O-neohesperidoside	5666.57	6525.47	4271.5	3398.1	715.133	Flavonols	595.16	594.158	[M+H]+
pme2493	Kaempferol-3,7-dirhamnoside(Kaempferitrin)	5747.2	15716.3	18172.3	16756.3	819.443	Flavonols	579.2	578.137	[M+H]+
mws1068	Kaempferol	1049.64	1842.33	1023.6	1179.3	838.863	Flavonols	285.05	286.038	[M-H]-
CWJP002007	Kaempferol-3-O-feruloyl-sophoroside-7-O-glucoside	14878.4	2484.17	3189.62	3736.17	846.563	Flavonols	949.27	948.254	[M+H]+
pmn001642	Kaempferol-3-O-β-(2''-O-acetyl-β-D-glucuronide)	2159.27	34027.7	13410	78176.3	918	Flavonols	503.1	504.071	[M-H]-
Li512111	Isorhamnetin acetyl hexoside	9	9	13926	36222.7	1144.6	Flavonols	519.11	520.1	[M-H]-
Hmcp001757	Quercetin-O-rhamnoside-O-Hexoside-O-rhamnoside	315083	13986.7	5764.37	5000.1	1256.03	Flavonols	757.22	756.211	[M+H]+
Hmcp002029	Kaempferol-O-Pentoside-O-hexoside	328327	66979.7	3098.17	3796.2	1391.93	Flavonols	581.15	580.142	[M+H]+
Lmlp002975	Quercetin-3-O-β-D-xylopyranosyl-(1→2)-β-D-galactopyranoside	1.50247e+06	92901.3	8134.5	9659.3	1392.25	Flavonols	597.14	596.137	[M+H]+
Hmmp002008	Isorhamnetin-O-Hexoside-O-rhamnoside-O-Hexoside-O-Hexoside	11714.3	126217	130046	159523	1405.24	Flavonols	949.25	948.247	[M+H]+
Lmbp003668	Kaempferol-3-arabinopyranoside	16299	18348.7	7321.4	6663.4	1699.1	Flavonols	419.1	418.09	[M+H]+
mws1290	Tiliroside	2371.97	103634	2626.97	4003	1787.93	Flavonols	593.14	594.114	[M-H]-
pme0321	Kaempferol-7-O-rhamnoside	63974.3	215057	10430.8	1582.43	1969.7	Flavonols	431.11	432.088	[M-H]-
pme1540	Isorhamnetin 3-O-neohesperidoside	5198.67	6995.43	4740.2	4020.03	2088.47	Flavonols	625.17	624.14	[M+H]+
Lmmp002963	Methylquercetin glu-rha	5676.37	3266.93	1845.07	1514.88	2172.1	Flavonols	625.18	624.169	[M+H]+
CWJP002348	Kaempferol-3-O-rhamnosyl-sophoroside-7-O-glucoside	14127	121079	133497	128970	2182.36	Flavonols	949.26	948.254	[M+H]+
Hmcp001858	Kaempferol-O-rhamnoside-O-Pentoside	7146.2	51441	485957	207957	2233.13	Flavonols	565.15	564.147	[M+H]+
Hmpp003242	Isorhamnetin-3-O-β-D-glucoside	29032.7	124310	47634.3	107109	2438.97	Flavonols	479.11	478.101	[M+H]+
CWJP002681	Kaempferol-3-O-(p-coumaryl)-sophoroside-7-O-glucoside	127675	79399	54437	36964.3	3137.43	Flavonols	919.23	918.243	[M+H]+
mws0032	Myricetin	9140.7	20692	7580.93	3776.03	3710.6	Flavonols	319.04	318.027	[M+H]+
Hmln002199	Quercetin-3-O-(6''-O-acetyl)-galactoside	4381.73	5600.67	15571	13543.4	3980	Flavonols	505.1	506.107	[M-H]-
Hmln002189	Quercetin-3-O-(6''-O-malonyl)-galactoside	89201.3	391160	307760	703300	4655.9	Flavonols	549.09	550.096	[M-H]-
pmp000117	3,5,6,7,8,3',4'-Heptamethoxyflavone	7117.53	66043.7	9036.3	7048.53	5780.5	Flavonols	433.2	432.122	[M+H]+
Hmcp001589	Isorhamnetin-O-Hexoside-O-Hexoside-O-Rhamnoside	279890	248643	79485.7	62965.7	6076.43	Flavonols	787.23	786.221	[M+H]+
mws0045	Quercitrin	53219	117177	48671.3	22989.3	6282.27	Flavonols	449.1	448.082	[M+H]+
Hmln002582	Kaempferol-3-O-(6''-O-acetyl)-glucoside	4726.93	15999.3	25515.3	34935.3	6309.9	Flavonols	489.11	490.112	[M-H]-
Hmln002483	Kaempferol-3-O-(6''-O-malonyl)-glucoside	5166.93	35621.3	102268	388153	7330.1	Flavonols	533.1	534.101	[M-H]-
Lmdp002969	Myricetin 3-O-galactoside	42768.7	559260	59823.7	34001	7560.13	Flavonols	481.1	480.09	[M+H]+
Hmln002402	Kaempferol-3-O-(6''-O-malonyl)-galactoside	10660.9	33789.3	95580	390430	8024.57	Flavonols	533.1	534.101	[M-H]-
Lmdp003509	Quercetin-3-O-β-D-xylopyranoside	22573.5	15953	12008.9	10099.3	9478.33	Flavonols	435.09	434.084	[M+H]+
pmn001614	Kaempferol-3,7-O-α-L-rhamnoside	3.32457e+06	1455000	76237.3	49015	13298.2	Flavonols	577.2	578.137	[M-H]-
pme0369	Kaempferol-3-O-rutinoside(Nicotiflorin)	1.73723e+06	1.17818e+06	97641.3	55122.7	13663.8	Flavonols	593.16	594.132	[M-H]-
pme1605	Kaempferol-3-O-robinobioside(Biorobin)	1.37077e+06	1.21374e+06	113821	51211.3	15764.9	Flavonols	593.16	594.132	[M-H]-
Lmqp001991	Isorhamnetin	19744.8	23822.7	24464.3	5803.43	16936.1	Flavonols	317.06	316.058	[M+H]+
pme3486	Myricetin 3-O-rutinoside	6478.73	13804.7	5813.2	4582.87	17550.3	Flavonols	625.15	626.148	[M-H]-
mws2186	Avicularin	28258	7775.4	11641.4	7951.1	18788.7	Flavonols	435.08	434.068	[M+H]+
mws0056	Myricitrin	12765.5	2642.93	8721.73	138560	21035.6	Flavonols	463.1	464.076	[M-H]-
Lmzn001894	Kaempferol-3-O-β-D-glucuronide	8542.87	4735.5	43361.8	7526.93	26612.2	Flavonols	461.07	462.08	[M-H]-
mws0059	Rutin	26631.3	56298.3	25886	19471.5	28596.7	Flavonols	609.1	610.126	[M-H]-
Lmmp003422	Kaempferol-3-O-β-d-glucopyranoside	160267	192260	241637	321653	29879	Flavonols	449.11	448.101	[M+H]+
pmn001583	Quercetin-3-O-robinobioside	39262.7	71660.3	33863	22969.2	38637.7	Flavonols	609.1	610.126	[M-H]-
mws4183	Quercetin-3-O-α-L-arabinopyranoside(guaijaverin)	56312	22125	23106	11487.4	40056	Flavonols	433.08	434.068	[M-H]-
mws0091	Isoquercitrin(Quercetin-3-O-β-D-glucoside)	47190.7	68087.7	72829	78000.7	40151.3	Flavonols	463.09	464.076	[M-H]-
pmp001309	6-Hydroxykaempferol-7-O-glucoside	533737	700470	680177	628923	41386.7	Flavonols	465.1	464.076	[M+H]+
mws0919	Kaempferin	151417	189380	259360	462027	42070.7	Flavonols	431	432.088	[M-H]-
mws2209	Astragalin (Kaempferol 3-O-Glucoside)	21079.3	19772.7	58698.7	19160	47811	Flavonols	447.1	448.082	[M-H]-
mws0061	Hyperin	63822.3	107799	128915	113781	70752.7	Flavonols	463.1	464.076	[M-H]-
Lmbp003393	Quercetin-3-O-α-L-rhamnopyranoside	276803	216867	305927	291073	95736.3	Flavonols	449.11	448.1	[M+H]+
pme2954	Quercetin	238647	343910	161787	185970	179357	Flavonols	303.04	302.033	[M+H]+
CWJP001293	Kaempferol-3-O-caffeoylsophoroside-7-O-glucoside	2544.62	2285.25	2408.27	2133.57	308.543	Flavonols	935.27	934.238	[M+H]+
pmb3894	Di-O-methylquercetin	2139100	1.06201e+07	4415400	2.18347e+06	1.26137e+06	Flavonols	329.1	330.061	[M-H]-
Lmgn002843	2'-Hydroxyisoflavone	978.703	9477.5	735.367	3051.5	352.4	Isoflavones	285.05	286.048	[M-H]-
mws0918	Prunetin	2222.52	2421.63	3954.67	1012.44	679.98	Isoflavones	283	284.058	[M-H]-
pmp000548	Pratensein	3693.4	1928.63	834.14	2924.77	776.597	Isoflavones	301.07	300.053	[M+H]+
mws2118	Phloretin 2'-O-glucoside	69065	1.46874e+06	90549	130277	4628.83	Isoflavones	435.13	436.116	[M-H]-
Lmdp003577	Genistin(Genistein 7-O-Glucoside)	4408	22232.7	34361.3	19062.3	4939.3	Isoflavones	433.11	432.106	[M+H]+
pme3285	Afzelechin(3,5,7,4'-Tetrahydroxyflavan)	7885.37	15792.5	15952.3	10162.3	15906	Isoflavones	275	274.073	[M+H]+
pmp000107	Monohydroxy-trimethoxyflavone	16273	5218.93	629.653	377	8978.93	Other Flavonoids	329.1	328.081	[M+H]+
pme0432	Procyanidin A2	9	148422	218830	77088	9	Proanthocyanidins	575.12	576.127	[M-H]-
pmn001667	Procyanidin B4	9	48842.7	200253	54817.7	391.267	Proanthocyanidins	577.14	578.142	[M-H]-
mws0836	Procyanidin B1	2707.97	170.5	12082.9	9	1319.2	Proanthocyanidins	577.14	578.142	[M-H]-
pme0434	Procyanidin B2	3692.2	9	15348	9	1700.9	Proanthocyanidins	577.14	578.142	[M-H]-
pme0436	Procyanidin B3	3514.6	9	13476.7	9	2086.23	Proanthocyanidins	577.14	578.142	[M-H]-
Q1, precursor ion.
