# Supplementary material for: Molecular Regulatory Network of Anthocyanin Accumulation in Black Radish Skin as Revealed by Transcriptome and Metabonome Analysis
Source: Int J Mol Sci. 2023 Sep 4;24(17):13663. doi: 10.3390/ijms241713663 (PMC10563070; doi:10.3390/ijms241713663)
Supplement: Supplementary file 1 [file ijms-24-13663-s001.zip › Table S10.xls]

## Sheet: Sheet1
Table S1. Details of primers for qRT-PCR in this study
Gene names	Gene ID	primer sequences (5'-3')	product sizes(bp)
PAL	LOC108855076	F:GATGAGCGGGAAGCCAGAGT	282
		R:ATCAGAGGGTTGTCGTTGACGGAGT
4CL	LOC108817856	F:TTCCGTAAGTAGCACAACAA	112
		R:TTCTCCAGCCACTTCATCTC
F3'H	LOC108814778	F:TTCCTCACAATCCTTCTCCCTA	222
		R:AGAGGCGGCAACCACAAC
CHS	LOC108843267	F:CCAAACTAGGCAAAGAGGCA	265
		R:GAGCAGACCACGAGGACACG
F3H	LOC108805892	F:CAGCCTGATCTAACCCTC	87
		R:TTGTAAACCACCGACTTG
ANS	LOC108848981	F:CGCTTTGACCTTCATTCTGC	178
		R:CTCCTTGTTCACCAACCCAC
FLS	LOC108806153	F:CATCTTCTATCCACCGTGTC	105
		R:AGTCCGTCTACTTCATCAGC
UGT75C1	LOC108821079	F:GGCTTGTCCTACGCCTGGTT	168
		R:GTAGATAACGCCCGTGAATG
UGT79B1	LOC108821920	F:CCTTCTGTGGGATGTTTCGT	119
		R:AGCCTGGCGTTCAATATCTG
MYB114	LOC108840410	F:ACCTCGACCTCGATCCTTCA	233
		R:CAAGCGCATCTGGTTCTTGG
TT8	LOC108838184	F:TCGTCGCAATGGATGCTCAA	293
		R:CCGATACGCATCCGCTTTTG
MYB308L	LOC108832389	F:CCTCGCATAAGGAACATGAAACC	195
		R:CAACTGGCAAAGAAGTCGCTGT
EF-1-α		F:ATACCAGGCTTGAGCATACCG	117
		R:GCCAAAGAGGCCATCAGACAA
PAL, phenylalanine lyase; 4CL, coumadin CoA ligase; F3'H, flavonoid 3′-hydroxylase; CHS, chalcone synthase; F3H, flavonoid 3-hydroxylase; ANS, anthocyanidin synthase; FLS, flavonol synthase; UGT, UDP-glucosyltransferase; MYB, MYB transcription factor; TT8, basic helix-loop-helix transcription factor; EF-1-α, elongation factor -1-α.
