# Supplementary material for: Molecular Regulatory Network of Anthocyanin Accumulation in Black Radish Skin as Revealed by Transcriptome and Metabonome Analysis
Source: Int J Mol Sci. 2023 Sep 4;24(17):13663. doi: 10.3390/ijms241713663 (PMC10563070; doi:10.3390/ijms241713663)
Supplement: Supplementary file 1 [file ijms-24-13663-s001.zip › Table S2.xls]

## Sheet: b1_vs_b2
Table S3-Differentially accumulated flavonoids between b1 and b2
Meta ID	Compounds	Class	VIP	Fold Change	LogFC	Type
CWJP002202	Cyanidin-3-O-sophorotrioside-5-O-malonylglucoside	Anthocyanins	1.32502	14.7961	3.88715	up
CWJP002348	Kaempferol-3-O-rhamnosyl-sophoroside-7-O-glucoside	Flavonols	1.16557	8.57075	3.09942	up
CWJP002409	Cyanidin-3-O-p-coumaroyl-sophoroside-5-O-malonyl-glucoside	Anthocyanins	1.00325	4.75506	2.24946	up
CWJP002544	Cyanidin-3-O-feruloyl-sophoroside-5-O-malonylglucoside	Anthocyanins	1.26995	11.9885	3.58358	up
CWJP002576	Cyanidin-3-O-di-caffeoyl-diglucoside-5-O-malonyl-glucoside	Anthocyanins	1.06499	6.16834	2.62488	up
CWJP002795	Cyanidin-3-O-p-coumaroyl-caffeoylsophorotrioside-7-O-malonyl-glucoside	Anthocyanins	1.17	8.90683	3.15491	up
CWJP002833	Cyanidin-di-O-malonyl-glucoside-O-malonyl-diglucoside	Anthocyanins	1.05634	5.78361	2.53197	up
CWJP002934	Cyanidin-3-O-p-coumaroyl-caffeoyl-sophoroside-5-O-succinoyl-glucoside	Anthocyanins	1.09673	6.25003	2.64386	up
Hmbp001825	Quercetin-3-sambubioside	Flavonols	1.29504	0.0535224	-4.22371	down
Hmcp001757	Quercetin-O-rhamnoside-O-Hexoside-O-rhamnoside	Flavonols	1.33792	0.0443904	-4.49361	down
Hmcp001858	Kaempferol-O-rhamnoside-O-Pentoside	Flavonols	1.12974	7.19837	2.84767	up
Hmln002483	Kaempferol-3-O-(6''-O-malonyl)-glucoside	Flavonols	1.26355	6.8941	2.78536	up
Hmmp002008	Isorhamnetin-O-Hexoside-O-rhamnoside-O-Hexoside-O-Hexoside	Flavonols	1.40215	10.7745	3.42956	up
Hmqp002870	Luteolin-O-Hexoside-O-Hexoside-O-Pentoside	Flavonoid	1.53456	0.0236858	-5.39983	down
Lmbp002336	Quercetin-3-O-(2-O-α-L-rhamnopyranosyl)-β-D-galactopyranoside	Flavonols	1.14374	0.120015	-3.05871	down
Lmdp002969	Myricetin 3-O-galactoside	Flavonols	1.27559	13.0764	3.70889	up
Lmdp003577	Genistin(Genistein 7-O-Glucoside)	Isoflavones	1.02152	5.04371	2.33448	up
Lmgn002843	2'-Hydroxyisoflavone	Isoflavones	1.33078	9.68373	3.27556	up
Lmlp002975	Quercetin-3-O-β-D-xylopyranosyl-(1→2)-β-D-galactopyranoside	Flavonols	1.24861	0.0618325	-4.01549	down
Lmqn003210	5-Hydroxy-6,7-dimethoxyflavone	Flavonoid	1.31359	178.756	7.48184	up
Lmyp004022	Kaempferol-3-O-(2''-galloyl)-β-D-glucopyranoside	Flavonols	1.90441	240.759	7.91145	up
Lmzp002365	Hesperetin-7-O-glucoside	Flavonoid	1.04688	5.73791	2.52052	up
Lmzp004885	Tricin	Flavonoid	2.10535	824.17	9.6868	up
mws0048	Vitexin	Flavonoid carbonoside	1.67623	0.0804391	-3.63596	down
mws0056	Myricitrin	Flavonols	1.11855	0.207037	-2.27204	down
mws1066	Narirutin	Dihydroflavone	1.81369	83.6013	6.38545	up
mws1290	Tiliroside	Flavonols	1.56332	43.6912	5.44927	up
mws1361	Astilbin	Dihydroflavonol	1.04763	0.152804	-2.71024	down
mws1422	(-)-Epiafzelechin	Flavanols	1.28095	14.1596	3.82371	up
mws1434	Isovitexin	Flavonoid carbonoside	2.18445	0.000680281	-10.5216	down
mws1731	Chalcone	Chalcones	1.07672	5.88411	2.55682	up
mws2118	Phloretin 2'-O-glucoside	Isoflavones	1.40511	21.266	4.41048	up
pmb0743	Tricin 7-O-β-guaiacylglycerol	Flavonoid	1.92049	262.278	8.03495	up
pmb2962	Pelargonidin 3-O-(6''-acetylglucoside)	Anthocyanins	1.23029	82.3741	6.36412	up
pmb2976	Chrysoeriol-C-pentosyl-O-hexosyl-O-hexoside	Flavonoid	1.24953	0.0722366	-3.79113	down
pmb2979	Hesperetin O-malonylhexoside	Dihydroflavonol	2.4855	8.81892e-05	-13.469	down
pmb3006	Apigenin 7-O-glucoside(Cosmosiin)	Flavonoid	1.70307	12.9133	3.69079	up
pmb3043	Tricin 5-O-rutinoside	Flavonoid	1.85135	0.0359557	-4.79764	down
pmb3053	Tricin O-eudesmic acid	Flavonoid	1.06018	3.96856	1.98861	up
pmb3894	Di-O-methylquercetin	Flavonols	1.03001	4.96477	2.31173	up
pme1201	Phloretin	Chalcones	1.34008	19.9847	4.32082	up
pme1598	Hesperetin 5-O-glucoside	Dihydroflavonol	1.01994	5.09271	2.34843	up
pmf0619	Peonidin 3-O-feruloylsophoroside-5-glucoside.	Anthocyanins	1.02373	5.1949	2.3771	up
pmn001551	Natsudaidain	Flavonols	1.89921	230.885	7.85103	up
pmn001642	Kaempferol-3-O-β-(2''-O-acetyl-β-D-glucuronide)	Flavonols	1.78934	15.7589	3.97809	up
pmn001645	Isorhamnetin 3-O-β-(2''-O-acetyl-β-D-glucuronide)	Flavonols	1.0588	5.71023	2.51355	up
pmn001697	Apigenin-7-O-β-D-glucuronide	Flavonoid	2.02753	0.00193925	-9.01028	down
pmp000008	5-Hydroxy-6,7,3',4'-tetramethoxyflavone	Flavonoid	1.90432	264.47	8.04696	up
pmp000117	3,5,6,7,8,3',4'-Heptamethoxyflavone	Flavonols	1.18141	9.27901	3.21397	up
pmp001312	6-Hydroxykaempferol-3,7,6-O-triglycoside	Flavonols	1.06353	0.166483	-2.58655	down

## Sheet: w4_vs_b1
Table S2. Differentially accumulated flavonoids between w4 and b1
Meta ID	Compounds	Class	VIP	Fold Change	LogFC	Type
CWJP002202	Cyanidin-3-O-sophorotrioside-5-O-malonylglucoside	Anthocyanins	1.72848	2031.26	10.9882	up
CWJP002409	Cyanidin-3-O-p-coumaroyl-sophoroside-5-O-malonyl-glucoside	Anthocyanins	1.83362	6034.04	12.5589	up
CWJP002544	Cyanidin-3-O-feruloyl-sophoroside-5-O-malonylglucoside	Anthocyanins	1.94819	15471.6	13.9173	up
CWJP002621	Cyanidin-3-O-p-coumaroyl-feruloyl-sophoroside-5-O-malonyl-glucoside	Anthocyanins	1.1386	20.6025	4.36475	up
CWJP002795	Cyanidin-3-O-p-coumaroyl-caffeoylsophorotrioside-7-O-malonyl-glucoside	Anthocyanins	1.6072	728.226	9.50824	up
CWJP002833	Cyanidin-di-O-malonyl-glucoside-O-malonyl-diglucoside	Anthocyanins	1.65742	1056.2	10.0447	up
CWJP002934	Cyanidin-3-O-p-coumaroyl-caffeoyl-sophoroside-5-O-succinoyl-glucoside	Anthocyanins	1.64416	919.444	9.84462	up
CWJP002964	Cyanidin-3-O-sinapoyl-5-O-dimalonylglucoside-glucosid	Anthocyanins	1.19343	18.0172	4.1713	up
pmb0550	Cyanidin 3-O-glucoside (Kuromanin)	Anthocyanins	1.44343	191.833	7.58371	up
pmb0557	Cyanidin 3-O-(3'',6''-dimalonylglucoside)	Anthocyanins	1.90442	10224.9	13.3198	up
pmf0617	Peonidin 3-O-sophoroside 5-O-glucoside	Anthocyanins	1.82396	4614.56	12.172	up
pmf0619	Peonidin 3-O-feruloylsophoroside-5-glucoside.	Anthocyanins	1.66891	1194.15	10.2218	up
pme1201	Phloretin	Chalcones	1.70211	1477.85	10.5293	up
mws0036	Hesperidin	Dihydroflavone	1.09914	22.5861	4.49736	up
mws0064	Eriodictyol	Dihydroflavone	1.40561	147.252	7.20214	up
pme0001	Hesperetin 7-O-neohesperidoside(Neohesperidin)	Dihydroflavone	1.10686	24.2711	4.60117	up
Lmdp003090	Dihydroquercetin(Taxifolin)	Dihydroflavonol	1.75892	2421.19	11.2415	up
mws1361	Astilbin	Dihydroflavonol	1.82506	5031.59	12.2968	up
pme0371	Naringenin 7-O-glucoside (Prunin)	Flavanols	1.91145	10107.5	13.3031	up
CWJP002289	Kaempferol-3-O-glucosyl-rhamnosyl-glucoside-glucoside	Flavonoid	1.20051	55.2072	5.78679	up
Hmqp002870	Luteolin-O-Hexoside-O-Hexoside-O-Pentoside	Flavonoid	2.03781	40628.1	15.3102	up
Zmhn003534	Naringenin-O-glucoside	Flavonoid	2.0422	36535.2	15.157	up
Zmhp002714	5,6,7-Tetrahydroxy-8-methoxyflavone	Flavonoid	1.51697	84.7628	6.40536	up
Zmhp002814	5,7,8-Tetrahydroxy-6-methoxyflavone	Flavonoid	1.373	69.0549	6.10967	up
pmb0576	Apigenin O-malonylhexoside	Flavonoid	1.67958	1236.79	10.2724	up
pmb2976	Chrysoeriol-C-pentosyl-O-hexosyl-O-hexoside	Flavonoid	1.20285	48.1165	5.58846	up
pmb3002	Chrysoeriol-7-O-rutinoside	Flavonoid	1.21519	28.7997	4.84798	up
pmb3043	Tricin 5-O-rutinoside	Flavonoid	1.79993	3954.15	11.9492	up
pmn001697	Apigenin-7-O-β-D-glucuronide	Flavonoid	1.5691	515.663	9.01028	up
mws0048	Vitexin	Flavonoid carbonoside	1.13281	2.28948	1.19502	up
pmb0662	C-Hexosyl-Luteolin-O-feruloylhexoside	Flavonoid carbonoside	1.43475	113.887	6.83146	up
pmb0663	8-C-Hexosyl-Luteolin-O-hexoside	Flavonoid carbonoside	1.61444	150.942	7.23785	up
pmb0676	8-C-Hexosyl-chrysoeriol O-feruloylhexoside	Flavonoid carbonoside	2.01682	28527.4	14.8001	up
pmb0678	8-C-Hexosyl-apigenin O-feruloylhexoside	Flavonoid carbonoside	1.27447	27.8288	4.79851	up
CWJP002681	Kaempferol-3-O-(p-coumaryl)-sophoroside-7-O-glucoside	Flavonols	1.21535	40.6941	5.34675	up
GQ512002	Isorhamnetin-3-O-rutinoside	Flavonols	1.97779	19510	14.2519	up
Hmbp001825	Quercetin-3-sambubioside	Flavonols	1.82947	2764.7	11.4329	up
Hmcp001589	Isorhamnetin-O-Hexoside-O-Hexoside-O-Rhamnoside	Flavonols	1.31995	46.0616	5.52549	up
Hmcp001757	Quercetin-O-rhamnoside-O-Hexoside-O-rhamnoside	Flavonols	1.52782	250.856	7.97071	up
Hmcp002029	Kaempferol-O-Pentoside-O-hexoside	Flavonols	1.41465	235.878	7.8819	up
Hmln002189	Quercetin-3-O-(6''-O-malonyl)-galactoside	Flavonols	1.16787	19.1588	4.25993	up
Lmbp002336	Quercetin-3-O-(2-O-α-L-rhamnopyranosyl)-β-D-galactopyranoside	Flavonols	1.24114	37.9543	5.24619	up
Lmlp002975	Quercetin-3-O-β-D-xylopyranosyl-(1→2)-β-D-galactopyranoside	Flavonols	1.62752	1079.17	10.0757	up
mws1326	Herbacetin	Flavonols	1.0133	166.363	7.37819	up
pmb3013	Isorhamnetin O-acetyl-hexoside	Flavonols	1.15357	9.08172	3.18297	up
pme0321	Kaempferol-7-O-rhamnoside	Flavonols	1.17526	32.4792	5.02145	up
pme0369	Kaempferol-3-O-rutinoside(Nicotiflorin)	Flavonols	1.3987	127.141	6.99029	up
pme1605	Kaempferol-3-O-robinobioside(Biorobin)	Flavonols	1.34624	86.9505	6.44212	up
pmn001614	Kaempferol-3,7-O-α-L-rhamnoside	Flavonols	1.47826	250.002	7.9658	up
pmn001645	Isorhamnetin 3-O-β-(2''-O-acetyl-β-D-glucuronide)	Flavonols	1.74143	2211.19	11.1106	up
pmp001309	6-Hydroxykaempferol-7-O-glucoside	Flavonols	1.01757	12.8963	3.68889	up
pmp001312	6-Hydroxykaempferol-3,7,6-O-triglycoside	Flavonols	1.6578	1062.5	10.0533	up
mws2118	Phloretin 2'-O-glucoside	Isoflavones	1.0554	14.9206	3.89923	up
VIP, variable importance in project.

## Sheet: w4_vs_b2
Table S2. Differentially accumulated flavonoids between w4 and b2
Meta ID	Compounds	Class	VIP	Fold Change	LogFC	Type
CWJP002202	Cyanidin-3-O-sophorotrioside-5-O-malonylglucoside	Anthocyanins	1.78252	30054.8	14.8753	up
CWJP002409	Cyanidin-3-O-p-coumaroyl-sophoroside-5-O-malonyl-glucoside	Anthocyanins	1.78213	28692.2	14.8084	up
CWJP002544	Cyanidin-3-O-feruloyl-sophoroside-5-O-malonylglucoside	Anthocyanins	1.93489	185481	17.5009	up
CWJP002576	Cyanidin-3-O-di-caffeoyl-diglucoside-5-O-malonyl-glucoside	Anthocyanins	1.13353	43.6805	5.44892	up
CWJP002621	Cyanidin-3-O-p-coumaroyl-feruloyl-sophoroside-5-O-malonyl-glucoside	Anthocyanins	1.12456	41.1996	5.36456	up
CWJP002795	Cyanidin-3-O-p-coumaroyl-caffeoylsophorotrioside-7-O-malonyl-glucoside	Anthocyanins	1.64073	6486.19	12.6632	up
CWJP002833	Cyanidin-di-O-malonyl-glucoside-O-malonyl-diglucoside	Anthocyanins	1.63972	6108.63	12.5766	up
CWJP002934	Cyanidin-3-O-p-coumaroyl-caffeoyl-sophoroside-5-O-succinoyl-glucoside	Anthocyanins	1.63626	5746.56	12.4885	up
CWJP002964	Cyanidin-3-O-sinapoyl-5-O-dimalonylglucoside-glucosid	Anthocyanins	1.25777	41.2827	5.36747	up
pmb0550	Cyanidin 3-O-glucoside (Kuromanin)	Anthocyanins	1.23913	145.436	7.18424	up
pmb0557	Cyanidin 3-O-(3'',6''-dimalonylglucoside)	Anthocyanins	1.75564	21933.3	14.4208	up
pmb2962	Pelargonidin 3-O-(6''-acetylglucoside)	Anthocyanins	1.18715	10287	13.3285	up
pmf0617	Peonidin 3-O-sophoroside 5-O-glucoside	Anthocyanins	1.64192	6045.93	12.5617	up
pmf0619	Peonidin 3-O-feruloylsophoroside-5-glucoside.	Anthocyanins	1.64123	6203.48	12.5989	up
pme1201	Phloretin	Chalcones	1.76635	29534.4	14.8501	up
mws0036	Hesperidin	Dihydroflavone	1.04777	31.7454	4.98847	up
mws0064	Eriodictyol	Dihydroflavone	1.39479	593.719	9.21364	up
mws1066	Narirutin	Dihydroflavone	1.10281	56.7779	5.82726	up
pme0001	Hesperetin 7-O-neohesperidoside(Neohesperidin)	Dihydroflavone	1.03728	30.4893	4.93023	up
Lmdp003090	Dihydroquercetin(Taxifolin)	Dihydroflavonol	1.48013	1213.37	10.2448	up
mws1361	Astilbin	Dihydroflavonol	1.43444	768.848	9.58655	up
pmb2979	Hesperetin O-malonylhexoside	Dihydroflavonol	1.79105	2.75566e-05	-15.1472	down
Lmgn003755	5,7-Dihydroxy-2'-methoxy-3',4'-methyleneoxydihydroisoflavone	Dihydroisoflavone	1.25024	156.656	7.29145	up
mws0042	(-)-Epigallocatechin	Flavanols	1.41561	0.00141695	-9.46299	down
mws1422	(-)-Epiafzelechin	Flavanols	1.00645	30.8283	4.94618	up
pme0371	Naringenin 7-O-glucoside (Prunin)	Flavanols	1.75757	25013	14.6104	up
CWJP002289	Kaempferol-3-O-glucosyl-rhamnosyl-glucoside-glucoside	Flavonoid	1.18943	101.92	6.6713	up
Hmqp002870	Luteolin-O-Hexoside-O-Hexoside-O-Pentoside	Flavonoid	1.45634	962.311	9.91036	up
Lmzp004885	Tricin	Flavonoid	1.43837	824.17	9.6868	up
Zmhn003534	Naringenin-O-glucoside	Flavonoid	1.80481	36950.4	15.1733	up
Zmhp002714	5,6,7-Tetrahydroxy-8-methoxyflavone	Flavonoid	1.27114	47.5062	5.57004	up
Zmhp002814	5,7,8-Tetrahydroxy-6-methoxyflavone	Flavonoid	1.12959	37.0834	5.2127	up
pmb0576	Apigenin O-malonylhexoside	Flavonoid	1.56152	2656.44	11.3753	up
pmb0743	Tricin 7-O-β-guaiacylglycerol	Flavonoid	1.31144	262.278	8.03495	up
pmb3002	Chrysoeriol-7-O-rutinoside	Flavonoid	1.05773	22.8209	4.51229	up
pmb3006	Apigenin 7-O-glucoside(Cosmosiin)	Flavonoid	1.53016	2263.85	11.1446	up
pmn001702	Tetahydroxy-flavone-7-O-β-D-glucuronide	Flavonoid	1.06749	0.138186	-2.85532	down
pmp000008	5-Hydroxy-6,7,3',4'-tetramethoxyflavone	Flavonoid	1.30116	264.47	8.04696	up
pmb0662	C-Hexosyl-Luteolin-O-feruloylhexoside	Flavonoid carbonoside	1.22507	73.0965	6.19173	up
pmb0663	8-C-Hexosyl-Luteolin-O-hexoside	Flavonoid carbonoside	1.27309	36.4782	5.18896	up
pmb0676	8-C-Hexosyl-chrysoeriol O-feruloylhexoside	Flavonoid carbonoside	1.66161	7665.89	12.9042	up
pmb0678	8-C-Hexosyl-apigenin O-feruloylhexoside	Flavonoid carbonoside	1.01182	14.0154	3.80895	up
CWJP002348	Kaempferol-3-O-rhamnosyl-sophoroside-7-O-glucoside	Flavonols	1.12735	55.4807	5.79391	up
GQ512002	Isorhamnetin-3-O-rutinoside	Flavonols	1.82245	45401.5	15.4705	up
Hmbp001825	Quercetin-3-sambubioside	Flavonols	1.31013	147.973	7.20919	up
Hmcp001589	Isorhamnetin-O-Hexoside-O-Hexoside-O-Rhamnoside	Flavonols	1.15729	40.9193	5.35471	up
Hmcp002029	Kaempferol-O-Pentoside-O-hexoside	Flavonols	1.0865	48.1199	5.58856	up
Hmln002189	Quercetin-3-O-(6''-O-malonyl)-galactoside	Flavonols	1.25034	84.0138	6.39255	up
Hmmp002008	Isorhamnetin-O-Hexoside-O-rhamnoside-O-Hexoside-O-Hexoside	Flavonols	1.18014	89.8184	6.48894	up
Hmpp003242	Isorhamnetin-3-O-β-D-glucoside	Flavonols	1.10144	50.9683	5.67153	up
Lmdp002969	Myricetin 3-O-galactoside	Flavonols	1.14097	73.9749	6.20896	up
Lmlp002975	Quercetin-3-O-β-D-xylopyranosyl-(1→2)-β-D-galactopyranoside	Flavonols	1.13124	66.7276	6.06021	up
Lmyp004022	Kaempferol-3-O-(2''-galloyl)-β-D-glucopyranoside	Flavonols	1.30034	240.759	7.91145	up
mws1290	Tiliroside	Flavonols	1.10451	57.963	5.85706	up
mws1326	Herbacetin	Flavonols	1.38553	492.741	8.94468	up
pmb3013	Isorhamnetin O-acetyl-hexoside	Flavonols	1.23147	32.087	5.00392	up
pme0321	Kaempferol-7-O-rhamnoside	Flavonols	1.20156	109.182	6.7706	up
pme0369	Kaempferol-3-O-rutinoside(Nicotiflorin)	Flavonols	1.18385	86.2259	6.43005	up
pme1605	Kaempferol-3-O-robinobioside(Biorobin)	Flavonols	1.16971	76.9898	6.2666	up
pmn001551	Natsudaidain	Flavonols	1.29699	230.885	7.85103	up
pmn001614	Kaempferol-3,7-O-α-L-rhamnoside	Flavonols	1.20898	109.414	6.77365	up
pmn001642	Kaempferol-3-O-β-(2''-O-acetyl-β-D-glucuronide)	Flavonols	1.28278	37.0672	5.21207	up
pmn001645	Isorhamnetin 3-O-β-(2''-O-acetyl-β-D-glucuronide)	Flavonols	1.70776	12626.4	13.6242	up
pmp001312	6-Hydroxykaempferol-3,7,6-O-triglycoside	Flavonols	1.26244	176.889	7.4667	up
Lmgn002843	2'-Hydroxyisoflavone	Isoflavones	1.18909	26.8942	4.74922	up
mws2118	Phloretin 2'-O-glucoside	Isoflavones	1.35095	317.302	8.30971	up
pme0432	Procyanidin A2	Proanthocyanidins	1.72555	16491.4	14.0094	up
pme0436	Procyanidin B3	Proanthocyanidins	1.28499	0.00431399	-7.85676	down
pmn001667	Procyanidin B4	Proanthocyanidins	1.39422	124.832	6.96385	up
VIP, variable importance in project.

## Sheet: w4_vs_b3
Table S2. Differentially accumulated flavonoids between w4 and b3
Meta ID	Compounds	Class	VIP	Fold Change	LogFC	Type
CWJP002202	Cyanidin-3-O-sophorotrioside-5-O-malonylglucoside	Anthocyanins	1.98587	49390.4	15.5919	up
CWJP002409	Cyanidin-3-O-p-coumaroyl-sophoroside-5-O-malonyl-glucoside	Anthocyanins	1.89405	19447.4	14.2473	up
CWJP002544	Cyanidin-3-O-feruloyl-sophoroside-5-O-malonylglucoside	Anthocyanins	2.0833	145407	17.1497	up
CWJP002576	Cyanidin-3-O-di-caffeoyl-diglucoside-5-O-malonyl-glucoside	Anthocyanins	1.27432	60.6057	5.92138	up
CWJP002621	Cyanidin-3-O-p-coumaroyl-feruloyl-sophoroside-5-O-malonyl-glucoside	Anthocyanins	1.25187	52.3787	5.71091	up
CWJP002795	Cyanidin-3-O-p-coumaroyl-caffeoylsophorotrioside-7-O-malonyl-glucoside	Anthocyanins	1.85592	12381.9	13.5959	up
CWJP002833	Cyanidin-di-O-malonyl-glucoside-O-malonyl-diglucoside	Anthocyanins	1.81012	8179.67	12.9978	up
CWJP002934	Cyanidin-3-O-p-coumaroyl-caffeoyl-sophoroside-5-O-succinoyl-glucoside	Anthocyanins	1.76553	5578.04	12.4455	up
CWJP002964	Cyanidin-3-O-sinapoyl-5-O-dimalonylglucoside-glucosid	Anthocyanins	1.214	18.568	4.21475	up
pmb0550	Cyanidin 3-O-glucoside (Kuromanin)	Anthocyanins	1.36237	172.055	7.42673	up
pmb0557	Cyanidin 3-O-(3'',6''-dimalonylglucoside)	Anthocyanins	1.92034	24110	14.5573	up
pmb2962	Pelargonidin 3-O-(6''-acetylglucoside)	Anthocyanins	1.77088	5542.56	12.4363	up
pmf0617	Peonidin 3-O-sophoroside 5-O-glucoside	Anthocyanins	1.63354	1585.59	10.6308	up
pmf0619	Peonidin 3-O-feruloylsophoroside-5-glucoside.	Anthocyanins	1.50793	661.996	9.37068	up
pme1201	Phloretin	Chalcones	1.57948	928.352	9.85853	up
mws0064	Eriodictyol	Dihydroflavone	1.01981	328.296	8.35885	up
pmp000789	Casticin	Dihydroflavone	1.56075	943.026	9.88115	up
Lmdp003090	Dihydroquercetin(Taxifolin)	Dihydroflavonol	1.56214	860.167	9.74847	up
mws1361	Astilbin	Dihydroflavonol	1.67886	2576.07	11.331	up
pmb2979	Hesperetin O-malonylhexoside	Dihydroflavonol	1.94475	2.75566e-05	-15.1472	down
Lmgn003755	5,7-Dihydroxy-2'-methoxy-3',4'-methyleneoxydihydroisoflavone	Dihydroisoflavone	1.4586	337.9	8.40045	up
pme0371	Naringenin 7-O-glucoside (Prunin)	Flavanols	1.84216	11057.6	13.4328	up
CWJP002289	Kaempferol-3-O-glucosyl-rhamnosyl-glucoside-glucoside	Flavonoid	1.25112	84.262	6.39681	up
Lmqn003210	5-Hydroxy-6,7-dimethoxyflavone	Flavonoid	1.49074	437.367	8.7727	up
Lmzp004885	Tricin	Flavonoid	1.67077	2111.7	11.0442	up
Zmhn003534	Naringenin-O-glucoside	Flavonoid	1.89091	18330.7	14.162	up
Zmhp002714	5,6,7-Tetrahydroxy-8-methoxyflavone	Flavonoid	1.00385	6.15893	2.62268	up
pmb0576	Apigenin O-malonylhexoside	Flavonoid	1.68059	2296.89	11.1655	up
pmb0743	Tricin 7-O-β-guaiacylglycerol	Flavonoid	1.44335	299.385	8.22586	up
pmb3002	Chrysoeriol-7-O-rutinoside	Flavonoid	1.01842	11.3063	3.49905	up
pmb3006	Apigenin 7-O-glucoside(Cosmosiin)	Flavonoid	1.69245	2661.11	11.3778	up
pmn001697	Apigenin-7-O-β-D-glucuronide	Flavonoid	1.13173	1132.22	10.1449	up
pmp000008	5-Hydroxy-6,7,3',4'-tetramethoxyflavone	Flavonoid	1.52632	585.496	9.19352	up
pmp000110	7-Hydroxy-3,5,6,8-tetramethoxyflavone	Flavonoid	1.553	738.07	9.52761	up
pmp000352	Licoflavone C	Flavonoid	1.28793	96.6693	6.59499	up
pmb0660	C-Hexosyl-Luteolin-O-p-coumaroylhexoside	Flavonoid carbonoside	1.01771	18.837	4.2355	up
pmb0662	C-Hexosyl-Luteolin-O-feruloylhexoside	Flavonoid carbonoside	1.18555	29.2176	4.86877	up
pmb0663	8-C-Hexosyl-Luteolin-O-hexoside	Flavonoid carbonoside	1.06323	5.0778	2.3442	up
pmb0678	8-C-Hexosyl-apigenin O-feruloylhexoside	Flavonoid carbonoside	1.00441	8.58098	3.10114	up
CWJP002348	Kaempferol-3-O-rhamnosyl-sophoroside-7-O-glucoside	Flavonols	1.24625	61.1709	5.93477	up
GQ512002	Isorhamnetin-3-O-rutinoside	Flavonols	1.87526	15391.5	13.9098	up
Hmbp001825	Quercetin-3-sambubioside	Flavonols	1.04412	16.8862	4.07777	up
Hmcp001589	Isorhamnetin-O-Hexoside-O-Hexoside-O-Rhamnoside	Flavonols	1.06662	13.081	3.7094	up
Hmcp001858	Kaempferol-O-rhamnoside-O-Pentoside	Flavonols	1.39213	217.612	7.76561	up
Hmln002189	Quercetin-3-O-(6''-O-malonyl)-galactoside	Flavonols	1.33144	66.1011	6.0466	up
Hmln002402	Kaempferol-3-O-(6''-O-malonyl)-galactoside	Flavonols	1.06805	11.9109	3.57421	up
Hmln002483	Kaempferol-3-O-(6''-O-malonyl)-glucoside	Flavonols	1.08283	13.9518	3.80238	up
Hmmp002008	Isorhamnetin-O-Hexoside-O-rhamnoside-O-Hexoside-O-Hexoside	Flavonols	1.28536	92.5432	6.53205	up
Hmpp003242	Isorhamnetin-3-O-β-D-glucoside	Flavonols	1.04096	19.5305	4.28766	up
Lmyp004022	Kaempferol-3-O-(2''-galloyl)-β-D-glucopyranoside	Flavonols	1.47101	408.515	8.67424	up
mws1173	Garbanzol	Flavonols	1.63276	1568.77	10.6154	up
mws1326	Herbacetin	Flavonols	1.40411	220.022	7.78151	up
pme2493	Kaempferol-3,7-dirhamnoside(Kaempferitrin)	Flavonols	1.07067	22.1764	4.47096	up
pmn001551	Natsudaidain	Flavonols	1.32596	124.113	6.95551	up
pmn001642	Kaempferol-3-O-β-(2''-O-acetyl-β-D-glucuronide)	Flavonols	1.26661	14.6078	3.86867	up
pmn001645	Isorhamnetin 3-O-β-(2''-O-acetyl-β-D-glucuronide)	Flavonols	1.82249	8902.78	13.12	up
pmp001309	6-Hydroxykaempferol-7-O-glucoside	Flavonols	1.02352	16.4347	4.03867	up
mws2118	Phloretin 2'-O-glucoside	Isoflavones	1.06476	19.5619	4.28998	up
pmp000107	Monohydroxy-trimethoxyflavone	Other Flavonoids	1.03858	0.0701256	-3.83391	down
pme0432	Procyanidin A2	Proanthocyanidins	1.92053	24314.4	14.5695	up
pmn001667	Procyanidin B4	Proanthocyanidins	1.69708	511.808	8.99946	up
VIP, variable importance in project.

## Sheet: w4_vs_b4
Table S2. Differentially accumulated flavonoids between w4 and b4
Meta ID	Compounds	Class	VIP	Fold Change	LogFC	Type
CWJP002202	Cyanidin-3-O-sophorotrioside-5-O-malonylglucoside	Anthocyanins	1.81231	22137.4	14.4342	up
CWJP002409	Cyanidin-3-O-p-coumaroyl-sophoroside-5-O-malonyl-glucoside	Anthocyanins	1.80724	20891.9	14.3507	up
CWJP002544	Cyanidin-3-O-feruloyl-sophoroside-5-O-malonylglucoside	Anthocyanins	1.97844	149570	17.1905	up
CWJP002576	Cyanidin-3-O-di-caffeoyl-diglucoside-5-O-malonyl-glucoside	Anthocyanins	1.07283	26.4159	4.72334	up
CWJP002621	Cyanidin-3-O-p-coumaroyl-feruloyl-sophoroside-5-O-malonyl-glucoside	Anthocyanins	1.1807	45.3084	5.50171	up
CWJP002795	Cyanidin-3-O-p-coumaroyl-caffeoylsophorotrioside-7-O-malonyl-glucoside	Anthocyanins	1.65914	4403.93	12.1046	up
CWJP002833	Cyanidin-di-O-malonyl-glucoside-O-malonyl-diglucoside	Anthocyanins	1.66992	4897.19	12.2577	up
CWJP002934	Cyanidin-3-O-p-coumaroyl-caffeoyl-sophoroside-5-O-succinoyl-glucoside	Anthocyanins	1.68632	5744.7	12.488	up
CWJP002964	Cyanidin-3-O-sinapoyl-5-O-dimalonylglucoside-glucosid	Anthocyanins	1.20564	22.2949	4.47864	up
pmb0550	Cyanidin 3-O-glucoside (Kuromanin)	Anthocyanins	1.36132	282.311	8.14114	up
pmb2962	Pelargonidin 3-O-(6''-acetylglucoside)	Anthocyanins	1.94911	113630	16.794	up
pmf0617	Peonidin 3-O-sophoroside 5-O-glucoside	Anthocyanins	1.70871	7506.15	12.8739	up
pmf0619	Peonidin 3-O-feruloylsophoroside-5-glucoside.	Anthocyanins	1.55005	1510.33	10.5607	up
pme1201	Phloretin	Chalcones	1.57235	2201.59	11.1043	up
mws0064	Eriodictyol	Dihydroflavone	1.32062	237.89	7.89415	up
pmp000789	Casticin	Dihydroflavone	1.09079	1443.96	10.4958	up
mws1361	Astilbin	Dihydroflavonol	1.48254	932.952	9.86566	up
pmb2979	Hesperetin O-malonylhexoside	Dihydroflavonol	1.84453	2.75566e-05	-15.1472	down
Lmgn003755	5,7-Dihydroxy-2'-methoxy-3',4'-methyleneoxydihydroisoflavone	Dihydroisoflavone	1.46988	726.7	9.50522	up
mws0042	(-)-Epigallocatechin	Flavanols	1.04776	0.19238	-2.37797	down
pme0371	Naringenin 7-O-glucoside (Prunin)	Flavanols	1.69905	6575.96	12.683	up
CWJP002289	Kaempferol-3-O-glucosyl-rhamnosyl-glucoside-glucoside	Flavonoid	1.25766	126.095	6.97837	up
Lmqn003210	5-Hydroxy-6,7-dimethoxyflavone	Flavonoid	1.53462	1299.22	10.3434	up
Lmzp004885	Tricin	Flavonoid	1.69474	6263.19	12.6127	up
Zmhn003534	Naringenin-O-glucoside	Flavonoid	1.75905	13095.5	13.6768	up
Zmhp002714	5,6,7-Tetrahydroxy-8-methoxyflavone	Flavonoid	1.11855	12.8157	3.67984	up
pmb0576	Apigenin O-malonylhexoside	Flavonoid	1.6674	4778.85	12.2224	up
pmb0743	Tricin 7-O-β-guaiacylglycerol	Flavonoid	1.38278	338.726	8.40397	up
pmn001702	Tetahydroxy-flavone-7-O-β-D-glucuronide	Flavonoid	1.0851	0.159811	-2.64556	down
pmp000008	5-Hydroxy-6,7,3',4'-tetramethoxyflavone	Flavonoid	1.0272	630.896	9.30126	up
pmp000110	7-Hydroxy-3,5,6,8-tetramethoxyflavone	Flavonoid	1.56854	1799.63	10.8135	up
pmp000352	Licoflavone C	Flavonoid	1.62253	3145.22	11.6189	up
mws0048	Vitexin	Flavonoid carbonoside	1.27513	11.3762	3.50795	up
mws1434	Isovitexin	Flavonoid carbonoside	1.25174	8.22354	3.03976	up
pmb0663	8-C-Hexosyl-Luteolin-O-hexoside	Flavonoid carbonoside	1.23716	22.1667	4.47032	up
CWJP002348	Kaempferol-3-O-rhamnosyl-sophoroside-7-O-glucoside	Flavonols	1.17684	59.0968	5.88501	up
GQ512002	Isorhamnetin-3-O-rutinoside	Flavonols	1.78614	17716.5	14.1128	up
Hmbp001825	Quercetin-3-sambubioside	Flavonols	1.02985	18.2348	4.18862	up
Hmcp001858	Kaempferol-O-rhamnoside-O-Pentoside	Flavonols	1.18391	93.1234	6.54107	up
Hmln002189	Quercetin-3-O-(6''-O-malonyl)-galactoside	Flavonols	1.37078	151.056	7.23894	up
Hmln002402	Kaempferol-3-O-(6''-O-malonyl)-galactoside	Flavonols	1.22992	48.6543	5.6045	up
Hmln002483	Kaempferol-3-O-(6''-O-malonyl)-glucoside	Flavonols	1.22829	52.9533	5.72665	up
Hmmp002008	Isorhamnetin-O-Hexoside-O-rhamnoside-O-Hexoside-O-Hexoside	Flavonols	1.24992	113.52	6.8268	up
Hmpp003242	Isorhamnetin-3-O-β-D-glucoside	Flavonols	1.09111	43.9157	5.45667	up
Li512111	Isorhamnetin acetyl hexoside	Flavonols	1.32481	31.6466	4.98398	up
Lmyp003500	Kaempferol-3-O-(2''-galloyl)-β-D-galactopyranoside	Flavonols	1.82072	24571.5	14.5847	up
Lmyp003599	Kaempferol-3-O-(6''-galloyl)-β-D-glucopyranoside	Flavonols	1.8008	19934.4	14.283	up
Lmyp004022	Kaempferol-3-O-(2''-galloyl)-β-D-glucopyranoside	Flavonols	1.78136	15882.2	13.9551	up
mws1173	Garbanzol	Flavonols	1.64042	3612.04	11.8186	up
mws2209	Astragalin (Kaempferol 3-O-Glucoside)	Flavonols	1.10222	0.400745	-1.31925	down
pmb3013	Isorhamnetin O-acetyl-hexoside	Flavonols	1.41373	98.8068	6.62654	up
pme2493	Kaempferol-3,7-dirhamnoside(Kaempferitrin)	Flavonols	1.00487	20.4484	4.35392	up
pmn001551	Natsudaidain	Flavonols	1.39133	377.411	8.55999	up
pmn001642	Kaempferol-3-O-β-(2''-O-acetyl-β-D-glucuronide)	Flavonols	1.42989	85.1594	6.41209	up
pmn001645	Isorhamnetin 3-O-β-(2''-O-acetyl-β-D-glucuronide)	Flavonols	1.69854	6544.04	12.676	up
mws2118	Phloretin 2'-O-glucoside	Isoflavones	1.0197	28.1447	4.81479	up
pmp000107	Monohydroxy-trimethoxyflavone	Other Flavonoids	1.21736	0.0419872	-4.57391	down
VIP, variable importance in project.
