# Supplementary material for: Molecular Regulatory Network of Anthocyanin Accumulation in Black Radish Skin as Revealed by Transcriptome and Metabonome Analysis
Source: Int J Mol Sci. 2023 Sep 4;24(17):13663. doi: 10.3390/ijms241713663 (PMC10563070; doi:10.3390/ijms241713663)
Supplement: Supplementary file 1 [file ijms-24-13663-s001.zip › Table S3.xls]

## Sheet: Sheet1
Table S3. Flavonoid metabolites other than anthocyanins were detected only in black radish
Compounds	Class II	b1（Ion abundance）	b2（Ion abundance）	b3（Ion abundance）	b4（Ion abundance）	w4（Ion abundance）
Phloretin	Chalcones	13300.7	265810	8355.17	19814.3	9
Eriodictyol	Dihydroflavone	1325.27	5343.47	2954.67	2141.01	9
Casticin	Dihydroflavone	9	9	8487.23	12995.7	9
Dihydroquercetin(Taxifolin)	Dihydroflavonol	21790.7	10920.3	7741.5	3923.33	9
Astilbin	Dihydroflavonol	45284.3	6919.63	23184.7	8396.57	9
5,7-Dihydroxy-2'-methoxy-3',4'-methyleneoxydihydroisoflavone	Dihydroisoflavone	497.373	1409.9	3041.1	6540.3	9
Naringenin 7-O-glucoside (Prunin)	Flavanols	90967.3	225117	99518.7	59183.7	9
Luteolin-O-Hexoside-O-Hexoside-O-Pentoside	Flavonoid	365653	8660.8	9	9	9
5-Hydroxy-6,7-dimethoxyflavone	Flavonoid	9	1608.8	3936.3	11693	9
Tricin	Flavonoid	9	7417.53	19005.3	56368.7	9
Naringenin-O-glucoside	Flavonoid	328817	332553	164977	117860	9
Apigenin O-malonylhexoside	Flavonoid	11131.1	23908	20672	43009.7	9
Tricin 7-O-β-guaiacylglycerol	Flavonoid	9	2360.5	2694.47	3048.53	9
Apigenin 7-O-glucoside(Cosmosiin)	Flavonoid	1577.8	20374.7	23950	9	9
Tricin 5-O-rutinoside	Flavonoid	35587.3	1279.57	9	9	9
Apigenin-7-O-β-D-glucuronide	Flavonoid	4640.97	9	10190	9	9
5-Hydroxy-6,7,3',4'-tetramethoxyflavone	Flavonoid	9	2380.23	5269.47	5678.07	9
7-Hydroxy-3,5,6,8-tetramethoxyflavone	Flavonoid	9	640.767	6642.63	16196.7	9
Licoflavone C	Flavonoid	9	9	870.023	28307	9
8-C-Hexosyl-chrysoeriol O-feruloylhexoside	Flavonoid carbonoside	256747	68993	9	9	9
Isorhamnetin-3-O-rutinoside	Flavonols	175590	408613	138523	159449	9
Kaempferol-3-O-(2''-galloyl)-β-D-galactopyranoside	Flavonols	9	9	9	221143	9
Kaempferol-3-O-(6''-galloyl)-β-D-glucopyranoside	Flavonols	9	9	9	179410	9
Kaempferol-3-O-(2''-galloyl)-β-D-glucopyranoside	Flavonols	9	2166.83	3676.63	142940	9
Garbanzol	Flavonols	9	9	14118.9	32508.3	9
Herbacetin	Flavonols	1497.27	4434.67	1980.2	1105.07	9
Natsudaidain	Flavonols	9	2077.97	1117.02	3396.7	9
Isorhamnetin 3-O-β-(2''-O-acetyl-β-D-glucuronide)	Flavonols	19900.7	113637	80125	58896.3	9
6-Hydroxykaempferol-3,7,6-O-triglycoside	Flavonols	9562.53	1592	9	1395.8	9
Procyanidin A2	Proanthocyanidins	9	148422	218830	77088	9
9, means not detected.
