# Supplementary material for: Molecular Regulatory Network of Anthocyanin Accumulation in Black Radish Skin as Revealed by Transcriptome and Metabonome Analysis
Source: Int J Mol Sci. 2023 Sep 4;24(17):13663. doi: 10.3390/ijms241713663 (PMC10563070; doi:10.3390/ijms241713663)
Supplement: Supplementary file 1 [file ijms-24-13663-s001.zip › Table S4.xls]

## Sheet: Sheet1
Table S4. All the clean reads match the genome of radish
Sample	Total Reads	Reads mapped	Unique mapped	Multi mapped
b1-1	44720876	35873854(80.22%)	31979590(71.51%)	6146449(8.71%)
b1-2	45958242	38033312(82.76%)	34489920(75.05%)	5986032(7.71%)
b1-3	54687644	42163566(77.10%)	37577494(68.71%)	7241846(8.39%)
b2-1	41996202	32621030(77.68%)	29450355(70.13%)	5006727(7.55%)
b2-2	44305974	32746622(73.91%)	29417429(66.40%)	5300895(7.51%)
b2-3	62822446	48693103(77.51%)	43034242(68.50%)	8674677(9.01%)
b3-1	63467322	49846783(78.54%)	42054392(66.26%)	11034268(12.28%)
b3-2	46487464	36094325(77.64%)	32211829(69.29%)	6039563(8.35%)
b3-3	45909166	37360693(81.38%)	34114071(74.31%)	5374152(7.07%)
b4-1	50549932	41703983(82.50%)	37958101(75.09%)	6353889(7.41%)
b4-2	66358738	51732008(77.96%)	46106821(69.48%)	8901657(8.48%)
b4-3	54565936	43210652(79.19%)	38228614(70.06%)	7943939(9.13%)
w4-1	65232542	53468022(81.97%)	47698509(73.12%)	9435950(8.84%)
w4-2	42747060	34641157(81.04%)	30506250(71.36%)	6562500(9.67%)
w4-3	55558222	45132504(81.23%)	40254917(72.46%)	7895828(8.78%)
Total reads, the number of reads after fltering the connector sequence, the contamination sequence, and the low-quality sequence; Reads mapped, the number of reads compared to the reference genome; Unique mapped reads, the number of unique reads compared to the alignment; Multi mapped, the number of reads compared to more than one position.
