# Supplementary material for: Molecular Regulatory Network of Anthocyanin Accumulation in Black Radish Skin as Revealed by Transcriptome and Metabonome Analysis
Source: Int J Mol Sci. 2023 Sep 4;24(17):13663. doi: 10.3390/ijms241713663 (PMC10563070; doi:10.3390/ijms241713663)
Supplement: Supplementary file 1 [file ijms-24-13663-s001.zip › Table S5.xls]

## Sheet: w4_vs_b1
Table S5. Statistical table of DEGs between w4 and b1
ID	w4	b1	log2FC	p value	regulated	KEGG	NR	GO
gene-LOC108805062	163.497	35.6033	-2.23817	1.02187e-26	down	K14963 COMPASS component SWD3 | (RefSeq) COMPASS-like H3K4 histone methylase component WDR5A (A)	PREDICTED: uncharacterized WD repeat-containing protein C2A9.03-like [Raphanus sativus]	GO:0005634,nucleus; GO:0048188,Set1C/COMPASS complex; GO:0042393,histone binding; GO:0008168,methyltransferase activity; GO:0010228,vegetative to reproductive phase transition of meristem
gene-LOC108805066	14.75	47.74	1.65834	3.82751e-13	up	K19748 RAB6-interacting golgin | (RefSeq) syncoilin (A)	PREDICTED: syncoilin isoform X1 [Raphanus sativus]	--
gene-LOC108805067	52.5733	19.65	-1.45462	0.00150803	down	K00052 3-isopropylmalate dehydrogenase [EC:1.1.1.85] | (RefSeq) 3-isopropylmalate dehydrogenase 2, chloroplastic-like (A)	PREDICTED: uncharacterized protein LOC108805067 [Raphanus sativus]	--
gene-LOC108805077	0.203333	11.3367	5.71417	2.50007e-05	up	K08905 photosystem I subunit V | (RefSeq) photosystem I reaction center subunit V, chloroplastic (A)	PREDICTED: photosystem I reaction center subunit V, chloroplastic [Raphanus sativus]	GO:0009507,chloroplast; GO:0009941,chloroplast envelope; GO:0031969,chloroplast membrane; GO:0030093,chloroplast photosystem I; GO:0009534,chloroplast thylakoid; GO:0009535,chloroplast thylakoid membrane; GO:0016021,integral component of membrane; GO:0009579,thylakoid; GO:0016168,chlorophyll binding; GO:0015979,photosynthesis; GO:0009773,photosynthetic electron transport in photosystem I; GO:0009…
gene-LOC108805086	1.91333	6.15	1.64349	6.69425e-05	up	K03006 DNA-directed RNA polymerase II subunit RPB1 [EC:2.7.7.6] | (RefSeq) uncharacterized protein DDB_G0271670-like (A)	PREDICTED: mucin-19-like [Raphanus sativus]	--
gene-LOC108805106	9.61	23.5867	1.2623	0.000347766	up	K01968 3-methylcrotonyl-CoA carboxylase alpha subunit [EC:6.4.1.4] | (RefSeq) methylcrotonoyl-CoA carboxylase subunit alpha, mitochondrial isoform X1 (A)	PREDICTED: methylcrotonoyl-CoA carboxylase subunit alpha, mitochondrial isoform X1 [Raphanus sativus]	GO:0022626,cytosolic ribosome; GO:0005759,mitochondrial matrix; GO:0005739,mitochondrion; GO:0005524,ATP binding; GO:0004075,biotin carboxylase activity; GO:0050897,cobalt ion binding; GO:0004485,methylcrotonoyl-CoA carboxylase activity; GO:0006552,leucine catabolic process
gene-LOC108805107	62.49	30.34	-1.08702	0.00618019	down	K04733 interleukin-1 receptor-associated kinase 4 [EC:2.7.11.1] | (RefSeq) serine/threonine-protein kinase At5g01020-like (A)	PREDICTED: serine/threonine-protein kinase At5g01020 [Raphanus sativus]	GO:0005886,plasma membrane; GO:0005524,ATP binding; GO:0004674,protein serine/threonine kinase activity; GO:0004675,transmembrane receptor protein serine/threonine kinase activity; GO:0007166,cell surface receptor signaling pathway; GO:0042742,defense response to bacterium; GO:0006468,protein phosphorylation
gene-LOC108805108	5.94667	2.43333	-1.32238	0.0059486	down	K21407 adipocyte plasma membrane-associated protein | (RefSeq) protein STRICTOSIDINE SYNTHASE-LIKE 13-like (A)	PREDICTED: protein STRICTOSIDINE SYNTHASE-LIKE 13 [Raphanus sativus]	GO:0005783,endoplasmic reticulum; GO:0016020,membrane; GO:0005773,vacuole; GO:0016788,hydrolase activity, acting on ester bonds; GO:0009058,biosynthetic process; GO:0009555,pollen development; GO:0010584,pollen exine formation
gene-LOC108805115	0.173333	0.91	2.3276	0.018506	up	K04733 interleukin-1 receptor-associated kinase 4 [EC:2.7.11.1] | (RefSeq) G-type lectin S-receptor-like serine/threonine-protein kinase At1g11300 (A)	PREDICTED: G-type lectin S-receptor-like serine/threonine-protein kinase At1g11330 [Raphanus sativus]	GO:0016021,integral component of membrane; GO:0005886,plasma membrane; GO:0005524,ATP binding; GO:0005516,calmodulin binding; GO:0030246,carbohydrate binding; GO:0004674,protein serine/threonine kinase activity; GO:0006468,protein phosphorylation; GO:0048544,recognition of pollen
gene-LOC108805117	10.9033	64.3633	2.52181	1.29377e-08	up	K21604 jasmonoyl-L-amino acid hydrolase [EC:3.5.1.127] | (RefSeq) IAA-amino acid hydrolase ILR1-like 4 (A)	PREDICTED: IAA-amino acid hydrolase ILR1-like 4 [Raphanus sativus]	GO:0005783,endoplasmic reticulum; GO:0005788,endoplasmic reticulum lumen; GO:0005886,plasma membrane; GO:0010179,IAA-Ala conjugate hydrolase activity; GO:0046872,metal ion binding; GO:0008152,metabolic process; GO:0009611,response to wounding
gene-LOC108805128	55.27	12.6667	-2.16501	2.59034e-20	down	K00975 glucose-1-phosphate adenylyltransferase [EC:2.7.7.27] | (RefSeq) glucose-1-phosphate adenylyltransferase small subunit, chloroplastic (A)	PREDICTED: glucose-1-phosphate adenylyltransferase small subunit, chloroplastic [Raphanus sativus]	GO:0009507,chloroplast; GO:0005524,ATP binding; GO:0008878,glucose-1-phosphate adenylyltransferase activity; GO:0005978,glycogen biosynthetic process; GO:0019252,starch biosynthetic process
gene-LOC108805133	1.67333	4.78	1.47925	0.0148122	up	K01358 ATP-dependent Clp protease, protease subunit [EC:3.4.21.92] | (RefSeq) ATP-dependent Clp protease proteolytic subunit-related protein 1, chloroplastic (A)	PREDICTED: ATP-dependent Clp protease proteolytic subunit-related protein 1, chloroplastic-like [Raphanus sativus]	GO:0009507,chloroplast; GO:0009941,chloroplast envelope; GO:0009570,chloroplast stroma; GO:0009534,chloroplast thylakoid; GO:0009840,chloroplastic endopeptidase Clp complex; GO:0009532,plastid stroma; GO:0003723,RNA binding; GO:0004252,serine-type endopeptidase activity; GO:0009658,chloroplast organization; GO:0006396,RNA processing; GO:0006364,rRNA processing
gene-LOC108805136	7.40333	36.2967	2.23337	0.00556623	up	--	PREDICTED: uncharacterized protein LOC108805136 [Raphanus sativus]	GO:0016021,integral component of membrane; GO:0016020,membrane; GO:0000325,plant-type vacuole; GO:0005886,plasma membrane; GO:0009506,plasmodesma; GO:0005774,vacuolar membrane; GO:0005773,vacuole; GO:0005509,calcium ion binding; GO:0005432,calcium:sodium antiporter activity; GO:0055074,calcium ion homeostasis; GO:0071472,cellular response to salt stress
gene-LOC108805137	13.23	32.6533	1.26252	0.00142022	up	K03884 NADH-ubiquinone oxidoreductase chain 6 [EC:7.1.1.2] | (RefSeq) uncharacterized protein LOC109243048 (A)	PREDICTED: alkaline/neutral invertase CINV1-like [Raphanus sativus]	GO:0005829,cytosol; GO:0016020,membrane; GO:0005634,nucleus; GO:0005886,plasma membrane; GO:0004564,beta-fructofuranosidase activity; GO:0033926,glycopeptide alpha-N-acetylgalactosaminidase activity; GO:0004575,sucrose alpha-glucosidase activity; GO:0005975,carbohydrate metabolic process; GO:0006520,cellular amino acid metabolic process; GO:0042542,response to hydrogen peroxide; GO:0048364,root d…
gene-LOC108805139	0.103333	1.06	3.39759	0.00348711	up	--	PREDICTED: triadin-like [Raphanus sativus]	--
gene-LOC108805140	5.08	14.9333	1.51668	0.0120861	up	K19882 O-palmitoleoyl-L-serine hydrolase [EC:3.1.1.98] | (RefSeq) pectin acetylesterase 12 (A)	BnaC03g34430D [Brassica napus]	GO:0005576,extracellular region; GO:0009505,plant-type cell wall; GO:0052793,pectin acetylesterase activity; GO:0071555,cell wall organization
gene-LOC108805143	8.85	40.65	2.16561	0.014142	up	K09495 T-complex protein 1 subunit gamma | (RefSeq) T-complex protein 1 subunit gamma (A)	PREDICTED: T-complex protein 1 subunit gamma-like [Raphanus sativus]	GO:0005832,chaperonin-containing T-complex; GO:0005829,cytosol; GO:0005524,ATP binding; GO:0044183,protein binding involved in protein folding; GO:0051082,unfolded protein binding; GO:0006458,'de novo' protein folding; GO:0061077,chaperone-mediated protein folding
gene-LOC108805144	0.296667	6.61333	4.42385	1.10985e-16	up	K05666 ATP-binding cassette, subfamily C (CFTR/MRP), member 2 | (RefSeq) LOW QUALITY PROTEIN: ABC transporter C family member 4-like (A)	PREDICTED: ABC transporter C family member 4-like [Raphanus sativus]	GO:0005794,Golgi apparatus; GO:0016021,integral component of membrane; GO:0000325,plant-type vacuole; GO:0005886,plasma membrane; GO:0009506,plasmodesma; GO:0005774,vacuolar membrane; GO:0005773,vacuole; GO:0005524,ATP binding; GO:0042626,ATPase activity, coupled to transmembrane movement of substances; GO:0008559,xenobiotic transmembrane transporting ATPase activity; GO:0006855,drug transmembran…
gene-LOC108805146	3.02333	63.0767	4.35011	3.93463e-17	up	K01251 adenosylhomocysteinase [EC:3.3.1.1] | (RefSeq) adenosylhomocysteinase 2-like (A)	PREDICTED: adenosylhomocysteinase 2-like [Raphanus sativus]	GO:0005829,cytosol; GO:0016020,membrane; GO:0005886,plasma membrane; GO:0005773,vacuole; GO:0004013,adenosylhomocysteinase activity; GO:0051287,NAD binding; GO:0006730,one-carbon metabolic process; GO:0019510,S-adenosylhomocysteine catabolic process; GO:0033353,S-adenosylmethionine cycle
gene-LOC108805148	0.653333	3.66333	2.45608	0.000483346	up	K16298 serine carboxypeptidase-like clade IV [EC:3.4.16.-] | (RefSeq) serine carboxypeptidase-like 49 (A)	PREDICTED: serine carboxypeptidase-like 49 [Raphanus sativus]	GO:0005829,cytosol; GO:0005576,extracellular region; GO:0005773,vacuole; GO:0004185,serine-type carboxypeptidase activity; GO:0051603,proteolysis involved in cellular protein catabolic process
gene-LOC108805150	4.34667	17.68	1.99273	5.37789e-11	up	K04733 interleukin-1 receptor-associated kinase 4 [EC:2.7.11.1] | (RefSeq) probable serine/threonine-protein kinase PIX7 (A)	PREDICTED: receptor-like serine/threonine-protein kinase At3g01300 [Raphanus sativus]	GO:0016021,integral component of membrane; GO:0005886,plasma membrane; GO:0005524,ATP binding; GO:0004675,transmembrane receptor protein serine/threonine kinase activity; GO:0007166,cell surface receptor signaling pathway; GO:0006468,protein phosphorylation
gene-LOC108805151	22.7267	2.69667	-3.10097	7.3168e-06	down	K03327 multidrug resistance protein, MATE family | (RefSeq) protein DETOXIFICATION 21 (A)	PREDICTED: protein DETOXIFICATION 21 [Raphanus sativus]	GO:0016021,integral component of membrane; GO:0015297,antiporter activity; GO:0015238,drug transmembrane transporter activity; GO:0006855,drug transmembrane transport
gene-LOC108805160	9.03	0.583333	-3.99895	4.62657e-11	down	K09835 prolycopene isomerase [EC:5.2.1.13] | (RefSeq) prolycopene isomerase, chloroplastic (A)	PREDICTED: prolycopene isomerase, chloroplastic-like [Raphanus sativus]	GO:0031969,chloroplast membrane; GO:0046608,carotenoid isomerase activity; GO:0016491,oxidoreductase activity; GO:0016117,carotenoid biosynthetic process
gene-LOC108805164	72.6767	27.7967	-1.43204	0.00258215	down	K13420 LRR receptor-like serine/threonine-protein kinase FLS2 [EC:2.7.11.1] | (RefSeq) probable LRR receptor-like serine/threonine-protein kinase At3g47570 isoform X1 (A)	PREDICTED: DNA-damage-repair/toleration protein DRT100 [Raphanus sativus]	GO:0009507,chloroplast; GO:0000166,nucleotide binding; GO:0006281,DNA repair
gene-LOC108805165	74.9133	16.2233	-2.2544	7.00513e-05	down	K02492 glutamyl-tRNA reductase [EC:1.2.1.70] | (RefSeq) glutamyl-tRNA reductase 2, chloroplastic (A)	PREDICTED: glutamyl-tRNA reductase 2, chloroplastic-like [Raphanus sativus]	GO:0009507,chloroplast; GO:0009536,plastid; GO:0008883,glutamyl-tRNA reductase activity; GO:0050661,NADP binding; GO:0015995,chlorophyll biosynthetic process; GO:0006783,heme biosynthetic process; GO:0006782,protoporphyrinogen IX biosynthetic process; GO:0006979,response to oxidative stress; GO:0033014,tetrapyrrole biosynthetic process
gene-LOC108805166	5.96	48.9133	2.99663	2.47818e-16	up	--	PREDICTED: uncharacterized protein LOC108805166 [Raphanus sativus]	GO:0005886,plasma membrane
gene-LOC108805167	0.906667	5.71	2.5965	4.74965e-05	up	--	--	--
gene-LOC108805169	3.58	12.7	1.76854	0.0146936	up	--	PREDICTED: rapid alkalinization factor 23 [Raphanus sativus]	GO:0048046,apoplast; GO:0005622,intracellular; GO:0009506,plasmodesma; GO:0005179,hormone activity; GO:0004871,NA; GO:0009742,brassinosteroid mediated signaling pathway; GO:0019722,calcium-mediated signaling; GO:0007267,cell-cell signaling; GO:0045926,negative regulation of growth; GO:0009741,response to brassinosteroid
gene-LOC108805171	63.78	5.83667	-3.49235	2.06997e-21	down	K14638 solute carrier family 15 (peptide/histidine transporter), member 3/4 | (RefSeq) protein NRT1/ PTR FAMILY 6.4 (A)	PREDICTED: protein NRT1/ PTR FAMILY 6.4 [Raphanus sativus]	GO:0016021,integral component of membrane; GO:0015293,symporter activity; GO:0042128,nitrate assimilation
gene-LOC108805174	0.57	2.02333	1.77893	4.17021e-06	up	K17398 DNA (cytosine-5)-methyltransferase 3A [EC:2.1.1.37] | (RefSeq) uncharacterized protein LOC107411883 (A)	PREDICTED: uncharacterized protein LOC108805174 [Raphanus sativus]	GO:0005634,nucleus; GO:0005524,ATP binding; GO:0003677,DNA binding; GO:0004674,protein serine/threonine kinase activity; GO:0006974,cellular response to DNA damage stimulus; GO:0051321,meiotic cell cycle
gene-LOC108805185	21.52	4.66667	-2.24548	1.5355e-19	down	--	PREDICTED: lanC-like protein GCL1 [Raphanus sativus]	GO:0019898,extrinsic component of membrane; GO:0005886,plasma membrane; GO:0007165,signal transduction
gene-LOC108805190	1.71	58.82	5.03465	1.33174e-05	up	K14332 photosystem I subunit PsaO | (RefSeq) photosystem I subunit O (A)	PREDICTED: photosystem I subunit O-like [Raphanus sativus]	GO:0009507,chloroplast; GO:0009535,chloroplast thylakoid membrane; GO:0016021,integral component of membrane; GO:0009522,photosystem I; GO:0009579,thylakoid; GO:0009768,photosynthesis, light harvesting in photosystem I; GO:0009767,photosynthetic electron transport chain
gene-LOC108805191	0.7	140.593	7.61618	5.84707e-36	up	K03676 glutaredoxin 3 | (RefSeq) monothiol glutaredoxin-S11 (A)	PREDICTED: monothiol glutaredoxin-S11-like [Brassica rapa]	GO:0005737,cytoplasm; GO:0005634,nucleus; GO:0051537,2 iron, 2 sulfur cluster binding; GO:0009055,electron transfer activity; GO:0046872,metal ion binding; GO:0015035,protein disulfide oxidoreductase activity; GO:0045454,cell redox homeostasis; GO:0006995,cellular response to nitrogen starvation
gene-LOC108805199	13.8233	6.49	-1.1367	0.0191366	down	--	--	--
gene-LOC108805203	2.79	0.96	-1.57174	0.013806	down	K11092 U2 small nuclear ribonucleoprotein A' | (RefSeq) U2 small nuclear ribonucleoprotein A' (A)	PREDICTED: U2 small nuclear ribonucleoprotein A' [Raphanus sativus]	GO:0015030,Cajal body; GO:0009507,chloroplast; GO:0005737,cytoplasm; GO:0005829,cytosol; GO:0030529,NA; GO:0005730,nucleolus; GO:0005654,nucleoplasm; GO:0005634,nucleus; GO:0003723,RNA binding; GO:0000398,mRNA splicing, via spliceosome; GO:0009409,response to cold
gene-LOC108805208	0.0166667	1.74667	6.56127	7.42231e-08	up	K01904 4-coumarate--CoA ligase [EC:6.2.1.12] | (RefSeq) 4-coumarate--CoA ligase 4-like isoform X1 (A)	PREDICTED: 4-coumarate--CoA ligase 4-like isoform X1 [Raphanus sativus]	GO:0016207,4-coumarate-CoA ligase activity; GO:0005524,ATP binding; GO:0009699,phenylpropanoid biosynthetic process
gene-LOC108805212	0.69	3.89667	2.45332	1.86533e-08	up	K10406 kinesin family member C2/C3 | (RefSeq) kinesin-4 isoform X1 (A)	PREDICTED: kinesin-4 [Raphanus sativus]	GO:0005871,kinesin complex; GO:0005874,microtubule; GO:0005524,ATP binding; GO:0016887,ATPase activity; GO:0008017,microtubule binding; GO:0003777,microtubule motor activity; GO:0007018,microtubule-based movement
gene-LOC108805213	0.00666667	5.51667	9.03364	8.83175e-09	up	K18134 EGF domain-specific O-GlcNAc transferase [EC:2.4.1.255] | (RefSeq) protein O-linked-mannose beta-1,4-N-acetylglucosaminyltransferase 2 (A)	PREDICTED: EGF domain-specific O-linked N-acetylglucosamine transferase isoform X1 [Raphanus sativus]	GO:0005794,Golgi apparatus; GO:0016021,integral component of membrane; GO:0047517,1,4-beta-D-xylan synthase activity; GO:0048354,mucilage biosynthetic process involved in seed coat development
gene-LOC108805221	546.483	223.587	-1.3346	0.00125006	down	K08235 xyloglucan:xyloglucosyl transferase [EC:2.4.1.207] | (RefSeq) xyloglucan endotransglucosylase/hydrolase (A)	PREDICTED: xyloglucan endotransglucosylase/hydrolase-like [Raphanus sativus]	GO:0048046,apoplast; GO:0009507,chloroplast; GO:0016020,membrane; GO:0009505,plant-type cell wall; GO:0009506,plasmodesma; GO:0004553,hydrolase activity, hydrolyzing O-glycosyl compounds; GO:0016762,xyloglucan:xyloglucosyl transferase activity; GO:0042546,cell wall biogenesis; GO:0071555,cell wall organization; GO:0009733,response to auxin; GO:0009645,response to low light intensity stimulus; GO:…
gene-LOC108805228	11.6267	105.43	3.15008	5.26057e-07	up	K01213 galacturan 1,4-alpha-galacturonidase [EC:3.2.1.67] | (RefSeq) polygalacturonase At1g48100-like (A)	PREDICTED: polygalacturonase At1g48100-like [Raphanus sativus]	GO:0005618,cell wall; GO:0005576,extracellular region; GO:0004650,polygalacturonase activity; GO:0005975,carbohydrate metabolic process; GO:0009831,plant-type cell wall modification involved in multidimensional cell growth
gene-LOC108805230	0.19	4.03333	4.31324	8.08396e-10	up	K02183 calmodulin | (RefSeq) transcription factor ABORTED MICROSPORES-like (A)	PREDICTED: transcription factor bHLH90-like isoform X1 [Raphanus sativus]	GO:0005634,nucleus; GO:0003677,DNA binding; GO:0003700,DNA-binding transcription factor activity; GO:0046983,protein dimerization activity; GO:0006355,regulation of transcription, DNA-templated; GO:0006351,transcription, DNA-templated
gene-LOC108805231	9.95667	4.88667	-1.06779	0.00022934	down	K03514 non-canonical poly(A) RNA polymerase PAPD5/7 [EC:2.7.7.19] | (RefSeq) protein HESO1-like (A)	PREDICTED: uncharacterized protein LOC108805231 isoform X1 [Raphanus sativus]	GO:0005737,cytoplasm; GO:0005634,nucleus; GO:0000932,P-body; GO:0016779,nucleotidyltransferase activity; GO:0050265,RNA uridylyltransferase activity; GO:0060964,regulation of gene silencing by miRNA; GO:0071076,RNA 3' uridylation
gene-LOC108805236	0	1.27333	7.96347	2.1332e-07	up	K00521 ferric-chelate reductase [EC:1.16.1.7] | (RefSeq) ferric reduction oxidase 7, chloroplastic-like (A)	PREDICTED: NAC domain-containing protein 7-like isoform X1 [Raphanus sativus]	GO:0005634,nucleus; GO:0003700,DNA-binding transcription factor activity; GO:0043565,sequence-specific DNA binding; GO:0071555,cell wall organization; GO:0007275,multicellular organism development; GO:1901348,positive regulation of secondary cell wall biogenesis; GO:0006355,regulation of transcription, DNA-templated; GO:0006351,transcription, DNA-templated; GO:0048759,xylem vessel member cell dif…
gene-LOC108805244	4.51	29.6033	2.6727	3.68561e-09	up	K00770 1,4-beta-D-xylan synthase [EC:2.4.2.24] | (RefSeq) cellulose synthase-like protein D5 (A)	PREDICTED: cellulose synthase-like protein D5 [Raphanus sativus]	GO:0005794,Golgi apparatus; GO:0000139,Golgi membrane; GO:0016021,integral component of membrane; GO:0016760,cellulose synthase (UDP-forming) activity; GO:0046527,glucosyltransferase activity; GO:0051753,mannan synthase activity; GO:0000919,cell plate assembly; GO:0042546,cell wall biogenesis; GO:0071555,cell wall organization; GO:0030244,cellulose biosynthetic process; GO:0071669,plant-type cell…
gene-LOC108805252	25.75	12.11	-1.12669	1.87138e-11	down	K04496 C-terminal binding protein | (RefSeq) C-terminal binding protein AN-like (A)	PREDICTED: C-terminal binding protein AN-like [Raphanus sativus]	GO:0010494,cytoplasmic stress granule; GO:0005829,cytosol; GO:0005874,microtubule; GO:0005802,trans-Golgi network; GO:0042802,identical protein binding; GO:0051287,NAD binding; GO:0042803,protein homodimerization activity; GO:0048444,floral organ morphogenesis; GO:0048530,fruit morphogenesis; GO:0031129,inductive cell-cell signaling; GO:0009965,leaf morphogenesis; GO:0000226,microtubule cytoskele…
gene-LOC108805253	4.14667	15.1167	1.83161	5.30835e-05	up	--	PREDICTED: kinase-interacting family protein [Raphanus sativus]	GO:0005737,cytoplasm; GO:0003779,actin binding
gene-LOC108805265	0.0533333	2.25	5.25969	2.76612e-06	up	K15397 3-ketoacyl-CoA synthase [EC:2.3.1.199] | (RefSeq) hypothetical protein (A)	PREDICTED: 3-ketoacyl-CoA synthase 1 [Raphanus sativus]	GO:0022626,cytosolic ribosome; GO:0005783,endoplasmic reticulum; GO:0005789,endoplasmic reticulum membrane; GO:0016021,integral component of membrane; GO:0016020,membrane; GO:0102336,3-oxo-arachidoyl-CoA synthase activity; GO:0102337,3-oxo-cerotoyl-CoA synthase activity; GO:0102338,3-oxo-lignoceronyl-CoA synthase activity; GO:0009922,fatty acid elongase activity; GO:0102756,very-long-chain 3-keto…
gene-LOC108805266	433.637	217.603	-1.03034	0.00256256	down	K02942 large subunit ribosomal protein LP1 | (RefSeq) 60S acidic ribosomal protein P1-2 (A)	PREDICTED: 60S acidic ribosomal protein P1-3-like [Raphanus sativus]	GO:0005829,cytosol; GO:0022625,cytosolic large ribosomal subunit; GO:0022626,cytosolic ribosome; GO:0005634,nucleus; GO:0030295,protein kinase activator activity; GO:0003735,structural constituent of ribosome; GO:0002181,cytoplasmic translation; GO:0045860,positive regulation of protein kinase activity; GO:0006414,translational elongation
gene-LOC108805267	98.7833	26.9067	-1.92701	0.000105506	down	K00521 ferric-chelate reductase [EC:1.16.1.7] | (RefSeq) ferric reduction oxidase 7, chloroplastic-like (A)	PREDICTED: NAC domain-containing protein 62-like [Raphanus sativus]	GO:0016021,integral component of membrane; GO:0005634,nucleus; GO:0005886,plasma membrane; GO:0003677,DNA binding; GO:0003700,DNA-binding transcription factor activity; GO:0043621,protein self-association; GO:0070417,cellular response to cold; GO:0009814,defense response, incompatible interaction; GO:1900103,positive regulation of endoplasmic reticulum unfolded protein response; GO:0010200,respon…
gene-LOC108805270	34.12	1.79	-4.28348	1.64952e-31	down	K13457 disease resistance protein RPM1 | (RefSeq) uncharacterized protein sll1770 (A)	PREDICTED: uncharacterized protein LOC108805270 [Raphanus sativus]	GO:0009507,chloroplast; GO:0009941,chloroplast envelope; GO:0031969,chloroplast membrane; GO:0016021,integral component of membrane; GO:0005524,ATP binding; GO:0016301,kinase activity; GO:0005215,transporter activity; GO:0034599,cellular response to oxidative stress; GO:0007623,circadian rhythm; GO:0055072,iron ion homeostasis; GO:0010150,leaf senescence; GO:0046467,membrane lipid biosynthetic pr…
gene-LOC108805271	3.51333	7.91333	1.13047	2.73393e-07	up	K20223 importin-7 | (RefSeq) importin beta-like SAD2 homolog isoform X1 (A)	PREDICTED: importin beta-like SAD2 homolog [Raphanus sativus]	GO:0005829,cytosol; GO:0005635,nuclear envelope; GO:0008565,protein transporter activity; GO:0008536,Ran GTPase binding; GO:0006886,intracellular protein transport; GO:0006606,protein import into nucleus; GO:0007165,signal transduction
gene-LOC108805274	0.0466667	1.20333	4.61751	1.56988e-06	up	K06276 3-phosphoinositide dependent protein kinase-1 [EC:2.7.11.1] | (RefSeq) 3-phosphoinositide-dependent protein kinase 2-like (A)	PREDICTED: 3-phosphoinositide-dependent protein kinase 2-like [Raphanus sativus]	GO:0005737,cytoplasm; GO:0005622,intracellular; GO:0005886,plasma membrane; GO:0005524,ATP binding; GO:0016301,kinase activity; GO:0004674,protein serine/threonine kinase activity; GO:0035556,intracellular signal transduction; GO:0018105,peptidyl-serine phosphorylation
gene-LOC108805279	3.05667	0.38	-3.06247	0.0153542	down	--	PREDICTED: uncharacterized protein LOC108805279 isoform X1 [Raphanus sativus]	--
gene-LOC108805283	36.8233	7.46	-2.35315	0.000145325	down	K03006 DNA-directed RNA polymerase II subunit RPB1 [EC:2.7.7.6] | (RefSeq) DNA-directed RNA polymerase II subunit RPB1-like (A)	PREDICTED: protein SRC2 [Raphanus sativus]	GO:0005783,endoplasmic reticulum; GO:0005789,endoplasmic reticulum membrane; GO:0016021,integral component of membrane; GO:0005886,plasma membrane; GO:0000326,protein storage vacuole; GO:0032586,protein storage vacuole membrane; GO:0006623,protein targeting to vacuole
gene-LOC108805286	4	31.3633	2.92919	2.83537e-08	up	K19891 glucan endo-1,3-beta-glucosidase 1/2/3 [EC:3.2.1.39] | (RefSeq) glucan endo-1,3-beta-glucosidase 3-like (A)	PREDICTED: probable glucan endo-1,3-beta-glucosidase A6 [Raphanus sativus]	GO:0046658,anchored component of plasma membrane; GO:0042973,glucan endo-1,3-beta-D-glucosidase activity; GO:0004553,hydrolase activity, hydrolyzing O-glycosyl compounds; GO:0030247,polysaccharide binding; GO:0005975,carbohydrate metabolic process; GO:0006952,defense response; GO:0009793,embryo development ending in seed dormancy; GO:0010584,pollen exine formation
gene-LOC108805300	66.0833	31.66	-1.09769	0.000185002	down	K18211 synaptosomal-associated protein 25 | (RefSeq) SNAP25 homologous protein SNAP33-like (A)	PREDICTED: SNAP25 homologous protein SNAP33 [Raphanus sativus]	GO:0009504,cell plate; GO:0009507,chloroplast; GO:0016021,integral component of membrane; GO:0005886,plasma membrane; GO:0005484,SNAP receptor activity; GO:0000911,cytokinesis by cell plate formation; GO:0061025,membrane fusion; GO:0015031,protein transport; GO:0009737,response to abscisic acid; GO:0009612,response to mechanical stimulus; GO:0051707,response to other organism; GO:0016192,vesicle-…
gene-LOC108805301	18.6433	99.6967	2.4019	0.00194378	up	K23050 phenylcoumaran benzylic ether reductase [EC:1.3.1.-] | (RefSeq) isoflavone reductase homolog P3 (A)	PREDICTED: isoflavone reductase homolog P3-like [Raphanus sativus]	GO:0005737,cytoplasm; GO:0005886,plasma membrane; GO:0016491,oxidoreductase activity; GO:0046686,response to cadmium ion; GO:0006979,response to oxidative stress
gene-LOC108805309	27.4167	167.99	2.57225	1.11834e-13	up	K21888 glutathione dehydrogenase/transferase [EC:1.8.5.1 2.5.1.18] | (RefSeq) glutathione S-transferase DHAR1, mitochondrial (A)	PREDICTED: glutathione S-transferase DHAR1, mitochondrial [Raphanus sativus]	GO:0048046,apoplast; GO:0009507,chloroplast; GO:0009570,chloroplast stroma; GO:0005829,cytosol; GO:0005739,mitochondrion; GO:0005777,peroxisome; GO:0005886,plasma membrane; GO:0005773,vacuole; GO:0005507,copper ion binding; GO:0045174,glutathione dehydrogenase (ascorbate) activity; GO:0004364,glutathione transferase activity; GO:0005244,voltage-gated ion channel activity; GO:0070301,cellular resp…
gene-LOC108805311	10.99	3.74333	-1.59353	0.00013213	down	K10875 DNA repair and recombination protein RAD54 and RAD54-like protein [EC:3.6.4.-] | (RefSeq) protein CHROMATIN REMODELING 25 (A)	PREDICTED: protein CHROMATIN REMODELING 25 [Raphanus sativus]	GO:0005634,nucleus; GO:0005524,ATP binding; GO:0003677,DNA binding; GO:0004386,helicase activity; GO:0007049,cell cycle; GO:0051301,cell division; GO:0071480,cellular response to gamma radiation; GO:0071248,cellular response to metal ion; GO:0000724,double-strand break repair via homologous recombination; GO:0045003,double-strand break repair via synthesis-dependent strand annealing; GO:0051701,i…
gene-LOC108805320	0.223333	1.12667	2.32594	0.00277228	up	--	--	--
gene-LOC108805324	0.956667	3.1	1.65447	1.11822e-05	up	K10357 myosin V | (RefSeq) myosin-1-like isoform X1 (A)	PREDICTED: myosin-1-like [Raphanus sativus]	GO:0005783,endoplasmic reticulum; GO:0005768,endosome; GO:0016459,myosin complex; GO:0009524,phragmoplast; GO:0009506,plasmodesma; GO:0003779,actin binding; GO:0005524,ATP binding; GO:0005516,calmodulin binding; GO:0003774,motor activity; GO:0006897,endocytosis
gene-LOC108805326	15.6733	179.133	3.48453	7.81043e-21	up	--	PREDICTED: universal stress protein PHOS32 [Raphanus sativus]	GO:0005886,plasma membrane; GO:0016208,AMP binding; GO:0006950,response to stress
gene-LOC108805327	56.9867	28.6933	-1.02583	2.12553e-09	down	K00549 5-methyltetrahydropteroyltriglutamate--homocysteine methyltransferase [EC:2.1.1.14] | (RefSeq) protein QUIRKY-like (A)	PREDICTED: FT-interacting protein 1 [Raphanus sativus]	GO:0005783,endoplasmic reticulum; GO:0005789,endoplasmic reticulum membrane; GO:0016021,integral component of membrane; GO:0009506,plasmodesma; GO:0009511,plasmodesmatal endoplasmic reticulum; GO:0008565,protein transporter activity; GO:0016757,transferase activity, transferring glycosyl groups; GO:0034613,cellular protein localization; GO:0009908,flower development; GO:0048574,long-day photoperi…
gene-LOC108805330	20.4267	9.77667	-1.09692	4.0152e-11	down	--	PREDICTED: LOW QUALITY PROTEIN: uncharacterized protein LOC108805330 [Raphanus sativus]	--
gene-LOC108805337	4.16333	0.816667	-2.37912	6.92341e-05	down	K18626 trichohyalin | (RefSeq) protein INVOLVED IN DE NOVO 2-like isoform X1 (A)	PREDICTED: protein INVOLVED IN DE NOVO 2-like isoform X1 [Raphanus sativus]	GO:0005655,nucleolar ribonuclease P complex; GO:0003723,RNA binding; GO:0006342,chromatin silencing; GO:0006306,DNA methylation; GO:0031047,gene silencing by RNA; GO:0010569,regulation of double-strand break repair via homologous recombination; GO:0046686,response to cadmium ion
gene-LOC108805338	24.49	10.2567	-1.29056	6.75269e-05	down	K11000 callose synthase [EC:2.4.1.-] | (RefSeq) callose synthase 1 (A)	PREDICTED: callose synthase 1 [Raphanus sativus]	GO:0000148,1,3-beta-D-glucan synthase complex; GO:0009504,cell plate; GO:0016021,integral component of membrane; GO:0005886,plasma membrane; GO:0009506,plasmodesma; GO:0003843,1,3-beta-D-glucan synthase activity; GO:0006075,(1->3)-beta-D-glucan biosynthetic process; GO:0071555,cell wall organization; GO:0008360,regulation of cell shape
gene-LOC108805339	78.3567	39.76	-1.02392	0.0116628	down	K20506 tuliposide A-converting enzyme [EC:4.2.99.22] | (RefSeq) tuliposide A-converting enzyme 2, chloroplastic-like (A)	PREDICTED: probable carboxylesterase 12 [Raphanus sativus]	GO:0005737,cytoplasm; GO:0005829,cytosol; GO:0052689,carboxylic ester hydrolase activity; GO:0009056,catabolic process
gene-LOC108805348	73.2033	33.7433	-1.16058	0.000287513	down	K22455 estrogen receptor-binding fragment-associated gene 9 protein | (RefSeq) uncharacterized protein At3g61260-like (A)	PREDICTED: remorin [Raphanus sativus]	GO:0005886,plasma membrane; GO:0009738,abscisic acid-activated signaling pathway; GO:1900458,negative regulation of brassinosteroid mediated signaling pathway
gene-LOC108805349	1.73	10.4367	2.54525	7.39877e-07	up	K21777 G2/mitotic-specific cyclin-B, other | (RefSeq) cyclin-B2-1 isoform X1 (A)	PREDICTED: cyclin-B2-1-like [Raphanus sativus]	GO:0005634,nucleus; GO:0007049,cell cycle; GO:0051301,cell division
gene-LOC108805356	7.07333	17.0467	1.24396	0.0121279	up	K22683 aspartyl protease family protein [EC:3.4.23.-] | (RefSeq) protein ASPARTIC PROTEASE IN GUARD CELL 1-like (A)	PREDICTED: protein ASPARTIC PROTEASE IN GUARD CELL 2 [Raphanus sativus]	GO:0004190,aspartic-type endopeptidase activity; GO:0003677,DNA binding; GO:0030163,protein catabolic process; GO:0006508,proteolysis
gene-LOC108805359	77.55	1.86333	-5.39567	5.79441e-09	down	K14976 thebaine 6-O-demethylase [EC:1.14.11.31] | (RefSeq) thebaine 6-O-demethylase (A)	PREDICTED: protein SRG1 [Raphanus sativus]	GO:0046872,metal ion binding; GO:0016682,oxidoreductase activity, acting on diphenols and related substances as donors, oxygen as acceptor; GO:0010150,leaf senescence
gene-LOC108805362	3.81667	1.77333	-1.13829	0.000142426	down	--	--	--
gene-LOC108805367	0.81	3.15333	1.91892	0.0135372	up	K06236 collagen, type I, alpha | (RefSeq) hypothetical protein (A)	PREDICTED: myb-related protein 2 isoform X1 [Raphanus sativus]	GO:0005634,nucleus; GO:0003677,DNA binding; GO:0003700,DNA-binding transcription factor activity; GO:0006351,transcription, DNA-templated
gene-LOC108805369	1.6	0.0833333	-4.30721	3.98469e-05	down	K19613 leucine-rich repeat protein SHOC2 | (RefSeq) receptor-like protein 12 (A)	PREDICTED: receptor-like protein 12 [Raphanus sativus]	GO:0016021,integral component of membrane; GO:0005886,plasma membrane
gene-LOC108805384	6.73667	53.86	2.97295	7.55663e-09	up	K10523 speckle-type POZ protein | (RefSeq) BTB/POZ and TAZ domain-containing protein 1-like (A)	PREDICTED: BTB/POZ and TAZ domain-containing protein 1-like [Raphanus sativus]	GO:0005737,cytoplasm; GO:0005634,nucleus; GO:0019005,SCF ubiquitin ligase complex; GO:0005516,calmodulin binding; GO:0004402,histone acetyltransferase activity; GO:0003712,transcription coregulator activity; GO:0031625,ubiquitin protein ligase binding; GO:0008270,zinc ion binding; GO:0009553,embryo sac development; GO:0009555,pollen development; GO:0043161,proteasome-mediated ubiquitin-dependent …
gene-LOC108805388	68.67	6.64333	-3.40575	1.8017e-22	down	K10396 kinesin family member 5 | (RefSeq) hypothetical protein (A)	PREDICTED: GDSL esterase/lipase At3g05180 [Raphanus sativus]	GO:0048046,apoplast; GO:0016788,hydrolase activity, acting on ester bonds; GO:0016042,lipid catabolic process; GO:0009627,systemic acquired resistance
gene-LOC108805390	10.36	3.09	-1.78926	0.000187427	down	--	PREDICTED: phosphoglycerate mutase-like protein AT74 [Raphanus sativus]	GO:0005829,cytosol; GO:0016791,phosphatase activity; GO:0005975,carbohydrate metabolic process
gene-LOC108805392	50.5733	21.5633	-1.27234	0.00368094	down	K20393 PRA1 family protein 3 | (RefSeq) PRA1 family protein A3 (A)	PREDICTED: PRA1 family protein A3 [Raphanus sativus]	GO:0005783,endoplasmic reticulum; GO:0010008,endosome membrane; GO:0016021,integral component of membrane; GO:0016192,vesicle-mediated transport
gene-LOC108805401	49.32	7.88	-2.67462	1.624e-09	down	--	PREDICTED: protein PROTON GRADIENT REGULATION 5, chloroplastic-like [Raphanus sativus]	GO:0009507,chloroplast; GO:0009534,chloroplast thylakoid; GO:0009535,chloroplast thylakoid membrane; GO:0009055,electron transfer activity; GO:0071484,cellular response to light intensity; GO:0010117,photoprotection; GO:0009773,photosynthetic electron transport in photosystem I; GO:0009644,response to high light intensity; GO:0009414,response to water deprivation
gene-LOC108805403	21.3333	44.2867	1.01745	2.25275e-14	up	K10258 very-long-chain enoyl-CoA reductase [EC:1.3.1.93] | (RefSeq) very-long-chain enoyl-CoA reductase-like (A)	PREDICTED: very-long-chain enoyl-CoA reductase [Raphanus sativus]	GO:0005783,endoplasmic reticulum; GO:0005789,endoplasmic reticulum membrane; GO:0009923,fatty acid elongase complex; GO:0016021,integral component of membrane; GO:0005886,plasma membrane; GO:0009922,fatty acid elongase activity; GO:0016627,oxidoreductase activity, acting on the CH-CH group of donors; GO:0042335,cuticle development; GO:0006665,sphingolipid metabolic process; GO:0010091,trichome br…
gene-LOC108805408	39.0633	16.3133	-1.29968	6.81864e-08	down	K01968 3-methylcrotonyl-CoA carboxylase alpha subunit [EC:6.4.1.4] | (RefSeq) methylcrotonoyl-CoA carboxylase subunit alpha, mitochondrial (A)	PREDICTED: serine/threonine-protein kinase HT1-like [Raphanus sativus]	GO:0005622,intracellular; GO:0005886,plasma membrane; GO:0005524,ATP binding; GO:0004672,protein kinase activity; GO:0004674,protein serine/threonine kinase activity; GO:0004712,protein serine/threonine/tyrosine kinase activity; GO:0004713,protein tyrosine kinase activity; GO:0004871,NA; GO:0035556,intracellular signal transduction; GO:0006468,protein phosphorylation
gene-LOC108805412	24.7333	4.96	-2.36352	0.000957094	down	K00858 NAD+ kinase [EC:2.7.1.23] | (RefSeq) NAD(H) kinase 1-like (A)	PREDICTED: NAD(H) kinase 1-like isoform X1 [Raphanus sativus]	GO:0005524,ATP binding; GO:0003951,NAD+ kinase activity; GO:0042736,NADH kinase activity; GO:0019674,NAD metabolic process; GO:0006741,NADP biosynthetic process
gene-LOC108805419	3.20667	1.04	-1.66526	4.46091e-07	down	K22733 magnesium transporter | (RefSeq) hypothetical protein (A)	PREDICTED: pentatricopeptide repeat-containing protein At1g31920 [Raphanus sativus]	GO:0043231,intracellular membrane-bounded organelle; GO:0004519,endonuclease activity; GO:0003723,RNA binding; GO:0008270,zinc ion binding; GO:0009451,RNA modification
gene-LOC108805426	0.43	7.79667	4.12844	9.62506e-09	up	K06130 lysophospholipase II [EC:3.1.1.5] | (RefSeq) acyl-protein thioesterase 2-like (A)	PREDICTED: acyl-protein thioesterase 2 [Raphanus sativus]	GO:0005737,cytoplasm; GO:0052689,carboxylic ester hydrolase activity; GO:0008474,palmitoyl-(protein) hydrolase activity; GO:0006631,fatty acid metabolic process; GO:0002084,protein depalmitoylation
gene-LOC108805433	3.94	11.8533	1.5508	4.00974e-05	up	K20793 N-alpha-acetyltransferase 50 [EC:2.3.1.258] | (RefSeq) uncharacterized LOC103427988 (A)	PREDICTED: uncharacterized protein LOC108805433 [Raphanus sativus]	GO:0008080,N-acetyltransferase activity
gene-LOC108805485	0.283333	2.01	2.78355	5.81894e-09	up	K00889 1-phosphatidylinositol-4-phosphate 5-kinase [EC:2.7.1.68] | (RefSeq) phosphatidylinositol 4-phosphate 5-kinase 7-like (A)	PREDICTED: phosphatidylinositol 4-phosphate 5-kinase 7-like isoform X1 [Raphanus sativus]	GO:0005886,plasma membrane; GO:0016308,1-phosphatidylinositol-4-phosphate 5-kinase activity; GO:0005524,ATP binding
gene-LOC108805526	9.25	40.53	2.10254	8.55243e-13	up	K00844 hexokinase [EC:2.7.1.1] | (RefSeq) hexokinase-like 1 protein (A)	PREDICTED: hexokinase-like 1 protein isoform X1 [Raphanus sativus]	GO:0009507,chloroplast; GO:0005829,cytosol; GO:0005524,ATP binding; GO:0008865,fructokinase activity; GO:0004340,glucokinase activity; GO:0005536,glucose binding; GO:0004396,hexokinase activity; GO:0019158,mannokinase activity; GO:0001678,cellular glucose homeostasis; GO:0006096,glycolytic process
gene-LOC108805577	0.553333	7.39667	3.70943	0.00668089	up	K14846 ribosome production factor 1 | (RefSeq) U3 small nucleolar ribonucleoprotein protein IMP4-like (A)	PREDICTED: U3 small nucleolar ribonucleoprotein protein IMP4-like [Raphanus sativus]	--
gene-LOC108805586	3.69667	8.72	1.20355	5.02373e-05	up	K02213 cell division control protein 6 | (RefSeq) cell division control protein 6 homolog (A)	PREDICTED: cell division control protein 6 homolog [Raphanus sativus]	GO:0005634,nucleus; GO:0051301,cell division; GO:0042023,DNA endoreduplication; GO:0006270,DNA replication initiation
gene-LOC108805588	2.60667	0.526667	-2.34631	0.0084	down	K04733 interleukin-1 receptor-associated kinase 4 [EC:2.7.11.1] | (RefSeq) uncharacterized protein LOC110908553 (A)	PREDICTED: IQ domain-containing protein IQM2 [Raphanus sativus]	GO:0005737,cytoplasm; GO:0005634,nucleus
gene-LOC108805590	11.8967	34.91	1.52214	0.000268153	up	K16292 KDEL-tailed cysteine endopeptidase [EC:3.4.22.-] | (RefSeq) hypothetical protein (A)	PREDICTED: probable cysteine protease RD21C isoform X1 [Raphanus sativus]	GO:0008234,cysteine-type peptidase activity
gene-LOC108805599	0.0233333	5.5	7.80571	2.60209e-09	up	K19613 leucine-rich repeat protein SHOC2 | (RefSeq) hypothetical protein (A)	PREDICTED: receptor-like protein 12 [Raphanus sativus]	GO:0016021,integral component of membrane; GO:0006952,defense response; GO:1900150,regulation of defense response to fungus; GO:1902288,regulation of defense response to oomycetes; GO:0002238,response to molecule of fungal origin
gene-LOC108805602	0.17	4.12	4.59839	0.00395629	up	K00430 peroxidase [EC:1.11.1.7] | (RefSeq) peroxidase 27 isoform X1 (A)	PREDICTED: peroxidase 27 [Raphanus sativus]	GO:0005576,extracellular region; GO:0009505,plant-type cell wall; GO:0009506,plasmodesma; GO:0020037,heme binding; GO:0046872,metal ion binding; GO:0004601,peroxidase activity; GO:0042744,hydrogen peroxide catabolic process; GO:0009664,plant-type cell wall organization; GO:0006979,response to oxidative stress
gene-LOC108805608	0.0866667	1.25	3.78418	0.00114519	up	K05298 glyceraldehyde-3-phosphate dehydrogenase (NADP+) (phosphorylating) [EC:1.2.1.13] | (RefSeq) glyceraldehyde-3-phosphate dehydrogenase GAPA1, chloroplastic (A)	PREDICTED: glyceraldehyde-3-phosphate dehydrogenase GAPA1, chloroplastic-like [Raphanus sativus]	GO:0048046,apoplast; GO:0009507,chloroplast; GO:0009941,chloroplast envelope; GO:0031969,chloroplast membrane; GO:0009570,chloroplast stroma; GO:0009535,chloroplast thylakoid membrane; GO:0016020,membrane; GO:0010319,stromule; GO:0099080,supramolecular complex; GO:0097718,disordered domain specific binding; GO:0004365,glyceraldehyde-3-phosphate dehydrogenase (NAD+) (phosphorylating) activity; GO:…
gene-LOC108805610	96.8333	22.8267	-2.12058	2.08155e-13	down	K23048 RING finger protein unkempt | (RefSeq) hypothetical protein (A)	PREDICTED: zinc finger CCCH domain-containing protein 20 [Raphanus sativus]	GO:0005886,plasma membrane; GO:0003677,DNA binding; GO:0003700,DNA-binding transcription factor activity; GO:0046872,metal ion binding; GO:0006355,regulation of transcription, DNA-templated; GO:0006979,response to oxidative stress
gene-LOC108805613	4.34667	9.49	1.09705	0.000578381	up	K03521 electron transfer flavoprotein beta subunit | (RefSeq) electron transfer flavoprotein subunit beta, mitochondrial-like (A)	PREDICTED: transcription factor bHLH34-like [Raphanus sativus]	GO:0005634,nucleus; GO:0003677,DNA binding; GO:0003700,DNA-binding transcription factor activity; GO:0046983,protein dimerization activity; GO:0006355,regulation of transcription, DNA-templated; GO:0006351,transcription, DNA-templated
gene-LOC108805618	89.9267	10.9133	-3.09656	0.000108251	down	K18134 EGF domain-specific O-GlcNAc transferase [EC:2.4.1.255] | (RefSeq) protein O-linked-mannose beta-1,4-N-acetylglucosaminyltransferase 2 (A)	PREDICTED: EGF domain-specific O-linked N-acetylglucosamine transferase [Raphanus sativus]	GO:0016021,integral component of membrane; GO:0016757,transferase activity, transferring glycosyl groups
gene-LOC108805627	0	1.27	8.13526	2.12883e-08	up	K20890 xylan alpha-glucuronosyltransferase [EC:2.4.1.-] | (RefSeq) UDP-glucuronate:xylan alpha-glucuronosyltransferase 1 isoform X1 (A)	PREDICTED: UDP-glucuronate:xylan alpha-glucuronosyltransferase 1 isoform X1 [Raphanus sativus]	GO:0005794,Golgi apparatus; GO:0000139,Golgi membrane; GO:0016021,integral component of membrane; GO:0015020,glucuronosyltransferase activity; GO:0080116,glucuronoxylan glucuronosyltransferase activity; GO:0046872,metal ion binding; GO:0071555,cell wall organization; GO:0010417,glucuronoxylan biosynthetic process; GO:0009834,plant-type secondary cell wall biogenesis; GO:0045492,xylan biosynthetic…
gene-LOC108805633	0	3.57667	7.87669	6.50912e-05	up	K03860 phosphatidylinositol glycan, class Q | (RefSeq) N-acetylglucosaminyl-phosphatidylinositol biosynthetic protein gpi1-like (A)	PREDICTED: gibberellin-regulated protein 13-like [Raphanus sativus]	GO:0005576,extracellular region
gene-LOC108805636	10.2633	35.4933	1.75987	5.44133e-07	up	K00161 pyruvate dehydrogenase E1 component alpha subunit [EC:1.2.4.1] | (RefSeq) pyruvate dehydrogenase E1 component subunit alpha-2, mitochondrial (A)	PREDICTED: pyruvate dehydrogenase E1 component subunit alpha-2, mitochondrial [Raphanus sativus]	GO:0005829,cytosol; GO:0005759,mitochondrial matrix; GO:0005739,mitochondrion; GO:0005634,nucleus; GO:0050897,cobalt ion binding; GO:0004739,pyruvate dehydrogenase (acetyl-transferring) activity; GO:0008270,zinc ion binding; GO:0006086,acetyl-CoA biosynthetic process from pyruvate; GO:0006096,glycolytic process; GO:0009651,response to salt stress
gene-LOC108805643	7.16667	17.77	1.27146	0.00014879	up	K05665 ATP-binding cassette, subfamily C (CFTR/MRP), member 1 [EC:7.6.2.3] | (RefSeq) hypothetical protein (A)	PREDICTED: ABC transporter C family member 1 [Raphanus sativus]	GO:0016021,integral component of membrane; GO:0000325,plant-type vacuole; GO:0009506,plasmodesma; GO:0005774,vacuolar membrane; GO:0005773,vacuole; GO:1902417,(+)-abscisic acid D-glucopyranosyl ester transmembrane transporter activity; GO:0005524,ATP binding; GO:0042626,ATPase activity, coupled to transmembrane movement of substances; GO:0015446,ATPase-coupled arsenite transmembrane transporter a…
gene-LOC108805646	7.81667	2.43333	-1.72534	7.90444e-05	down	K20165 TBC1 domain family member 2A | (RefSeq) TBC1 domain family member 2B (A)	PREDICTED: growth hormone-regulated TBC protein 1-like [Raphanus sativus]	--
gene-LOC108805652	0.04	6.80667	7.38395	7.03788e-07	up	--	PREDICTED: uncharacterized protein LOC108805652 [Raphanus sativus]	GO:0016021,integral component of membrane
gene-LOC108805653	4609.77	1487.17	-1.67024	2.16031e-09	down	K00128 aldehyde dehydrogenase (NAD+) [EC:1.2.1.3] | (RefSeq) aldehyde dehydrogenase 5, mitochondrial-like (A)	PREDICTED: translationally-controlled tumor protein homolog [Raphanus sativus]	GO:0005737,cytoplasm
gene-LOC108805657	0.13	23.27	7.4181	2.11596e-16	up	K02716 photosystem II oxygen-evolving enhancer protein 1 | (RefSeq) PsbO; oxygen-evolving enhancer protein 1-1, chloroplastic (A)	PREDICTED: oxygen-evolving enhancer protein 1-1, chloroplastic-like [Raphanus sativus]	GO:0048046,apoplast; GO:0009507,chloroplast; GO:0009570,chloroplast stroma; GO:0009534,chloroplast thylakoid; GO:0009543,chloroplast thylakoid lumen; GO:0009535,chloroplast thylakoid membrane; GO:0019898,extrinsic component of membrane; GO:0016021,integral component of membrane; GO:0009654,photosystem II oxygen evolving complex; GO:0055035,plastid thylakoid membrane; GO:0010287,plastoglobule; GO:…
gene-LOC108805663	1.38	3.22	1.20447	0.0037086	up	K04515 calcium/calmodulin-dependent protein kinase (CaM kinase) II [EC:2.7.11.17] | (RefSeq) calcium-dependent protein kinase 26 (A)	PREDICTED: calcium-dependent protein kinase 26-like [Raphanus sativus]	GO:0005737,cytoplasm; GO:0016020,membrane; GO:0005634,nucleus; GO:0005524,ATP binding; GO:0005509,calcium ion binding; GO:0009931,calcium-dependent protein serine/threonine kinase activity; GO:0005516,calmodulin binding; GO:0004683,calmodulin-dependent protein kinase activity; GO:0009738,abscisic acid-activated signaling pathway; GO:0035556,intracellular signal transduction; GO:0018105,peptidyl-s…
gene-LOC108805665	21.47	8.29333	-1.41646	1.50769e-06	down	--	PREDICTED: zinc finger CCCH domain-containing protein 40-like isoform X1 [Raphanus sativus]	GO:0003677,DNA binding; GO:0046872,metal ion binding
gene-LOC108805666	17.0233	6.26667	-1.48855	0.000321294	down	--	--	--
gene-LOC108805677	345.82	133.18	-1.41724	3.92874e-09	down	K14492 two-component response regulator ARR-A family | (RefSeq) two-component response regulator ARR4-like (A)	PREDICTED: two-component response regulator ARR4-like [Raphanus sativus]	GO:0005737,cytoplasm; GO:0005634,nucleus; GO:0000156,phosphorelay response regulator activity; GO:0004674,protein serine/threonine kinase activity; GO:0007623,circadian rhythm; GO:0009736,cytokinin-activated signaling pathway; GO:0009793,embryo development ending in seed dormancy; GO:0046777,protein autophosphorylation; GO:0010017,red or far-red light signaling pathway; GO:0006355,regulation of t…
gene-LOC108805686	72.87	7.73	-3.27694	1.78159e-11	down	--	--
gene-LOC108805690	0.0933333	2.23667	4.50725	8.87602e-05	up	K13496 UDP-glucosyl transferase 73C [EC:2.4.1.-] | (RefSeq) UDP-glycosyltransferase 73C5-like (A)	PREDICTED: UDP-glycosyltransferase 73C5-like [Raphanus sativus]	GO:0016021,integral component of membrane; GO:0043231,intracellular membrane-bounded organelle; GO:0050502,cis-zeatin O-beta-D-glucosyltransferase activity; GO:0046527,glucosyltransferase activity; GO:0080043,quercetin 3-O-glucosyltransferase activity; GO:0080046,quercetin 4'-O-glucosyltransferase activity; GO:0080044,quercetin 7-O-glucosyltransferase activity; GO:0050403,trans-zeatin O-beta-D-gl…
gene-LOC108805695	0	1.94	7.50467	3.11739e-05	up	K21994 LOB domain-containing protein 18 | (RefSeq) hypothetical protein (A)	PREDICTED: LOW QUALITY PROTEIN: LOB domain-containing protein 13 [Raphanus sativus]	GO:0016020,membrane
gene-LOC108805697	54.97	23.94	-1.24816	0.0127125	down	K12448 UDP-arabinose 4-epimerase [EC:5.1.3.5] | (RefSeq) putative UDP-arabinose 4-epimerase 2 (A)	PREDICTED: putative UDP-arabinose 4-epimerase 2 [Raphanus sativus]	GO:0032580,Golgi cisterna membrane; GO:0016021,integral component of membrane; GO:0050373,UDP-arabinose 4-epimerase activity; GO:0003978,UDP-glucose 4-epimerase activity; GO:0045227,capsule polysaccharide biosynthetic process; GO:0009793,embryo development ending in seed dormancy; GO:0006012,galactose metabolic process; GO:0048868,pollen tube development; GO:0033358,UDP-L-arabinose biosynthetic p…
gene-LOC108805698	2.49	20.6367	3.01961	5.90917e-28	up	K11674 microspherule protein 1 | (RefSeq) hypothetical protein (A)	PREDICTED: stomatal closure-related actin-binding protein 2 [Raphanus sativus]	GO:0005737,cytoplasm; GO:0005856,cytoskeleton; GO:0005886,plasma membrane; GO:0003779,actin binding
gene-LOC108805703	1.33667	5.76333	2.08738	6.38725e-06	up	K01462 peptide deformylase [EC:3.5.1.88] | (RefSeq) peptide deformylase 1A, chloroplastic/mitochondrial-like (A)	PREDICTED: peptide deformylase 1A, chloroplastic/mitochondrial-like [Raphanus sativus]	GO:0009507,chloroplast; GO:0009570,chloroplast stroma; GO:0005739,mitochondrion; GO:0009505,plant-type cell wall; GO:0046872,metal ion binding; GO:0042586,peptide deformylase activity; GO:0043686,co-translational protein modification; GO:0031365,N-terminal protein amino acid modification; GO:0018206,peptidyl-methionine modification; GO:0006412,translation
gene-LOC108805708	86.1467	34.6167	-1.35278	7.34712e-24	down	K15151 mediator of RNA polymerase II transcription subunit 10 | (RefSeq) mediator of RNA polymerase II transcription subunit 10b-like (A)	PREDICTED: mediator of RNA polymerase II transcription subunit 10b [Raphanus sativus]	GO:0070847,core mediator complex; GO:0016592,mediator complex; GO:0001104,NA; GO:0006351,transcription, DNA-templated
gene-LOC108805709	0.126667	0.983333	2.92775	0.00210754	up	K03362 F-box and WD-40 domain protein 1/11 | (RefSeq) protein JINGUBANG-like (A)	PREDICTED: myosin heavy chain kinase B-like [Raphanus sativus]	GO:0005737,cytoplasm; GO:0005634,nucleus; GO:0009846,pollen germination
gene-LOC108805719	8.21333	1.78	-2.234	1.20258e-07	down	--	--
gene-LOC108805722	6.58333	2.68	-1.32496	0.000328923	down	K04733 interleukin-1 receptor-associated kinase 4 [EC:2.7.11.1] | (RefSeq) probable inactive receptor kinase RLK902 (A)	PREDICTED: inactive leucine-rich repeat receptor-like serine/threonine-protein kinase At1g60630 [Raphanus sativus]	GO:0016021,integral component of membrane; GO:0005886,plasma membrane; GO:0005524,ATP binding; GO:0004672,protein kinase activity
gene-LOC108805729	3.42333	8.44	1.27404	0.00125334	up	K08337 ubiquitin-like modifier-activating enzyme ATG7 | (RefSeq) ubiquitin-like modifier-activating enzyme atg7 (A)	PREDICTED: ubiquitin-like modifier-activating enzyme atg7 [Raphanus sativus]	GO:0005829,cytosol; GO:0000407,phagophore assembly site; GO:0019778,Atg12 activating enzyme activity; GO:0019779,Atg8 activating enzyme activity; GO:0000045,autophagosome assembly; GO:0006914,autophagy; GO:0000422,autophagy of mitochondrion; GO:0006501,C-terminal protein lipidation; GO:0006995,cellular response to nitrogen starvation; GO:0050832,defense response to fungus; GO:0044805,late nucleop…
gene-LOC108805731	73.72	21.44	-1.82887	0.000326789	down	K15283 solute carrier family 35, member E1 | (RefSeq) triose phosphate/phosphate translocator, chloroplastic isoform X1 (A)	PREDICTED: triose phosphate/phosphate translocator, chloroplastic-like isoform X1 [Raphanus sativus]	GO:0031969,chloroplast membrane; GO:0016021,integral component of membrane; GO:0022857,transmembrane transporter activity
gene-LOC108805732	1.12333	6.07333	2.39298	0.00600801	up	K00025 malate dehydrogenase [EC:1.1.1.37] | (RefSeq) malate dehydrogenase, cytoplasmic-like (A)	PREDICTED: oligopeptide transporter 4 [Raphanus sativus]	GO:0005887,integral component of plasma membrane; GO:0016020,membrane; GO:0035673,oligopeptide transmembrane transporter activity; GO:0015031,protein transport; GO:0080167,response to karrikin
gene-LOC108805735	64.76	1.18	-5.81549	5.625e-19	down	K05349 beta-glucosidase [EC:3.2.1.21] | (RefSeq) uncharacterized protein LOC106352732 (A)	PREDICTED: uncharacterized protein LOC108805735 [Raphanus sativus]	GO:0048046,apoplast; GO:0005618,cell wall; GO:0009044,xylan 1,4-beta-xylosidase activity; GO:0009627,systemic acquired resistance; GO:0045493,xylan catabolic process
gene-LOC108805739	78.7533	9.55667	-3.09178	1.53538e-06	down	K22410 PR domain zinc finger protein 16 | (RefSeq) protein indeterminate-domain 2-like (A)	PREDICTED: protein indeterminate-domain 9 isoform X1 [Raphanus sativus]	GO:0005634,nucleus; GO:0003677,DNA binding; GO:0003700,DNA-binding transcription factor activity; GO:0046872,metal ion binding; GO:0006355,regulation of transcription, DNA-templated; GO:0006351,transcription, DNA-templated
gene-LOC108805742	3.73333	1.00667	-1.92312	0.000412103	down	K02492 glutamyl-tRNA reductase [EC:1.2.1.70] | (RefSeq) glutamyl-tRNA reductase 1, chloroplastic-like (A)	PREDICTED: glutamyl-tRNA reductase 1, chloroplastic-like [Raphanus sativus]	GO:0009507,chloroplast; GO:0031969,chloroplast membrane; GO:0043234,NA; GO:0008883,glutamyl-tRNA reductase activity; GO:0050661,NADP binding; GO:0015995,chlorophyll biosynthetic process; GO:0006783,heme biosynthetic process; GO:0006782,protoporphyrinogen IX biosynthetic process
gene-LOC108805759	0.453333	2.86333	2.62338	0.000123284	up	K13420 LRR receptor-like serine/threonine-protein kinase FLS2 [EC:2.7.11.1] | (RefSeq) POPTRDRAFT_1075175; FLAGELLIN-SENSITIVE 2 family protein (A)	PREDICTED: leucine-rich repeat receptor-like protein kinase PEPR1 [Raphanus sativus]	GO:0016021,integral component of membrane; GO:0005886,plasma membrane; GO:0009506,plasmodesma; GO:0005524,ATP binding; GO:0004383,guanylate cyclase activity; GO:0001653,peptide receptor activity; GO:0004674,protein serine/threonine kinase activity; GO:0006955,immune response; GO:0045087,innate immune response; GO:0009753,response to jasmonic acid; GO:0009611,response to wounding
gene-LOC108805761	62.0333	140.237	1.13962	8.15108e-12	up	K13944 LOB domain-containing protein 16 | (RefSeq) LOB domain-containing protein 16-like (A)	PREDICTED: LOB domain-containing protein 41-like [Raphanus sativus]	GO:0006355,regulation of transcription, DNA-templated
gene-LOC108805764	1.56333	10.3033	2.66667	2.73359e-06	up	K01051 pectinesterase [EC:3.1.1.11] | (RefSeq) probable pectinesterase/pectinesterase inhibitor 20 (A)	PREDICTED: probable pectinesterase/pectinesterase inhibitor 20 [Raphanus sativus]	GO:0071944,cell periphery; GO:0005618,cell wall; GO:0005576,extracellular region; GO:0045330,aspartyl esterase activity; GO:0030599,pectinesterase activity; GO:0046910,pectinesterase inhibitor activity; GO:0042545,cell wall modification; GO:0045490,pectin catabolic process
gene-LOC108805769	35.27	17.9767	-1.01285	0.0121102	down	--	--	--
gene-LOC108805774	1.89667	11.0967	2.51944	0.0135981	up	K19613 leucine-rich repeat protein SHOC2 | (RefSeq) predicted protein (A)	PREDICTED: plant intracellular Ras-group-related LRR protein 2 isoform X1 [Raphanus sativus]	--
gene-LOC108805775	0.24	10.93	5.41526	5.6053e-07	up	K04422 mitogen-activated protein kinase kinase kinase 13 [EC:2.7.11.25] | (RefSeq) serine/threonine-protein kinase EDR1 isoform X1 (A)	PREDICTED: uncharacterized protein LOC108805775 [Raphanus sativus]	--
gene-LOC108805780	20.8667	53.6367	1.32933	0.00166542	up	K00232 acyl-CoA oxidase [EC:1.3.3.6] | (RefSeq) acyl-coenzyme A oxidase 4, peroxisomal (A)	PREDICTED: acyl-coenzyme A oxidase 4, peroxisomal-like [Raphanus sativus]	GO:0009514,glyoxysome; GO:0005777,peroxisome; GO:0003995,acyl-CoA dehydrogenase activity; GO:0003997,acyl-CoA oxidase activity; GO:0050660,flavin adenine dinucleotide binding; GO:0009793,embryo development ending in seed dormancy; GO:0006635,fatty acid beta-oxidation; GO:0046459,short-chain fatty acid metabolic process
gene-LOC108805781	58.5533	891.433	3.89868	1.90303e-44	up	K04733 interleukin-1 receptor-associated kinase 4 [EC:2.7.11.1] | (RefSeq) probable LRR receptor-like serine/threonine-protein kinase At1g06840 (A)	PREDICTED: PYK10-binding protein 1-like [Raphanus sativus]	GO:0005829,cytosol; GO:0016020,membrane; GO:0005634,nucleus; GO:0009506,plasmodesma; GO:0030246,carbohydrate binding; GO:0005507,copper ion binding; GO:0009409,response to cold
gene-LOC108805791	0.136667	1.41	3.37655	8.09445e-08	up	--	PREDICTED: hippocampus abundant transcript-like protein 1 isoform X1 [Raphanus sativus]	GO:0016021,integral component of membrane; GO:0005215,transporter activity; GO:0055085,transmembrane transport
gene-LOC108805797	8.51667	1.63	-2.43109	1.97118e-05	down	K08150 MFS transporter, SP family, solute carrier family 2 (myo-inositol transporter), member 13 | (RefSeq) inositol transporter 1 (A)	PREDICTED: inositol transporter 1-like isoform X1 [Raphanus sativus]	GO:0005887,integral component of plasma membrane; GO:0009705,plant-type vacuole membrane; GO:0005773,vacuole; GO:0005366,myo-inositol:proton symporter activity; GO:0015798,myo-inositol transport
gene-LOC108805801	5.93667	35.5833	2.53672	2.7799e-06	up	--	PREDICTED: uncharacterized protein LOC108805801 [Raphanus sativus]	GO:0016021,integral component of membrane
gene-LOC108805804	62.03	17.8833	-1.83626	1.1368e-07	down	K17964 leucine-rich PPR motif-containing protein, mitochondrial | (RefSeq) pentatricopeptide repeat-containing protein At3g18110, chloroplastic-like (A)	PREDICTED: protein COBRA [Raphanus sativus]	GO:0031225,anchored component of membrane; GO:0046658,anchored component of plasma membrane; GO:0009897,external side of plasma membrane; GO:0016328,lateral plasma membrane; GO:0009930,longitudinal side of cell surface; GO:0009505,plant-type cell wall; GO:0005886,plasma membrane; GO:0010215,cellulose microfibril organization; GO:0009825,multidimensional cell growth; GO:0009651,response to salt st…
gene-LOC108805810	2.98	20.1333	2.71732	5.39426e-07	up	--	PREDICTED: extensin-like [Raphanus sativus]	--
gene-LOC108805813	8.1	3.46667	-1.26271	0.000713734	down	K16670 homeobox protein Meis2 | (RefSeq) homeobox protein BEL1 homolog (A)	PREDICTED: LOW QUALITY PROTEIN: BEL1-like homeodomain protein 4 [Raphanus sativus]	GO:0005634,nucleus; GO:0003677,DNA binding; GO:0003700,DNA-binding transcription factor activity; GO:0009965,leaf morphogenesis; GO:0006351,transcription, DNA-templated
gene-LOC108805821	70.6933	9.09	-3.00845	2.56683e-06	down	K08900 mitochondrial chaperone BCS1 | (RefSeq) protein HYPER-SENSITIVITY-RELATED 4 (A)	PREDICTED: protein HYPER-SENSITIVITY-RELATED 4 [Raphanus sativus]	GO:0016021,integral component of membrane; GO:0005740,mitochondrial envelope; GO:0005741,mitochondrial outer membrane; GO:0005739,mitochondrion; GO:0005524,ATP binding; GO:0016887,ATPase activity; GO:0042802,identical protein binding; GO:0008219,cell death; GO:0009626,plant-type hypersensitive response; GO:0009617,response to bacterium; GO:0002237,response to molecule of bacterial origin; GO:0009…
gene-LOC108805827	0.586667	2.02333	1.74154	0.00638894	up	K17535 serine/threonine-protein kinase TNNI3K [EC:2.7.11.1] | (RefSeq) serine/threonine-protein kinase HT1-like (A)	PREDICTED: serine/threonine-protein kinase STY17 [Raphanus sativus]	GO:0005829,cytosol; GO:0005524,ATP binding; GO:0004674,protein serine/threonine kinase activity; GO:0004712,protein serine/threonine/tyrosine kinase activity; GO:0004871,NA; GO:0009658,chloroplast organization; GO:0035556,intracellular signal transduction
gene-LOC108805842	9	69.04	2.89349	3.84118e-06	up	--	PREDICTED: uncharacterized protein LOC108805842 [Raphanus sativus]	--
gene-LOC108805846	300.223	21.8667	-3.82727	2.14589e-16	down	K01213 galacturan 1,4-alpha-galacturonidase [EC:3.2.1.67] | (RefSeq) polygalacturonase At1g48100-like (A)	PREDICTED: polygalacturonase At1g48100 [Raphanus sativus]	GO:0005618,cell wall; GO:0005576,extracellular region; GO:0004650,polygalacturonase activity; GO:0005975,carbohydrate metabolic process; GO:0009831,plant-type cell wall modification involved in multidimensional cell growth
gene-LOC108805852	41.2233	11.5	-1.87804	8.5378e-08	down	K14638 solute carrier family 15 (peptide/histidine transporter), member 3/4 | (RefSeq) protein NRT1/ PTR FAMILY 5.16-like (A)	PREDICTED: protein NRT1/ PTR FAMILY 5.16-like [Raphanus sativus]	GO:0016021,integral component of membrane; GO:0009705,plant-type vacuole membrane; GO:0080054,low-affinity nitrate transmembrane transporter activity; GO:0015706,nitrate transport; GO:0006857,oligopeptide transport
gene-LOC108805854	0.756667	5.76667	2.90805	0.000670546	up	K05666 ATP-binding cassette, subfamily C (CFTR/MRP), member 2 | (RefSeq) ABC transporter C family member 4-like (A)	PREDICTED: ABC transporter C family member 4 [Raphanus sativus]	GO:0005794,Golgi apparatus; GO:0016021,integral component of membrane; GO:0000325,plant-type vacuole; GO:0005886,plasma membrane; GO:0009506,plasmodesma; GO:0005774,vacuolar membrane; GO:0005773,vacuole; GO:0005524,ATP binding; GO:0042626,ATPase activity, coupled to transmembrane movement of substances; GO:0008559,xenobiotic transmembrane transporting ATPase activity; GO:0006855,drug transmembran…
gene-LOC108805855	3.50667	29.6567	3.03979	6.04516e-11	up	--	PREDICTED: WEB family protein At3g51720 isoform X1 [Raphanus sativus]	GO:0005829,cytosol; GO:0009904,chloroplast accumulation movement; GO:0009903,chloroplast avoidance movement
gene-LOC108805857	1.26667	7.61667	2.55725	0.00702041	up	K12447 UDP-sugar pyrophosphorylase [EC:2.7.7.64] | (RefSeq) UDP-sugar pyrophosphorylase (A)	PREDICTED: UDP-sugar pyrophosphorylase [Raphanus sativus]	GO:0005829,cytosol; GO:0090406,pollen tube; GO:0047350,glucuronate-1-phosphate uridylyltransferase activity; GO:0051748,UTP-monosaccharide-1-phosphate uridylyltransferase activity; GO:0010491,UTP:arabinose-1-phosphate uridylyltransferase activity; GO:0017103,UTP:galactose-1-phosphate uridylyltransferase activity; GO:0003983,UTP:glucose-1-phosphate uridylyltransferase activity; GO:0047338,UTP:xylo…
gene-LOC108805858	47.1033	7.65667	-2.65192	1.02243e-08	down	K17824 DCN1-like protein 4/5 | (RefSeq) DCN1-like protein 4 (A)	PREDICTED: DCN1-like protein 4 [Raphanus sativus]	--
gene-LOC108805860	0.146667	3.85333	4.62587	3.42824e-08	up	K00826 branched-chain amino acid aminotransferase [EC:2.6.1.42] | (RefSeq) branched-chain-amino-acid aminotransferase 1, mitochondrial-like isoform X1 (A)	PREDICTED: branched-chain-amino-acid aminotransferase 1, mitochondrial-like isoform X1 [Raphanus sativus]	GO:0005739,mitochondrion; GO:0004084,branched-chain-amino-acid transaminase activity; GO:0052656,L-isoleucine transaminase activity; GO:0052654,L-leucine transaminase activity; GO:0052655,L-valine transaminase activity; GO:0006552,leucine catabolic process; GO:0006574,valine catabolic process
gene-LOC108805861	142.247	24.6833	-2.57352	1.20967e-06	down	--	PREDICTED: uncharacterized protein LOC108805861 [Raphanus sativus]	--
gene-LOC108805865	0.0966667	1.66667	4.08659	6.48321e-06	up	K00549 5-methyltetrahydropteroyltriglutamate--homocysteine methyltransferase [EC:2.1.1.14] | (RefSeq) protein QUIRKY-like (A)	PREDICTED: FT-interacting protein 1 [Raphanus sativus]	GO:0016021,integral component of membrane; GO:0005886,plasma membrane; GO:0009506,plasmodesma; GO:0016757,transferase activity, transferring glycosyl groups; GO:0099402,plant organ development
gene-LOC108805874	0.443333	131.11	8.17933	7.64893e-17	up	K01620 threonine aldolase [EC:4.1.2.48] | (RefSeq) probable low-specificity L-threonine aldolase 1 (A)	PREDICTED: probable low-specificity L-threonine aldolase 1 [Raphanus sativus]	GO:0005829,cytosol; GO:0008732,L-allo-threonine aldolase activity; GO:0004793,threonine aldolase activity; GO:0006545,glycine biosynthetic process; GO:0006567,threonine catabolic process
gene-LOC108805877	1.18	4.68333	1.95184	3.33027e-16	up	K09584 protein disulfide-isomerase A6 [EC:5.3.4.1] | (RefSeq) protein disulfide isomerase-like 2-1 (A)	PREDICTED: uncharacterized protein LOC108805877 isoform X1 [Raphanus sativus]	GO:0005694,chromosome; GO:0005730,nucleolus; GO:0051321,meiotic cell cycle; GO:0090173,regulation of synaptonemal complex assembly
gene-LOC108805881	2.54333	6.31	1.28122	0.0195875	up	K01187 alpha-glucosidase [EC:3.2.1.20] | (RefSeq) berberine bridge enzyme-like 21 (A)	PREDICTED: reticuline oxidase-like protein [Raphanus sativus]	GO:0005618,cell wall; GO:0005576,extracellular region; GO:0009506,plasmodesma; GO:0005773,vacuole; GO:0050660,flavin adenine dinucleotide binding; GO:0016614,oxidoreductase activity, acting on CH-OH group of donors
gene-LOC108805883	0.236667	0.703333	1.50993	0.0106532	up	K06683 cell division control protein CDC15 [EC:2.7.11.1] | (RefSeq) serine/threonine protein kinase (A)	PREDICTED: MAP3K epsilon protein kinase 1-like [Raphanus sativus]	GO:0005829,cytosol; GO:0005815,microtubule organizing center; GO:0005730,nucleolus; GO:0005886,plasma membrane; GO:0005524,ATP binding; GO:0004674,protein serine/threonine kinase activity; GO:0032147,activation of protein kinase activity; GO:0007049,cell cycle; GO:0051301,cell division; GO:0046777,protein autophosphorylation; GO:0051302,regulation of cell division; GO:0045995,regulation of embryo…
gene-LOC108805884	123.37	22.8467	-2.47475	5.29821e-10	down	--	PREDICTED: arabinogalactan peptide 12-like [Raphanus sativus]	GO:0031225,anchored component of membrane; GO:0005886,plasma membrane
gene-LOC108805889	0.69	9.12667	3.68885	1.12657e-16	up	K12117 LOV kelch protein 2 | (RefSeq) adagio protein 2-like (A)	PREDICTED: adagio protein 2-like [Raphanus sativus]	GO:0015030,Cajal body; GO:0005829,cytosol; GO:0009881,photoreceptor activity; GO:0009908,flower development; GO:0016567,protein ubiquitination; GO:0018298,protein-chromophore linkage; GO:0042752,regulation of circadian rhythm; GO:0048511,rhythmic process
gene-LOC108805890	18.37	4.78	-1.98897	0.00133789	down	--	--	--
gene-LOC108805897	112.173	29.5133	-1.97834	0.0114087	down	K03327 multidrug resistance protein, MATE family | (RefSeq) protein DETOXIFICATION 37-like (A)	PREDICTED: protein DETOXIFICATION 37-like [Raphanus sativus]	GO:0016021,integral component of membrane; GO:0015297,antiporter activity; GO:0015238,drug transmembrane transporter activity; GO:0006855,drug transmembrane transport; GO:0080167,response to karrikin
gene-LOC108805901	0.153333	2.99	4.16968	1.61865e-09	up	--	PREDICTED: protein CHUP1, chloroplastic-like [Raphanus sativus]	GO:0016021,integral component of membrane
gene-LOC108805921	30.7567	3.76667	-3.06351	2.21924e-39	down	K12638 3-epi-6-deoxocathasterone 23-monooxygenase [EC:1.14.13.112] | (RefSeq) 3-epi-6-deoxocathasterone 23-monooxygenase (A)	PREDICTED: 3-epi-6-deoxocathasterone 23-monooxygenase [Raphanus sativus]	GO:0005789,endoplasmic reticulum membrane; GO:0016021,integral component of membrane; GO:0102097,(22S)-22-hydroxy-5alpha-campestan-3-one C-23 hydroxylase activity; GO:0020037,heme binding; GO:0005506,iron ion binding; GO:0016709,oxidoreductase activity, acting on paired donors, with incorporation or reduction of molecular oxygen, NAD(P)H as one donor, and incorporation of one atom of oxygen; GO:0…
gene-LOC108805923	0.31	3.41333	3.45032	0.000893819	up	K14326 regulator of nonsense transcripts 1 [EC:3.6.4.-] | (RefSeq) regulator of nonsense transcripts 1 homolog (A)	PREDICTED: regulator of nonsense transcripts 1 homolog [Raphanus sativus]	GO:0005737,cytoplasm; GO:0005829,cytosol; GO:0000932,P-body; GO:0005886,plasma membrane; GO:0009506,plasmodesma; GO:0005524,ATP binding; GO:0003677,DNA binding; GO:0004386,helicase activity; GO:0003729,mRNA binding; GO:0008270,zinc ion binding; GO:0042742,defense response to bacterium; GO:0009867,jasmonic acid mediated signaling pathway; GO:0048571,long-day photoperiodism; GO:0000184,nuclear-tran…
gene-LOC108805926	12.9233	28.2967	1.0968	2.12275e-10	up	K21554 CREB3 regulatory factor | (RefSeq) B3 domain-containing transcription factor VRN1-like (A)	PREDICTED: B3 domain-containing transcription factor VRN1 [Raphanus sativus]	GO:0005654,nucleoplasm; GO:0003677,DNA binding; GO:0043565,sequence-specific DNA binding; GO:0009909,regulation of flower development; GO:0006355,regulation of transcription, DNA-templated; GO:0006351,transcription, DNA-templated; GO:0010048,vernalization response
gene-LOC108805928	6.31667	72.2567	3.46298	1.01052e-08	up	K01381 saccharopepsin [EC:3.4.23.25] | (RefSeq) protein ASPARTIC PROTEASE IN GUARD CELL 1-like (A)	PREDICTED: aspartyl protease family protein 2 [Raphanus sativus]	GO:0009507,chloroplast; GO:0004190,aspartic-type endopeptidase activity; GO:0005975,carbohydrate metabolic process; GO:0010019,chloroplast-nucleus signaling pathway; GO:0007623,circadian rhythm; GO:0010492,maintenance of shoot apical meristem identity; GO:0030163,protein catabolic process; GO:0009744,response to sucrose
gene-LOC108805929	7.18	38.1	2.35897	5.30308e-05	up	K03327 multidrug resistance protein, MATE family | (RefSeq) MATE efflux family protein 7-like (A)	PREDICTED: protein DETOXIFICATION 12-like isoform X1 [Raphanus sativus]	GO:0009507,chloroplast; GO:0016021,integral component of membrane; GO:0015297,antiporter activity; GO:0015238,drug transmembrane transporter activity; GO:0006855,drug transmembrane transport
gene-LOC108805952	0.223333	1.66	2.82105	0.00267939	up	K04733 interleukin-1 receptor-associated kinase 4 [EC:2.7.11.1] | (RefSeq) NSP-interacting kinase-like protein (A)	PREDICTED: protein NSP-INTERACTING KINASE 2-like isoform X1 [Raphanus sativus]	GO:0016021,integral component of membrane; GO:0005886,plasma membrane; GO:0005524,ATP binding; GO:0004675,transmembrane receptor protein serine/threonine kinase activity; GO:0007166,cell surface receptor signaling pathway; GO:0006952,defense response; GO:0006468,protein phosphorylation; GO:0016032,viral process
gene-LOC108805953	0.653333	55.43	6.35988	1.15623e-20	up	--	--
gene-LOC108805954	35.5133	14.9	-1.29845	0.00013571	down	--	PREDICTED: uncharacterized protein LOC108805954 [Raphanus sativus]	--
gene-LOC108805962	11.7433	1.30667	-3.21076	6.71645e-05	down	K09260 MADS-box transcription enhancer factor 2A | (RefSeq) MADS-box protein SOC1-like isoform X1 (A)	MADS-box protein AGL20/SOC1 [Brassica juncea]	GO:0005737,cytoplasm; GO:0005634,nucleus; GO:0003700,DNA-binding transcription factor activity; GO:0046983,protein dimerization activity; GO:0000977,RNA polymerase II regulatory region sequence-specific DNA binding; GO:0008134,transcription factor binding; GO:0030154,cell differentiation; GO:0009908,flower development; GO:0010077,maintenance of inflorescence meristem identity; GO:0009911,positive…
gene-LOC108805965	1.25333	10.0233	2.98749	4.39096e-20	up	K13789 geranylgeranyl diphosphate synthase, type II [EC:2.5.1.1 2.5.1.10 2.5.1.29] | (RefSeq) geranylgeranyl pyrophosphate synthase 7, chloroplastic (A)	PREDICTED: geranylgeranyl pyrophosphate synthase 7, chloroplastic [Raphanus sativus]	GO:0009507,chloroplast; GO:0005622,intracellular; GO:0004161,dimethylallyltranstransferase activity; GO:0004311,farnesyltranstransferase activity; GO:0004337,geranyltranstransferase activity; GO:0046872,metal ion binding; GO:0016117,carotenoid biosynthetic process; GO:0045337,farnesyl diphosphate biosynthetic process; GO:0033384,geranyl diphosphate biosynthetic process; GO:0033386,geranylgeranyl …
gene-LOC108805966	2.15333	6.93667	1.64348	1.0596e-05	up	K21777 G2/mitotic-specific cyclin-B, other | (RefSeq) putative cyclin-B3-1 (A)	PREDICTED: putative cyclin-B3-1 isoform X1 [Raphanus sativus]	GO:0005634,nucleus; GO:0007049,cell cycle; GO:0051301,cell division
gene-LOC108805967	177.66	2400.14	3.72525	3.69663e-24	up	--	--
gene-LOC108805973	0.876667	2.46	1.45339	0.00912153	up	K10395 kinesin family member 4/21/27 | (RefSeq) kinesin-like protein KIN-4C isoform X1 (A)	PREDICTED: kinesin-like protein KIN-4C isoform X1 [Raphanus sativus]	GO:0005871,kinesin complex; GO:0005874,microtubule; GO:0009506,plasmodesma; GO:0005524,ATP binding; GO:0008574,ATP-dependent microtubule motor activity, plus-end-directed; GO:0008017,microtubule binding; GO:0071555,cell wall organization; GO:0007018,microtubule-based movement
gene-LOC108805977	0.113333	53.8833	8.91364	3.52677e-22	up	--	PREDICTED: glycine-rich protein DOT1 isoform X2 [Raphanus sativus]	--
gene-LOC108805981	432.193	3.08	-7.19222	4.94843e-29	down	K22139 mitochondrial pyruvate carrier 2 | (RefSeq) hypothetical protein (A)	PREDICTED: early light-induced protein 1, chloroplastic-like [Raphanus sativus]	GO:0009535,chloroplast thylakoid membrane; GO:0016021,integral component of membrane; GO:0009522,photosystem I; GO:0009523,photosystem II; GO:0071483,cellular response to blue light; GO:0071490,cellular response to far red light; GO:0034605,cellular response to heat; GO:0071486,cellular response to high light intensity; GO:0071491,cellular response to red light; GO:0071492,cellular response to UV…
gene-LOC108805982	30.2533	9.61333	-1.68399	1.0221e-07	down	K00763 nicotinate phosphoribosyltransferase [EC:6.3.4.21] | (RefSeq) nicotinate phosphoribosyltransferase 2 (A)	PREDICTED: nicotinate phosphoribosyltransferase 2 [Raphanus sativus]	GO:0004516,nicotinate phosphoribosyltransferase activity; GO:0004514,nicotinate-nucleotide diphosphorylase (carboxylating) activity; GO:0009435,NAD biosynthetic process; GO:0019358,nicotinate nucleotide salvage
gene-LOC108805983	28.3833	8.69	-1.74438	3.54296e-07	down	K03130 transcription initiation factor TFIID subunit 5 | (RefSeq) transcription initiation factor TFIID subunit 5-like (A)	PREDICTED: transcription initiation factor TFIID subunit 5-like [Raphanus sativus]	GO:0005634,nucleus; GO:0006355,regulation of transcription, DNA-templated; GO:0006351,transcription, DNA-templated
gene-LOC108805984	20.3167	55.6367	1.42416	4.21442e-07	up	K00088 IMP dehydrogenase [EC:1.1.1.205] | (RefSeq) inosine-5'-monophosphate dehydrogenase 2-like (A)	PREDICTED: inosine-5'-monophosphate dehydrogenase 2 [Raphanus sativus]	GO:0005737,cytoplasm; GO:0005829,cytosol; GO:0003938,IMP dehydrogenase activity; GO:0046872,metal ion binding; GO:0006177,GMP biosynthetic process; GO:0006183,GTP biosynthetic process; GO:0009735,response to cytokinin
gene-LOC108805995	11.5333	3.27333	-1.84959	9.47466e-07	down	K12842 U2-associated protein SR140 | (RefSeq) U2 snRNP-associated SURP motif-containing protein (A)	PREDICTED: uncharacterized protein LOC108805995 [Raphanus sativus]	--
gene-LOC108805996	2.88667	0.286667	-3.38877	0.00377381	down	K00521 ferric-chelate reductase [EC:1.16.1.7] | (RefSeq) ferric reduction oxidase 7, chloroplastic-like (A)	PREDICTED: NAC domain-containing protein 100-like [Raphanus sativus]	GO:0005634,nucleus; GO:0003677,DNA binding; GO:0003700,DNA-binding transcription factor activity; GO:0006351,transcription, DNA-templated
gene-LOC108805997	0	1.41667	7.96156	0.000148847	up	K10406 kinesin family member C2/C3 | (RefSeq) kinesin KP1-like (A)	PREDICTED: uncharacterized protein LOC108805997 [Raphanus sativus]	--
gene-LOC108805998	2.46	6.90667	1.45353	2.22233e-10	up	K22950 acylphloroglucinol glucosyltransferase [EC:2.4.1.358] | (RefSeq) anthocyanidin 3-O-glucosyltransferase 2-like (A)	PREDICTED: UDP-glycosyltransferase 71D1-like [Raphanus sativus]	GO:0043231,intracellular membrane-bounded organelle; GO:0102360,daphnetin 3-O-glucosyltransferase activity; GO:0047893,flavonol 3-O-glucosyltransferase activity; GO:0102425,myricetin 3-O-glucosyltransferase activity; GO:0080043,quercetin 3-O-glucosyltransferase activity; GO:0080044,quercetin 7-O-glucosyltransferase activity; GO:0008152,metabolic process
gene-LOC108805999	1.13	19.6967	4.07192	3.63188e-11	up	K02716 photosystem II oxygen-evolving enhancer protein 1 | (RefSeq) oxygen-evolving enhancer protein 1-1, chloroplastic-like (A)	PREDICTED: oxygen-evolving enhancer protein 1-1, chloroplastic-like [Raphanus sativus]	GO:0048046,apoplast; GO:0009507,chloroplast; GO:0009570,chloroplast stroma; GO:0009534,chloroplast thylakoid; GO:0009543,chloroplast thylakoid lumen; GO:0009535,chloroplast thylakoid membrane; GO:0019898,extrinsic component of membrane; GO:0016021,integral component of membrane; GO:0009654,photosystem II oxygen evolving complex; GO:0055035,plastid thylakoid membrane; GO:0010287,plastoglobule; GO:…
gene-LOC108806002	211.5	69.7967	-1.64793	0.000600538	down	K09422 transcription factor MYB, plant | (RefSeq) transcription factor MYB44-like (A)	PREDICTED: transcription factor MYB44 [Raphanus sativus]	GO:0005634,nucleus; GO:0003700,DNA-binding transcription factor activity; GO:0000981,DNA-binding transcription factor activity, RNA polymerase II-specific; GO:0043565,sequence-specific DNA binding; GO:0001135,RNA polymerase II transcription regulator recruiting activity; GO:0044212,transcription regulatory region DNA binding; GO:0009738,abscisic acid-activated signaling pathway; GO:0030154,cell d…
gene-LOC108806011	22.99	9.55	-1.30725	3.99879e-05	down	--	PREDICTED: uncharacterized protein LOC108806011 [Raphanus sativus]	GO:0003676,nucleic acid binding
gene-LOC108806013	25.1167	57.3533	1.15717	0.010596	up	--	PREDICTED: zinc finger A20 and AN1 domain-containing stress-associated protein 5 [Raphanus sativus]	GO:0005634,nucleus; GO:0003677,DNA binding; GO:0004842,ubiquitin-protein transferase activity; GO:0008270,zinc ion binding; GO:0051865,protein autoubiquitination; GO:0016567,protein ubiquitination; GO:0006970,response to osmotic stress; GO:0009414,response to water deprivation
gene-LOC108806016	1.47667	35.7367	4.54997	1.5211e-12	up	K01193 beta-fructofuranosidase [EC:3.2.1.26] | (RefSeq) beta-fructofuranosidase, insoluble isoenzyme CWINV1 (A)	PREDICTED: beta-fructofuranosidase, insoluble isoenzyme CWINV1 [Raphanus sativus]	GO:0048046,apoplast; GO:0005618,cell wall; GO:0005886,plasma membrane; GO:0004564,beta-fructofuranosidase activity; GO:0004575,sucrose alpha-glucosidase activity; GO:0005975,carbohydrate metabolic process; GO:0050832,defense response to fungus; GO:0080167,response to karrikin; GO:0009611,response to wounding
gene-LOC108806017	17.7933	46.88	1.36245	6.06944e-11	up	K14498 serine/threonine-protein kinase SRK2 [EC:2.7.11.1] | (RefSeq) serine/threonine-protein kinase SRK2A-like (A)	PREDICTED: serine/threonine-protein kinase SRK2A [Raphanus sativus]	GO:0005622,intracellular; GO:0005524,ATP binding; GO:0004674,protein serine/threonine kinase activity; GO:0035556,intracellular signal transduction
gene-LOC108806020	0.0133333	4.48333	7.98161	8.65337e-10	up	K22484 transcriptional regulator CBF1 | (RefSeq) transcription factor bHLH106-like (A)	PREDICTED: transcription factor AIG1-like [Raphanus sativus]	GO:0005634,nucleus; GO:0003677,DNA binding; GO:0003700,DNA-binding transcription factor activity; GO:0046983,protein dimerization activity; GO:0009718,anthocyanin-containing compound biosynthetic process; GO:0016036,cellular response to phosphate starvation; GO:0006355,regulation of transcription, DNA-templated; GO:0048364,root development; GO:0080147,root hair cell development; GO:0006351,transc…
gene-LOC108806023	12.01	27.7733	1.16261	0.00508076	up	--	PREDICTED: uncharacterized protein LOC108806023 [Raphanus sativus]	--
gene-LOC108806024	0.436667	2	2.13711	0.00268774	up	K06890 uncharacterized protein | (RefSeq) BI1-like protein (A)	PREDICTED: BI1-like protein [Raphanus sativus]	GO:0016021,integral component of membrane
gene-LOC108806029	0.343333	3.1	3.12753	5.11261e-09	up	K04733 interleukin-1 receptor-associated kinase 4 [EC:2.7.11.1] | (RefSeq) protein MALE DISCOVERER 2-like isoform X1 (A)	PREDICTED: protein MALE DISCOVERER 1 isoform X1 [Raphanus sativus]	GO:0012505,endomembrane system; GO:0016021,integral component of membrane; GO:0005886,plasma membrane; GO:0005524,ATP binding; GO:0004675,transmembrane receptor protein serine/threonine kinase activity; GO:0006468,protein phosphorylation
gene-LOC108806031	0.736667	7.58	3.34415	6.14715e-07	up	K17500 integrin-linked kinase-associated serine/threonine phosphatase 2C [EC:3.1.3.16] | (RefSeq) WAT1-related protein At3g18200-like (A)	PREDICTED: WAT1-related protein At2g37460-like [Raphanus sativus]	GO:0016021,integral component of membrane; GO:0005886,plasma membrane; GO:0015171,amino acid transmembrane transporter activity; GO:0032973,amino acid export across plasma membrane; GO:0080144,amino acid homeostasis; GO:0043090,amino acid import
gene-LOC108806043	0.596667	16.4133	4.77416	4.66108e-13	up	K17471 sulfate transporter 3 | (RefSeq) probable sulfate transporter 3.4 (A)	PREDICTED: probable sulfate transporter 3.4 [Raphanus sativus]	GO:0005887,integral component of plasma membrane; GO:0009506,plasmodesma; GO:0008271,secondary active sulfate transmembrane transporter activity; GO:0015116,sulfate transmembrane transporter activity; GO:0015293,symporter activity
gene-LOC108806052	19.56	7.24	-1.47543	0.000120163	down	K04733 interleukin-1 receptor-associated kinase 4 [EC:2.7.11.1] | (RefSeq) cysteine-rich receptor-like protein kinase 10 (A)	PREDICTED: lysM domain-containing GPI-anchored protein 2 [Raphanus sativus]	GO:0031225,anchored component of membrane; GO:0046658,anchored component of plasma membrane; GO:0005886,plasma membrane; GO:0009506,plasmodesma; GO:0008061,chitin binding; GO:0006952,defense response
gene-LOC108806055	0.03	5.71667	7.76634	8.92409e-05	up	--	PREDICTED: protein PLANT CADMIUM RESISTANCE 2-like [Raphanus sativus]	GO:0016021,integral component of membrane; GO:0005886,plasma membrane; GO:0006979,response to oxidative stress
gene-LOC108806058	1.27667	4.25667	1.7036	0.00167243	up	K08869 aarF domain-containing kinase | (RefSeq) predicted protein (A)	PREDICTED: transcription factor DIVARICATA [Raphanus sativus]	GO:0005634,nucleus; GO:0003677,DNA binding; GO:0048262,determination of dorsal/ventral asymmetry; GO:0009908,flower development; GO:0006355,regulation of transcription, DNA-templated; GO:0006351,transcription, DNA-templated
gene-LOC108806076	0.443333	7.94333	4.13176	0.000993489	up	--	PREDICTED: uncharacterized protein LOC108806076 [Raphanus sativus]	GO:0016021,integral component of membrane
gene-LOC108806078	17.0667	36.8733	1.07094	3.37365e-05	up	K20537 mitogen-activated protein kinase 7/14 [EC:2.7.11.24] | (RefSeq) mitogen-activated protein kinase 7 (A)	PREDICTED: mitogen-activated protein kinase 7 [Raphanus sativus]	GO:0005737,cytoplasm; GO:0005634,nucleus; GO:0005524,ATP binding; GO:0004707,MAP kinase activity; GO:0006952,defense response; GO:0010468,regulation of gene expression; GO:0042542,response to hydrogen peroxide
gene-LOC108806084	107.003	37.4933	-1.55305	1.65999e-12	down	K12900 FUS-interacting serine-arginine-rich protein 1 | (RefSeq) serine/arginine-rich SC35-like splicing factor SCL30A (A)	PREDICTED: serine/arginine-rich SC35-like splicing factor SCL30A isoform X1 [Raphanus sativus]	GO:0005829,cytosol; GO:0016607,nuclear speck; GO:0005681,spliceosomal complex; GO:0003729,mRNA binding; GO:0000398,mRNA splicing, via spliceosome; GO:0008380,RNA splicing
gene-LOC108806088	67.7933	28.55	-1.29205	0.0038537	down	K02903 large subunit ribosomal protein L28e | (RefSeq) 60S ribosomal protein L28-1-like (A)	PREDICTED: 60S ribosomal protein L28-1 [Raphanus sativus]	GO:0005618,cell wall; GO:0009507,chloroplast; GO:0022625,cytosolic large ribosomal subunit; GO:0022626,cytosolic ribosome; GO:0005886,plasma membrane; GO:0009506,plasmodesma; GO:0003735,structural constituent of ribosome; GO:0009735,response to cytokinin; GO:0006412,translation
gene-LOC108806098	15.46	5.09333	-1.64484	0.000304546	down	K04733 interleukin-1 receptor-associated kinase 4 [EC:2.7.11.1] | (RefSeq) probable serine/threonine-protein kinase PBL19 isoform X1 (A)	PREDICTED: probable receptor-like protein kinase At5g47070 [Raphanus sativus]	GO:0005886,plasma membrane; GO:0005524,ATP binding; GO:0004675,transmembrane receptor protein serine/threonine kinase activity; GO:0007166,cell surface receptor signaling pathway; GO:0042742,defense response to bacterium; GO:0052033,pathogen-associated molecular pattern dependent induction by symbiont of host innate immune response; GO:0002221,pattern recognition receptor signaling pathway; GO:00…
gene-LOC108806104	16.11	6.34333	-1.38874	0.00237773	down	K02910 large subunit ribosomal protein L31e | (RefSeq) hypothetical protein (A)	PREDICTED: 60S ribosomal protein L31-1 [Raphanus sativus]	GO:0009507,chloroplast; GO:0022625,cytosolic large ribosomal subunit; GO:0022626,cytosolic ribosome; GO:0005886,plasma membrane; GO:0042788,polysomal ribosome; GO:0003735,structural constituent of ribosome; GO:0002181,cytoplasmic translation
gene-LOC108806108	0.143333	2.99667	4.40782	0.00141479	up	K16290 xylem cysteine proteinase [EC:3.4.22.-] | (RefSeq) cysteine protease XCP2-like (A)	PREDICTED: cysteine protease XCP2-like, partial [Raphanus sativus]	GO:0005618,cell wall; GO:0005615,extracellular space; GO:0005764,lysosome; GO:0005886,plasma membrane; GO:0004197,cysteine-type endopeptidase activity; GO:0042742,defense response to bacterium; GO:0010623,programmed cell death involved in cell development; GO:0051603,proteolysis involved in cellular protein catabolic process
gene-LOC108806117	463.54	1137.06	1.25841	0.00111553	up	--	PREDICTED: dormancy-associated protein homolog 1-like [Raphanus sativus]	GO:0007275,multicellular organism development
gene-LOC108806122	74.1467	22.8467	-1.73682	1.06752e-23	down	--	PREDICTED: uncharacterized protein LOC108806122 [Raphanus sativus]	--
gene-LOC108806123	30.2533	9.25667	-1.74454	8.24855e-06	down	--	--	--
gene-LOC108806126	1.43333	12.7267	3.10614	1.66808e-11	up	--	PREDICTED: nucleosome assembly protein 1;4-like [Raphanus sativus]	--
gene-LOC108806130	47.72	119.89	1.29451	1.49842e-07	up	K01956 carbamoyl-phosphate synthase small subunit [EC:6.3.5.5] | (RefSeq) hypothetical protein (A)	PREDICTED: chaperone protein dnaJ 11, chloroplastic-like [Raphanus sativus]	GO:0009507,chloroplast; GO:0009570,chloroplast stroma; GO:0005634,nucleus; GO:0009536,plastid
gene-LOC108806132	0.0766667	44.4167	9.39497	3.01199e-16	up	--	--	--
gene-LOC108806133	1.07667	7.62333	2.79439	2.42987e-25	up	K21776 protein lin-54 | (RefSeq) protein tesmin/TSO1-like CXC 2 (A)	PREDICTED: protein tesmin/TSO1-like CXC 3 [Raphanus sativus]	GO:0005634,nucleus; GO:0003700,DNA-binding transcription factor activity; GO:0046872,metal ion binding; GO:0044212,transcription regulatory region DNA binding; GO:0007275,multicellular organism development
gene-LOC108806134	2.40667	25.5367	3.37585	3.63993e-32	up	K09509 DnaJ homolog subfamily B member 3 | (RefSeq) dnaJ homolog subfamily B member 3-like (A)	PREDICTED: uncharacterized protein LOC108806134 [Raphanus sativus]	GO:0005783,endoplasmic reticulum; GO:0005788,endoplasmic reticulum lumen; GO:0005886,plasma membrane; GO:0044794,positive regulation by host of viral process; GO:0016032,viral process
gene-LOC108806135	10.3667	25.19	1.25287	0.00485303	up	K19042 E3 ubiquitin-protein ligase BOI and related proteins [EC:2.3.2.27] | (RefSeq) probable BOI-related E3 ubiquitin-protein ligase 3 (A)	PREDICTED: probable BOI-related E3 ubiquitin-protein ligase 3 [Raphanus sativus]	GO:0005634,nucleus; GO:0046872,metal ion binding; GO:0016740,transferase activity; GO:0006952,defense response; GO:0043161,proteasome-mediated ubiquitin-dependent protein catabolic process; GO:0043067,regulation of programmed cell death
gene-LOC108806140	40.2	18.4067	-1.16904	0.000250507	down	K10767 mRNA N6-methyladenine demethylase [EC:1.14.11.53] | (RefSeq) uncharacterized LOC103416381 (A)	PREDICTED: uncharacterized protein LOC108806140 isoform X1 [Raphanus sativus]	--
gene-LOC108806141	1.25333	7.66667	2.56198	2.75806e-05	up	K13217 pre-mRNA-processing factor 39 | (RefSeq) hypothetical protein (A)	PREDICTED: uncharacterized protein LOC108806141 [Raphanus sativus]	--
gene-LOC108806142	0.0233333	0.843333	5.03204	0.00552715	up	--	PREDICTED: uncharacterized protein LOC108806142 [Raphanus sativus]	--
gene-LOC108806148	20.82	7.85333	-1.44281	6.43665e-06	down	K03847 alpha-1,6-mannosyltransferase [EC:2.4.1.260] | (RefSeq) dol-P-Man:Man(7)GlcNAc(2)-PP-Dol alpha-1,6-mannosyltransferase (A)	PREDICTED: dol-P-Man:Man(7)GlcNAc(2)-PP-Dol alpha-1,6-mannosyltransferase [Raphanus sativus]	GO:0005783,endoplasmic reticulum; GO:0005789,endoplasmic reticulum membrane; GO:0016021,integral component of membrane; GO:0052917,dol-P-Man:Man(7)GlcNAc(2)-PP-Dol alpha-1,6-mannosyltransferase activity; GO:0006487,protein N-linked glycosylation; GO:0030433,ubiquitin-dependent ERAD pathway
gene-LOC108806149	31.7267	108.127	1.73914	0.000114661	up	--	PREDICTED: uncharacterized protein LOC108806149 [Raphanus sativus]	--
gene-LOC108806151	0.196667	6.93	5.1299	2.82302e-06	up	K13947 auxin efflux carrier family | (RefSeq) auxin efflux carrier component 7 (A)	PREDICTED: auxin efflux carrier component 7 [Raphanus sativus]	GO:0005783,endoplasmic reticulum; GO:0016021,integral component of membrane; GO:0016020,membrane; GO:0005886,plasma membrane; GO:0009506,plasmodesma; GO:0010329,auxin efflux transmembrane transporter activity; GO:0010252,auxin homeostasis; GO:0009926,auxin polar transport; GO:0009734,auxin-activated signaling pathway; GO:0009942,longitudinal axis specification
gene-LOC108806153	1.80333	41.0833	4.48111	1.63004e-16	up	K05278 flavonol synthase [EC:1.14.11.23] | (RefSeq) flavonol synthase 3-like (A)	PREDICTED: flavonol synthase 3-like [Raphanus sativus]	GO:0045431,flavonol synthase activity; GO:0046872,metal ion binding; GO:0009813,flavonoid biosynthetic process; GO:0009416,response to light stimulus
gene-LOC108806156	47.4467	10.0433	-2.26341	8.11643e-06	down	--	PREDICTED: phosphoglycerate mutase-like protein 1 isoform X1 [Raphanus sativus]	GO:0005829,cytosol
gene-LOC108806166	6.88333	0.19	-5.19186	8.45128e-09	down	K04733 interleukin-1 receptor-associated kinase 4 [EC:2.7.11.1] | (RefSeq) LOW QUALITY PROTEIN: G-type lectin S-receptor-like serine/threonine-protein kinase At1g11330 (A)	PREDICTED: G-type lectin S-receptor-like serine/threonine-protein kinase At1g11330 isoform X1 [Raphanus sativus]	GO:0016021,integral component of membrane; GO:0005886,plasma membrane; GO:0005524,ATP binding; GO:0005516,calmodulin binding; GO:0030246,carbohydrate binding; GO:0004674,protein serine/threonine kinase activity; GO:0006468,protein phosphorylation; GO:0048544,recognition of pollen
gene-LOC108806172	2.4	5.40333	1.12344	0.000963558	up	K01247 DNA-3-methyladenine glycosylase II [EC:3.2.2.21] | (RefSeq) DNA-3-methyladenine glycosylase 1 (A)	PREDICTED: DNA-3-methyladenine glycosylase 1 [Raphanus sativus]	GO:0003824,catalytic activity; GO:0006284,base-excision repair
gene-LOC108806175	2.03333	8.67333	2.05862	2.42099e-06	up	--	PREDICTED: uncharacterized protein LOC108806175 [Raphanus sativus]	--
gene-LOC108806179	0.556667	19.4267	5.08367	6.52203e-06	up	K20617 cytochrome P450 family 71 subfamily A | (RefSeq) hypothetical protein (A)	PREDICTED: cytochrome P450 71B22 [Raphanus sativus]	GO:0016021,integral component of membrane; GO:0016020,membrane; GO:0020037,heme binding; GO:0005506,iron ion binding; GO:0016709,oxidoreductase activity, acting on paired donors, with incorporation or reduction of molecular oxygen, NAD(P)H as one donor, and incorporation of one atom of oxygen; GO:0044550,secondary metabolite biosynthetic process
gene-LOC108806200	0.73	18.58	4.62593	1.44975e-40	up	K14514 ethylene-insensitive protein 3 | (RefSeq) hypothetical protein (A)	PREDICTED: phosphate transporter PHO1 [Raphanus sativus]	GO:0005789,endoplasmic reticulum membrane; GO:0005794,Golgi apparatus; GO:0000139,Golgi membrane; GO:0016021,integral component of membrane; GO:0005886,plasma membrane; GO:0005802,trans-Golgi network; GO:0000822,inositol hexakisphosphate binding; GO:0015114,phosphate ion transmembrane transporter activity; GO:0016036,cellular response to phosphate starvation; GO:0048016,inositol phosphate-mediate…
gene-LOC108806201	1.16333	9.78	3.05214	6.43764e-05	up	K03514 non-canonical poly(A) RNA polymerase PAPD5/7 [EC:2.7.7.19] | (RefSeq) protein HESO1-like (A)	PREDICTED: poly(A) RNA polymerase cid12-like [Raphanus sativus]	GO:0005737,cytoplasm; GO:0005634,nucleus; GO:0000932,P-body; GO:0016779,nucleotidyltransferase activity; GO:0050265,RNA uridylyltransferase activity; GO:0060964,regulation of gene silencing by miRNA; GO:0071076,RNA 3' uridylation
gene-LOC108806204	1.04667	19.4033	4.15901	4.67339e-14	up	K12175 COP9 signalosome complex subunit 1 | (RefSeq) probable methyltransferase PMT15 (A)	PREDICTED: probable methyltransferase PMT16 [Raphanus sativus]	GO:0005737,cytoplasm; GO:0005789,endoplasmic reticulum membrane; GO:0016021,integral component of membrane; GO:0008757,S-adenosylmethionine-dependent methyltransferase activity; GO:0032259,methylation
gene-LOC108806206	11.4167	26.41	1.17577	2.66214e-10	up	K01800 maleylacetoacetate isomerase [EC:5.2.1.2] | (RefSeq) glutathione S-transferase Z1 (A)	PREDICTED: glutathione S-transferase Z1-like [Raphanus sativus]	GO:0005737,cytoplasm; GO:0005829,cytosol; GO:0004364,glutathione transferase activity; GO:0016034,maleylacetoacetate isomerase activity; GO:0004601,peroxidase activity; GO:0009072,aromatic amino acid family metabolic process; GO:1902000,homogentisate catabolic process; GO:0009407,toxin catabolic process
gene-LOC108806210	5.01333	29.0733	2.4992	1.87128e-06	up	--	PREDICTED: uncharacterized protein LOC108806210 [Raphanus sativus]	--
gene-LOC108806218	0.376667	4.94333	3.65892	5.00176e-10	up	--	PREDICTED: uncharacterized protein LOC108806218 [Raphanus sativus]	--
gene-LOC108806221	8.25	59.6367	2.79697	0.0114956	up	K04124 gibberellin 3-beta-dioxygenase [EC:1.14.11.15] | (RefSeq) gibberellin 3-beta-dioxygenase 3 (A)	PREDICTED: probable 2-oxoglutarate-dependent dioxygenase AOP1 [Raphanus sativus]	GO:0051213,dioxygenase activity; GO:0046872,metal ion binding
gene-LOC108806223	0.113333	2.57	4.4061	0.00335672	up	K08913 light-harvesting complex II chlorophyll a/b binding protein 2 | (RefSeq) hypothetical protein (A)	PREDICTED: chlorophyll a-b binding protein 5, chloroplastic-like [Raphanus sativus]	GO:0009941,chloroplast envelope; GO:0009535,chloroplast thylakoid membrane; GO:0016021,integral component of membrane; GO:0009522,photosystem I; GO:0009523,photosystem II; GO:0010287,plastoglobule; GO:0009517,PSII associated light-harvesting complex II; GO:0009579,thylakoid; GO:0016168,chlorophyll binding; GO:0046872,metal ion binding; GO:0031409,pigment binding; GO:0071215,cellular response to a…
gene-LOC108806235	11.8033	4.81333	-1.33324	0.000106777	down	--	PREDICTED: uncharacterized protein LOC108806235 isoform X1 [Raphanus sativus]	--
gene-LOC108806243	1.34333	3.75333	1.44418	0.0021429	up	--	PREDICTED: uncharacterized protein LOC108806243 isoform X1 [Raphanus sativus]	--
gene-LOC108806250	43.8567	9.52	-2.24538	3.10855e-05	down	K18195 rhamnogalacturonan endolyase [EC:4.2.2.23] | (RefSeq) probable rhamnogalacturonate lyase B (A)	PREDICTED: probable rhamnogalacturonate lyase B [Raphanus sativus]	GO:0030246,carbohydrate binding; GO:0003824,catalytic activity; GO:0005975,carbohydrate metabolic process
gene-LOC108806255	34.0733	0.93	-5.24915	5.47486e-34	down	K10755 replication factor C subunit 2/4 | (RefSeq) Replication factor C subunit 2 (A)	PREDICTED: uncharacterized protein LOC108806255 [Raphanus sativus]	--
gene-LOC108806257	4.44	37.3133	3.03643	8.58895e-23	up	K03327 multidrug resistance protein, MATE family | (RefSeq) protein DETOXIFICATION 27-like (A)	PREDICTED: protein DETOXIFICATION 27-like [Raphanus sativus]	GO:0016021,integral component of membrane; GO:0015297,antiporter activity; GO:0015238,drug transmembrane transporter activity; GO:0006855,drug transmembrane transport
gene-LOC108806262	0.06	1.39	4.51045	0.000133587	up	--	--
gene-LOC108806264	27.9567	81.45	1.50602	0.000368028	up	K22832 1,3-beta-glucanosyltransferase GAS1 [EC:2.4.1.-] | (RefSeq) PLASMODESMATA CALLOSE-BINDING PROTEIN 3 (A)	PREDICTED: PLASMODESMATA CALLOSE-BINDING PROTEIN 1-like [Raphanus sativus]	GO:0031225,anchored component of membrane; GO:0046658,anchored component of plasma membrane; GO:0009505,plant-type cell wall; GO:0005886,plasma membrane; GO:0009506,plasmodesma; GO:0001872,(1->3)-beta-D-glucan binding; GO:0004553,hydrolase activity, hydrolyzing O-glycosyl compounds; GO:0030247,polysaccharide binding; GO:0052543,callose deposition in cell wall
gene-LOC108806266	0.02	8.49	8.71244	4.1703e-07	up	K04733 interleukin-1 receptor-associated kinase 4 [EC:2.7.11.1] | (RefSeq) probable serine/threonine-protein kinase PBL3 (A)	PREDICTED: protein kinase 2A, chloroplastic-like [Raphanus sativus]	GO:0005634,nucleus; GO:0005886,plasma membrane; GO:0005524,ATP binding; GO:0030957,Tat protein binding; GO:0004675,transmembrane receptor protein serine/threonine kinase activity; GO:0007166,cell surface receptor signaling pathway; GO:0006952,defense response; GO:0006468,protein phosphorylation
gene-LOC108806267	0.233333	0.8	1.7444	0.0109753	up	K04710 ceramide synthetase [EC:2.3.1.24] | (RefSeq) LAG1 longevity assurance homolog 2-like (A)	PREDICTED: LAG1 longevity assurance homolog 2 [Raphanus sativus]	GO:0005783,endoplasmic reticulum; GO:0005789,endoplasmic reticulum membrane; GO:0005794,Golgi apparatus; GO:0016021,integral component of membrane; GO:0005886,plasma membrane; GO:0050291,sphingosine N-acyltransferase activity; GO:0046513,ceramide biosynthetic process; GO:0042759,long-chain fatty acid biosynthetic process; GO:0002238,response to molecule of fungal origin
gene-LOC108806269	0.223333	4.33667	4.21128	5.68154e-09	up	K19613 leucine-rich repeat protein SHOC2 | (RefSeq) hypothetical protein (A)	PREDICTED: receptor-like protein 12 [Raphanus sativus]	GO:0016021,integral component of membrane; GO:0006952,defense response; GO:1900150,regulation of defense response to fungus; GO:1902288,regulation of defense response to oomycetes; GO:0002238,response to molecule of fungal origin
gene-LOC108806270	0.23	3.02667	3.71791	6.07927e-09	up	K00108 choline dehydrogenase [EC:1.1.99.1] | (RefSeq) protein HOTHEAD-like (A)	PREDICTED: protein HOTHEAD [Raphanus sativus]	GO:0050660,flavin adenine dinucleotide binding; GO:0046593,mandelonitrile lyase activity; GO:0016614,oxidoreductase activity, acting on CH-OH group of donors
gene-LOC108806275	15.0167	2.83	-2.43436	1.90461e-08	down	K20843 hydroxyproline O-galactosyltransferase 2/3/4/5/6 [EC:2.4.1.-] | (RefSeq) hydroxyproline O-galactosyltransferase GALT4 (A)	PREDICTED: hydroxyproline O-galactosyltransferase GALT4-like [Raphanus sativus]	GO:0005794,Golgi apparatus; GO:0000139,Golgi membrane; GO:0016021,integral component of membrane; GO:0030246,carbohydrate binding; GO:1990714,hydroxyproline O-galactosyltransferase activity; GO:0010405,arabinogalactan protein metabolic process; GO:0018258,protein O-linked glycosylation via hydroxyproline
gene-LOC108806277	0.0466667	16.33	8.3189	5.2657e-25	up	K05909 laccase [EC:1.10.3.2] | (RefSeq) laccase-4 (A)	PREDICTED: laccase-4 [Raphanus sativus]	GO:0048046,apoplast; GO:0005507,copper ion binding; GO:0052716,hydroquinone:oxygen oxidoreductase activity; GO:0016491,oxidoreductase activity; GO:0016722,oxidoreductase activity, oxidizing metal ions; GO:0009809,lignin biosynthetic process; GO:0046274,lignin catabolic process; GO:0009834,plant-type secondary cell wall biogenesis
gene-LOC108806288	5.28667	1.34667	-2.00882	0.00525815	down	K14826 FK506-binding nuclear protein [EC:5.2.1.8] | (RefSeq) hypothetical protein (A)	PREDICTED: uncharacterized protein LOC108806288 [Raphanus sativus]	GO:0005739,mitochondrion; GO:0005730,nucleolus; GO:0003677,DNA binding; GO:0003729,mRNA binding; GO:0010588,cotyledon vascular tissue pattern formation; GO:0000478,endonucleolytic cleavage involved in rRNA processing; GO:0048366,leaf development; GO:0010305,leaf vascular tissue pattern formation; GO:0080056,petal vascular tissue pattern formation; GO:0042254,ribosome biogenesis; GO:0048364,root d…
gene-LOC108806289	29.68	8.04333	-1.92629	2.78774e-05	down	K09510 DnaJ homolog subfamily B member 4 | (RefSeq) hypothetical protein (A)	PREDICTED: chaperone protein dnaJ 10 isoform X1 [Raphanus sativus]	--
gene-LOC108806296	0.476667	7	3.85189	1.03605e-09	up	K12868 pre-mRNA-splicing factor SYF2 | (RefSeq) uncharacterized LOC18607528 (A)	PREDICTED: uncharacterized protein LOC108806296 [Raphanus sativus]	GO:0003682,chromatin binding; GO:0010468,regulation of gene expression
gene-LOC108806302	79.56	39.56	-1.04435	2.02899e-10	down	--	PREDICTED: trihelix transcription factor ASR3-like isoform X1 [Raphanus sativus]	GO:0005634,nucleus; GO:0003677,DNA binding; GO:0003700,DNA-binding transcription factor activity; GO:0042803,protein homodimerization activity; GO:0071219,cellular response to molecule of bacterial origin; GO:0006952,defense response; GO:0050777,negative regulation of immune response; GO:0045892,negative regulation of transcription, DNA-templated; GO:0006355,regulation of transcription, DNA-templ…
gene-LOC108806304	8.78	19.9833	1.1513	1.18256e-10	up	K19882 O-palmitoleoyl-L-serine hydrolase [EC:3.1.1.98] | (RefSeq) pectin acetylesterase 3 (A)	PREDICTED: pectin acetylesterase 3 [Raphanus sativus]	GO:0005576,extracellular region; GO:0009505,plant-type cell wall; GO:0052793,pectin acetylesterase activity; GO:0071555,cell wall organization
gene-LOC108806315	7.54667	79.9833	3.37464	5.56513e-22	up	K14484 auxin-responsive protein IAA | (RefSeq) auxin-responsive protein IAA13 isoform X1 (A)	PREDICTED: auxin-responsive protein IAA13 isoform X1 [Raphanus sativus]	GO:0005634,nucleus; GO:0003700,DNA-binding transcription factor activity; GO:0009734,auxin-activated signaling pathway; GO:0009733,response to auxin; GO:0006351,transcription, DNA-templated
gene-LOC108806324	1.73667	8.61	2.26871	2.13576e-06	up	K20843 hydroxyproline O-galactosyltransferase 2/3/4/5/6 [EC:2.4.1.-] | (RefSeq) hydroxyproline O-galactosyltransferase GALT6-like (A)	PREDICTED: hydroxyproline O-galactosyltransferase GALT6-like isoform X1 [Raphanus sativus]	GO:0009507,chloroplast; GO:0005794,Golgi apparatus; GO:0000139,Golgi membrane; GO:0016021,integral component of membrane; GO:0030246,carbohydrate binding; GO:1990714,hydroxyproline O-galactosyltransferase activity; GO:0010405,arabinogalactan protein metabolic process; GO:0048354,mucilage biosynthetic process involved in seed coat development; GO:1900056,negative regulation of leaf senescence; GO:…
gene-LOC108806325	0.263333	1.24	2.24729	0.00687097	up	K15730 cytosolic prostaglandin-E synthase [EC:5.3.99.3] | (RefSeq) uncharacterized protein OsI_027940-like isoform X1 (A)	PREDICTED: uncharacterized protein OsI_027940-like isoform X3 [Raphanus sativus]	GO:0005829,cytosol; GO:0005634,nucleus; GO:0005886,plasma membrane; GO:0009506,plasmodesma; GO:0080037,negative regulation of cytokinin-activated signaling pathway; GO:0010628,positive regulation of gene expression; GO:2000012,regulation of auxin polar transport; GO:0010449,root meristem growth
gene-LOC108806327	235.7	81.26	-1.57549	8.92099e-13	down	K17795 mitochondrial import inner membrane translocase subunit TIM17 | (RefSeq) mitochondrial import inner membrane translocase subunit TIM17-2 (A)	PREDICTED: mitochondrial import inner membrane translocase subunit TIM17-2 [Raphanus sativus]	GO:0031305,integral component of mitochondrial inner membrane; GO:0005743,mitochondrial inner membrane; GO:0005744,TIM23 mitochondrial import inner membrane translocase complex; GO:0005741,mitochondrial outer membrane; GO:0005739,mitochondrion; GO:0030150,protein import into mitochondrial matrix
gene-LOC108806337	13.5167	5.04	-1.45683	1.53759e-11	down	--	--
gene-LOC108806340	0.706667	6.45333	3.15909	0.00142332	up	K01051 pectinesterase [EC:3.1.1.11] | (RefSeq) pectinesterase/pectinesterase inhibitor 3-like (A)	PREDICTED: pectinesterase/pectinesterase inhibitor 3-like [Raphanus sativus]	GO:0048046,apoplast; GO:0005618,cell wall; GO:0005737,cytoplasm; GO:0005886,plasma membrane; GO:0045330,aspartyl esterase activity; GO:0030599,pectinesterase activity; GO:0046910,pectinesterase inhibitor activity; GO:0042545,cell wall modification; GO:0050829,defense response to Gram-negative bacterium; GO:0045490,pectin catabolic process; GO:0009620,response to fungus; GO:0009624,response to nem…
gene-LOC108806342	0.04	2.03333	5.6429	0.000241107	up	K13424 WRKY transcription factor 33 | (RefSeq) WRKY transcription factor WRKY24 (A)	PREDICTED: WRKY transcription factor 44-like isoform X1 [Raphanus sativus]	GO:0005634,nucleus; GO:0003700,DNA-binding transcription factor activity; GO:0043565,sequence-specific DNA binding; GO:0009957,epidermal cell fate specification; GO:0010214,seed coat development; GO:0006351,transcription, DNA-templated
gene-LOC108806344	132.127	377.647	1.47923	1.93573e-06	up	--	PREDICTED: wound-induced protein 1-like [Raphanus sativus]	GO:0007568,aging; GO:0010150,leaf senescence; GO:0009620,response to fungus; GO:0002238,response to molecule of fungal origin; GO:0009624,response to nematode; GO:0010193,response to ozone
gene-LOC108806357	88.6967	30.0233	-1.60112	3.64291e-09	down	K21994 LOB domain-containing protein 18 | (RefSeq) LOB domain-containing protein 19-like (A)	PREDICTED: LOB domain-containing protein 37-like [Raphanus sativus]	GO:0006807,nitrogen compound metabolic process; GO:0060776,simple leaf morphogenesis
gene-LOC108806361	1.31667	49.2633	5.21206	6.31239e-08	up	K04564 superoxide dismutase, Fe-Mn family [EC:1.15.1.1] | (RefSeq) superoxide dismutase [Mn] 1, mitochondrial (A)	PREDICTED: superoxide dismutase [Mn]	GO:0005759,mitochondrial matrix; GO:0005739,mitochondrion; GO:0005507,copper ion binding; GO:0046872,metal ion binding; GO:0004784,superoxide dismutase activity; GO:0042742,defense response to bacterium; GO:0009793,embryo development ending in seed dormancy; GO:0009651,response to salt stress; GO:0010043,response to zinc ion
gene-LOC108806362	0.1	1.86	4.1412	0.0180934	up	K20723 reticulon-3 | (RefSeq) reticulon-like protein B16 (A)	PREDICTED: reticulon-like protein B16 [Raphanus sativus]	GO:0005789,endoplasmic reticulum membrane; GO:0016021,integral component of membrane
gene-LOC108806366	2.28333	4.85	1.05273	0.000727157	up	K11271 sister chromatid cohesion protein DCC1 | (RefSeq) sister chromatid cohesion protein DCC1 (A)	PREDICTED: sister chromatid cohesion protein DCC1 isoform X1 [Raphanus sativus]	GO:0031390,Ctf18 RFC-like complex; GO:0007064,mitotic sister chromatid cohesion
gene-LOC108806373	8.21667	4.19	-1.00581	0.0105054	down	K14432 ABA responsive element binding factor | (RefSeq) ABSCISIC ACID-INSENSITIVE 5-like protein 5 isoform X2 (A)	PREDICTED: ABSCISIC ACID-INSENSITIVE 5-like protein 5 isoform X1 [Raphanus sativus]	GO:0005634,nucleus; GO:0003677,DNA binding; GO:0003700,DNA-binding transcription factor activity; GO:0009738,abscisic acid-activated signaling pathway; GO:0006351,transcription, DNA-templated
gene-LOC108806374	3.89333	12.56	1.64451	0.000130429	up	K12741 heterogeneous nuclear ribonucleoprotein A1/A3 | (RefSeq) UBP1-associated protein 2A-like (A)	PREDICTED: RNA-binding protein 24-B-like isoform X1 [Raphanus sativus]	GO:0005634,nucleus; GO:0003729,mRNA binding; GO:0010029,regulation of seed germination; GO:0009737,response to abscisic acid; GO:0009651,response to salt stress; GO:0009414,response to water deprivation
gene-LOC108806381	49.42	168.55	1.73701	2.17884e-11	up	K11253 histone H3 | (RefSeq) histone H3.2 (A)	PREDICTED: histone H3.2 [Musa acuminata subsp. malaccensis]	GO:0000786,nucleosome; GO:0005634,nucleus; GO:0003677,DNA binding; GO:0046982,protein heterodimerization activity
gene-LOC108806385	9.01667	20.24	1.13649	1.49162e-07	up	K01104 protein-tyrosine phosphatase [EC:3.1.3.48] | (RefSeq) putative low molecular weight protein-tyrosine-phosphatase slr0328 (A)	PREDICTED: uncharacterized protein LOC108806385 [Raphanus sativus]	GO:0009570,chloroplast stroma; GO:0004725,protein tyrosine phosphatase activity
gene-LOC108806389	0.07	5.59	6.16734	8.38785e-20	up	K16297 serine carboxypeptidase-like clade II [EC:3.4.16.-] | (RefSeq) serine carboxypeptidase-like 34 (A)	PREDICTED: serine carboxypeptidase-like 34 [Raphanus sativus]	GO:0005576,extracellular region; GO:0009505,plant-type cell wall; GO:0005773,vacuole; GO:0004185,serine-type carboxypeptidase activity; GO:0051603,proteolysis involved in cellular protein catabolic process
gene-LOC108806390	11.0767	67.2533	2.56383	3.03449e-14	up	--	PREDICTED: zinc finger A20 and AN1 domain-containing stress-associated protein 4 [Raphanus sativus]	GO:0003677,DNA binding; GO:0008270,zinc ion binding
gene-LOC108806399	1.61333	7.18	2.12418	1.87241e-12	up	--	PREDICTED: uncharacterized protein LOC108806399 isoform X1 [Raphanus sativus]	--
gene-LOC108806403	43.6767	168.72	1.92067	5.28176e-07	up	K21359 3-isopropylmalate/methylthioalkylmalate dehydratase small subunit [EC:4.2.1.33 4.2.1.170] | (RefSeq) 3-isopropylmalate dehydratase small subunit 1 (A)	PREDICTED: 3-isopropylmalate dehydratase small subunit 1 [Raphanus sativus]	GO:0009570,chloroplast stroma; GO:0009536,plastid; GO:0003861,3-isopropylmalate dehydratase activity; GO:0019761,glucosinolate biosynthetic process; GO:0009098,leucine biosynthetic process
gene-LOC108806404	1.57667	133.89	6.38129	1.89689e-11	up	K10523 speckle-type POZ protein | (RefSeq) hypothetical protein (A)	PREDICTED: uncharacterized protein LOC108806404 [Raphanus sativus]	GO:0005737,cytoplasm; GO:0005829,cytosol; GO:0005634,nucleus; GO:0004843,thiol-dependent ubiquitin-specific protease activity; GO:0009867,jasmonic acid mediated signaling pathway; GO:0016579,protein deubiquitination; GO:0006511,ubiquitin-dependent protein catabolic process
gene-LOC108806405	44.1267	19.6367	-1.19962	3.74325e-05	down	K10752 histone-binding protein RBBP4 | (RefSeq) WD-40 repeat-containing protein MSI4-like (A)	PREDICTED: WD-40 repeat-containing protein MSI4-like [Raphanus sativus]	GO:0080008,Cul4-RING E3 ubiquitin ligase complex; GO:0005737,cytoplasm; GO:0005829,cytosol; GO:0005730,nucleolus; GO:0005634,nucleus; GO:0046872,metal ion binding; GO:0030154,cell differentiation; GO:0016569,covalent chromatin modification; GO:0006281,DNA repair; GO:0009908,flower development; GO:0006355,regulation of transcription, DNA-templated; GO:0010224,response to UV-B; GO:0006351,transcrip…
gene-LOC108806411	16.08	38.1	1.21568	1.25604e-05	up	K20308 trafficking protein particle complex subunit 11 | (RefSeq) trafficking protein particle complex subunit 11 (A)	PREDICTED: ribose-phosphate pyrophosphokinase 4 [Raphanus sativus]	GO:0005737,cytoplasm; GO:0005829,cytosol; GO:0005886,plasma membrane; GO:0009506,plasmodesma; GO:0005524,ATP binding; GO:0016301,kinase activity; GO:0046872,metal ion binding; GO:0004749,ribose phosphate diphosphokinase activity; GO:0009116,nucleoside metabolic process; GO:0009165,nucleotide biosynthetic process
gene-LOC108806412	17.86	4.01333	-2.20766	0.000168831	down	--	PREDICTED: uncharacterized protein LOC108806412 [Raphanus sativus]	--
gene-LOC108806413	2.47	8.09667	1.66822	2.9843e-05	up	--	PREDICTED: nudix hydrolase 9 [Raphanus sativus]	GO:0052751,GDP-mannose hydrolase activity; GO:0046872,metal ion binding; GO:0071242,cellular response to ammonium ion
gene-LOC108806415	16.77	7.75333	-1.15219	8.94394e-06	down	K07300 Ca2+:H+ antiporter | (RefSeq) hypothetical protein (A)	PREDICTED: vacuolar cation/proton exchanger 5 isoform X1 [Raphanus sativus]	GO:0016021,integral component of membrane; GO:0009705,plant-type vacuole membrane; GO:0015369,calcium:proton antiporter activity
gene-LOC108806416	0.0966667	4.82333	5.62526	4.15013e-14	up	K13946 auxin influx carrier (AUX1 LAX family) | (RefSeq) auxin transporter-like protein 2 (A)	PREDICTED: auxin transporter-like protein 2 [Raphanus sativus]	GO:0016021,integral component of membrane; GO:0005886,plasma membrane; GO:0015171,amino acid transmembrane transporter activity; GO:0015293,symporter activity; GO:0003333,amino acid transmembrane transport; GO:0009734,auxin-activated signaling pathway; GO:0010588,cotyledon vascular tissue pattern formation; GO:0009624,response to nematode; GO:0048829,root cap development
gene-LOC108806420	1.33333	6.44	2.20709	0.0195712	up	K08915 light-harvesting complex II chlorophyll a/b binding protein 4 | (RefSeq) chlorophyll a-b binding protein CP29.3, chloroplastic (A)	PREDICTED: chlorophyll a-b binding protein CP29.3, chloroplastic [Raphanus sativus]	GO:0009507,chloroplast; GO:0009941,chloroplast envelope; GO:0009534,chloroplast thylakoid; GO:0009535,chloroplast thylakoid membrane; GO:0016021,integral component of membrane; GO:0016020,membrane; GO:0009522,photosystem I; GO:0009523,photosystem II; GO:0010287,plastoglobule; GO:0009579,thylakoid; GO:0016168,chlorophyll binding; GO:0046872,metal ion binding; GO:0031409,pigment binding; GO:0009768…
gene-LOC108806422	2.02	72.7967	5.12631	8.05787e-33	up	K16292 KDEL-tailed cysteine endopeptidase [EC:3.4.22.-] | (RefSeq) KDEL-tailed cysteine endopeptidase CEP3 (A)	PREDICTED: KDEL-tailed cysteine endopeptidase CEP3 [Raphanus sativus]	GO:0005783,endoplasmic reticulum; GO:0005615,extracellular space; GO:0005764,lysosome; GO:0004197,cysteine-type endopeptidase activity; GO:0051603,proteolysis involved in cellular protein catabolic process
gene-LOC108806426	19.75	6.23	-1.70221	4.84796e-06	down	K08592 sentrin-specific protease 1 [EC:3.4.22.68] | (RefSeq) ubiquitin-like-specific protease 1A isoform X1 (A)	PREDICTED: ubiquitin-like-specific protease 1A [Raphanus sativus]	GO:0005634,nucleus; GO:0009506,plasmodesma; GO:0004175,endopeptidase activity; GO:0070140,SUMO-specific isopeptidase activity; GO:0016926,protein desumoylation
gene-LOC108806429	5.58667	2.27333	-1.34745	0.0154365	down	K22395 cinnamyl-alcohol dehydrogenase [EC:1.1.1.195] | (RefSeq) reticuline oxidase-like protein (A)	PREDICTED: flavin-dependent oxidoreductase FOX2 [Raphanus sativus]	GO:0005618,cell wall; GO:0005576,extracellular region; GO:0050660,flavin adenine dinucleotide binding; GO:0016614,oxidoreductase activity, acting on CH-OH group of donors; GO:0009753,response to jasmonic acid; GO:0009611,response to wounding
gene-LOC108806433	3.72	9.96667	1.38361	0.0151978	up	K15378 solute carrier family 45, member 1/2/4 | (RefSeq) sucrose transport protein SUC2-like (A)	PREDICTED: sucrose transport protein SUC2 isoform X1 [Raphanus sativus]	GO:0005887,integral component of plasma membrane; GO:0005886,plasma membrane; GO:0008506,sucrose:proton symporter activity; GO:0005985,sucrose metabolic process
gene-LOC108806438	7.69	2.59333	-1.61779	3.06823e-05	down	K08202 MFS transporter, OCT family, solute carrier family 22 (organic cation transporter), member 4/5 | (RefSeq) organic cation/carnitine transporter 4 (A)	PREDICTED: organic cation/carnitine transporter 7-like [Raphanus sativus]	GO:0016021,integral component of membrane; GO:0005886,plasma membrane; GO:0005524,ATP binding; GO:0090417,N-methylnicotinate transmembrane transporter activity; GO:0090416,nicotinate transmembrane transporter activity; GO:2001143,N-methylnicotinate transport; GO:2001142,nicotinate transport
gene-LOC108806448	0	9.52	10.5372	5.27621e-08	up	K07466 replication factor A1 | (RefSeq) replication protein A 70 kDa DNA-binding subunit A-like (A)	PREDICTED: uncharacterized protein LOC108806448 isoform X1 [Raphanus sativus]	--
gene-LOC108806451	20.79	5.64	-1.92801	7.59856e-05	down	K09060 plant G-box-binding factor | (RefSeq) G-box-binding factor 3 isoform X1 (A)	PREDICTED: G-box-binding factor 3-like isoform X1 [Raphanus sativus]	GO:0005829,cytosol; GO:0005634,nucleus; GO:0003700,DNA-binding transcription factor activity; GO:0043565,sequence-specific DNA binding; GO:0044212,transcription regulatory region DNA binding; GO:0009737,response to abscisic acid; GO:0006351,transcription, DNA-templated
gene-LOC108806457	2.17333	0.223333	-3.35157	0.00542283	down	K08730 phosphatidylserine synthase 2 [EC:2.7.8.29] | (RefSeq) CDP-diacylglycerol--serine O-phosphatidyltransferase 1-like (A)	PREDICTED: CDP-diacylglycerol--serine O-phosphatidyltransferase 1-like [Raphanus sativus]	GO:0005789,endoplasmic reticulum membrane; GO:0016021,integral component of membrane; GO:0031965,nuclear membrane; GO:0003882,CDP-diacylglycerol-serine O-phosphatidyltransferase activity; GO:0009556,microsporogenesis; GO:0006646,phosphatidylethanolamine biosynthetic process; GO:0006659,phosphatidylserine biosynthetic process
gene-LOC108806464	5.35333	14.3367	1.39394	0.00952584	up	K15744 zeta-carotene isomerase [EC:5.2.1.12] | (RefSeq) uncharacterized protein LOC106368192 (A)	PREDICTED: uncharacterized protein LOC108806464 [Raphanus sativus]	--
gene-LOC108806469	1.24667	9.53	2.90521	3.09762e-14	up	K07375 tubulin beta | (RefSeq) tubulin beta chain (A)	tubulin beta chain [Brassica napus]	GO:0005737,cytoplasm; GO:0005874,microtubule; GO:0005525,GTP binding; GO:0003924,GTPase activity; GO:0005200,structural constituent of cytoskeleton; GO:0016049,cell growth; GO:0007017,microtubule-based process; GO:0009723,response to ethylene; GO:0090378,seed trichome elongation
gene-LOC108806475	2.14333	18.2167	3.0555	0.00814321	up	K22703 hydroxy-3-indolylmethylglucosinolate O-methyltransferase [EC:2.1.1.-] | (RefSeq) IGMT4; O-methyltransferase family protein (A)	PREDICTED: indole glucosinolate O-methyltransferase 4 isoform X1 [Raphanus sativus]	GO:0008171,O-methyltransferase activity; GO:0046983,protein dimerization activity; GO:0008757,S-adenosylmethionine-dependent methyltransferase activity; GO:0019438,aromatic compound biosynthetic process
gene-LOC108806485	0.163333	1.45333	3.11634	0.00168822	up	K08145 MFS transporter, SP family, solute carrier family 2 (facilitated glucose transporter), member 8 | (RefSeq) sugar transporter ERD6-like 18 (A)	PREDICTED: sugar transporter ERD6-like 18 isoform X1 [Raphanus sativus]	GO:0016021,integral component of membrane; GO:0005355,glucose transmembrane transporter activity; GO:0005351,carbohydrate:proton symporter activity; GO:0046323,glucose import; GO:0035428,NA
gene-LOC108806487	7.88667	19.0267	1.23627	4.64589e-09	up	K01365 cathepsin L [EC:3.4.22.15] | (RefSeq) LOW QUALITY PROTEIN: uncharacterized protein LOC107411312 (A)	PREDICTED: uncharacterized protein YNL011C isoform X1 [Raphanus sativus]	--
gene-LOC108806488	0.746667	5.95333	2.96527	0.0036428	up	K20628 expansin | (RefSeq) expansin-A10-like (A)	PREDICTED: expansin-A5-like [Raphanus sativus]	GO:0005618,cell wall; GO:0005576,extracellular region; GO:0016020,membrane; GO:0009664,plant-type cell wall organization; GO:0080022,primary root development; GO:0009826,unidimensional cell growth
gene-LOC108806494	0.67	36.7	5.78389	2.31116e-05	up	K22703 hydroxy-3-indolylmethylglucosinolate O-methyltransferase [EC:2.1.1.-] | (RefSeq) indole glucosinolate O-methyltransferase 4-like (A)	PREDICTED: indole glucosinolate O-methyltransferase 4-like [Raphanus sativus]	GO:0008171,O-methyltransferase activity; GO:0046983,protein dimerization activity; GO:0008757,S-adenosylmethionine-dependent methyltransferase activity; GO:0019438,aromatic compound biosynthetic process
gene-LOC108806496	2.15	18.12	3.02145	0.000198328	up	--	PREDICTED: uncharacterized protein LOC108806496 isoform X1 [Raphanus sativus]	GO:0016021,integral component of membrane
gene-LOC108806497	34.87	6.89667	-2.37726	8.12101e-40	down	K04733 interleukin-1 receptor-associated kinase 4 [EC:2.7.11.1] | (RefSeq) putative serine/threonine-protein kinase isoform X1 (A)	PREDICTED: nodulation receptor kinase-like isoform X1 [Raphanus sativus]	GO:0016021,integral component of membrane; GO:0005524,ATP binding; GO:0004672,protein kinase activity; GO:0004674,protein serine/threonine kinase activity; GO:0009877,nodulation; GO:0046777,protein autophosphorylation
gene-LOC108806501	0.0466667	3.32333	6.0654	4.91782e-05	up	--	--	--
gene-LOC108806502	13.1067	28.5567	1.09171	0.00352789	up	--	PREDICTED: uncharacterized protein LOC108806502 [Raphanus sativus]	--
gene-LOC108806506	4.82667	10.81	1.12469	1.85967e-05	up	K11155 diacylglycerol O-acyltransferase 1 [EC:2.3.1.20 2.3.1.75 2.3.1.76] | (RefSeq) diacylglycerol O-acyltransferase 1-like (A)	PREDICTED: diacylglycerol O-acyltransferase 1-like [Raphanus sativus]	GO:0009941,chloroplast envelope; GO:0031969,chloroplast membrane; GO:0005789,endoplasmic reticulum membrane; GO:0016021,integral component of membrane; GO:0005811,lipid droplet; GO:0016020,membrane; GO:0004144,diacylglycerol O-acyltransferase activity; GO:0007568,aging; GO:0005975,carbohydrate metabolic process; GO:0009793,embryo development ending in seed dormancy; GO:0006071,glycerol metabolic …
gene-LOC108806511	17.3033	3.01333	-2.57336	0.000171498	down	K14803 protein phosphatase PTC2/3 [EC:3.1.3.16] | (RefSeq) probable protein phosphatase 2C 49 (A)	PREDICTED: probable protein phosphatase 2C 49 [Raphanus sativus]	GO:0046872,metal ion binding; GO:0004722,protein serine/threonine phosphatase activity
gene-LOC108806512	0.25	25.4233	6.67522	9.79042e-07	up	K22703 hydroxy-3-indolylmethylglucosinolate O-methyltransferase [EC:2.1.1.-] | (RefSeq) indole glucosinolate O-methyltransferase 4-like (A)	PREDICTED: indole glucosinolate O-methyltransferase 4-like [Raphanus sativus]	GO:0008171,O-methyltransferase activity; GO:0046983,protein dimerization activity; GO:0008757,S-adenosylmethionine-dependent methyltransferase activity; GO:0019438,aromatic compound biosynthetic process
gene-LOC108806524	2.70333	7.73	1.48431	3.79161e-05	up	K23151 methyltransferase-like protein 23 [EC:2.1.1.-] | (RefSeq) FAD/FMN-binding oxidoreductase (A)	PREDICTED: uncharacterized protein LOC108806524 [Raphanus sativus]	--
gene-LOC108806525	0.116667	2.94	4.62779	1.19504e-06	up	--	PREDICTED: uncharacterized protein LOC108806525 [Raphanus sativus]	GO:0016021,integral component of membrane
gene-LOC108806526	2.29	43.5933	4.2038	2.1218e-15	up	K07766 diphosphoinositol-polyphosphate diphosphatase [EC:3.6.1.52] | (RefSeq) nudix hydrolase 17, mitochondrial-like (A)	PREDICTED: nudix hydrolase 17, mitochondrial-like [Raphanus sativus]	GO:0005737,cytoplasm; GO:0005739,mitochondrion; GO:0005634,nucleus; GO:0016818,hydrolase activity, acting on acid anhydrides, in phosphorus-containing anhydrides; GO:0046872,metal ion binding
gene-LOC108806528	205.177	19.2933	-3.45082	1.28795e-41	down	K01255 leucyl aminopeptidase [EC:3.4.11.1] | (RefSeq) leucyl aminopeptidase (A)	PREDICTED: cyclin-U2-1 [Raphanus sativus]	GO:0019901,protein kinase binding; GO:0007049,cell cycle; GO:0051301,cell division; GO:0000079,regulation of cyclin-dependent protein serine/threonine kinase activity
gene-LOC108806530	1.94	40.2733	4.33733	4.00831e-09	up	K17964 leucine-rich PPR motif-containing protein, mitochondrial | (RefSeq) putative pentatricopeptide repeat-containing protein At1g19290 (A)	PREDICTED: protein DA1-related 2 isoform X1 [Raphanus sativus]	GO:0046872,metal ion binding; GO:0043130,ubiquitin binding; GO:0010088,phloem development; GO:0048364,root development
gene-LOC108806531	0.08	4.69667	5.95613	8.05394e-10	up	K05909 laccase [EC:1.10.3.2] | (RefSeq) laccase-2 (A)	PREDICTED: laccase-2 [Raphanus sativus]	GO:0048046,apoplast; GO:0005507,copper ion binding; GO:0052716,hydroquinone:oxygen oxidoreductase activity; GO:0016722,oxidoreductase activity, oxidizing metal ions; GO:0046274,lignin catabolic process; GO:0009414,response to water deprivation
gene-LOC108806532	14.4933	30.1267	1.01144	0.0119098	up	K19891 glucan endo-1,3-beta-glucosidase 1/2/3 [EC:3.2.1.39] | (RefSeq) glucan endo-1,3-beta-glucosidase 3-like (A)	PREDICTED: glucan endo-1,3-beta-glucosidase 11 [Raphanus sativus]	GO:0031225,anchored component of membrane; GO:0046658,anchored component of plasma membrane; GO:0005576,extracellular region; GO:0009505,plant-type cell wall; GO:0005886,plasma membrane; GO:0042973,glucan endo-1,3-beta-D-glucosidase activity; GO:0030247,polysaccharide binding; GO:0005975,carbohydrate metabolic process; GO:0007154,cell communication; GO:0071555,cell wall organization; GO:0006952,d…
gene-LOC108806534	7.12667	3.13667	-1.22958	0.000190151	down	K15340 DNA cross-link repair 1A protein | (RefSeq) DNA cross-link repair 1A protein-like (A)	PREDICTED: 5' exonuclease Apollo [Raphanus sativus]	GO:0005737,cytoplasm; GO:0005634,nucleus; GO:0005524,ATP binding; GO:0003677,DNA binding; GO:0003910,DNA ligase (ATP) activity; GO:0046872,metal ion binding; GO:0071897,DNA biosynthetic process; GO:0015074,DNA integration; GO:0051103,DNA ligation involved in DNA repair; GO:0006310,DNA recombination; GO:0006281,DNA repair; GO:0006303,double-strand break repair via nonhomologous end joining; GO:000…
gene-LOC108806535	5.39	1.96667	-1.49371	0.000665353	down	--	--	--
gene-LOC108806541	2.87	0.463333	-2.67216	0.000447837	down	K05666 ATP-binding cassette, subfamily C (CFTR/MRP), member 2 | (RefSeq) ABC transporter C family member 3 (A)	PREDICTED: LOW QUALITY PROTEIN: ABC transporter C family member 3 [Raphanus sativus]	GO:0048046,apoplast; GO:0016021,integral component of membrane; GO:0000325,plant-type vacuole; GO:0009506,plasmodesma; GO:0005774,vacuolar membrane; GO:0005773,vacuole; GO:0005524,ATP binding; GO:0042626,ATPase activity, coupled to transmembrane movement of substances; GO:0010290,chlorophyll catabolite transmembrane transporter activity; GO:0015431,glutathione S-conjugate-exporting ATPase activit…
gene-LOC108806548	2.80333	14.21	2.306	2.15787e-05	up	K20855 beta-1,3-galactosyltransferase 1/2/3/4/5/7/8 [EC:2.4.1.-] | (RefSeq) probable beta-1,3-galactosyltransferase 3 isoform X1 (A)	PREDICTED: probable beta-1,3-galactosyltransferase 3 isoform X1 [Raphanus sativus]	GO:0000139,Golgi membrane; GO:0016021,integral component of membrane; GO:0008378,galactosyltransferase activity; GO:0006486,protein glycosylation
gene-LOC108806553	2.94667	21.9667	2.85697	1.03852e-10	up	K02725 20S proteasome subunit alpha 6 [EC:3.4.25.1] | (RefSeq) proteasome subunit alpha type-1-like (A)	PREDICTED: LOB domain-containing protein 11-like [Raphanus sativus]	--
gene-LOC108806555	1.16333	7.00667	2.5646	0.00331247	up	K02069 putative ABC transport system permease protein | (RefSeq) protein ALUMINUM SENSITIVE 3-like (A)	PREDICTED: protein ALUMINUM SENSITIVE 3-like [Raphanus sativus]	GO:0005887,integral component of plasma membrane; GO:0005886,plasma membrane; GO:0012506,vesicle membrane; GO:0015075,ion transmembrane transporter activity; GO:0005460,UDP-glucose transmembrane transporter activity; GO:0010044,response to aluminum ion
gene-LOC108806558	32.87	14.6067	-1.21561	0.00215522	down	K02639 ferredoxin | (RefSeq) ferredoxin, leaf L-A-like (A)	PREDICTED: ferredoxin, leaf L-A-like [Raphanus sativus]	GO:0009507,chloroplast; GO:0051537,2 iron, 2 sulfur cluster binding; GO:0009055,electron transfer activity; GO:0046872,metal ion binding; GO:0009643,photosynthetic acclimation; GO:0009767,photosynthetic electron transport chain
gene-LOC108806567	50.6567	11.5867	-2.16889	6.64422e-07	down	K19720 collagen, type III, alpha | (RefSeq) predicted protein (A)	PREDICTED: B-box zinc finger protein 24-like isoform X1 [Raphanus sativus]	GO:0005634,nucleus; GO:0003677,DNA binding; GO:0003700,DNA-binding transcription factor activity; GO:0003712,transcription coregulator activity; GO:0008270,zinc ion binding; GO:0048573,photoperiodism, flowering; GO:0006355,regulation of transcription, DNA-templated; GO:0080167,response to karrikin; GO:0009416,response to light stimulus; GO:0006351,transcription, DNA-templated; GO:0010228,vegetati…
gene-LOC108806569	6.40667	1.15	-2.53142	0.000108514	down	K02960 small subunit ribosomal protein S16e | (RefSeq) uncharacterized protein LOC110817833 (A)	PREDICTED: ribulose bisphosphate carboxylase/oxygenase activase, chloroplastic-like isoform X1 [Raphanus sativus]	GO:0048046,apoplast; GO:0005618,cell wall; GO:0009507,chloroplast; GO:0009941,chloroplast envelope; GO:0009570,chloroplast stroma; GO:0009535,chloroplast thylakoid membrane; GO:0016020,membrane; GO:0005634,nucleus; GO:0010287,plastoglobule; GO:0010319,stromule; GO:0009579,thylakoid; GO:0043531,ADP binding; GO:0005524,ATP binding; GO:0030234,enzyme regulator activity; GO:0046863,ribulose-1,5-bisph…
gene-LOC108806570	19.83	64.0833	1.6527	2.16348e-08	up	K10802 high mobility group protein B1 | (RefSeq) high mobility group B protein 7 (A)	PREDICTED: high mobility group B protein 7-like [Raphanus sativus]	GO:0005634,nucleus; GO:0003677,DNA binding; GO:0003700,DNA-binding transcription factor activity; GO:0000741,karyogamy; GO:0010197,polar nucleus fusion
gene-LOC108806572	1.21	4.45333	1.84039	4.50284e-05	up	K22909 zinc finger CCCH domain-containing protein 13 | (RefSeq) zinc finger C-x8-C-x5-C-x3-H type protein, putative (A)	PREDICTED: zinc finger CCCH domain-containing protein 38 [Raphanus sativus]	GO:0003677,DNA binding; GO:0046872,metal ion binding
gene-LOC108806576	0.21	19.3533	6.45979	8.38908e-22	up	K06911 uncharacterized protein | (RefSeq) pirin-like protein At2g43120 (A)	PREDICTED: pirin-like protein 2 [Raphanus sativus]	GO:0005829,cytosol; GO:0005634,nucleus; GO:0005886,plasma membrane; GO:0046872,metal ion binding; GO:0030414,peptidase inhibitor activity; GO:0042742,defense response to bacterium
gene-LOC108806579	11.6167	3.65333	-1.70253	0.0012726	down	--	--	--
gene-LOC108806581	7.40333	2.81333	-1.43572	0.000362668	down	K13425 WRKY transcription factor 22 | (RefSeq) WRKY transcription factor 22-like (A)	PREDICTED: probable WRKY transcription factor 21 [Raphanus sativus]	GO:0005634,nucleus; GO:0005516,calmodulin binding; GO:0003700,DNA-binding transcription factor activity; GO:0043565,sequence-specific DNA binding; GO:0019760,glucosinolate metabolic process; GO:0006351,transcription, DNA-templated
gene-LOC108806582	0	1.16333	8.36257	2.12214e-06	up	K21866 ion channel POLLUX/CASTOR | (RefSeq) hypothetical protein (A)	PREDICTED: putative ion channel POLLUX-like 2 [Raphanus sativus]	GO:0009507,chloroplast; GO:0009941,chloroplast envelope; GO:0016021,integral component of membrane; GO:0008324,cation transmembrane transporter activity; GO:0006813,potassium ion transport
gene-LOC108806584	19.1	6.3	-1.64359	1.78988e-06	down	K11666 INO80 complex subunit B | (RefSeq) uncharacterized protein LOC104820603 (A)	PREDICTED: titin homolog [Raphanus sativus]	GO:0031011,Ino80 complex; GO:0006338,chromatin remodeling
gene-LOC108806586	0.17	1.67667	3.20887	5.33594e-09	up	K10406 kinesin family member C2/C3 | (RefSeq) kinesin-like protein KIN-14S (A)	PREDICTED: kinesin-4-like [Raphanus sativus]	GO:0005871,kinesin complex; GO:0005874,microtubule; GO:0005524,ATP binding; GO:0016887,ATPase activity; GO:0008017,microtubule binding; GO:0003777,microtubule motor activity; GO:0007018,microtubule-based movement
gene-LOC108806588	0	5.13	9.40814	9.75448e-09	up	K10691 E3 ubiquitin-protein ligase UBR4 [EC:2.3.2.27] | (RefSeq) LOC109762802; auxin transport protein BIG (A)	PREDICTED: GDSL esterase/lipase At5g45950 [Raphanus sativus]	GO:0005576,extracellular region; GO:0016788,hydrolase activity, acting on ester bonds; GO:0016042,lipid catabolic process
gene-LOC108806605	0.323333	5.90333	4.13903	4.43309e-06	up	K09338 homeobox-leucine zipper protein | (RefSeq) homeobox-leucine zipper protein HDG1-like isoform X1 (A)	PREDICTED: homeobox-leucine zipper protein HDG1-like isoform X1 [Raphanus sativus]	GO:0005634,nucleus; GO:0003700,DNA-binding transcription factor activity; GO:0008289,lipid binding; GO:0043565,sequence-specific DNA binding; GO:0048497,maintenance of floral organ identity; GO:0006351,transcription, DNA-templated
gene-LOC108806612	0.48	153.387	8.30402	3.06157e-12	up	K19892 glucan endo-1,3-beta-glucosidase 4 [EC:3.2.1.39] | (RefSeq) hypothetical protein (A)	PREDICTED: probable glucan endo-1,3-beta-glucosidase BG3 [Raphanus sativus]	GO:0046658,anchored component of plasma membrane; GO:0048046,apoplast; GO:0005618,cell wall; GO:0005783,endoplasmic reticulum; GO:0005773,vacuole; GO:0008810,cellulase activity; GO:0042973,glucan endo-1,3-beta-D-glucosidase activity; GO:0030247,polysaccharide binding; GO:0005975,carbohydrate metabolic process; GO:0009617,response to bacterium
gene-LOC108806614	15.42	7.59667	-1.06262	0.000639524	down	--	PREDICTED: uncharacterized protein LOC108806614 [Raphanus sativus]	--
gene-LOC108806621	0	2.76	8.50827	2.32576e-07	up	K09422 transcription factor MYB, plant | (RefSeq) transcription factor LAF1 (A)	PREDICTED: transcription factor LAF1 [Raphanus sativus]	GO:0016607,nuclear speck; GO:0005634,nucleus; GO:0003700,DNA-binding transcription factor activity; GO:0000981,DNA-binding transcription factor activity, RNA polymerase II-specific; GO:0043565,sequence-specific DNA binding; GO:0001135,RNA polymerase II transcription regulator recruiting activity; GO:0044212,transcription regulatory region DNA binding; GO:0030154,cell differentiation; GO:0010018,f…
gene-LOC108806627	45.1733	10.06	-2.20182	1.38164e-37	down	K15161 cyclin-C | (RefSeq) cyclin-C1-2 (A)	PREDICTED: cyclin-C1-2 [Raphanus sativus]	GO:0000307,cyclin-dependent protein kinase holoenzyme complex; GO:0016592,mediator complex; GO:0005634,nucleus; GO:0016538,cyclin-dependent protein serine/threonine kinase regulator activity; GO:0007049,cell cycle; GO:0051301,cell division; GO:0045737,positive regulation of cyclin-dependent protein serine/threonine kinase activity; GO:1901409,positive regulation of phosphorylation of RNA polymera…
gene-LOC108806628	2.06667	13.1367	2.62728	2.51243e-05	up	K13993 HSP20 family protein | (RefSeq) 17.6 kDa class I heat shock protein 2-like (A)	PREDICTED: 17.6 kDa class I heat shock protein 2-like [Raphanus sativus]	GO:0005737,cytoplasm; GO:0009408,response to heat; GO:0009644,response to high light intensity; GO:0042542,response to hydrogen peroxide; GO:0006979,response to oxidative stress
gene-LOC108806641	4.34667	1.42667	-1.65643	0.0186018	down	K01807 ribose 5-phosphate isomerase A [EC:5.3.1.6] | (RefSeq) probable ribose-5-phosphate isomerase 2 isoform X1 (A)	PREDICTED: probable ribose-5-phosphate isomerase 2 [Raphanus sativus]	GO:0005737,cytoplasm; GO:0004751,ribose-5-phosphate isomerase activity; GO:0008219,cell death; GO:0009052,pentose-phosphate shunt, non-oxidative branch; GO:0010228,vegetative to reproductive phase transition of meristem
gene-LOC108806642	0.716667	3.44	2.22357	6.00148e-05	up	K10870 RAD51-like protein 2 | (RefSeq) DNA repair protein RAD51 homolog 3-like (A)	PREDICTED: acyltransferase-like protein At3g26840, chloroplastic [Raphanus sativus]	GO:0009507,chloroplast; GO:0010287,plastoglobule; GO:0004144,diacylglycerol O-acyltransferase activity; GO:0033306,phytol metabolic process; GO:0019432,triglyceride biosynthetic process
gene-LOC108806647	5.82667	13.3433	1.15947	2.09658e-05	up	--	PREDICTED: uncharacterized protein At5g01610-like isoform X1 [Raphanus sativus]	--
gene-LOC108806657	33.9033	15.6767	-1.15585	5.77189e-06	down	K11498 centromeric protein E | (RefSeq) kinesin-like protein KIN-7M, chloroplastic (A)	PREDICTED: uncharacterized protein LOC108806657 [Raphanus sativus]	--
gene-LOC108806660	722.85	323.103	-1.20119	3.1428e-11	down	K02903 large subunit ribosomal protein L28e | (RefSeq) 60S ribosomal protein L28-1-like (A)	PREDICTED: 60S ribosomal protein L28-1 [Raphanus sativus]	GO:0005618,cell wall; GO:0009507,chloroplast; GO:0022625,cytosolic large ribosomal subunit; GO:0022626,cytosolic ribosome; GO:0005886,plasma membrane; GO:0009506,plasmodesma; GO:0003735,structural constituent of ribosome; GO:0009735,response to cytokinin; GO:0006412,translation
gene-LOC108806662	0.0466667	13.8933	8.35448	0.000326557	up	--	--
gene-LOC108806666	157.18	80.1667	-1.00593	0.000312027	down	--	PREDICTED: putative 4-hydroxy-4-methyl-2-oxoglutarate aldolase 2 [Raphanus sativus]	GO:0047443,4-hydroxy-4-methyl-2-oxoglutarate aldolase activity; GO:0046872,metal ion binding; GO:0008948,oxaloacetate decarboxylase activity; GO:0008428,ribonuclease inhibitor activity; GO:0051252,regulation of RNA metabolic process
gene-LOC108806671	24.0633	88.6467	1.85148	1.60783e-12	up	K01870 isoleucyl-tRNA synthetase [EC:6.1.1.5] | (RefSeq) hypothetical protein (A)	PREDICTED: dirigent protein 20 [Raphanus sativus]	GO:0048046,apoplast; GO:0016853,isomerase activity
gene-LOC108806673	1.97333	8.07667	1.99852	0.013793	up	K18878 BHLH transcription factor Upa20 | (RefSeq) Upa20; transcription factor bHLH137-like (A)	PREDICTED: transcription factor HBI1 [Raphanus sativus]	GO:0005634,nucleus; GO:0003677,DNA binding; GO:0046983,protein dimerization activity; GO:0009742,brassinosteroid mediated signaling pathway; GO:0009740,gibberellic acid mediated signaling pathway; GO:0040008,regulation of growth; GO:0006355,regulation of transcription, DNA-templated; GO:0006351,transcription, DNA-templated
gene-LOC108806677	1.04	3.35	1.64569	0.0159456	up	K14491 two-component response regulator ARR-B family | (RefSeq) two-component response regulator ORR24-like isoform X1 (A)	PREDICTED: transcription activator GLK1-like isoform X1 [Raphanus sativus]	GO:0005634,nucleus; GO:0003677,DNA binding; GO:1900056,negative regulation of leaf senescence; GO:0006355,regulation of transcription, DNA-templated; GO:0006351,transcription, DNA-templated
gene-LOC108806679	0.0266667	322.75	13.4047	1.07264e-15	up	--	PREDICTED: non-specific lipid-transfer protein D [Raphanus sativus]	GO:0008289,lipid binding; GO:0006869,lipid transport
gene-LOC108806692	0.373333	2.98333	2.94757	1.58741e-10	up	K23047 E3 ubiquitin-protein ligase UNKL [EC:2.3.2.27] | (RefSeq) zinc finger CCCH domain-containing protein 30-like (A)	PREDICTED: AT-hook motif nuclear-localized protein 6-like [Raphanus sativus]	GO:0005634,nucleus; GO:0003677,DNA binding; GO:0006355,regulation of transcription, DNA-templated; GO:0006351,transcription, DNA-templated
gene-LOC108806711	0.976667	13.42	3.76472	1.03339e-17	up	--	PREDICTED: uncharacterized protein LOC108806711 [Raphanus sativus]	--
gene-LOC108806712	5.13333	20.02	1.919	0.00023894	up	K01785 aldose 1-epimerase [EC:5.1.3.3] | (RefSeq) aldose 1-epimerase-like (A)	PREDICTED: aldose 1-epimerase-like [Raphanus sativus]	GO:0030246,carbohydrate binding; GO:0016853,isomerase activity; GO:0019318,hexose metabolic process
gene-LOC108806714	1.35	13.6533	3.31219	1.50311e-17	up	K14505 cyclin D3, plant | (RefSeq) cyclin-D3-3-like (A)	PREDICTED: cyclin-D3-3-like [Raphanus sativus]	GO:0005634,nucleus; GO:0007049,cell cycle; GO:0051301,cell division; GO:0010444,guard mother cell differentiation; GO:0048316,seed development
gene-LOC108806718	0.436667	8.49667	4.22782	2.42398e-07	up	--	PREDICTED: VAN3-binding protein-like [Raphanus sativus]	GO:0009734,auxin-activated signaling pathway; GO:0010305,leaf vascular tissue pattern formation; GO:0010087,phloem or xylem histogenesis; GO:0009733,response to auxin
gene-LOC108806724	14.6733	7.26333	-1.04906	0.000165236	down	K12860 pre-mRNA-splicing factor CDC5/CEF1 | (RefSeq) MYB; cell division cycle 5-like protein (A)	PREDICTED: cell division cycle 5-like protein [Raphanus sativus]	GO:0009507,chloroplast; GO:0005634,nucleus; GO:0005681,spliceosomal complex; GO:0003700,DNA-binding transcription factor activity; GO:0000981,DNA-binding transcription factor activity, RNA polymerase II-specific; GO:0043565,sequence-specific DNA binding; GO:0001135,RNA polymerase II transcription regulator recruiting activity; GO:0044212,transcription regulatory region DNA binding; GO:0007049,cel…
gene-LOC108806728	4.5	28.9933	2.64433	1.55587e-08	up	K07760 cyclin-dependent kinase [EC:2.7.11.22] | (RefSeq) cyclin-dependent kinase B2-2 (A)	PREDICTED: cyclin-dependent kinase B2-2 [Raphanus sativus]	GO:0000307,cyclin-dependent protein kinase holoenzyme complex; GO:0005737,cytoplasm; GO:0005634,nucleus; GO:0005524,ATP binding; GO:0030332,cyclin binding; GO:0004693,cyclin-dependent protein serine/threonine kinase activity; GO:0004674,protein serine/threonine kinase activity; GO:0008353,RNA polymerase II CTD heptapeptide repeat kinase activity; GO:0000082,G1/S transition of mitotic cell cycle; …
gene-LOC108806729	7.24333	1.77667	-2.06221	0.000159043	down	K10614 E3 ubiquitin-protein ligase HERC3 [EC:2.3.2.26] | (RefSeq) ultraviolet-B receptor UVR8-like (A)	PREDICTED: ultraviolet-B receptor UVR8-like [Raphanus sativus]	GO:0000785,chromatin; GO:0005829,cytosol; GO:0005634,nucleus; GO:0003682,chromatin binding; GO:0005085,guanyl-nucleotide exchange factor activity; GO:0042802,identical protein binding; GO:0009881,photoreceptor activity; GO:0042803,protein homodimerization activity; GO:0009649,entrainment of circadian clock; GO:0018298,protein-chromophore linkage; GO:0009411,response to UV; GO:0010224,response to …
gene-LOC108806730	4.36667	11.5033	1.36504	0.000221224	up	K22455 estrogen receptor-binding fragment-associated gene 9 protein | (RefSeq) uncharacterized protein At3g61260 (A)	PREDICTED: uncharacterized protein LOC108806730 [Raphanus sativus]	--
gene-LOC108806739	2.09667	5.84667	1.44239	5.54767e-06	up	K01859 chalcone isomerase [EC:5.5.1.6] | (RefSeq) vacuolar-sorting receptor 1-like (A)	PREDICTED: vacuolar-sorting receptor 1-like [Raphanus sativus]	GO:0030665,clathrin-coated vesicle membrane; GO:0005783,endoplasmic reticulum; GO:0005794,Golgi apparatus; GO:0000139,Golgi membrane; GO:0016021,integral component of membrane; GO:0005770,late endosome; GO:0031902,late endosome membrane; GO:0005886,plasma membrane; GO:0005802,trans-Golgi network; GO:0009940,amino-terminal vacuolar sorting propeptide binding; GO:0005509,calcium ion binding; GO:000…
gene-LOC108806741	17.47	7.76667	-1.21521	0.00896627	down	--	PREDICTED: uncharacterized protein LOC108806741 [Raphanus sativus]	GO:0016021,integral component of membrane
gene-LOC108806744	0.416667	19.2867	5.50607	2.14578e-07	up	--	PREDICTED: uncharacterized protein LOC108806744 [Raphanus sativus]	--
gene-LOC108806751	2.37333	89.8	5.22157	3.6523e-09	up	K00103 L-gulonolactone oxidase [EC:1.1.3.8] | (RefSeq) L-gulonolactone oxidase 2-like (A)	PREDICTED: L-gulonolactone oxidase 2 [Raphanus sativus]	GO:0016020,membrane; GO:0003885,D-arabinono-1,4-lactone oxidase activity; GO:0050660,flavin adenine dinucleotide binding; GO:0050105,L-gulonolactone oxidase activity; GO:0019853,L-ascorbic acid biosynthetic process
gene-LOC108806752	123.59	12.9233	-3.29444	3.18031e-35	down	--	PREDICTED: stress enhanced protein 2, chloroplastic [Raphanus sativus]	GO:0009535,chloroplast thylakoid membrane; GO:0016021,integral component of membrane; GO:0009523,photosystem II; GO:0016168,chlorophyll binding; GO:0071486,cellular response to high light intensity; GO:0071492,cellular response to UV-A; GO:0009765,photosynthesis, light harvesting; GO:0009611,response to wounding
gene-LOC108806753	38.56	93.0767	1.23448	1.54295e-06	up	--	PREDICTED: uncharacterized protein C594.04c [Raphanus sativus]	GO:0005737,cytoplasm; GO:0016021,integral component of membrane; GO:0016787,hydrolase activity; GO:0016627,oxidoreductase activity, acting on the CH-CH group of donors; GO:0006629,lipid metabolic process
gene-LOC108806755	2.59333	72.0633	4.76459	9.44736e-10	up	K01610 phosphoenolpyruvate carboxykinase (ATP) [EC:4.1.1.49] | (RefSeq) phosphoenolpyruvate carboxykinase [ATP]-like isoform X1 (A)	PREDICTED: phosphoenolpyruvate carboxykinase [ATP]	GO:0005829,cytosol; GO:0016020,membrane; GO:0005730,nucleolus; GO:0005634,nucleus; GO:0005524,ATP binding; GO:0004612,phosphoenolpyruvate carboxykinase (ATP) activity; GO:0016036,cellular response to phosphate starvation; GO:0009817,defense response to fungus, incompatible interaction; GO:0006094,gluconeogenesis; GO:0046686,response to cadmium ion
gene-LOC108806759	16.3267	0.19	-6.47282	3.48005e-33	down	K01237 myrosinase [EC:3.2.1.147] | (RefSeq) myrosinase MA1-like (A)	PREDICTED: myrosinase MA1-like [Raphanus sativus]	GO:0005773,vacuole; GO:0102799,glucosinolate glucohydrolase activity; GO:0046872,metal ion binding; GO:0019137,thioglucosidase activity; GO:0005975,carbohydrate metabolic process
gene-LOC108806768	4.02667	1.58667	-1.37734	0.00129858	down	--	PREDICTED: uncharacterized protein LOC108811646 [Raphanus sativus]	GO:0009507,chloroplast; GO:0016020,membrane; GO:0009508,plastid chromosome
gene-LOC108806773	2.06	9.62	2.2049	0.000981923	up	K01728 pectate lyase [EC:4.2.2.2] | (RefSeq) putative pectate lyase 11 (A)	PREDICTED: putative pectate lyase 11 [Raphanus sativus]	GO:0046872,metal ion binding; GO:0030570,pectate lyase activity; GO:0045490,pectin catabolic process; GO:0009624,response to nematode
gene-LOC108806775	0.0366667	1.81667	5.55737	4.2732e-10	up	K06236 collagen, type I, alpha | (RefSeq) expressed protein (A)	PREDICTED: uncharacterized protein LOC108806775 [Raphanus sativus]	GO:0016021,integral component of membrane
gene-LOC108806777	0.793333	9.00667	3.49441	7.304e-05	up	K01061 carboxymethylenebutenolidase [EC:3.1.1.45] | (RefSeq) endo-1,3;1,4-beta-D-glucanase-like (A)	PREDICTED: endo-1,3;1,4-beta-D-glucanase-like [Raphanus sativus]	GO:0005576,extracellular region; GO:0016787,hydrolase activity
gene-LOC108806786	2.24667	37.03	3.99412	4.24626e-11	up	--	PREDICTED: uncharacterized protein LOC108806786 [Raphanus sativus]	--
gene-LOC108806793	5.38333	18.8233	1.75993	0.000207884	up	K04125 gibberellin 2beta-dioxygenase [EC:1.14.11.13] | (RefSeq) gibberellin 2-beta-dioxygenase 8 (A)	PREDICTED: uncharacterized protein LOC108806793 [Raphanus sativus]	GO:0052635,C-20 gibberellin 2-beta-dioxygenase activity; GO:0046872,metal ion binding; GO:0009686,gibberellin biosynthetic process; GO:0009685,gibberellin metabolic process
gene-LOC108806794	81.7367	23.04	-1.85847	8.12151e-13	down	K01507 inorganic pyrophosphatase [EC:3.6.1.1] | (RefSeq) soluble inorganic pyrophosphatase 2-like (A)	PREDICTED: soluble inorganic pyrophosphatase 2-like [Raphanus sativus]	GO:0005737,cytoplasm; GO:0004427,inorganic diphosphatase activity; GO:0000287,magnesium ion binding; GO:0006796,phosphate-containing compound metabolic process
gene-LOC108806800	1.16333	9.42667	2.97209	0.00270342	up	K03327 multidrug resistance protein, MATE family | (RefSeq) protein DETOXIFICATION 9-like (A)	PREDICTED: protein DETOXIFICATION 9 [Raphanus sativus]	GO:0016021,integral component of membrane; GO:0015297,antiporter activity; GO:0015238,drug transmembrane transporter activity; GO:0006855,drug transmembrane transport; GO:0009611,response to wounding
gene-LOC108806810	21.4167	44.1433	1.01597	0.0030119	up	K20783 arabinosyltransferase [EC:2.4.2.-] | (RefSeq) arabinosyltransferase RRA3 (A)	PREDICTED: arabinosyltransferase RRA3 [Raphanus sativus]	GO:0005768,endosome; GO:0005794,Golgi apparatus; GO:0000139,Golgi membrane; GO:0016021,integral component of membrane; GO:0005802,trans-Golgi network; GO:0016757,transferase activity, transferring glycosyl groups; GO:0042546,cell wall biogenesis; GO:0071555,cell wall organization; GO:0080147,root hair cell development
gene-LOC108806811	0.316667	5.02667	3.93397	0.000562501	up	K22889 trichothecene 3-O-acetyltransferase [EC:2.3.1.-] | (RefSeq) uncharacterized acetyltransferase At3g50280-like (A)	PREDICTED: uncharacterized acetyltransferase At3g50280 [Raphanus sativus]	GO:0016747,transferase activity, transferring acyl groups other than amino-acyl groups; GO:0006952,defense response; GO:1900424,regulation of defense response to bacterium; GO:1900150,regulation of defense response to fungus; GO:0009617,response to bacterium; GO:0009753,response to jasmonic acid; GO:0009697,salicylic acid biosynthetic process
gene-LOC108806822	0.0366667	3.26	6.38682	1.32283e-13	up	K20718 LRR receptor-like serine/threonine-protein kinase ERECTA [EC:2.7.11.1] | (RefSeq) LRR receptor-like serine/threonine-protein kinase ERECTA (A)	PREDICTED: phytosulfokine receptor 1-like [Raphanus sativus]	GO:0016021,integral component of membrane; GO:0005886,plasma membrane; GO:0005524,ATP binding; GO:0004383,guanylate cyclase activity; GO:0001653,peptide receptor activity; GO:0004672,protein kinase activity; GO:0004674,protein serine/threonine kinase activity; GO:0045087,innate immune response; GO:0031347,regulation of defense response
gene-LOC108806830	16.9567	67.5033	1.97506	0.00132328	up	--	PREDICTED: transcription elongation factor 1 homolog [Brassica rapa]	GO:0008023,transcription elongation factor complex; GO:0046872,metal ion binding; GO:0000993,RNA polymerase II complex binding; GO:0048096,chromatin-mediated maintenance of transcription; GO:0006368,transcription elongation from RNA polymerase II promoter
gene-LOC108806831	48.4733	13.32	-1.90932	0.00570225	down	--	PREDICTED: transcription factor SCREAM2 [Raphanus sativus]	GO:0005634,nucleus; GO:0003677,DNA binding; GO:0003700,DNA-binding transcription factor activity; GO:0046983,protein dimerization activity; GO:0010444,guard mother cell differentiation; GO:0006355,regulation of transcription, DNA-templated; GO:0050826,response to freezing; GO:0006351,transcription, DNA-templated
gene-LOC108806840	0.03	4.39333	7.35141	1.72992e-07	up	K07195 exocyst complex component 7 | (RefSeq) exocyst complex component EXO70H1-like (A)	PREDICTED: exocyst complex component EXO70B1-like [Raphanus sativus]	GO:0005829,cytosol; GO:0012505,endomembrane system; GO:0000145,exocyst; GO:0016020,membrane; GO:0005634,nucleus; GO:0045335,phagocytic vesicle; GO:0031982,vesicle; GO:0006952,defense response; GO:0006887,exocytosis; GO:1900426,positive regulation of defense response to bacterium; GO:0009617,response to bacterium; GO:0009620,response to fungus; GO:0002237,response to molecule of bacterial origin
gene-LOC108806843	2.11	6.92667	1.68448	2.58743e-07	up	K01087 trehalose 6-phosphate phosphatase [EC:3.1.3.12] | (RefSeq) trehalose-phosphate phosphatase A-like (A)	PREDICTED: uncharacterized protein LOC108806843 [Raphanus sativus]	--
gene-LOC108806850	0.133333	9.40667	6.0429	2.49017e-28	up	K12135 zinc finger protein CONSTANS | (RefSeq) zinc finger protein CONSTANS isoform X2 (A)	PREDICTED: zinc finger protein CONSTANS-LIKE 9-like [Raphanus sativus]	GO:0005634,nucleus; GO:0003700,DNA-binding transcription factor activity; GO:0008270,zinc ion binding; GO:0007623,circadian rhythm; GO:0048579,negative regulation of long-day photoperiodism, flowering; GO:0006355,regulation of transcription, DNA-templated
gene-LOC108806852	2.60667	8.57333	1.67368	0.00246969	up	K04422 mitogen-activated protein kinase kinase kinase 13 [EC:2.7.11.25] | (RefSeq) serine/threonine-protein kinase EDR1 isoform X1 (A)	PREDICTED: protein TANC2-like [Raphanus sativus]	--
gene-LOC108806858	13.29	123.65	3.18139	2.57713e-09	up	K19761 gamma-glutamylaminecyclotransferase [EC:2.3.2.-] | (RefSeq) putative gamma-glutamylcyclotransferase At3g02910 (A)	PREDICTED: putative gamma-glutamylcyclotransferase At3g02910 [Raphanus sativus]	GO:0016746,transferase activity, transferring acyl groups; GO:0080167,response to karrikin
gene-LOC108806859	8.05	17.4533	1.07635	0.0103615	up	--	PREDICTED: uncharacterized protein LOC108806859 [Raphanus sativus]	--
gene-LOC108806862	2.28	9.05333	1.97144	0.00270961	up	K04374 cyclic AMP-dependent transcription factor ATF-4 | (RefSeq) basic leucine zipper 61-like (A)	PREDICTED: uncharacterized protein At4g06598-like [Raphanus sativus]	--
gene-LOC108806863	2.19667	10.1733	2.17089	1.56446e-06	up	--	PREDICTED: protein POLLENLESS 3-LIKE 2 [Raphanus sativus]	GO:0005634,nucleus; GO:0007049,cell cycle; GO:0051301,cell division
gene-LOC108806866	0.65	1.69	1.33362	0.00956835	up	K01115 phospholipase D1/2 [EC:3.1.4.4] | (RefSeq) phospholipase D alpha 3-like (A)	PREDICTED: phospholipase D alpha 3 [Raphanus sativus]	GO:0005737,cytoplasm; GO:0016020,membrane; GO:0005509,calcium ion binding; GO:0070290,N-acylphosphatidylethanolamine-specific phospholipase D activity; GO:0004630,phospholipase D activity; GO:0046466,membrane lipid catabolic process; GO:0046470,phosphatidylcholine metabolic process; GO:0009737,response to abscisic acid; GO:0009651,response to salt stress; GO:0009414,response to water deprivation
gene-LOC108806870	0.43	12.42	4.75014	8.6006e-12	up	K03188 urease accessory protein | (RefSeq) uncharacterized protein LOC108224146 isoform X1 (A)	PREDICTED: LOW QUALITY PROTEIN: F-box protein PP2-B15-like [Raphanus sativus]	GO:0030246,carbohydrate binding
gene-LOC108806872	6.26667	33.3567	2.39872	0.00493824	up	K00799 glutathione S-transferase [EC:2.5.1.18] | (RefSeq) glutathione S-transferase U5-like (A)	PREDICTED: glutathione S-transferase U5-like [Raphanus sativus]	GO:0005737,cytoplasm; GO:0005829,cytosol; GO:0005886,plasma membrane; GO:0009506,plasmodesma; GO:0043295,glutathione binding; GO:0004364,glutathione transferase activity; GO:0006749,glutathione metabolic process; GO:0006979,response to oxidative stress; GO:0009407,toxin catabolic process
gene-LOC108806875	6.41333	2.53	-1.38859	0.0138714	down	K20628 expansin | (RefSeq) expansin-B1 (A)	PREDICTED: expansin-B1-like [Raphanus sativus]	GO:0005618,cell wall; GO:0005576,extracellular region; GO:0016020,membrane; GO:0009506,plasmodesma; GO:0071555,cell wall organization; GO:0019953,sexual reproduction; GO:0006949,syncytium formation
gene-LOC108806878	0.396667	20.4933	5.61523	8.21405e-07	up	K08905 photosystem I subunit V | (RefSeq) photosystem I reaction center subunit V, chloroplastic (A)	PREDICTED: photosystem I reaction center subunit V, chloroplastic-like [Raphanus sativus]	GO:0009507,chloroplast; GO:0009941,chloroplast envelope; GO:0031969,chloroplast membrane; GO:0030093,chloroplast photosystem I; GO:0009534,chloroplast thylakoid; GO:0009535,chloroplast thylakoid membrane; GO:0016021,integral component of membrane; GO:0009579,thylakoid; GO:0016168,chlorophyll binding; GO:0015979,photosynthesis; GO:0009773,photosynthetic electron transport in photosystem I; GO:0009…
gene-LOC108806887	0.0566667	3.14667	5.70131	2.19887e-05	up	K01883 cysteinyl-tRNA synthetase [EC:6.1.1.16] | (RefSeq) cysteine--tRNA ligase-like (A)	PREDICTED: uncharacterized protein LOC108806887 [Raphanus sativus]	GO:0016021,integral component of membrane
gene-LOC108806892	4.06667	10.3133	1.30524	0.00953545	up	--	PREDICTED: uncharacterized protein LOC108806892 [Raphanus sativus]	--
gene-LOC108806896	264.56	72.7067	-1.91948	0.0067786	down	--	PREDICTED: uncharacterized protein LOC108806896 [Raphanus sativus]	--
gene-LOC108806898	63.23	8.43667	-2.94524	1.70776e-26	down	K08064 nuclear transcription factor Y, alpha | (RefSeq) nuclear transcription factor Y subunit A-4 (A)	PREDICTED: nuclear transcription factor Y subunit A-4 [Raphanus sativus]	GO:0016602,CCAAT-binding factor complex; GO:0005634,nucleus; GO:0003677,DNA binding; GO:0003700,DNA-binding transcription factor activity; GO:0045892,negative regulation of transcription, DNA-templated; GO:0048510,regulation of timing of transition from vegetative to reproductive phase; GO:0006351,transcription, DNA-templated
gene-LOC108806911	47.9133	205.717	2.06143	6.14303e-06	up	K03781 catalase [EC:1.11.1.6] | (RefSeq) catalase-3 (A)	PREDICTED: catalase-3-like [Raphanus sativus]	GO:0048046,apoplast; GO:0005618,cell wall; GO:0009507,chloroplast; GO:0009941,chloroplast envelope; GO:0009570,chloroplast stroma; GO:0022626,cytosolic ribosome; GO:0016020,membrane; GO:0005739,mitochondrion; GO:0005777,peroxisome; GO:0005886,plasma membrane; GO:0009506,plasmodesma; GO:0005773,vacuole; GO:0004096,catalase activity; GO:0050897,cobalt ion binding; GO:0020037,heme binding; GO:000372…
gene-LOC108806917	13.8167	30.71	1.11312	2.121e-07	up	K07342 protein transport protein SEC61 subunit gamma and related proteins | (RefSeq) protein transport protein Sec61 subunit gamma-3 (A)	PREDICTED: protein transport protein Sec61 subunit gamma-3 [Brassica rapa]	GO:0005789,endoplasmic reticulum membrane; GO:0016021,integral component of membrane; GO:0005886,plasma membrane; GO:0015450,P-P-bond-hydrolysis-driven protein transmembrane transporter activity; GO:0006605,protein targeting
gene-LOC108806919	1.95333	33.4133	4.06821	2.95569e-05	up	K14484 auxin-responsive protein IAA | (RefSeq) auxin-responsive protein IAA2-like (A)	PREDICTED: auxin-responsive protein IAA2-like [Raphanus sativus]	GO:0005634,nucleus; GO:0003700,DNA-binding transcription factor activity; GO:0009734,auxin-activated signaling pathway; GO:0009733,response to auxin; GO:0006351,transcription, DNA-templated
gene-LOC108806926	0.0933333	1.84667	4.33949	1.05615e-06	up	K12309 beta-galactosidase [EC:3.2.1.23] | (Kazusa) Lj3g3v0323160.1; - (A)	PREDICTED: protein indeterminate-domain 5, chloroplastic-like [Raphanus sativus]	GO:0009507,chloroplast; GO:0003677,DNA binding; GO:0003700,DNA-binding transcription factor activity; GO:0046872,metal ion binding; GO:0006355,regulation of transcription, DNA-templated; GO:0006351,transcription, DNA-templated
gene-LOC108806935	57.4367	20.8133	-1.49377	0.00251763	down	--	PREDICTED: 28 kDa heat- and acid-stable phosphoprotein [Raphanus sativus]	--
gene-LOC108806936	13.4533	60.5467	2.13908	2.35838e-05	up	--	PREDICTED: TSA1-like protein [Raphanus sativus]	GO:0005788,endoplasmic reticulum lumen; GO:0010168,ER body; GO:0016020,membrane; GO:0005777,peroxisome; GO:0009506,plasmodesma; GO:0080119,ER body organization; GO:0009651,response to salt stress
gene-LOC108806938	3.90667	14.3833	1.8606	0.00682917	up	K10752 histone-binding protein RBBP4 | (RefSeq) heavy metal-associated isoprenylated plant protein 26-like (A)	PREDICTED: heavy metal-associated isoprenylated plant protein 3 [Raphanus sativus]	GO:0005737,cytoplasm; GO:0005507,copper ion binding; GO:0046914,transition metal ion binding; GO:0046916,cellular transition metal ion homeostasis; GO:0030001,metal ion transport
gene-LOC108806940	0	54.3367	11.9508	4.16606e-10	up	K01742 thebaine synthase [EC:4.2.99.24] | (RefSeq) major latex protein 149-like (A)	PREDICTED: MLP-like protein 31 [Raphanus sativus]	GO:0006952,defense response; GO:0009607,response to biotic stimulus
gene-LOC108806941	1.69333	135.143	6.29662	1.63299e-24	up	K01742 thebaine synthase [EC:4.2.99.24] | (RefSeq) major latex protein 149-like (A)	PREDICTED: MLP-like protein 28 [Raphanus sativus]	GO:0006952,defense response; GO:0009607,response to biotic stimulus
gene-LOC108806950	0.3	2.61333	3.05395	0.00706283	up	--	PREDICTED: photosynthetic NDH subunit of subcomplex B 5, chloroplastic [Raphanus sativus]	GO:0009507,chloroplast; GO:0031969,chloroplast membrane; GO:0009535,chloroplast thylakoid membrane; GO:0016021,integral component of membrane; GO:0006979,response to oxidative stress
gene-LOC108806958	0.286667	21.6767	6.21624	7.62069e-15	up	K13691 pathogen-inducible salicylic acid glucosyltransferase [EC:2.4.1.-] | (RefSeq) UDP-glycosyltransferase 74F1 (A)	PREDICTED: UDP-glycosyltransferase 74F1 [Raphanus sativus]	GO:0043231,intracellular membrane-bounded organelle; GO:0080043,quercetin 3-O-glucosyltransferase activity; GO:0008152,metabolic process
gene-LOC108806960	1.77667	9.18	2.32402	0.00705242	up	--	PREDICTED: AT-hook motif nuclear-localized protein 27-like [Raphanus sativus]	GO:0005634,nucleus; GO:0003680,AT DNA binding; GO:0003700,DNA-binding transcription factor activity; GO:0003690,double-stranded DNA binding; GO:0042393,histone binding; GO:0043621,protein self-association; GO:0006325,chromatin organization; GO:0009908,flower development; GO:0045087,innate immune response; GO:0010150,leaf senescence; GO:0045824,negative regulation of innate immune response; GO:000…
gene-LOC108806962	151.64	1119.55	2.85317	1.81603e-17	up	K01742 thebaine synthase [EC:4.2.99.24] | (RefSeq) major latex protein 149-like (A)	PREDICTED: MLP-like protein 328 [Raphanus sativus]	GO:0005829,cytosol; GO:0005507,copper ion binding; GO:0006952,defense response; GO:0009607,response to biotic stimulus; GO:0080184,response to phenylpropanoid; GO:0010043,response to zinc ion; GO:0010228,vegetative to reproductive phase transition of meristem
gene-LOC108806963	4.46	112.22	4.61973	1.51657e-22	up	K00799 glutathione S-transferase [EC:2.5.1.18] | (RefSeq) glutathione S-transferase U27 (A)	PREDICTED: glutathione S-transferase U27 [Raphanus sativus]	GO:0005737,cytoplasm; GO:0005829,cytosol; GO:0004364,glutathione transferase activity; GO:0006749,glutathione metabolic process; GO:0080167,response to karrikin; GO:0009407,toxin catabolic process
gene-LOC108806965	0.706667	4.13667	2.49712	9.67382e-08	up	K16573 gamma-tubulin complex component 6 | (RefSeq) uncharacterized LOC103722329 (A)	PREDICTED: protein trichome birefringence-like 45 [Raphanus sativus]	GO:0005794,Golgi apparatus; GO:0016021,integral component of membrane; GO:0016413,O-acetyltransferase activity; GO:0071554,cell wall organization or biogenesis
gene-LOC108806968	5.75667	22.04	1.89761	7.00436e-05	up	K08678 UDP-glucuronate decarboxylase [EC:4.1.1.35] | (RefSeq) UDP-glucuronic acid decarboxylase 6 (A)	PREDICTED: UDP-glucuronic acid decarboxylase 6 [Raphanus sativus]	GO:0005737,cytoplasm; GO:0005886,plasma membrane; GO:0070403,NAD+ binding; GO:0048040,UDP-glucuronate decarboxylase activity; GO:0042732,D-xylose metabolic process; GO:0033320,UDP-D-xylose biosynthetic process
gene-LOC108806969	0.0966667	2.03	4.37533	0.000100728	up	K00975 glucose-1-phosphate adenylyltransferase [EC:2.7.7.27] | (RefSeq) inactive glucose-1-phosphate adenylyltransferase small subunit 2, chloroplastic (A)	PREDICTED: inactive glucose-1-phosphate adenylyltransferase small subunit 2, chloroplastic isoform X1 [Raphanus sativus]	GO:0009507,chloroplast; GO:0005524,ATP binding; GO:0008878,glucose-1-phosphate adenylyltransferase activity; GO:0005978,glycogen biosynthetic process
gene-LOC108806970	0.98	2.27667	1.17151	0.00200912	up	K17964 leucine-rich PPR motif-containing protein, mitochondrial | (RefSeq) pentatricopeptide repeat-containing protein At5g39710 (A)	PREDICTED: pentatricopeptide repeat-containing protein At2g15630, mitochondrial [Raphanus sativus]	GO:0043231,intracellular membrane-bounded organelle; GO:0005739,mitochondrion; GO:0004519,endonuclease activity; GO:0003723,RNA binding; GO:0009451,RNA modification
gene-LOC108806972	85.8233	179.313	1.02263	3.16233e-05	up	K09377 cysteine and glycine-rich protein | (RefSeq) LIM domain-containing protein WLIM1 (A)	PREDICTED: LIM domain-containing protein WLIM1 [Raphanus sativus]	GO:0005737,cytoplasm; GO:0005856,cytoskeleton; GO:0005886,plasma membrane; GO:0051015,actin filament binding; GO:0046872,metal ion binding; GO:0003729,mRNA binding; GO:0051017,actin filament bundle assembly
gene-LOC108806981	36.5667	15.8533	-1.24346	2.63656e-05	down	K00432 glutathione peroxidase [EC:1.11.1.9] | (RefSeq) phospholipid hydroperoxide glutathione peroxidase 1, chloroplastic (A)	PREDICTED: phospholipid hydroperoxide glutathione peroxidase 1, chloroplastic [Raphanus sativus]	GO:0009507,chloroplast; GO:0009941,chloroplast envelope; GO:0009570,chloroplast stroma; GO:0009535,chloroplast thylakoid membrane; GO:0004602,glutathione peroxidase activity; GO:0047066,phospholipid-hydroperoxide glutathione peroxidase activity; GO:0006979,response to oxidative stress
gene-LOC108806986	1.80333	26.6933	3.86902	1.22601e-08	up	K00799 glutathione S-transferase [EC:2.5.1.18] | (RefSeq) hypothetical protein (A)	PREDICTED: glutathione S-transferase U4-like [Raphanus sativus]	GO:0005737,cytoplasm; GO:0005829,cytosol; GO:0004364,glutathione transferase activity; GO:0006749,glutathione metabolic process; GO:0009407,toxin catabolic process
gene-LOC108806989	20.9333	8.41333	-1.3579	0.000728648	down	K01191 alpha-mannosidase [EC:3.2.1.24] | (RefSeq) alpha-mannosidase At3g26720-like (A)	PREDICTED: uncharacterized protein LOC108806989 [Raphanus sativus]	--
gene-LOC108806991	3.59667	8.76667	1.25535	0.000299802	up	--	PREDICTED: protein unc-50 homolog [Raphanus sativus]	GO:0016021,integral component of membrane
gene-LOC108806992	1.07	5.68	2.37107	9.42984e-08	up	K18636 microtubule-binding protein TANGLED1 | (RefSeq) microtubule-binding protein TANGLED-like (A)	PREDICTED: microtubule-binding protein TANGLED-like [Raphanus sativus]	GO:0005856,cytoskeleton; GO:0005730,nucleolus; GO:0009524,phragmoplast
gene-LOC108806994	26.6867	12.7133	-1.11067	2.21149e-05	down	K05757 actin related protein 2/3 complex, subunit 1A/1B | (RefSeq) actin-related protein 2/3 complex subunit 1A isoform X1 (A)	PREDICTED: actin-related protein 2/3 complex subunit 1A [Raphanus sativus]	GO:0005885,Arp2/3 protein complex; GO:0005737,cytoplasm; GO:0005634,nucleus; GO:0051015,actin filament binding; GO:0007015,actin filament organization; GO:0034314,Arp2/3 complex-mediated actin nucleation
gene-LOC108807003	0.0566667	0.9	3.93704	6.98213e-05	up	K16297 serine carboxypeptidase-like clade II [EC:3.4.16.-] | (RefSeq) serine carboxypeptidase-like 46 (A)	PREDICTED: serine carboxypeptidase-like 46 isoform X1 [Raphanus sativus]	GO:0005576,extracellular region; GO:0009505,plant-type cell wall; GO:0009506,plasmodesma; GO:0004185,serine-type carboxypeptidase activity; GO:0051603,proteolysis involved in cellular protein catabolic process
gene-LOC108807011	0.52	1.95667	1.88124	0.00227337	up	K14487 auxin responsive GH3 gene family | (RefSeq) putative indole-3-acetic acid-amido synthetase GH3.9 (A)	PREDICTED: putative indole-3-acetic acid-amido synthetase GH3.9 isoform X1 [Raphanus sativus]	GO:0009941,chloroplast envelope; GO:0016874,ligase activity
gene-LOC108807014	42.26	16.8967	-1.36448	7.04285e-05	down	--	PREDICTED: cyclin-dependent kinase inhibitor 1 isoform X1 [Raphanus sativus]	GO:0005654,nucleoplasm; GO:0005634,nucleus; GO:0004861,cyclin-dependent protein serine/threonine kinase inhibitor activity; GO:0007050,cell cycle arrest; GO:0000082,G1/S transition of mitotic cell cycle; GO:0048527,lateral root development; GO:0010311,lateral root formation; GO:0048366,leaf development; GO:0045736,negative regulation of cyclin-dependent protein serine/threonine kinase activity; G…
gene-LOC108807024	0.523333	8.20333	3.89946	1.22276e-06	up	K14431 transcription factor TGA | (RefSeq) transcription factor TGA1 (A)	PREDICTED: transcription factor TGA1-like [Raphanus sativus]	GO:0005634,nucleus; GO:0003700,DNA-binding transcription factor activity; GO:0043565,sequence-specific DNA binding; GO:0044212,transcription regulatory region DNA binding; GO:0042742,defense response to bacterium; GO:0006351,transcription, DNA-templated
gene-LOC108807028	79.2433	23.07	-1.82148	1.19737e-09	down	K02926 large subunit ribosomal protein L4 | (RefSeq) 50S ribosomal protein L4, chloroplastic (A)	PREDICTED: 50S ribosomal protein L4, chloroplastic [Raphanus sativus]	GO:0009507,chloroplast; GO:0009570,chloroplast stroma; GO:0009535,chloroplast thylakoid membrane; GO:0022626,cytosolic ribosome; GO:0016020,membrane; GO:0005634,nucleus; GO:0000311,plastid large ribosomal subunit; GO:0009579,thylakoid; GO:0008266,poly(U) RNA binding; GO:0019843,rRNA binding; GO:0003735,structural constituent of ribosome; GO:0006412,translation
gene-LOC108807029	2.26333	5.06667	1.14146	0.0120405	up	K14050 geranylgeranyl transferase type-2 subunit alpha [EC:2.5.1.60] | (RefSeq) hypothetical protein (A)	PREDICTED: F-box/kelch-repeat protein At2g22050-like [Raphanus sativus]	--
gene-LOC108807033	19.64	9.92	-1.02119	0.0083806	down	K10664 E3 ubiquitin-protein ligase ATL6/9/15/31/42/55 [EC:2.3.2.27] | (RefSeq) E3 ubiquitin-protein ligase ATL9 (A)	PREDICTED: E3 ubiquitin-protein ligase ATL9-like [Raphanus sativus]	GO:0016021,integral component of membrane; GO:0046872,metal ion binding; GO:0061630,ubiquitin protein ligase activity; GO:0004842,ubiquitin-protein transferase activity; GO:0050832,defense response to fungus; GO:0043161,proteasome-mediated ubiquitin-dependent protein catabolic process; GO:0016567,protein ubiquitination; GO:0010200,response to chitin
gene-LOC108807039	8.19667	1.33667	-2.67201	0.0107601	down	--	--	--
gene-LOC108807040	0.47	5.85	3.63443	0.000142142	up	K16573 gamma-tubulin complex component 6 | (RefSeq) uncharacterized LOC103722329 (A)	PREDICTED: protein trichome birefringence-like 37 [Raphanus sativus]	GO:0005794,Golgi apparatus; GO:0016021,integral component of membrane; GO:0016413,O-acetyltransferase activity; GO:0071554,cell wall organization or biogenesis
gene-LOC108807044	11.52	138.157	3.55027	6.46347e-12	up	K09286 EREBP-like factor | (RefSeq) ethylene-responsive transcription factor ERF010-like (A)	PREDICTED: ethylene-responsive transcription factor ERF011 [Raphanus sativus]	GO:0005634,nucleus; GO:0003677,DNA binding; GO:0003700,DNA-binding transcription factor activity; GO:0042742,defense response to bacterium; GO:0009873,ethylene-activated signaling pathway; GO:0010941,regulation of cell death; GO:0009617,response to bacterium; GO:0010200,response to chitin; GO:0009409,response to cold; GO:0006351,transcription, DNA-templated
gene-LOC108807049	0.116667	2.84667	4.53338	1.20312e-06	up	K19040 E3 ubiquitin-protein ligase ATL10/75/76/77/78 [EC:2.3.2.27] | (RefSeq) RING-H2 finger protein ATL77-like (A)	PREDICTED: RING-H2 finger protein ATL77-like [Raphanus sativus]	GO:0016021,integral component of membrane; GO:0046872,metal ion binding; GO:0061630,ubiquitin protein ligase activity; GO:0043161,proteasome-mediated ubiquitin-dependent protein catabolic process
gene-LOC108807065	36.63	0.19	-7.59342	2.33181e-35	down	K12128 pseudo-response regulator 9 | (RefSeq) APRR9; pseudo-response regulator 9 (A)	PREDICTED: two-component response regulator-like APRR9 isoform X1 [Raphanus sativus]	GO:0005634,nucleus; GO:0003677,DNA binding; GO:0007623,circadian rhythm; GO:0045892,negative regulation of transcription, DNA-templated; GO:0000160,phosphorelay signal transduction system; GO:0010017,red or far-red light signaling pathway; GO:0006355,regulation of transcription, DNA-templated; GO:0006351,transcription, DNA-templated
gene-LOC108807067	207.57	93.4433	-1.19328	3.1455e-05	down	--	PREDICTED: uncharacterized protein LOC108807067 [Raphanus sativus]	--
gene-LOC108807072	7.05	0.54	-3.76228	1.71601e-09	down	--	PREDICTED: protein PHYTOCHROME KINASE SUBSTRATE 1-like [Raphanus sativus]	GO:0005737,cytoplasm; GO:0005886,plasma membrane; GO:0009638,phototropism; GO:0009958,positive gravitropism; GO:0010017,red or far-red light signaling pathway; GO:0009585,red, far-red light phototransduction; GO:0010218,response to far red light; GO:0010114,response to red light
gene-LOC108807074	0.77	21.11	4.74564	0.00082051	up	K00001 alcohol dehydrogenase [EC:1.1.1.1] | (RefSeq) alcohol dehydrogenase-like 4 (A)	PREDICTED: alcohol dehydrogenase-like 4 [Raphanus sativus]	GO:0005737,cytoplasm; GO:0004022,alcohol dehydrogenase (NAD) activity; GO:0008270,zinc ion binding
gene-LOC108807078	0.25	11.2167	5.44561	6.61964e-21	up	K18801 glucuronoxylan 4-O-methyltransferase [EC:2.1.1.112] | (RefSeq) hypothetical protein (A)	PREDICTED: protein IRREGULAR XYLEM 15 [Raphanus sativus]	GO:0005794,Golgi apparatus; GO:0000139,Golgi membrane; GO:0016021,integral component of membrane; GO:0009834,plant-type secondary cell wall biogenesis; GO:0045492,xylan biosynthetic process
gene-LOC108807079	12.9033	3.92333	-1.74702	0.00019483	down	K04733 interleukin-1 receptor-associated kinase 4 [EC:2.7.11.1] | (RefSeq) putative serine/threonine-protein kinase (A)	PREDICTED: putative serine/threonine-protein kinase [Raphanus sativus]	GO:0005886,plasma membrane; GO:0005524,ATP binding; GO:0004674,protein serine/threonine kinase activity; GO:0033160,positive regulation of protein import into nucleus, translocation; GO:0046777,protein autophosphorylation; GO:0009409,response to cold; GO:0050826,response to freezing; GO:0009625,response to insect; GO:0002237,response to molecule of bacterial origin
gene-LOC108807082	1.51667	3.21667	1.06014	0.0126109	up	K14500 BR-signaling kinase [EC:2.7.11.1] | (RefSeq) probable serine/threonine-protein kinase At5g41260 (A)	PREDICTED: probable serine/threonine-protein kinase At5g41260 isoform X1 [Raphanus sativus]	GO:0005886,plasma membrane; GO:0005524,ATP binding; GO:0004675,transmembrane receptor protein serine/threonine kinase activity; GO:0009742,brassinosteroid mediated signaling pathway; GO:0007166,cell surface receptor signaling pathway; GO:0006468,protein phosphorylation
gene-LOC108807083	0.0266667	3.03	6.87498	1.0255e-07	up	K12135 zinc finger protein CONSTANS | (RefSeq) zinc finger protein CONSTANS-LIKE 2-like (A)	PREDICTED: zinc finger protein CONSTANS-LIKE 13-like [Raphanus sativus]	GO:0005634,nucleus; GO:0003700,DNA-binding transcription factor activity; GO:0043565,sequence-specific DNA binding; GO:0044212,transcription regulatory region DNA binding; GO:0008270,zinc ion binding; GO:0006355,regulation of transcription, DNA-templated
gene-LOC108807085	0.223333	15.27	6.10077	2.5441e-15	up	K13424 WRKY transcription factor 33 | (RefSeq) WRKY transcription factor (A)	PREDICTED: probable WRKY transcription factor 12 isoform X1 [Raphanus sativus]	GO:0005634,nucleus; GO:0003700,DNA-binding transcription factor activity; GO:0043565,sequence-specific DNA binding; GO:0006351,transcription, DNA-templated
gene-LOC108807087	3.01667	22.8	2.87233	4.41823e-13	up	K16280 E3 ubiquitin-protein ligase RGLG [EC:2.3.2.27] | (RefSeq) E3 ubiquitin-protein ligase RGLG3-like isoform X1 (A)	PREDICTED: E3 ubiquitin-protein ligase RGLG1-like [Raphanus sativus]	GO:0005737,cytoplasm; GO:0005634,nucleus; GO:0046872,metal ion binding; GO:0004842,ubiquitin-protein transferase activity; GO:0042742,defense response to bacterium; GO:0009867,jasmonic acid mediated signaling pathway; GO:0009611,response to wounding
gene-LOC108807089	1.33667	10.99	2.99577	5.35958e-06	up	K20716 mitogen-activated protein kinase kinase kinase 17/18 | (RefSeq) mitogen-activated protein kinase kinase kinase 3-like (A)	PREDICTED: mitogen-activated protein kinase kinase kinase ANP1 [Raphanus sativus]	GO:0005737,cytoplasm; GO:0005634,nucleus; GO:0005524,ATP binding; GO:0004709,MAP kinase kinase kinase activity; GO:0004674,protein serine/threonine kinase activity; GO:0004702,NA; GO:0009738,abscisic acid-activated signaling pathway; GO:0032147,activation of protein kinase activity; GO:0007346,regulation of mitotic cell cycle; GO:0009737,response to abscisic acid; GO:0006970,response to osmotic s…
gene-LOC108807091	6.36333	37.0733	2.51017	7.77933e-07	up	--	PREDICTED: TSA1-like protein isoform X1 [Raphanus sativus]	GO:0005788,endoplasmic reticulum lumen; GO:0010168,ER body; GO:0016020,membrane; GO:0005777,peroxisome; GO:0009506,plasmodesma; GO:0080119,ER body organization; GO:0009651,response to salt stress
gene-LOC108807096	30.47	5.07667	-2.6348	1.34027e-06	down	K10878 meiotic recombination protein SPO11 | (RefSeq) DNA topoisomerase 6 subunit A-like (A)	PREDICTED: thioredoxin-like protein AAED1, chloroplastic [Raphanus sativus]	GO:0009507,chloroplast; GO:0016209,antioxidant activity; GO:0055114,oxidation-reduction process
gene-LOC108807103	0.333333	5.95667	4.16867	2.56566e-05	up	K13993 HSP20 family protein | (RefSeq) 17.6 kDa class I heat shock protein 2 (A)	PREDICTED: 17.6 kDa class I heat shock protein 2 [Raphanus sativus]	GO:0005737,cytoplasm; GO:0009408,response to heat; GO:0009644,response to high light intensity; GO:0042542,response to hydrogen peroxide; GO:0006979,response to oxidative stress
gene-LOC108807105	0.12	5.67667	5.46487	2.75649e-07	up	K15032 mTERF domain-containing protein, mitochondrial | (RefSeq) transcription termination factor MTEF1, chloroplastic (A)	PREDICTED: transcription termination factor MTEF1, chloroplastic [Raphanus sativus]	GO:0009507,chloroplast; GO:0003690,double-stranded DNA binding; GO:0019843,rRNA binding; GO:0003727,single-stranded RNA binding; GO:0009658,chloroplast organization; GO:0006353,DNA-templated transcription, termination; GO:0009793,embryo development ending in seed dormancy; GO:0006355,regulation of transcription, DNA-templated; GO:0042255,ribosome assembly; GO:0008380,RNA splicing
gene-LOC108807108	0.0833333	43.6867	8.98649	2.39149e-09	up	K22703 hydroxy-3-indolylmethylglucosinolate O-methyltransferase [EC:2.1.1.-] | (RefSeq) indole glucosinolate O-methyltransferase 1-like (A)	PREDICTED: indole glucosinolate O-methyltransferase 1-like [Raphanus sativus]	GO:0008171,O-methyltransferase activity; GO:0046983,protein dimerization activity; GO:0008757,S-adenosylmethionine-dependent methyltransferase activity; GO:0019438,aromatic compound biosynthetic process
gene-LOC108807112	0.07	1.11	3.90037	0.0145691	up	K14505 cyclin D3, plant | (RefSeq) cyclin-D3-2 (A)	PREDICTED: cyclin-D3-2-like [Raphanus sativus]	GO:0005634,nucleus; GO:0007049,cell cycle; GO:0051301,cell division; GO:0010444,guard mother cell differentiation; GO:0048316,seed development
gene-LOC108807117	33.63	81.8133	1.24078	0.00193543	up	K11254 histone H4 | (RefSeq) histone H4 (A)	hypothetical protein SETIT_032292mg, partial [Setaria italica]	GO:0009507,chloroplast; GO:0005829,cytosol; GO:0000788,nuclear nucleosome; GO:0005730,nucleolus; GO:0005886,plasma membrane; GO:0009506,plasmodesma; GO:0009579,thylakoid; GO:0005774,vacuolar membrane; GO:0003677,DNA binding; GO:0042393,histone binding; GO:0046982,protein heterodimerization activity; GO:0006334,nucleosome assembly; GO:0009414,response to water deprivation
gene-LOC108807119	21.53	5.67667	-1.95884	0.00010556	down	K08064 nuclear transcription factor Y, alpha | (RefSeq) nuclear transcription factor Y subunit A-2-like (A)	PREDICTED: nuclear transcription factor Y subunit A-2-like [Raphanus sativus]	GO:0016602,CCAAT-binding factor complex; GO:0003677,DNA binding; GO:0003700,DNA-binding transcription factor activity; GO:0009567,double fertilization forming a zygote and endosperm; GO:0006355,regulation of transcription, DNA-templated; GO:0006351,transcription, DNA-templated
gene-LOC108807126	5.34667	40.3633	2.89588	2.97937e-08	up	K04733 interleukin-1 receptor-associated kinase 4 [EC:2.7.11.1] | (RefSeq) probable serine/threonine-protein kinase PBL26 isoform X1 (A)	PREDICTED: transcription factor bHLH129-like isoform X1 [Raphanus sativus]	GO:0005634,nucleus; GO:0001046,core promoter sequence-specific DNA binding; GO:0046983,protein dimerization activity; GO:0001228,DNA-binding transcription activator activity, RNA polymerase II-specific; GO:0006366,transcription by RNA polymerase II
gene-LOC108807127	0.21	3.21667	3.9557	9.80903e-05	up	K12868 pre-mRNA-splicing factor SYF2 | (RefSeq) uncharacterized LOC18607528 (A)	PREDICTED: muscle M-line assembly protein unc-89 [Raphanus sativus]	GO:0003682,chromatin binding; GO:0010468,regulation of gene expression
gene-LOC108807131	0.64	3.74333	2.50467	1.00286e-06	up	no KO assigned | (RefSeq) glucan endo-1,3-beta-glucosidase 1 (A)	PREDICTED: glucan endo-1,3-beta-glucosidase 12 [Raphanus sativus]	GO:0046658,anchored component of plasma membrane; GO:0042973,glucan endo-1,3-beta-D-glucosidase activity; GO:0004553,hydrolase activity, hydrolyzing O-glycosyl compounds; GO:0030247,polysaccharide binding; GO:0005975,carbohydrate metabolic process; GO:0006952,defense response
gene-LOC108807134	13.3133	4.16667	-1.70546	1.16668e-07	down	K16075 magnesium transporter | (RefSeq) magnesium transporter MRS2-3 isoform X1 (A)	PREDICTED: magnesium transporter MRS2-3 [Raphanus sativus]	GO:0016021,integral component of membrane; GO:0005886,plasma membrane; GO:0015095,magnesium ion transmembrane transporter activity
gene-LOC108807144	0.12	1.76	3.84876	5.29991e-06	up	--	PREDICTED: mucin-5AC [Raphanus sativus]	--
gene-LOC108807153	0.47	1.57667	1.72347	0.000155916	up	K03165 DNA topoisomerase III [EC:5.99.1.2] | (RefSeq) DNA topoisomerase 3-alpha (A)	PREDICTED: DNA topoisomerase 3-alpha [Raphanus sativus]	GO:0005694,chromosome; GO:0005634,nucleus; GO:0003677,DNA binding; GO:0003916,DNA topoisomerase activity; GO:0003917,DNA topoisomerase type I activity; GO:0008270,zinc ion binding; GO:0007059,chromosome segregation; GO:0006281,DNA repair; GO:0006265,DNA topological change; GO:0051321,meiotic cell cycle; GO:0000278,mitotic cell cycle; GO:0000712,resolution of meiotic recombination intermediates
gene-LOC108807154	15.7933	0.04	-8.7234	8.48222e-22	down	K12133 MYB-related transcription factor LHY | (RefSeq) uncharacterized protein LOC112280611 (A)	PREDICTED: protein REVEILLE 8-like isoform X1 [Raphanus sativus]	GO:0005634,nucleus; GO:0003700,DNA-binding transcription factor activity; GO:0043565,sequence-specific DNA binding; GO:0001190,NA; GO:0032922,circadian regulation of gene expression; GO:0043966,histone H3 acetylation; GO:0048573,photoperiodism, flowering; GO:0042753,positive regulation of circadian rhythm; GO:0010628,positive regulation of gene expression; GO:0042752,regulation of circadian rhyth…
gene-LOC108807159	0.303333	12.82	5.36914	1.46133e-23	up	K20869 putative beta-1,4-xylosyltransferase IRX9 [EC:2.4.2.-] | (RefSeq) probable beta-1,4-xylosyltransferase IRX9 (A)	PREDICTED: probable beta-1,4-xylosyltransferase IRX9 [Raphanus sativus]	GO:0005794,Golgi apparatus; GO:0000139,Golgi membrane; GO:0016021,integral component of membrane; GO:0015018,galactosylgalactosylxylosylprotein 3-beta-glucuronosyltransferase activity; GO:0042285,xylosyltransferase activity; GO:0071555,cell wall organization; GO:0010417,glucuronoxylan biosynthetic process; GO:0010413,glucuronoxylan metabolic process; GO:0009834,plant-type secondary cell wall biog…
gene-LOC108807160	0.84	2.05667	1.27241	0.00139314	up	K22390 acid phosphatase type 7 | (RefSeq) probable inactive purple acid phosphatase 9 (A)	PREDICTED: probable inactive purple acid phosphatase 9 [Raphanus sativus]	GO:0005576,extracellular region; GO:0003993,acid phosphatase activity; GO:0046872,metal ion binding
gene-LOC108807167	4.13667	12.1967	1.52627	1.43122e-07	up	--	PREDICTED: protein ABIL2 [Raphanus sativus]	GO:0005737,cytoplasm; GO:0005856,cytoskeleton
gene-LOC108807170	22.34	5.17667	-2.14979	1.36978e-08	down	--	PREDICTED: protein COFACTOR ASSEMBLY OF COMPLEX C SUBUNIT B CCB1, chloroplastic [Raphanus sativus]	GO:0009507,chloroplast; GO:0009535,chloroplast thylakoid membrane; GO:0016021,integral component of membrane; GO:0010190,cytochrome b6f complex assembly
gene-LOC108807173	11.7233	2.09333	-2.51942	3.19696e-17	down	K18643 katanin p80 WD40 repeat-containing subunit B1 | (RefSeq) uncharacterized LOC105795008 (A)	PREDICTED: uncharacterized protein LOC108807173 [Raphanus sativus]	--
gene-LOC108807174	10.5933	2.73667	-1.99759	0.000220465	down	--	--	--
gene-LOC108807178	2.62667	26.1367	3.27716	2.67006e-18	up	--	PREDICTED: uncharacterized protein LOC108807178 [Raphanus sativus]	--
gene-LOC108807179	0	3.88333	9.21066	1.15077e-07	up	K09422 transcription factor MYB, plant | (RefSeq) transcription factor MYB30-like (A)	PREDICTED: transcription factor MYB30-like [Raphanus sativus]	GO:0005634,nucleus; GO:0003700,DNA-binding transcription factor activity; GO:0000981,DNA-binding transcription factor activity, RNA polymerase II-specific; GO:0043565,sequence-specific DNA binding; GO:0001135,RNA polymerase II transcription regulator recruiting activity; GO:0044212,transcription regulatory region DNA binding; GO:0009738,abscisic acid-activated signaling pathway; GO:0030154,cell d…
gene-LOC108807183	0.19	3.44333	4.18158	0.000941526	up	K04733 interleukin-1 receptor-associated kinase 4 [EC:2.7.11.1] | (RefSeq) G-type lectin S-receptor-like serine/threonine-protein kinase At1g11300 (A)	PREDICTED: LOW QUALITY PROTEIN: putative G-type lectin S-receptor-like serine/threonine-protein kinase At1g61610 [Raphanus sativus]	GO:0016021,integral component of membrane; GO:0005886,plasma membrane; GO:0005524,ATP binding; GO:0005516,calmodulin binding; GO:0030246,carbohydrate binding; GO:0004674,protein serine/threonine kinase activity; GO:0006468,protein phosphorylation; GO:0048544,recognition of pollen
gene-LOC108807186	1.73333	4.79333	1.43372	0.018436	up	K19891 glucan endo-1,3-beta-glucosidase 1/2/3 [EC:3.2.1.39] | (RefSeq) glucan endo-1,3-beta-glucosidase 3 isoform X2 (A)	PREDICTED: glucan endo-1,3-beta-glucosidase 14-like [Raphanus sativus]	GO:0046658,anchored component of plasma membrane; GO:0005618,cell wall; GO:0005737,cytoplasm; GO:0005576,extracellular region; GO:0005634,nucleus; GO:0042973,glucan endo-1,3-beta-D-glucosidase activity; GO:0004553,hydrolase activity, hydrolyzing O-glycosyl compounds; GO:0030247,polysaccharide binding; GO:0005975,carbohydrate metabolic process; GO:0071555,cell wall organization; GO:0006952,defense…
gene-LOC108807187	4.41667	0.8	-2.48938	3.08215e-05	down	K16282 E3 ubiquitin-protein ligase RHA2 [EC:2.3.2.27] | (RefSeq) E3 ubiquitin-protein ligase RHA2A isoform X2 (A)	PREDICTED: E3 ubiquitin-protein ligase RHA2A-like [Raphanus sativus]	GO:0005737,cytoplasm; GO:0005634,nucleus; GO:0046872,metal ion binding; GO:0061630,ubiquitin protein ligase activity; GO:0004842,ubiquitin-protein transferase activity; GO:0009738,abscisic acid-activated signaling pathway; GO:0009789,positive regulation of abscisic acid-activated signaling pathway; GO:0043161,proteasome-mediated ubiquitin-dependent protein catabolic process; GO:0016567,protein ub…
gene-LOC108807191	0.233333	1.72	2.88771	0.00539454	up	--	--	--
gene-LOC108807192	0.17	0.916667	2.39128	0.00268566	up	--	--	--
gene-LOC108807193	0.09	5.52667	5.88081	7.88e-05	up	K07025 putative hydrolase of the HAD superfamily | (RefSeq) uncharacterized protein C24B11.05-like (A)	PREDICTED: uncharacterized protein C24B11.05-like [Raphanus sativus]	GO:0016787,hydrolase activity; GO:0008152,metabolic process
gene-LOC108807198	5.76333	33.17	2.4986	9.1873e-11	up	K15407 queuine tRNA-ribosyltransferase subunit QTRTD1 [EC:2.4.2.29] | (RefSeq) tRNA-guanine transglycosylase (A)	PREDICTED: transcription initiation factor TFIID subunit 15b [Raphanus sativus]	GO:0046872,metal ion binding
gene-LOC108807199	0	276.697	14.7703	4.49414e-08	up	K01183 chitinase [EC:3.2.1.14] | (RefSeq) chitinase; endochitinase At2g43590 (A)	PREDICTED: endochitinase At2g43590-like [Raphanus sativus]	GO:0008061,chitin binding; GO:0004568,chitinase activity; GO:0016998,cell wall macromolecule catabolic process; GO:0006032,chitin catabolic process; GO:0006952,defense response; GO:0000272,polysaccharide catabolic process
gene-LOC108807201	1.60333	3.81	1.22333	0.00420819	up	K02213 cell division control protein 6 | (RefSeq) cell division control protein 6 homolog B-like isoform X1 (A)	PREDICTED: methyl-CpG-binding domain-containing protein 11-like [Raphanus sativus]	GO:0005634,nucleus; GO:0008327,methyl-CpG binding; GO:0006355,regulation of transcription, DNA-templated; GO:0006351,transcription, DNA-templated
gene-LOC108807203	4.54	11.4833	1.29788	0.00575355	up	K02178 checkpoint serine/threonine-protein kinase [EC:2.7.11.1] | (RefSeq) mitotic spindle checkpoint protein BUBR1-like (A)	PREDICTED: mitotic spindle checkpoint protein BUBR1-like [Raphanus sativus]	GO:0010369,chromocenter; GO:0000778,condensed nuclear chromosome kinetochore; GO:0005737,cytoplasm; GO:0000776,kinetochore; GO:0005828,kinetochore microtubule; GO:0005815,microtubule organizing center; GO:0005876,spindle microtubule; GO:0004672,protein kinase activity; GO:0051754,meiotic sister chromatid cohesion, centromeric; GO:0007094,mitotic spindle assembly checkpoint
gene-LOC108807206	2.67667	0.643333	-2.07475	0.0117542	down	--	PREDICTED: uncharacterized protein LOC108807206 [Raphanus sativus]	--
gene-LOC108807209	5.25	16.1433	1.58768	2.96173e-06	up	--	PREDICTED: puff II/9-2 protein [Raphanus sativus]	--
gene-LOC108807211	4.28	0.02	-7.78968	2.62748e-11	down	K15803 (-)-germacrene D synthase [EC:4.2.3.75] | (RefSeq) (-)-germacrene D synthase-like (A)	PREDICTED: uncharacterized protein LOC108807211 [Raphanus sativus]	--
gene-LOC108807215	0.91	9.75333	3.3854	1.96802e-11	up	--	PREDICTED: TLC domain-containing protein At5g14285 [Raphanus sativus]	GO:0016021,integral component of membrane
gene-LOC108807216	67.1633	208.063	1.60788	0.00714462	up	K23490 cytochrome b5 | (RefSeq) cytochrome B5 (A)	PREDICTED: cytochrome B5 [Raphanus sativus]	GO:0005789,endoplasmic reticulum membrane; GO:0016021,integral component of membrane; GO:0020037,heme binding; GO:0046872,metal ion binding; GO:0055114,oxidation-reduction process
gene-LOC108807217	8.96667	3.57	-1.36928	0.0027741	down	K03686 molecular chaperone DnaJ | (RefSeq) chaperone protein dnaJ A6, chloroplastic-like (A)	PREDICTED: uncharacterized protein LOC108807217 isoform X1 [Raphanus sativus]	GO:0009507,chloroplast
gene-LOC108807218	2.45667	6.07	1.26866	0.000550664	up	K11498 centromeric protein E | (RefSeq) hypothetical protein (A)	PREDICTED: kinesin-like protein KIN-7N [Raphanus sativus]	GO:0005871,kinesin complex; GO:0005874,microtubule; GO:0005524,ATP binding; GO:0016887,ATPase activity; GO:0008017,microtubule binding; GO:0003777,microtubule motor activity; GO:0007018,microtubule-based movement
gene-LOC108807219	1.68333	5.18333	1.58927	0.000147253	up	--	PREDICTED: uncharacterized protein LOC108807219 [Raphanus sativus]	GO:0005829,cytosol; GO:0061630,ubiquitin protein ligase activity; GO:0009737,response to abscisic acid; GO:0009651,response to salt stress; GO:0006511,ubiquitin-dependent protein catabolic process
gene-LOC108807220	0.983333	6.05667	2.59967	3.3844e-07	up	K00430 peroxidase [EC:1.11.1.7] | (RefSeq) peroxidase 19-like (A)	PREDICTED: peroxidase 19 [Raphanus sativus]	GO:0005576,extracellular region; GO:0009505,plant-type cell wall; GO:0009506,plasmodesma; GO:0020037,heme binding; GO:0046872,metal ion binding; GO:0004601,peroxidase activity; GO:0042744,hydrogen peroxide catabolic process; GO:0009664,plant-type cell wall organization; GO:0006979,response to oxidative stress
gene-LOC108807221	0	8.57667	10.4686	2.61441e-09	up	K15400 omega-hydroxypalmitate O-feruloyl transferase [EC:2.3.1.188] | (RefSeq) omega-hydroxypalmitate O-feruloyl transferase-like (A)	PREDICTED: omega-hydroxypalmitate O-feruloyl transferase-like [Raphanus sativus]	GO:0090430,caffeoyl-CoA: alcohol caffeoyl transferase activity; GO:0090431,alkyl caffeate ester biosynthetic process; GO:0071555,cell wall organization
gene-LOC108807224	3.41	1.30667	-1.43101	0.00218227	down	--	--	--
gene-LOC108807226	5.87333	0.623333	-3.28163	2.53149e-06	down	K10870 RAD51-like protein 2 | (RefSeq) DNA repair protein RAD51 homolog 3-like (A)	PREDICTED: acyltransferase-like protein At3g26840, chloroplastic [Raphanus sativus]	GO:0009507,chloroplast; GO:0010287,plastoglobule; GO:0004144,diacylglycerol O-acyltransferase activity; GO:0033306,phytol metabolic process; GO:0019432,triglyceride biosynthetic process
gene-LOC108807232	1086.85	290.75	-1.94377	1.88398e-20	down	K09579 peptidyl-prolyl cis-trans isomerase NIMA-interacting 4 [EC:5.2.1.8] | (RefSeq) peptidyl-prolyl cis-trans isomerase PPIC-type family protein (A)	PREDICTED: peptidyl-prolyl cis-trans isomerase NIMA-interacting 4-like [Raphanus sativus]	GO:0005737,cytoplasm; GO:0005634,nucleus; GO:0003755,peptidyl-prolyl cis-trans isomerase activity
gene-LOC108807235	0	6.04	10.1755	1.67813e-14	up	--	--
gene-LOC108807237	1.05333	58.4067	5.78252	7.09626e-05	up	K18886 gibberellin A4 carboxyl methyltransferase [EC:2.1.1.276] | (RefSeq) probable S-adenosylmethionine-dependent methyltransferase At5g37990 (A)	PREDICTED: probable S-adenosylmethionine-dependent methyltransferase At5g38780 [Raphanus sativus]	GO:0046872,metal ion binding; GO:0008168,methyltransferase activity
gene-LOC108807240	0	1.35333	7.77628	3.66628e-07	up	K09833 homogentisate phytyltransferase / homogentisate geranylgeranyltransferase [EC:2.5.1.115 2.5.1.116] | (RefSeq) homogentisate phytyltransferase 1, chloroplastic (A)	PREDICTED: homogentisate phytyltransferase 1, chloroplastic [Raphanus sativus]	GO:0009507,chloroplast; GO:0031969,chloroplast membrane; GO:0016021,integral component of membrane; GO:0010176,homogentisate phytyltransferase activity; GO:0071555,cell wall organization; GO:0009915,phloem sucrose loading; GO:0031347,regulation of defense response; GO:0009266,response to temperature stimulus; GO:0006636,unsaturated fatty acid biosynthetic process; GO:0010189,vitamin E biosyntheti…
gene-LOC108807244	0.07	12.23	7.39707	9.46749e-10	up	K09832 sterol 22-desaturase [EC:1.14.19.41] | (RefSeq) cytochrome P450 710A1 (A)	PREDICTED: cytochrome P450 710A1 [Raphanus sativus]	GO:0016021,integral component of membrane; GO:0000249,C-22 sterol desaturase activity; GO:0020037,heme binding; GO:0005506,iron ion binding; GO:0004497,monooxygenase activity; GO:0016126,sterol biosynthetic process
gene-LOC108807246	0.156667	65.3233	8.60258	5.46115e-16	up	K20769 fatty acid omega-hydroxylase [EC:1.14.-.-] | (RefSeq) cytochrome P450 94A2-like (A)	PREDICTED: protease inhibitor HPI-like [Raphanus sativus]	GO:0004867,serine-type endopeptidase inhibitor activity; GO:0009611,response to wounding
gene-LOC108807247	1.36	5.93	2.09715	1.24299e-10	up	--	PREDICTED: uncharacterized protein LOC108807247 [Raphanus sativus]	GO:0005634,nucleus; GO:0008483,transaminase activity; GO:0048507,meristem development; GO:0007275,multicellular organism development; GO:0040008,regulation of growth
gene-LOC108807252	0.446667	2.28	2.3037	0.00648237	up	K15398 fatty acid omega-hydroxylase [EC:1.14.-.-] | (RefSeq) cytochrome P450 86A4-like (A)	PREDICTED: cytochrome P450 86A4 [Raphanus sativus]	GO:0016021,integral component of membrane; GO:0018685,alkane 1-monooxygenase activity; GO:0070330,aromatase activity; GO:0020037,heme binding; GO:0005506,iron ion binding; GO:0006631,fatty acid metabolic process
gene-LOC108807254	0.166667	1.85333	3.41675	0.0114591	up	K13356 alcohol-forming fatty acyl-CoA reductase [EC:1.2.1.84] | (RefSeq) probable fatty acyl-CoA reductase 5 (A)	PREDICTED: probable fatty acyl-CoA reductase 5 [Raphanus sativus]	GO:0043231,intracellular membrane-bounded organelle; GO:0102965,alcohol-forming fatty acyl-CoA reductase activity; GO:0080019,fatty-acyl-CoA reductase (alcohol-forming) activity; GO:0050062,long-chain-fatty-acyl-CoA reductase activity; GO:0006629,lipid metabolic process; GO:0035336,long-chain fatty-acyl-CoA metabolic process; GO:0009651,response to salt stress; GO:0009611,response to wounding; GO…
gene-LOC108807259	73.4733	25.1833	-1.5982	0.00724186	down	K13448 calcium-binding protein CML | (RefSeq) calmodulin-like protein 8 (A)	PREDICTED: calmodulin-like protein 11 [Raphanus sativus]	GO:0005509,calcium ion binding
gene-LOC108807261	0.163333	3.37667	4.29469	0.000226822	up	K01937 CTP synthase [EC:6.3.4.2] | (RefSeq) CTP synthase 1 (A)	PREDICTED: CTP synthase 1 isoform X1 [Raphanus sativus]	GO:0005524,ATP binding; GO:0003883,CTP synthase activity; GO:0044210,'de novo' CTP biosynthetic process; GO:0006541,glutamine metabolic process
gene-LOC108807263	3.84333	10.2867	1.38469	3.6024e-07	up	--	PREDICTED: protein FAR-RED ELONGATED HYPOCOTYL 1-like isoform X1 [Raphanus sativus]	GO:0005737,cytoplasm; GO:0016604,nuclear body; GO:0005634,nucleus; GO:0042803,protein homodimerization activity; GO:0031048,chromatin silencing by small RNA; GO:0051457,maintenance of protein location in nucleus; GO:0009640,photomorphogenesis; GO:0045893,positive regulation of transcription, DNA-templated; GO:1901000,regulation of response to salt stress; GO:0010029,regulation of seed germination…
gene-LOC108807278	9.98667	66.79	2.7125	2.86275e-05	up	K06689 ubiquitin-conjugating enzyme E2 D [EC:2.3.2.23] | (RefSeq) ubiquitin-conjugating enzyme E2 29 (A)	PREDICTED: ubiquitin-conjugating enzyme E2 29 [Raphanus sativus]	GO:0005524,ATP binding; GO:0004842,ubiquitin-protein transferase activity; GO:0006511,ubiquitin-dependent protein catabolic process
gene-LOC108807290	0.233333	4.45333	4.17161	3.99293e-06	up	K00103 L-gulonolactone oxidase [EC:1.1.3.8] | (RefSeq) probable L-gulonolactone oxidase 6 (A)	PREDICTED: probable L-gulonolactone oxidase 6 [Raphanus sativus]	GO:0016020,membrane; GO:0003885,D-arabinono-1,4-lactone oxidase activity; GO:0050660,flavin adenine dinucleotide binding; GO:0050105,L-gulonolactone oxidase activity; GO:0019853,L-ascorbic acid biosynthetic process
gene-LOC108807295	16.8367	2.37333	-2.87616	6.16594e-11	down	K12835 ATP-dependent RNA helicase DDX42 [EC:3.6.4.13] | (RefSeq) DEAD-box ATP-dependent RNA helicase 24 isoform X1 (A)	PREDICTED: probable WRKY transcription factor 48 [Raphanus sativus]	GO:0005634,nucleus; GO:0003677,DNA binding; GO:0003700,DNA-binding transcription factor activity; GO:0043565,sequence-specific DNA binding; GO:0042742,defense response to bacterium; GO:0045893,positive regulation of transcription, DNA-templated; GO:0009617,response to bacterium; GO:0010200,response to chitin; GO:0006351,transcription, DNA-templated
gene-LOC108807296	0.86	8.94333	3.35738	2.70421e-05	up	K03006 DNA-directed RNA polymerase II subunit RPB1 [EC:2.7.7.6] | (RefSeq) lysine-rich arabinogalactan protein 17 (A)	PREDICTED: lysine-rich arabinogalactan protein 17-like [Raphanus sativus]	--
gene-LOC108807300	4.69	0.203333	-4.59723	3.53323e-06	down	K03695 ATP-dependent Clp protease ATP-binding subunit ClpB | (RefSeq) chaperone protein ClpB1-like (A)	PREDICTED: aluminum-activated malate transporter 13-like [Raphanus sativus]	GO:0016021,integral component of membrane; GO:0009705,plant-type vacuole membrane; GO:0015140,malate transmembrane transporter activity
gene-LOC108807309	0.386667	4.94333	3.64384	4.55526e-10	up	K07393 glutathionyl-hydroquinone reductase [EC:1.8.5.7] | (RefSeq) uncharacterized protein LOC103649984 (A)	PREDICTED: uncharacterized protein LOC108807309 [Raphanus sativus]	GO:0016021,integral component of membrane
gene-LOC108807311	1.45667	0.0633333	-4.57025	6.30593e-08	down	--	--
gene-LOC108807312	12.51	6.25667	-1.04235	0.00887228	down	K09338 homeobox-leucine zipper protein | (RefSeq) homeobox-leucine zipper protein ATHB-4-like isoform X1 (A)	PREDICTED: homeobox-leucine zipper protein ATHB-4 [Raphanus sativus]	GO:0005634,nucleus; GO:0009506,plasmodesma; GO:0003700,DNA-binding transcription factor activity; GO:0043565,sequence-specific DNA binding; GO:0006355,regulation of transcription, DNA-templated; GO:0010218,response to far red light; GO:0009725,response to hormone; GO:0009641,shade avoidance; GO:0006351,transcription, DNA-templated
gene-LOC108807314	2.84	0.32	-3.19494	0.0142051	down	K04123 ent-kaurenoic acid hydroxylase [EC:1.14.13.79] | (RefSeq) ent-kaurenoic acid oxidase 2 (A)	PREDICTED: ent-kaurenoic acid oxidase 2 [Raphanus sativus]	GO:0005783,endoplasmic reticulum; GO:0005789,endoplasmic reticulum membrane; GO:0016021,integral component of membrane; GO:0051777,ent-kaurenoate oxidase activity; GO:0020037,heme binding; GO:0005506,iron ion binding; GO:0016132,brassinosteroid biosynthetic process; GO:0010268,brassinosteroid homeostasis; GO:0009686,gibberellin biosynthetic process; GO:0007275,multicellular organism development; …
gene-LOC108807315	60.8367	0.606667	-6.70747	4.5894e-32	down	K12640 brassinosteroid-6-oxidase 2 [EC:1.14.-.-] | (RefSeq) cytochrome P450 85A2-like (A)	PREDICTED: cytochrome P450 85A2-like [Raphanus sativus]	GO:0016021,integral component of membrane; GO:0020037,heme binding; GO:0005506,iron ion binding; GO:0004497,monooxygenase activity; GO:0016705,oxidoreductase activity, acting on paired donors, with incorporation or reduction of molecular oxygen; GO:0016132,brassinosteroid biosynthetic process; GO:0010268,brassinosteroid homeostasis; GO:0007275,multicellular organism development; GO:0016125,sterol…
gene-LOC108807317	244.073	75.1167	-1.75843	0.00931845	down	K00020 3-hydroxyisobutyrate dehydrogenase [EC:1.1.1.31] | (RefSeq) 6-phosphogluconate dehydrogenase-like protein (A)	PREDICTED: protein EXORDIUM-like 2 [Raphanus sativus]	GO:0048046,apoplast; GO:0005618,cell wall; GO:0005829,cytosol; GO:0005615,extracellular space; GO:0005794,Golgi apparatus; GO:0009505,plant-type cell wall; GO:0009506,plasmodesma
gene-LOC108807319	19.3633	7.92667	-1.3337	0.00132733	down	--	--	--
gene-LOC108807322	60.9633	18.6433	-1.74294	1.66834e-26	down	K14486 auxin response factor | (RefSeq) auxin response factor 19-like (A)	PREDICTED: auxin response factor 6 isoform X1 [Raphanus sativus]	GO:0005634,nucleus; GO:0003677,DNA binding; GO:0003700,DNA-binding transcription factor activity; GO:0009734,auxin-activated signaling pathway; GO:0009908,flower development; GO:0009733,response to auxin; GO:0006351,transcription, DNA-templated
gene-LOC108807332	3.66333	1.54333	-1.27029	0.00873168	down	K18798 peroxisome-assembly ATPase [EC:3.6.4.7] | (RefSeq) AFG1-like ATPase isoform X1 (A)	PREDICTED: lactation elevated protein 1 [Raphanus sativus]	GO:0005524,ATP binding
gene-LOC108807339	0	4.24333	8.71762	1.89191e-11	up	K14491 two-component response regulator ARR-B family | (RefSeq) uncharacterized protein LOC111290300 (A)	PREDICTED: protein SHI RELATED SEQUENCE 4 [Raphanus sativus]	GO:0005634,nucleus; GO:0003677,DNA binding; GO:0046872,metal ion binding; GO:0009851,auxin biosynthetic process; GO:0009734,auxin-activated signaling pathway; GO:0007275,multicellular organism development
gene-LOC108807340	13.1333	6.52667	-1.04951	0.0126862	down	--	--	--
gene-LOC108807342	0.943333	11.5567	3.57803	2.36932e-12	up	K19600 tubby-related protein 1 | (RefSeq) tubby-like protein 8 (A)	PREDICTED: tubby-like protein 8 [Raphanus sativus]	GO:0035091,phosphatidylinositol binding
gene-LOC108807343	10.34	21.5433	1.02486	4.0096e-06	up	K00558 DNA (cytosine-5)-methyltransferase 1 [EC:2.1.1.37] | (RefSeq) putative DNA (cytosine-5)-methyltransferase CMT1 (A)	PREDICTED: putative DNA (cytosine-5)-methyltransferase CMT1 [Raphanus sativus]	GO:0005634,nucleus; GO:0003682,chromatin binding; GO:0003886,DNA (cytosine-5-)-methyltransferase activity; GO:0003677,DNA binding; GO:0016569,covalent chromatin modification; GO:0009294,DNA mediated transformation; GO:0006355,regulation of transcription, DNA-templated; GO:0006351,transcription, DNA-templated
gene-LOC108807348	0.0366667	3.83667	6.83871	5.0353e-08	up	--	--
gene-LOC108807355	0.206667	4.78	4.48108	9.28927e-11	up	K04733 interleukin-1 receptor-associated kinase 4 [EC:2.7.11.1] | (RefSeq) inactive LRR receptor-like serine/threonine-protein kinase BIR2 (A)	PREDICTED: inactive LRR receptor-like serine/threonine-protein kinase BIR2 [Raphanus sativus]	GO:0009507,chloroplast; GO:0016021,integral component of membrane; GO:0016020,membrane; GO:0005886,plasma membrane; GO:0000166,nucleotide binding; GO:0006952,defense response; GO:1900425,negative regulation of defense response to bacterium; GO:0006468,protein phosphorylation; GO:1900150,regulation of defense response to fungus
gene-LOC108807359	0.89	4.39	2.28653	3.52653e-08	up	K20043 clathrin coat assembly protein AP180 | (RefSeq) putative clathrin assembly protein At2g25430 (A)	PREDICTED: putative clathrin assembly protein At2g25430 [Raphanus sativus]	GO:0005905,clathrin-coated pit; GO:0030136,clathrin-coated vesicle; GO:0005794,Golgi apparatus; GO:0005634,nucleus; GO:0005886,plasma membrane; GO:0005545,1-phosphatidylinositol binding; GO:0030276,clathrin binding; GO:0048268,clathrin coat assembly; GO:0006897,endocytosis
gene-LOC108807363	2.62333	0.323333	-3.07085	1.95658e-08	down	K04733 interleukin-1 receptor-associated kinase 4 [EC:2.7.11.1] | (RefSeq) wall-associated receptor kinase-like 8 (A)	PREDICTED: wall-associated receptor kinase-like 8 [Raphanus sativus]	GO:0016021,integral component of membrane; GO:0005886,plasma membrane; GO:0005524,ATP binding; GO:0005509,calcium ion binding; GO:0030247,polysaccharide binding; GO:0004674,protein serine/threonine kinase activity; GO:0007166,cell surface receptor signaling pathway
gene-LOC108807377	1.47667	4.85667	1.68454	0.000166705	up	K13459 disease resistance protein RPS2 | (RefSeq) disease resistance protein RPS2 (A)	PREDICTED: probable WRKY transcription factor 54 [Raphanus sativus]	GO:0005634,nucleus; GO:0003700,DNA-binding transcription factor activity; GO:0043565,sequence-specific DNA binding; GO:1900056,negative regulation of leaf senescence; GO:0031347,regulation of defense response; GO:0009751,response to salicylic acid; GO:0006351,transcription, DNA-templated
gene-LOC108807381	19.7333	8.22333	-1.3021	6.91839e-06	down	--	PREDICTED: uncharacterized protein LOC108807381 [Raphanus sativus]	GO:0005634,nucleus; GO:0006281,DNA repair; GO:0007143,female meiotic nuclear division; GO:0007140,male meiotic nuclear division; GO:0009555,pollen development; GO:0010165,response to X-ray
gene-LOC108807387	6.57	39.2233	2.53359	9.91383e-06	up	K03006 DNA-directed RNA polymerase II subunit RPB1 [EC:2.7.7.6] | (RefSeq) leucine-rich repeat extensin-like protein 1 (A)	PREDICTED: leucine-rich repeat extensin-like protein 6 [Raphanus sativus]	GO:0005618,cell wall; GO:0005576,extracellular region; GO:0005199,structural constituent of cell wall; GO:0071555,cell wall organization
gene-LOC108807390	0.496667	25.6667	5.68384	1.78145e-09	up	K09422 transcription factor MYB, plant | (RefSeq) transcription factor MYB51 (A)	PREDICTED: transcription factor MYB51-like [Raphanus sativus]	GO:0005634,nucleus; GO:0003700,DNA-binding transcription factor activity; GO:0000981,DNA-binding transcription factor activity, RNA polymerase II-specific; GO:0043565,sequence-specific DNA binding; GO:0001135,RNA polymerase II transcription regulator recruiting activity; GO:0044212,transcription regulatory region DNA binding; GO:0030154,cell differentiation; GO:0052544,defense response by callose…
gene-LOC108807400	0.15	1.26333	3.06104	0.00614798	up	K00993 ethanolaminephosphotransferase [EC:2.7.8.1] | (RefSeq) uncharacterized protein LOC106453259 (A)	PREDICTED: uncharacterized protein LOC108807400 [Raphanus sativus]	--
gene-LOC108807408	0.08	35.1233	8.65126	2.42897e-13	up	K00469 inositol oxygenase [EC:1.13.99.1] | (RefSeq) inositol oxygenase 2 (A)	PREDICTED: inositol oxygenase 2 isoform X1 [Raphanus sativus]	GO:0005737,cytoplasm; GO:0050113,inositol oxygenase activity; GO:0005506,iron ion binding; GO:0019310,inositol catabolic process; GO:0019853,L-ascorbic acid biosynthetic process
gene-LOC108807411	0.34	6.42667	4.19667	2.74472e-08	up	K05909 laccase [EC:1.10.3.2] | (RefSeq) laccase-3 (A)	PREDICTED: laccase-3-like [Raphanus sativus]	GO:0048046,apoplast; GO:0005507,copper ion binding; GO:0052716,hydroquinone:oxygen oxidoreductase activity; GO:0016722,oxidoreductase activity, oxidizing metal ions; GO:0046274,lignin catabolic process
gene-LOC108807413	4.80667	1.14	-2.12878	2.72348e-05	down	K04733 interleukin-1 receptor-associated kinase 4 [EC:2.7.11.1] | (RefSeq) hypothetical protein (A)	PREDICTED: probable receptor-like protein kinase At5g39030 [Raphanus sativus]	GO:0016021,integral component of membrane; GO:0005524,ATP binding; GO:0004674,protein serine/threonine kinase activity
gene-LOC108807414	3.31333	34.6967	3.35162	7.91008e-12	up	--	PREDICTED: uncharacterized protein At5g65660-like [Raphanus sativus]	GO:0016021,integral component of membrane; GO:0005886,plasma membrane
gene-LOC108807419	0.00666667	2.79	7.93612	3.93669e-06	up	K04374 cyclic AMP-dependent transcription factor ATF-4 | (RefSeq) basic leucine zipper 61-like (A)	PREDICTED: basic leucine zipper 34 [Raphanus sativus]	GO:0005634,nucleus; GO:0003677,DNA binding; GO:0003700,DNA-binding transcription factor activity; GO:0000977,RNA polymerase II regulatory region sequence-specific DNA binding; GO:0009555,pollen development; GO:0045893,positive regulation of transcription, DNA-templated; GO:0006351,transcription, DNA-templated
gene-LOC108807421	0	2.44667	7.40881	0.000430998	up	K10781 fatty acyl-ACP thioesterase B [EC:3.1.2.14 3.1.2.21] | (RefSeq) uncharacterized protein LOC113347984 isoform X1 (A)	PREDICTED: MLP-like protein 423 [Raphanus sativus]	GO:0016020,membrane; GO:0006952,defense response; GO:0009607,response to biotic stimulus
gene-LOC108807422	0	1.01333	6.98535	0.00112332	up	K13544 pheophorbidase [EC:3.1.1.82] | (RefSeq) pheophorbidase (A)	PREDICTED: methylesterase 17 [Raphanus sativus]	GO:0016788,hydrolase activity, acting on ester bonds; GO:0080030,methyl indole-3-acetate esterase activity; GO:0033473,indoleacetic acid conjugate metabolic process; GO:0048367,shoot system development
gene-LOC108807434	29.62	6.88333	-2.14196	2.65219e-23	down	K13413 mitogen-activated protein kinase kinase 4/5 [EC:2.7.12.2] | (RefSeq) mitogen-activated protein kinase kinase 5-like (A)	PREDICTED: protein LIGHT-DEPENDENT SHORT HYPOCOTYLS 3-like [Raphanus sativus]	GO:0005634,nucleus; GO:0003677,DNA binding; GO:0010492,maintenance of shoot apical meristem identity; GO:0009299,mRNA transcription; GO:0010199,organ boundary specification between lateral organs and the meristem; GO:0048441,petal development; GO:0090698,post-embryonic plant morphogenesis; GO:0006355,regulation of transcription, DNA-templated; GO:0009416,response to light stimulus; GO:0048834,spe…
gene-LOC108807440	5.49667	37.5867	2.74045	1.60345e-15	up	K09285 AP2-like factor, ANT lineage | (RefSeq) AP2-like ethylene-responsive transcription factor At1g16060 (A)	PREDICTED: AP2-like ethylene-responsive transcription factor At1g16060 isoform X1 [Raphanus sativus]	GO:0005634,nucleus; GO:0003677,DNA binding; GO:0003700,DNA-binding transcription factor activity; GO:0000981,DNA-binding transcription factor activity, RNA polymerase II-specific; GO:0009873,ethylene-activated signaling pathway; GO:0007275,multicellular organism development; GO:0010187,negative regulation of seed germination; GO:1901959,positive regulation of cutin biosynthetic process; GO:004572…
gene-LOC108807443	1.9	4.85667	1.32725	0.00117273	up	K12844 U4/U6 small nuclear ribonucleoprotein PRP31 | (RefSeq) hypothetical protein (A)	PREDICTED: putative F-box protein At3g52320 [Raphanus sativus]	--
gene-LOC108807445	0.0366667	11.3967	8.20007	8.17245e-24	up	K00512 steroid 17alpha-monooxygenase / 17alpha-hydroxyprogesterone deacetylase [EC:1.14.14.19 1.14.14.32] | (RefSeq) cytochrome P450 705A5-like (A)	PREDICTED: cytochrome P450 705A5-like isoform X1 [Raphanus sativus]	GO:0005783,endoplasmic reticulum; GO:0016021,integral component of membrane; GO:0016020,membrane; GO:0020037,heme binding; GO:0005506,iron ion binding; GO:0016709,oxidoreductase activity, acting on paired donors, with incorporation or reduction of molecular oxygen, NAD(P)H as one donor, and incorporation of one atom of oxygen; GO:0080004,thalian-diol desaturase activity; GO:0051554,flavonol metab…
gene-LOC108807446	0	1.11333	8.46047	0.00263627	up	K18081 myotubularin-related protein 1/2 [EC:3.1.3.64 3.1.3.95] | (RefSeq) phosphatidylinositol-3-phosphatase myotubularin-1-like isoform X1 (A)	PREDICTED: phosphatidylinositol-3-phosphatase myotubularin-1 isoform X1 [Raphanus sativus]	GO:0031410,cytoplasmic vesicle; GO:0010008,endosome membrane; GO:0052629,phosphatidylinositol-3,5-bisphosphate 3-phosphatase activity; GO:0004438,phosphatidylinositol-3-phosphatase activity; GO:0004725,protein tyrosine phosphatase activity; GO:0042631,cellular response to water deprivation; GO:0035556,intracellular signal transduction; GO:0006629,lipid metabolic process; GO:2000070,regulation of …
gene-LOC108807454	18.88	6.75667	-1.52462	7.84011e-07	down	K14411 RNA-binding protein Musashi | (RefSeq) RNA-binding protein Musashi homolog Rbp6-like (A)	PREDICTED: heterogeneous nuclear ribonucleoprotein 1-like, partial [Raphanus sativus]	GO:0005829,cytosol; GO:0005634,nucleus; GO:0005681,spliceosomal complex; GO:0003729,mRNA binding; GO:0006397,mRNA processing; GO:0051028,mRNA transport; GO:1901000,regulation of response to salt stress; GO:2000070,regulation of response to water deprivation; GO:0008380,RNA splicing; GO:0010228,vegetative to reproductive phase transition of meristem
gene-LOC108807479	0.863333	6.28	2.82039	0.00512842	up	K07374 tubulin alpha | (RefSeq) tubulin alpha-6 chain (A)	PREDICTED: tubulin alpha-6 chain-like, partial [Raphanus sativus]	GO:0005618,cell wall; GO:0005829,cytosol; GO:0016020,membrane; GO:0005874,microtubule; GO:0005730,nucleolus; GO:0005886,plasma membrane; GO:0009506,plasmodesma; GO:0045298,tubulin complex; GO:0005773,vacuole; GO:0005525,GTP binding; GO:0003924,GTPase activity; GO:0005200,structural constituent of cytoskeleton; GO:0071258,cellular response to gravity; GO:0000226,microtubule cytoskeleton organizati…
gene-LOC108807519	4.03667	0.52	-2.96542	0.0124884	down	--	PREDICTED: DUF724 domain-containing protein 1-like [Raphanus sativus]	GO:0005634,nucleus; GO:0040008,regulation of growth
gene-LOC108807525	5.44333	22.5767	2.01657	6.5594e-05	up	K21630 GATA-type zinc finger protein 1 | (RefSeq) putative GATA transcription factor 22 (A)	PREDICTED: GATA transcription factor 15 [Raphanus sativus]	GO:0005634,nucleus; GO:0005667,transcription factor complex; GO:0003682,chromatin binding; GO:0003700,DNA-binding transcription factor activity; GO:0000977,RNA polymerase II regulatory region sequence-specific DNA binding; GO:0001085,RNA polymerase II transcription factor binding; GO:0001228,DNA-binding transcription activator activity, RNA polymerase II-specific; GO:0008270,zinc ion binding; GO:…
gene-LOC108807535	64.59	26.3067	-1.33922	6.06746e-05	down	K01784 UDP-glucose 4-epimerase [EC:5.1.3.2] | (RefSeq) bifunctional UDP-glucose 4-epimerase and UDP-xylose 4-epimerase 1 (A)	PREDICTED: bifunctional UDP-glucose 4-epimerase and UDP-xylose 4-epimerase 1 [Raphanus sativus]	GO:0005829,cytosol; GO:0005886,plasma membrane; GO:0050373,UDP-arabinose 4-epimerase activity; GO:0003978,UDP-glucose 4-epimerase activity; GO:0045227,capsule polysaccharide biosynthetic process; GO:0071555,cell wall organization; GO:0006012,galactose metabolic process; GO:0033358,UDP-L-arabinose biosynthetic process
gene-LOC108807560	0.83	16.3167	4.23701	2.26154e-06	up	K01051 pectinesterase [EC:3.1.1.11] | (RefSeq) LOW QUALITY PROTEIN: probable pectinesterase/pectinesterase inhibitor 25 (A)	PREDICTED: probable pectinesterase/pectinesterase inhibitor 25 [Raphanus sativus]	GO:0071944,cell periphery; GO:0005618,cell wall; GO:0005576,extracellular region; GO:0045330,aspartyl esterase activity; GO:0030599,pectinesterase activity; GO:0046910,pectinesterase inhibitor activity; GO:0042545,cell wall modification; GO:0045490,pectin catabolic process
gene-LOC108807570	0.363333	2.27	2.59891	0.00394803	up	K00521 ferric-chelate reductase [EC:1.16.1.7] | (RefSeq) ferric reduction oxidase 6-like isoform X1 (A)	PREDICTED: PHD finger protein ALFIN-LIKE 2-like [Raphanus sativus]	GO:0005829,cytosol; GO:0005634,nucleus; GO:0042393,histone binding; GO:0046872,metal ion binding; GO:0016569,covalent chromatin modification; GO:0006355,regulation of transcription, DNA-templated; GO:0006351,transcription, DNA-templated
gene-LOC108807583	2.85333	6.56	1.16089	0.000158745	up	K15503 serine/threonine-protein phosphatase 6 regulatory ankyrin repeat subunit B | (RefSeq) ankyrin repeat-containing protein At5g02620-like (A)	PREDICTED: ankyrin repeat-containing protein ITN1-like [Raphanus sativus]	GO:0016021,integral component of membrane; GO:0005634,nucleus; GO:0005886,plasma membrane; GO:0034613,cellular protein localization; GO:0009651,response to salt stress; GO:0007165,signal transduction
gene-LOC108807585	3.47333	12.3667	1.80247	0.00018029	up	K12412 pheromone receptor transcription factor | (RefSeq) agamous-like MADS-box protein AGL97 (A)	PREDICTED: agamous-like MADS-box protein AGL97 [Raphanus sativus]	--
gene-LOC108807592	1.61	6.39667	1.97114	0.010274	up	--	PREDICTED: neurofilament medium polypeptide-like [Raphanus sativus]	--
gene-LOC108807596	6.02667	1.02	-2.6111	0.0081095	down	K03238 translation initiation factor 2 subunit 2 | (RefSeq) uncharacterized protein LOC106302895 (A)	PREDICTED: uncharacterized protein LOC108807596 [Raphanus sativus]	GO:0003964,RNA-directed DNA polymerase activity
gene-LOC108807601	1.74667	0.443333	-2.00518	0.018909	down	K04733 interleukin-1 receptor-associated kinase 4 [EC:2.7.11.1] | (RefSeq) uncharacterized protein LOC110908553 (A)	PREDICTED: IQ domain-containing protein IQM2-like [Raphanus sativus]	GO:0005737,cytoplasm; GO:0005634,nucleus
gene-LOC108807611	29.29	2.16333	-3.8185	5.18641e-05	down	K09286 EREBP-like factor | (RefSeq) ethylene-responsive transcription factor RAP2-10-like (A)	PREDICTED: ethylene-responsive transcription factor ERF017-like [Raphanus sativus]	GO:0005634,nucleus; GO:0003677,DNA binding; GO:0003700,DNA-binding transcription factor activity; GO:0009873,ethylene-activated signaling pathway; GO:0006351,transcription, DNA-templated
gene-LOC108807660	0	3.00333	9.19678	2.14838e-07	up	--	--
gene-LOC108807665	1673.01	621.567	-1.46526	4.07617e-05	down	K00128 aldehyde dehydrogenase (NAD+) [EC:1.2.1.3] | (RefSeq) aldehyde dehydrogenase 5, mitochondrial-like (A)	PREDICTED: translationally-controlled tumor protein homolog, partial [Raphanus sativus]	GO:0005737,cytoplasm
gene-LOC108807694	30.3333	7.74667	-2.01564	8.26668e-05	down	K05350 beta-glucosidase [EC:3.2.1.21] | (RefSeq) beta-glucosidase 44 (A)	PREDICTED: beta-glucosidase 44-like [Raphanus sativus]	GO:0005618,cell wall; GO:0022626,cytosolic ribosome; GO:0005576,extracellular region; GO:0009505,plant-type cell wall; GO:0080081,4-methylumbelliferyl-beta-D-glucopyranoside beta-glucosidase activity; GO:0047668,amygdalin beta-glucosidase activity; GO:0080083,beta-gentiobiose beta-glucosidase activity; GO:0008422,beta-glucosidase activity; GO:0004567,beta-mannosidase activity; GO:0080079,cellobio…
gene-LOC108807703	0.0833333	1.31333	4.08988	0.000268871	up	--	PREDICTED: uncharacterized protein LOC108807703 [Raphanus sativus]	--
gene-LOC108807710	5.34667	2.43667	-1.18072	0.00347029	down	K10756 replication factor C subunit 3/5 | (RefSeq) rfc5; replication factor C subunit 5 (36kDa), probable (A)	PREDICTED: protein STICHEL-like 1 [Raphanus sativus]	GO:0009360,DNA polymerase III complex; GO:0005663,DNA replication factor C complex; GO:0005634,nucleus; GO:0005886,plasma membrane; GO:0005524,ATP binding; GO:0003677,DNA binding; GO:0003887,DNA-directed DNA polymerase activity; GO:0006281,DNA repair; GO:0006261,DNA-dependent DNA replication
gene-LOC108807741	5.86	0.703333	-3.09082	9.55679e-07	down	K12761 carbon catabolite-derepressing protein kinase [EC:2.7.11.1] | (RefSeq) CBL-interacting serine/threonine-protein kinase 7 (A)	PREDICTED: CBL-interacting serine/threonine-protein kinase 7-like [Raphanus sativus]	GO:0005737,cytoplasm; GO:0005634,nucleus; GO:0005524,ATP binding; GO:0004674,protein serine/threonine kinase activity; GO:0035556,intracellular signal transduction; GO:0006468,protein phosphorylation; GO:0009409,response to cold
gene-LOC108807755	0.173333	2.51667	3.80084	1.6409e-06	up	K01187 alpha-glucosidase [EC:3.2.1.20] | (RefSeq) alpha-glucosidase 2-like (A)	PREDICTED: uncharacterized protein LOC108836034 [Raphanus sativus]	GO:0030246,carbohydrate binding; GO:0004553,hydrolase activity, hydrolyzing O-glycosyl compounds; GO:0005975,carbohydrate metabolic process
gene-LOC108807758	4.47667	9.9	1.10697	7.35541e-06	up	K20606 mitogen-activated protein kinase kinase kinase ANP1 [EC:2.7.11.25] | (RefSeq) mitogen-activated protein kinase kinase kinase ANP1 (A)	PREDICTED: mitogen-activated protein kinase kinase kinase ANP1 [Raphanus sativus]	GO:0005737,cytoplasm; GO:0005524,ATP binding; GO:0004709,MAP kinase kinase kinase activity; GO:0004674,protein serine/threonine kinase activity; GO:0032147,activation of protein kinase activity; GO:0046777,protein autophosphorylation; GO:0007346,regulation of mitotic cell cycle; GO:0006979,response to oxidative stress; GO:0023014,signal transduction by protein phosphorylation; GO:0031098,stress-a…
gene-LOC108807769	3.35333	18.74	2.44265	6.07487e-11	up	K18010 7-hydroxymethyl chlorophyll a reductase [EC:1.17.7.2] | (RefSeq) 7-hydroxymethyl chlorophyll a reductase, chloroplastic isoform X1 (A)	PREDICTED: 7-hydroxymethyl chlorophyll a reductase, chloroplastic [Raphanus sativus]	GO:0009507,chloroplast; GO:0090415,7-hydroxymethyl chlorophyll a reductase activity; GO:0051536,iron-sulfur cluster binding; GO:0046872,metal ion binding; GO:0033354,chlorophyll cycle; GO:0015994,chlorophyll metabolic process
gene-LOC108807824	0.343333	3.28667	3.24475	0.0138304	up	--	--
gene-LOC108807828	0.426667	4.56333	3.43724	0.00593805	up	K04733 interleukin-1 receptor-associated kinase 4 [EC:2.7.11.1] | (RefSeq) probable receptor-like serine/threonine-protein kinase At5g57670 (A)	PREDICTED: inactive protein kinase SELMODRAFT_444075-like [Raphanus sativus]	GO:0005524,ATP binding; GO:0004672,protein kinase activity
gene-LOC108807829	0.03	1.67333	5.6008	0.000358874	up	K00002 alcohol dehydrogenase (NADP+) [EC:1.1.1.2] | (RefSeq) NADPH-dependent aldo-keto reductase, chloroplastic-like (A)	PREDICTED: non-functional NADPH-dependent codeinone reductase 2-like [Raphanus sativus]	GO:0005829,cytosol; GO:0016491,oxidoreductase activity
gene-LOC108807840	26.5033	13.3633	-1.02151	0.00069489	down	K10638 E3 ubiquitin-protein ligase UHRF1 [EC:2.3.2.27] | (RefSeq) uncharacterized protein LOC113308475 (A)	PREDICTED: uncharacterized protein LOC108807840 [Raphanus sativus]	GO:0005886,plasma membrane; GO:0009506,plasmodesma; GO:0005544,calcium-dependent phospholipid binding; GO:0006952,defense response; GO:0060548,negative regulation of cell death; GO:0045793,positive regulation of cell size; GO:0009270,response to humidity; GO:0009266,response to temperature stimulus
gene-LOC108807917	7.33667	3.19	-1.24016	5.81229e-05	down	K07023 putative hydrolases of HD superfamily | (RefSeq) HD domain-containing protein 2 homolog (A)	PREDICTED: uncharacterized protein LOC108807917 [Raphanus sativus]	--
gene-LOC108807924	0.09	3.24667	5.20866	0.000888398	up	--	PREDICTED: protein GLUTAMINE DUMPER 6-like [Raphanus sativus]	GO:0016021,integral component of membrane; GO:0006865,amino acid transport; GO:0080143,regulation of amino acid export
gene-LOC108807926	0.0333333	5.19667	7.60925	1.40781e-09	up	K17500 integrin-linked kinase-associated serine/threonine phosphatase 2C [EC:3.1.3.16] | (RefSeq) WAT1-related protein At3g18200 isoform X1 (A)	PREDICTED: WAT1-related protein At3g30340-like [Raphanus sativus]	GO:0016021,integral component of membrane; GO:0005886,plasma membrane; GO:0022857,transmembrane transporter activity
gene-LOC108807953	1.07	4.03667	1.88292	0.00380815	up	K10808 ribonucleoside-diphosphate reductase subunit M2 [EC:1.17.4.1] | (RefSeq) ribonucleoside-diphosphate reductase small chain C (A)	PREDICTED: ribonucleoside-diphosphate reductase small chain C-like [Raphanus sativus]	GO:0005737,cytoplasm; GO:0005634,nucleus; GO:0046872,metal ion binding; GO:0004748,ribonucleoside-diphosphate reductase activity, thioredoxin disulfide as acceptor; GO:0009263,deoxyribonucleotide biosynthetic process; GO:0006281,DNA repair; GO:0006260,DNA replication; GO:0007275,multicellular organism development; GO:0012501,programmed cell death; GO:0051726,regulation of cell cycle
gene-LOC108807974	2.13667	4.85333	1.14752	0.00337347	up	K22038 volume-regulated anion channel | (RefSeq) TMV resistance protein N-like (A)	PREDICTED: disease resistance protein TAO1 [Raphanus sativus]	GO:0005737,cytoplasm; GO:0043531,ADP binding; GO:0005524,ATP binding; GO:0009626,plant-type hypersensitive response; GO:0007165,signal transduction
gene-LOC108807981	0.923333	2.08	1.14659	0.000870111	up	K22038 volume-regulated anion channel | (RefSeq) TMV resistance protein N-like (A)	PREDICTED: disease resistance protein TAO1-like [Raphanus sativus]	GO:0005737,cytoplasm; GO:0005829,cytosol; GO:0005783,endoplasmic reticulum; GO:0043231,intracellular membrane-bounded organelle; GO:0005634,nucleus; GO:0043531,ADP binding; GO:0005524,ATP binding; GO:0000166,nucleotide binding; GO:0042742,defense response to bacterium; GO:0009733,response to auxin; GO:0009862,systemic acquired resistance, salicylic acid mediated signaling pathway
gene-LOC108807988	60.8433	22.9133	-1.43956	0.000316862	down	K00020 3-hydroxyisobutyrate dehydrogenase [EC:1.1.1.31] | (RefSeq) uncharacterized protein LOC111987869 (A)	PREDICTED: uncharacterized protein LOC108807988 [Raphanus sativus]	GO:0005739,mitochondrion; GO:0008442,3-hydroxyisobutyrate dehydrogenase activity; GO:0051287,NAD binding; GO:0004616,phosphogluconate dehydrogenase (decarboxylating) activity; GO:0043621,protein self-association; GO:0006551,leucine metabolic process; GO:0006574,valine catabolic process; GO:0006573,valine metabolic process
gene-LOC108808013	12.8233	41.2333	1.63956	0.0140985	up	K20538 mitogen-activated protein kinase 8 [EC:2.7.11.24] | (RefSeq) mitogen-activated protein kinase 17-like (A)	PREDICTED: mitogen-activated protein kinase 17-like [Raphanus sativus]	GO:0005737,cytoplasm; GO:0005634,nucleus; GO:0005524,ATP binding; GO:0004707,MAP kinase activity; GO:0004674,protein serine/threonine kinase activity; GO:1900064,positive regulation of peroxisome organization; GO:0046777,protein autophosphorylation; GO:0010468,regulation of gene expression
gene-LOC108808023	7.89333	1.28	-2.64417	0.000208002	down	K00626 acetyl-CoA C-acetyltransferase [EC:2.3.1.9] | (RefSeq) probable acetyl-CoA acetyltransferase, cytosolic 2 isoform X1 (A)	PREDICTED: probable acetyl-CoA acetyltransferase, cytosolic 2 [Raphanus sativus]	GO:0005829,cytosol; GO:0003985,acetyl-CoA C-acetyltransferase activity; GO:0046872,metal ion binding; GO:0006635,fatty acid beta-oxidation
gene-LOC108808049	9.82667	2.32667	-2.10373	0.000182748	down	K17471 sulfate transporter 3 | (RefSeq) probable sulfate transporter 3.3 (A)	PREDICTED: probable sulfate transporter 3.3 [Raphanus sativus]	GO:0005887,integral component of plasma membrane; GO:0008271,secondary active sulfate transmembrane transporter activity; GO:0015116,sulfate transmembrane transporter activity; GO:0015293,symporter activity
gene-LOC108808062	1.20333	0.35	-1.81787	0.000720733	down	K13098 RNA-binding protein FUS | (RefSeq) transcription initiation factor TFIID subunit 15b-like isoform X1 (A)	PREDICTED: splicing factor, proline- and glutamine-rich-like [Raphanus sativus]	GO:0009507,chloroplast; GO:0005634,nucleus; GO:0046872,metal ion binding; GO:0003723,RNA binding; GO:0006355,regulation of transcription, DNA-templated; GO:0006351,transcription, DNA-templated
gene-LOC108808089	0.143333	5.05	5.09363	5.44346e-06	up	--	PREDICTED: non-specific lipid-transfer protein-like protein At2g13820 [Raphanus sativus]	GO:0031225,anchored component of membrane; GO:0005886,plasma membrane; GO:0008289,lipid binding; GO:0006869,lipid transport
gene-LOC108808090	0.106667	2.04667	4.25381	0.00924721	up	--	PREDICTED: uncharacterized protein LOC108808090 [Raphanus sativus]	--
gene-LOC108808120	11.4733	0.02	-9.20946	1.82442e-14	down	--	--
gene-LOC108808122	154.703	71.3733	-1.15412	9.80989e-20	down	K02865 large subunit ribosomal protein L10Ae | (RefSeq) 60S ribosomal protein L10a-1 (A)	PREDICTED: 60S ribosomal protein L10a-1 [Raphanus sativus]	GO:0005829,cytosol; GO:0022625,cytosolic large ribosomal subunit; GO:0022626,cytosolic ribosome; GO:0042788,polysomal ribosome; GO:0003723,RNA binding; GO:0003735,structural constituent of ribosome; GO:0009955,adaxial/abaxial pattern specification; GO:0000470,maturation of LSU-rRNA; GO:0090696,post-embryonic plant organ development; GO:0006412,translation
gene-LOC108808201	1.25333	3.67667	1.51561	0.0012809	up	K15201 general transcription factor 3C polypeptide 3 (transcription factor C subunit 4) | (RefSeq) general transcription factor 3C polypeptide 3-like (A)	PREDICTED: rRNA biogenesis protein rrp36-like [Raphanus sativus]	--
gene-LOC108808230	11.9767	24.9633	1.01569	0.0104478	up	--	PREDICTED: uncharacterized membrane protein At1g16860 [Raphanus sativus]	GO:0016021,integral component of membrane; GO:0005886,plasma membrane
gene-LOC108808260	0.626667	4.19	2.71476	4.42437e-05	up	K08145 MFS transporter, SP family, solute carrier family 2 (facilitated glucose transporter), member 8 | (RefSeq) hypothetical protein (A)	PREDICTED: sugar transporter ERD6-like 2 [Raphanus sativus]	GO:0016021,integral component of membrane; GO:0005355,glucose transmembrane transporter activity; GO:0005351,carbohydrate:proton symporter activity; GO:0046323,glucose import; GO:0035428,NA
gene-LOC108808289	0.28	0.00333333	-6.17333	0.000312983	down	K18195 rhamnogalacturonan endolyase [EC:4.2.2.23] | (RefSeq) uncharacterized protein LOC104807150 isoform X1 (A)	PREDICTED: uncharacterized protein LOC108808289 [Raphanus sativus]	GO:0046872,metal ion binding; GO:0003676,nucleic acid binding; GO:0004523,RNA-DNA hybrid ribonuclease activity
gene-LOC108808304	1.01333	5.45333	2.38569	1.47916e-10	up	K02608 origin recognition complex subunit 6 | (RefSeq) origin of replication complex subunit 6 (A)	PREDICTED: origin of replication complex subunit 6 [Raphanus sativus]	GO:0005664,nuclear origin of replication recognition complex; GO:0000808,origin recognition complex; GO:0003688,DNA replication origin binding; GO:0006260,DNA replication; GO:0006270,DNA replication initiation; GO:0009555,pollen development
gene-LOC108808311	0.246667	35.0867	7.13367	0.00119564	up	K05681 ATP-binding cassette, subfamily G (WHITE), member 2 | (RefSeq) hypothetical protein (A)	PREDICTED: ABC transporter G family member 40 [Raphanus sativus]	GO:0016021,integral component of membrane; GO:0005886,plasma membrane; GO:0005524,ATP binding; GO:0042626,ATPase activity, coupled to transmembrane movement of substances; GO:0080168,abscisic acid transport; GO:0002229,defense response to oomycetes; GO:0006855,drug transmembrane transport; GO:0015692,lead ion transport; GO:0009723,response to ethylene; GO:0009753,response to jasmonic acid; GO:001…
gene-LOC108808345	1.68667	5.62667	1.71064	2.08586e-07	up	K01184 polygalacturonase [EC:3.2.1.15] | (RefSeq) polygalacturonase (A)	PREDICTED: ankyrin repeat-containing protein At5g02620 [Raphanus sativus]	GO:0005783,endoplasmic reticulum; GO:0016021,integral component of membrane; GO:0005886,plasma membrane
gene-LOC108808351	4.52	0.133333	-5.0695	0.000211612	down	K23222 nuclease HARBI1 [EC:3.1.-.-] | (RefSeq) uncharacterized protein LOC106339918 (A)	PREDICTED: glutathione S-transferase T3-like [Raphanus sativus]	GO:0005737,cytoplasm; GO:0005634,nucleus; GO:0004364,glutathione transferase activity; GO:0006749,glutathione metabolic process; GO:0009407,toxin catabolic process
gene-LOC108808354	12.2867	25.5667	1.0223	0.000319429	up	K02737 20S proteasome subunit beta 5 [EC:3.4.25.1] | (RefSeq) proteasome subunit beta type-5-B (A)	PREDICTED: proteasome subunit beta type-5-B-like [Raphanus sativus]	GO:0005737,cytoplasm; GO:0005634,nucleus; GO:0000502,proteasome complex; GO:0019774,proteasome core complex, beta-subunit complex; GO:0004298,threonine-type endopeptidase activity; GO:0051603,proteolysis involved in cellular protein catabolic process
gene-LOC108808375	10.34	5.22667	-1.02317	5.12648e-06	down	K02519 translation initiation factor IF-2 | (RefSeq) translation initiation factor IF-2, chloroplastic (A)	PREDICTED: translation initiation factor IF-2, chloroplastic [Raphanus sativus]	GO:0009507,chloroplast; GO:0009941,chloroplast envelope; GO:0009570,chloroplast stroma; GO:0005525,GTP binding; GO:0003924,GTPase activity; GO:0003743,translation initiation factor activity
gene-LOC108808384	2.28667	0.2	-3.50167	3.94832e-05	down	K04733 interleukin-1 receptor-associated kinase 4 [EC:2.7.11.1] | (RefSeq) LOW QUALITY PROTEIN: G-type lectin S-receptor-like serine/threonine-protein kinase At1g11330 (A)	PREDICTED: G-type lectin S-receptor-like serine/threonine-protein kinase At1g11330 isoform X1 [Raphanus sativus]	GO:0016021,integral component of membrane; GO:0005886,plasma membrane; GO:0005524,ATP binding; GO:0005516,calmodulin binding; GO:0030246,carbohydrate binding; GO:0004674,protein serine/threonine kinase activity; GO:0006468,protein phosphorylation; GO:0048544,recognition of pollen
gene-LOC108808395	0.18	2.58333	3.82421	2.3126e-05	up	K08486 syntaxin 1B/2/3 | (RefSeq) syntaxin-125-like (A)	PREDICTED: syntaxin-125 [Raphanus sativus]	GO:0012505,endomembrane system; GO:0016021,integral component of membrane; GO:0005886,plasma membrane; GO:0031201,SNARE complex; GO:0005484,SNAP receptor activity; GO:0000149,SNARE binding; GO:0006887,exocytosis; GO:0006886,intracellular protein transport; GO:0048278,vesicle docking; GO:0006906,vesicle fusion
gene-LOC108808409	1.08	7.69667	2.81629	1.25376e-07	up	--	PREDICTED: F-box protein At1g61340-like [Raphanus sativus]	--
gene-LOC108808420	0.96	2.7	1.44333	0.00904825	up	K13447 respiratory burst oxidase [EC:1.6.3.- 1.11.1.-] | (RefSeq) respiratory burst oxidase homolog protein E-like (A)	PREDICTED: respiratory burst oxidase homolog protein E-like [Raphanus sativus]	GO:0016021,integral component of membrane; GO:0005509,calcium ion binding; GO:0050664,oxidoreductase activity, acting on NAD(P)H, oxygen as acceptor; GO:0004601,peroxidase activity
gene-LOC108808439	1.33667	8.63333	2.65179	8.58814e-05	up	--	PREDICTED: uncharacterized protein LOC108808439 [Raphanus sativus]	--
gene-LOC108808446	4.70667	15.0367	1.63836	7.56122e-06	up	--	PREDICTED: uncharacterized protein LOC108808446 [Raphanus sativus]	GO:0016021,integral component of membrane
gene-LOC108808462	14.38	0.406667	-5.18516	1.30652e-15	down	K04733 interleukin-1 receptor-associated kinase 4 [EC:2.7.11.1] | (RefSeq) probable LRR receptor-like serine/threonine-protein kinase At3g47570 (A)	PREDICTED: LOW QUALITY PROTEIN: probable LRR receptor-like serine/threonine-protein kinase At3g47570 [Raphanus sativus]	GO:0016021,integral component of membrane; GO:0005886,plasma membrane; GO:0005524,ATP binding; GO:0004674,protein serine/threonine kinase activity
gene-LOC108808463	6.29333	0.183333	-5.17145	1.36382e-11	down	K13428 LRR receptor-like serine/threonine-protein kinase EFR [EC:2.7.11.1] | (RefSeq) LRR receptor-like serine/threonine-protein kinase EFR (A)	PREDICTED: probable LRR receptor-like serine/threonine-protein kinase At3g47570 [Raphanus sativus]	GO:0016021,integral component of membrane; GO:0005886,plasma membrane; GO:0005524,ATP binding; GO:0004674,protein serine/threonine kinase activity
gene-LOC108808468	0.546667	8.91667	3.99215	4.50503e-16	up	K01322 prolyl oligopeptidase [EC:3.4.21.26] | (RefSeq) prolyl endopeptidase (A)	PREDICTED: prolyl endopeptidase [Raphanus sativus]	GO:0004252,serine-type endopeptidase activity; GO:0070008,serine-type exopeptidase activity
gene-LOC108808494	0	3.82	8.89222	2.59151e-06	up	--	PREDICTED: uncharacterized protein LOC108808494 [Raphanus sativus]	--
gene-LOC108808532	0.06	1.6	4.76338	3.98542e-07	up	--	--
gene-LOC108808537	12.1167	4.51333	-1.46105	0.00588775	down	K07200 5'-AMP-activated protein kinase, regulatory gamma subunit | (RefSeq) SNF1-related protein kinase regulatory subunit gamma-1-like isoform X1 (A)	PREDICTED: SNF1-related protein kinase regulatory subunit gamma-1-like [Raphanus sativus]	GO:0009505,plant-type cell wall; GO:0005524,ATP binding; GO:0003824,catalytic activity; GO:0019887,protein kinase regulator activity; GO:0005975,carbohydrate metabolic process; GO:0006633,fatty acid biosynthetic process; GO:0042128,nitrate assimilation
gene-LOC108808556	7.01333	23.5433	1.70333	0.00743378	up	K01255 leucyl aminopeptidase [EC:3.4.11.1] | (RefSeq) leucine aminopeptidase 1 (A)	PREDICTED: leucine aminopeptidase 1-like [Raphanus sativus]	GO:0009570,chloroplast stroma; GO:0005829,cytosol; GO:0005773,vacuole; GO:0004177,aminopeptidase activity; GO:0016805,dipeptidase activity; GO:0030145,manganese ion binding; GO:0008235,metalloexopeptidase activity; GO:0046686,response to cadmium ion
gene-LOC108808562	1.9	0.713333	-1.45836	0.00136527	down	K17086 transmembrane 9 superfamily member 2/4 | (RefSeq) transmembrane 9 superfamily member 10 (A)	PREDICTED: transmembrane 9 superfamily member 10-like [Raphanus sativus]	GO:0010008,endosome membrane; GO:0005794,Golgi apparatus; GO:0000139,Golgi membrane; GO:0016021,integral component of membrane
gene-LOC108808563	91.9667	13.35	-2.81126	2.38265e-09	down	K20858 calcium uniporter protein, mitochondrial | (RefSeq) calcium uniporter protein 2, mitochondrial-like (A)	PREDICTED: calcium uniporter protein 2, mitochondrial-like [Raphanus sativus]	GO:0016021,integral component of membrane; GO:0005743,mitochondrial inner membrane; GO:0005262,calcium channel activity; GO:0015292,uniporter activity
gene-LOC108808579	30.9433	12.41	-1.36055	2.64922e-05	down	K14272 glutamate--glyoxylate aminotransferase [EC:2.6.1.4 2.6.1.2 2.6.1.44] | (RefSeq) glutamate--glyoxylate aminotransferase 1 (A)	PREDICTED: glutamate--glyoxylate aminotransferase 1-like [Raphanus sativus]	GO:0048046,apoplast; GO:0009507,chloroplast; GO:0016020,membrane; GO:0005777,peroxisome; GO:0005773,vacuole; GO:0008453,alanine-glyoxylate transaminase activity; GO:0047958,glycine:2-oxoglutarate aminotransferase activity; GO:0004021,L-alanine:2-oxoglutarate aminotransferase activity; GO:0030170,pyridoxal phosphate binding; GO:0006545,glycine biosynthetic process; GO:0042853,L-alanine catabolic p…
gene-LOC108808584	0	4.11333	8.92911	2.49361e-07	up	K15849 bifunctional aspartate aminotransferase and glutamate/aspartate-prephenate aminotransferase [EC:2.6.1.1 2.6.1.78 2.6.1.79] | (RefSeq) bifunctional aspartate aminotransferase and glutamate/aspartate-prephenate aminotransferase (A)	PREDICTED: bifunctional aspartate aminotransferase and glutamate/aspartate-prephenate aminotransferase-like, partial [Raphanus sativus]	GO:0009507,chloroplast; GO:0009570,chloroplast stroma; GO:0033853,aspartate-prephenate aminotransferase activity; GO:0033854,glutamate-prephenate aminotransferase activity; GO:0004069,L-aspartate:2-oxoglutarate aminotransferase activity; GO:0080130,L-phenylalanine:2-oxoglutarate aminotransferase activity; GO:0030170,pyridoxal phosphate binding; GO:0009095,aromatic amino acid family biosynthetic p…
gene-LOC108808601	0.616667	2.77333	2.11369	0.000848296	up	K20722 reticulon-2 | (Kazusa) Lj3g3v2811140.1; - (A)	PREDICTED: reticulon-like protein B17, partial [Raphanus sativus]	GO:0005789,endoplasmic reticulum membrane; GO:0016021,integral component of membrane
gene-LOC108808616	11.4167	1.76667	-2.74152	2.3283e-09	down	--	--	--
gene-LOC108808631	7.11333	15.1833	1.05165	0.00175444	up	K03063 26S proteasome regulatory subunit T3 | (RefSeq) 26S protease regulatory subunit 6B homolog (A)	PREDICTED: BTB/POZ domain-containing protein At5g66560-like, partial [Raphanus sativus]	GO:0005886,plasma membrane; GO:0016567,protein ubiquitination
gene-LOC108808640	1.45	7.57333	2.32721	0.00251791	up	--	--
gene-LOC108808716	14.2833	2.21	-2.73049	1.29761e-16	down	--	PREDICTED: uncharacterized protein LOC108808716 [Raphanus sativus]	GO:0005737,cytoplasm; GO:0005634,nucleus; GO:0005524,ATP binding; GO:0004519,endonuclease activity; GO:0016301,kinase activity; GO:0046872,metal ion binding; GO:0003729,mRNA binding; GO:0003972,RNA ligase (ATP) activity; GO:0009734,auxin-activated signaling pathway; GO:0010928,regulation of auxin mediated signaling pathway; GO:0042245,RNA repair; GO:0006412,translation; GO:0006388,tRNA splicing, …
gene-LOC108808788	2.39667	8.14	1.73669	0.00167487	up	K20478 golgin subfamily B member 1 | (RefSeq) uncharacterized LOC104889437 (A)	PREDICTED: uncharacterized protein LOC108808788 [Raphanus sativus]	GO:0005886,plasma membrane; GO:0005516,calmodulin binding; GO:0006952,defense response
gene-LOC108808791	2.02667	29.2767	3.82029	3.18103e-10	up	--	PREDICTED: jacalin-related lectin 22-like [Raphanus sativus]	GO:0030246,carbohydrate binding
gene-LOC108808794	0.356667	1.55	2.06966	0.01306	up	K16276 zinc finger protein-like protein | (RefSeq) F14D16.3 (A)	PREDICTED: uncharacterized protein LOC108808794 isoform X1 [Raphanus sativus]	GO:0016021,integral component of membrane; GO:0005634,nucleus; GO:0016874,ligase activity; GO:0008270,zinc ion binding; GO:0010106,cellular response to iron ion starvation; GO:0016567,protein ubiquitination
gene-LOC108808805	0	8.01333	10.2693	2.24021e-07	up	K01188 beta-glucosidase [EC:3.2.1.21] | (RefSeq) beta-glucosidase 28 (A)	PREDICTED: LOW QUALITY PROTEIN: beta-glucosidase 28-like [Raphanus sativus]	GO:0016020,membrane; GO:0008422,beta-glucosidase activity; GO:0102483,scopolin beta-glucosidase activity; GO:0005975,carbohydrate metabolic process; GO:1901657,glycosyl compound metabolic process; GO:0080167,response to karrikin
gene-LOC108808831	2.85	19.8133	2.76209	1.69466e-11	up	K01183 chitinase [EC:3.2.1.14] | (RefSeq) endochitinase At2g43620 (A)	PREDICTED: endochitinase At2g43620-like [Raphanus sativus]	GO:0048046,apoplast; GO:0008061,chitin binding; GO:0004568,chitinase activity; GO:0016998,cell wall macromolecule catabolic process; GO:0006032,chitin catabolic process; GO:0006952,defense response; GO:0000272,polysaccharide catabolic process
gene-LOC108808845	45.9867	6.87	-2.78866	4.89328e-19	down	--	PREDICTED: leiomodin-2 [Raphanus sativus]	GO:0009507,chloroplast; GO:0009534,chloroplast thylakoid; GO:0009535,chloroplast thylakoid membrane; GO:0016021,integral component of membrane; GO:0009642,response to light intensity
gene-LOC108808847	3.49	0.136667	-4.74879	1.21259e-07	down	--	--
gene-LOC108808867	0	7.63333	11.6439	6.74645e-05	up	K18195 rhamnogalacturonan endolyase [EC:4.2.2.23] | (RefSeq) uncharacterized protein LOC104807150 isoform X1 (A)	PREDICTED: uncharacterized protein LOC108808867 [Raphanus sativus]	GO:0005739,mitochondrion
gene-LOC108808875	0.02	3.88	7.49975	3.33628e-08	up	K01897 long-chain acyl-CoA synthetase [EC:6.2.1.3] | (RefSeq) long chain acyl-CoA synthetase 1-like (A)	PREDICTED: long chain acyl-CoA synthetase 1-like [Raphanus sativus]	GO:0005783,endoplasmic reticulum; GO:0005524,ATP binding; GO:0102391,decanoate-CoA ligase activity; GO:0004467,long-chain fatty acid-CoA ligase activity; GO:0031957,very long-chain fatty acid-CoA ligase activity; GO:0010143,cutin biosynthetic process; GO:0006631,fatty acid metabolic process; GO:0010025,wax biosynthetic process
gene-LOC108808882	0.07	27.9667	8.67955	3.00356e-08	up	K14445 solute carrier family 13 (sodium-dependent dicarboxylate transporter), member 2/3/5 | (RefSeq) tonoplast dicarboxylate transporter-like (A)	PREDICTED: tonoplast dicarboxylate transporter [Raphanus sativus]	GO:0016021,integral component of membrane; GO:0005774,vacuolar membrane; GO:0005773,vacuole; GO:0015140,malate transmembrane transporter activity; GO:0015743,malate transport; GO:0051453,regulation of intracellular pH; GO:0006814,sodium ion transport
gene-LOC108808884	5.28667	13.7467	1.347	0.0003571	up	K21994 LOB domain-containing protein 18 | (RefSeq) LOB domain-containing protein 19-like (A)	PREDICTED: LOB domain-containing protein 37-like [Raphanus sativus]	GO:0006807,nitrogen compound metabolic process; GO:0060776,simple leaf morphogenesis
gene-LOC108808891	0.313333	16.0433	5.6249	2.6845e-10	up	K14638 solute carrier family 15 (peptide/histidine transporter), member 3/4 | (RefSeq) protein NRT1/ PTR FAMILY 2.7-like isoform X1 (A)	PREDICTED: protein NRT1/ PTR FAMILY 2.7 [Raphanus sativus]	GO:0016021,integral component of membrane; GO:0005886,plasma membrane; GO:0010542,nitrate efflux transmembrane transporter activity; GO:0042128,nitrate assimilation; GO:0015706,nitrate transport; GO:0010447,response to acidic pH
gene-LOC108808893	0.943333	3.94667	2.0318	0.000216166	up	K13291 terminal uridylyltransferase [EC:2.7.7.52] | (RefSeq) protein HESO1-like (A)	PREDICTED: protein HESO1-like isoform X1 [Raphanus sativus]	GO:0005737,cytoplasm; GO:0005634,nucleus; GO:0000932,P-body; GO:0016779,nucleotidyltransferase activity; GO:0050265,RNA uridylyltransferase activity; GO:0060964,regulation of gene silencing by miRNA; GO:0071076,RNA 3' uridylation
gene-LOC108808895	0.01	1.62333	6.86624	1.86087e-06	up	K17500 integrin-linked kinase-associated serine/threonine phosphatase 2C [EC:3.1.3.16] | (RefSeq) WAT1-related protein At3g18200-like (A)	PREDICTED: WAT1-related protein At3g45870 [Raphanus sativus]	GO:0016021,integral component of membrane; GO:0005886,plasma membrane; GO:0022857,transmembrane transporter activity
gene-LOC108808900	0.0933333	9.5	6.59539	1.05153e-05	up	K09422 transcription factor MYB, plant | (RefSeq) transcription factor MYB48 (A)	PREDICTED: transcription factor MYB48 isoform X1 [Raphanus sativus]	GO:0005634,nucleus; GO:0003700,DNA-binding transcription factor activity; GO:0000981,DNA-binding transcription factor activity, RNA polymerase II-specific; GO:0043565,sequence-specific DNA binding; GO:0001135,RNA polymerase II transcription regulator recruiting activity; GO:0044212,transcription regulatory region DNA binding; GO:0030154,cell differentiation; GO:0006357,regulation of transcription…
gene-LOC108808903	0.0366667	1.61	5.32075	0.000886249	up	--	PREDICTED: zinc finger protein ZAT8-like [Raphanus sativus]	GO:0005634,nucleus; GO:0003700,DNA-binding transcription factor activity; GO:0046872,metal ion binding; GO:0003676,nucleic acid binding; GO:0006355,regulation of transcription, DNA-templated; GO:0010200,response to chitin; GO:0006351,transcription, DNA-templated
gene-LOC108808906	17.5567	98.31	2.44672	2.80201e-13	up	K11254 histone H4 | (RefSeq) histone H4 (A)	hypothetical protein SETIT_032292mg, partial [Setaria italica]	GO:0009507,chloroplast; GO:0005829,cytosol; GO:0000788,nuclear nucleosome; GO:0005730,nucleolus; GO:0005886,plasma membrane; GO:0009506,plasmodesma; GO:0009579,thylakoid; GO:0005774,vacuolar membrane; GO:0003677,DNA binding; GO:0042393,histone binding; GO:0046982,protein heterodimerization activity; GO:0006334,nucleosome assembly; GO:0009414,response to water deprivation
gene-LOC108808912	4.51333	12.6533	1.46926	0.00231013	up	--	PREDICTED: uncharacterized protein LOC108808912 [Raphanus sativus]	--
gene-LOC108808916	0.29	3.79333	3.63545	0.000278815	up	--	PREDICTED: uncharacterized protein LOC108808916 [Raphanus sativus]	--
gene-LOC108808917	10.6133	0.943333	-3.5467	4.78769e-09	down	K18878 BHLH transcription factor Upa20 | (RefSeq) Upa20; transcription factor bHLH137-like (A)	PREDICTED: transcription factor bHLH48 [Raphanus sativus]	GO:0005634,nucleus; GO:0003677,DNA binding; GO:0003700,DNA-binding transcription factor activity; GO:0046983,protein dimerization activity; GO:0006355,regulation of transcription, DNA-templated; GO:0006351,transcription, DNA-templated
gene-LOC108808921	0.0666667	1.61333	4.67395	0.0103382	up	K09422 transcription factor MYB, plant | (RefSeq) myb-related protein 306-like (A)	PREDICTED: transcription factor MYB30-like [Raphanus sativus]	GO:0005634,nucleus; GO:0003700,DNA-binding transcription factor activity; GO:0000981,DNA-binding transcription factor activity, RNA polymerase II-specific; GO:0043565,sequence-specific DNA binding; GO:0001135,RNA polymerase II transcription regulator recruiting activity; GO:0044212,transcription regulatory region DNA binding; GO:0030154,cell differentiation; GO:0009626,plant-type hypersensitive r…
gene-LOC108808922	35.9067	1.68	-4.43753	1.27632e-07	down	--	PREDICTED: uncharacterized protein LOC108808922 [Raphanus sativus]	--
gene-LOC108808924	0.103333	4.81667	5.44871	1.34436e-09	up	K22889 trichothecene 3-O-acetyltransferase [EC:2.3.1.-] | (RefSeq) protein ENHANCED PSEUDOMONAS SUSCEPTIBILTY 1-like (A)	PREDICTED: uncharacterized acetyltransferase At3g50280-like isoform X1 [Raphanus sativus]	GO:0016747,transferase activity, transferring acyl groups other than amino-acyl groups
gene-LOC108808925	0.613333	3.79333	2.60391	1.76122e-08	up	K13667 protein glucosyltransferase [EC:2.4.1.-] | (RefSeq) protein O-glucosyltransferase 1-like (A)	PREDICTED: O-glucosyltransferase rumi homolog [Raphanus sativus]	GO:0016021,integral component of membrane
gene-LOC108808926	3.13	7.48	1.22198	9.72083e-06	up	K01595 phosphoenolpyruvate carboxylase [EC:4.1.1.31] | (RefSeq) phosphoenolpyruvate carboxylase 2 (A)	PREDICTED: phosphoenolpyruvate carboxylase 2-like [Raphanus sativus]	GO:0048046,apoplast; GO:0009507,chloroplast; GO:0005829,cytosol; GO:0005886,plasma membrane; GO:0009506,plasmodesma; GO:0008964,phosphoenolpyruvate carboxylase activity; GO:0015977,carbon fixation; GO:0048366,leaf development; GO:0015979,photosynthesis; GO:0006099,tricarboxylic acid cycle
gene-LOC108808940	1.64667	5.80667	1.77306	7.30444e-07	up	K04382 serine/threonine-protein phosphatase 2A catalytic subunit [EC:3.1.3.16] | (RefSeq) serine/threonine-protein phosphatase PP2A-4 catalytic subunit (A)	PREDICTED: serine/threonine-protein phosphatase PP2A-4 catalytic subunit [Brassica rapa]	GO:0005737,cytoplasm; GO:0005829,cytosol; GO:0005634,nucleus; GO:0005886,plasma membrane; GO:0046872,metal ion binding; GO:0004721,phosphoprotein phosphatase activity; GO:0080022,primary root development; GO:0048364,root development; GO:0048863,stem cell differentiation
gene-LOC108808946	16.55	6.71333	-1.34127	8.44945e-10	down	K03029 26S proteasome regulatory subunit N10 | (RefSeq) 26S proteasome non-ATPase regulatory subunit 4 homolog (A)	PREDICTED: uncharacterized protein LOC108808946 [Raphanus sativus]	GO:0005634,nucleus; GO:0071249,cellular response to nitrate; GO:0015706,nitrate transport; GO:0071705,nitrogen compound transport; GO:0006355,regulation of transcription, DNA-templated; GO:0010167,response to nitrate; GO:1901698,response to nitrogen compound; GO:0006351,transcription, DNA-templated
gene-LOC108808947	380.433	2470.92	2.6652	0.000373456	up	--	--	--
gene-LOC108808949	0.46	2.16	2.17636	0.0131772	up	K20624 12-hydroxyjasmonoyl-L-amino acid 12-hydroxylase / fatty acid hydroxylase [EC:1.14.14.49] | (RefSeq) cytochrome P450 94C1-like (A)	PREDICTED: cytochrome P450 94C1 [Raphanus sativus]	GO:0005789,endoplasmic reticulum membrane; GO:0016021,integral component of membrane; GO:0043231,intracellular membrane-bounded organelle; GO:0018685,alkane 1-monooxygenase activity; GO:0020037,heme binding; GO:0005506,iron ion binding; GO:0009611,response to wounding
gene-LOC108808954	23.4	1.48667	-4.02628	7.47167e-09	down	K16277 E3 ubiquitin-protein ligase DRIP [EC:2.3.2.27] | (RefSeq) LOW QUALITY PROTEIN: probable E3 ubiquitin protein ligase DRIPH (A)	PREDICTED: probable E3 ubiquitin protein ligase DRIPH isoform X1 [Raphanus sativus]	GO:0046872,metal ion binding; GO:0016740,transferase activity; GO:0016567,protein ubiquitination
gene-LOC108808957	11.2867	0.3	-5.24141	3.30771e-23	down	K19613 leucine-rich repeat protein SHOC2 | (RefSeq) receptor-like protein 12 (A)	PREDICTED: receptor-like protein 12 [Raphanus sativus]	GO:0016021,integral component of membrane
gene-LOC108808958	0.126667	0.97	2.88863	0.00294567	up	K01227 mannosyl-glycoprotein endo-beta-N-acetylglucosaminidase [EC:3.2.1.96] | (RefSeq) cytosolic endo-beta-N-acetylglucosaminidase 2-like isoform X1 (A)	PREDICTED: cytosolic endo-beta-N-acetylglucosaminidase 2 isoform X1 [Raphanus sativus]	GO:0005737,cytoplasm; GO:0005829,cytosol; GO:0033925,mannosyl-glycoprotein endo-beta-N-acetylglucosaminidase activity; GO:0006491,N-glycan processing; GO:0006517,protein deglycosylation
gene-LOC108808960	29.5	0.41	-6.22405	1.55787e-13	down	K20718 LRR receptor-like serine/threonine-protein kinase ERECTA [EC:2.7.11.1] | (RefSeq) receptor-like protein 12 (A)	PREDICTED: receptor-like protein 12 [Raphanus sativus]	GO:0016021,integral component of membrane
gene-LOC108808965	15.0733	1.68667	-3.18434	2.00982e-06	down	--	PREDICTED: trihelix transcription factor ASIL2-like [Raphanus sativus]	GO:0005634,nucleus; GO:0003700,DNA-binding transcription factor activity; GO:0043565,sequence-specific DNA binding; GO:0009793,embryo development ending in seed dormancy; GO:0006355,regulation of transcription, DNA-templated; GO:0010431,seed maturation; GO:0006351,transcription, DNA-templated
gene-LOC108808966	99.8367	1.04667	-6.60895	2.01094e-38	down	--	PREDICTED: trihelix transcription factor ASIL2-like [Raphanus sativus]	GO:0005634,nucleus; GO:0003700,DNA-binding transcription factor activity; GO:0043565,sequence-specific DNA binding; GO:0009793,embryo development ending in seed dormancy; GO:0006355,regulation of transcription, DNA-templated; GO:0010431,seed maturation; GO:0006351,transcription, DNA-templated
gene-LOC108808968	99.5533	1.56	-6.03249	4.26346e-64	down	--	--	--
gene-LOC108808974	0.766667	8.65	3.48498	0.00634614	up	K13681 xyloglucan fucosyltransferase [EC:2.4.1.-] | (RefSeq) fucosyltransferase 6-like (A)	PREDICTED: fucosyltransferase 6-like [Raphanus sativus]	GO:0005794,Golgi apparatus; GO:0032580,Golgi cisterna membrane; GO:0016021,integral component of membrane; GO:0008107,galactoside 2-alpha-L-fucosyltransferase activity; GO:0071555,cell wall organization; GO:0009832,plant-type cell wall biogenesis; GO:0006486,protein glycosylation; GO:0009969,xyloglucan biosynthetic process
gene-LOC108808976	0.106667	5.86	5.8601	7.45394e-08	up	K13691 pathogen-inducible salicylic acid glucosyltransferase [EC:2.4.1.-] | (RefSeq) UDP-glycosyltransferase 74F2 (A)	PREDICTED: UDP-glycosyltransferase 74F2-like [Raphanus sativus]	GO:0005829,cytosol; GO:0043231,intracellular membrane-bounded organelle; GO:0052641,benzoic acid glucosyltransferase activity; GO:0090704,nicotinate-O-glucosyltransferase activity; GO:0080043,quercetin 3-O-glucosyltransferase activity; GO:0080044,quercetin 7-O-glucosyltransferase activity; GO:0052639,salicylic acid glucosyltransferase (ester-forming) activity; GO:0052640,salicylic acid glucosyltr…
gene-LOC108808982	0.846667	9.61667	3.45842	3.05678e-13	up	K12448 UDP-arabinose 4-epimerase [EC:5.1.3.5] | (RefSeq) probable UDP-arabinose 4-epimerase 1 (A)	PREDICTED: metal tolerance protein 10-like [Raphanus sativus]	GO:0016021,integral component of membrane; GO:0005774,vacuolar membrane; GO:0008324,cation transmembrane transporter activity
gene-LOC108808987	48.9067	20.1133	-1.32563	0.0005195	down	K09422 transcription factor MYB, plant | (RefSeq) myb-related protein B (A)	PREDICTED: myb-related protein B [Raphanus sativus]	GO:0005634,nucleus; GO:0003700,DNA-binding transcription factor activity; GO:0000981,DNA-binding transcription factor activity, RNA polymerase II-specific; GO:0043565,sequence-specific DNA binding; GO:0001135,RNA polymerase II transcription regulator recruiting activity; GO:0044212,transcription regulatory region DNA binding; GO:0009926,auxin polar transport; GO:0009734,auxin-activated signaling …
gene-LOC108808990	0.106667	1.77667	4.021	8.53107e-06	up	K14566 U3 small nucleolar RNA-associated protein 24 | (RefSeq) hypothetical protein (A)	PREDICTED: uncharacterized protein LOC108808990 isoform X1 [Raphanus sativus]	--
gene-LOC108808993	0.776667	5.81667	2.85946	3.49064e-15	up	K15398 fatty acid omega-hydroxylase [EC:1.14.-.-] | (RefSeq) cytochrome P450 86A8 (A)	PREDICTED: cytochrome P450 86A8 [Raphanus sativus]	GO:0016021,integral component of membrane; GO:0018685,alkane 1-monooxygenase activity; GO:0070330,aromatase activity; GO:0020037,heme binding; GO:0005506,iron ion binding; GO:0006631,fatty acid metabolic process
gene-LOC108808995	1545.71	237.39	-2.73382	2.48114e-33	down	K09872 aquaporin PIP | (RefSeq) aquaporin PIP1-2-like isoform X1 (A)	PREDICTED: aquaporin PIP1-2 isoform X2 [Raphanus sativus]	GO:0005887,integral component of plasma membrane; GO:0015267,channel activity; GO:0034220,ion transmembrane transport
gene-LOC108809016	0.186667	1.46	2.9369	0.0002735	up	--	--
gene-LOC108809017	12.3333	5.04667	-1.31721	0.0111613	down	--	--	--
gene-LOC108809028	11.26	4.40333	-1.39713	0.00187831	down	--	--	--
gene-LOC108809033	0	8.98	9.21707	7.04034e-09	up	--	PREDICTED: non-specific lipid-transfer protein 5 [Raphanus sativus]	GO:0005618,cell wall; GO:0016020,membrane; GO:0009506,plasmodesma; GO:0008289,lipid binding; GO:0005319,lipid transporter activity; GO:0006869,lipid transport
gene-LOC108809035	21.68	6.05	-1.89485	0.0195583	down	K12581 CCR4-NOT transcription complex subunit 7/8 | (RefSeq) probable CCR4-associated factor 1 homolog 7 (A)	PREDICTED: probable CCR4-associated factor 1 homolog 7 [Raphanus sativus]	GO:0030015,CCR4-NOT core complex; GO:0005634,nucleus; GO:0000932,P-body; GO:0046872,metal ion binding; GO:0004535,poly(A)-specific ribonuclease activity; GO:0003723,RNA binding; GO:0043928,exonucleolytic nuclear-transcribed mRNA catabolic process involved in deadenylation-dependent decay; GO:0017148,negative regulation of translation; GO:0006355,regulation of transcription, DNA-templated; GO:0006…
gene-LOC108809038	4.01667	16.14	1.95916	0.000186179	up	--	PREDICTED: uncharacterized protein LOC108809038 [Raphanus sativus]	--
gene-LOC108809042	163.41	83.0433	-1.0103	0.00016612	down	K15448 multifunctional methyltransferase subunit TRM112 | (RefSeq) multifunctional methyltransferase subunit TRM112-like protein At1g22270 (A)	PREDICTED: multifunctional methyltransferase subunit TRM112-like protein At1g22270 [Raphanus sativus]	GO:0005829,cytosol; GO:0035265,organ growth; GO:0018364,peptidyl-glutamine methylation; GO:0051726,regulation of cell cycle; GO:0042127,regulation of cell proliferation; GO:0070476,rRNA (guanine-N7)-methylation; GO:0030488,tRNA methylation
gene-LOC108809044	2.79	11.43	1.99187	2.29459e-06	up	K07198 5'-AMP-activated protein kinase, catalytic alpha subunit [EC:2.7.11.11] | (RefSeq) CBL-interacting protein kinase 32 (A)	PREDICTED: CBL-interacting serine/threonine-protein kinase 3 [Raphanus sativus]	GO:0005622,intracellular; GO:0005524,ATP binding; GO:0004674,protein serine/threonine kinase activity; GO:0035556,intracellular signal transduction
gene-LOC108809046	8.78333	24.8233	1.46939	1.59177e-05	up	--	PREDICTED: uncharacterized protein LOC108809046 [Raphanus sativus]	--
gene-LOC108809052	0.473333	5.24	3.42961	4.22885e-11	up	K09250 cellular nucleic acid-binding protein | (RefSeq) glycine-rich protein 2 (A)	PREDICTED: cold shock domain-containing protein 4 [Raphanus sativus]	GO:0005829,cytosol; GO:0005730,nucleolus; GO:0005634,nucleus; GO:0003677,DNA binding; GO:0003729,mRNA binding; GO:0008270,zinc ion binding; GO:0009793,embryo development ending in seed dormancy; GO:0010154,fruit development; GO:0006355,regulation of transcription, DNA-templated; GO:0009409,response to cold
gene-LOC108809055	29.2467	11.85	-1.34328	0.00717957	down	--	--
gene-LOC108809056	90.84	207.65	1.15731	0.00104065	up	--	--	--
gene-LOC108809057	9.6	21.9733	1.1498	0.00343601	up	--	PREDICTED: vegetative cell wall protein gp1 [Raphanus sativus]	GO:0016021,integral component of membrane
gene-LOC108809059	0	2.77	8.35134	0.00251059	up	--	--	--
gene-LOC108809061	20.66	52.2033	1.30211	0.00120139	up	--	PREDICTED: xylogen-like protein 11 [Raphanus sativus]	GO:0031225,anchored component of membrane; GO:0046658,anchored component of plasma membrane
gene-LOC108809063	1.36333	8.78333	2.65844	2.36474e-07	up	K04733 interleukin-1 receptor-associated kinase 4 [EC:2.7.11.1] | (RefSeq) probable receptor-like protein kinase At1g30570 (A)	PREDICTED: F-box/kelch-repeat protein At3g27150-like [Raphanus sativus]	GO:0005737,cytoplasm; GO:0005634,nucleus; GO:0019005,SCF ubiquitin ligase complex; GO:0031625,ubiquitin protein ligase binding; GO:0043161,proteasome-mediated ubiquitin-dependent protein catabolic process; GO:0042787,NA; GO:0030162,regulation of proteolysis
gene-LOC108809065	13.6267	6.23667	-1.16304	0.00272158	down	K20721 reticulon-1 | (RefSeq) reticulon-like protein B10 isoform X1 (A)	PREDICTED: reticulon-like protein B10 [Raphanus sativus]	GO:0005789,endoplasmic reticulum membrane; GO:0016021,integral component of membrane
gene-LOC108809066	72	22.8967	-1.68613	1.32636e-09	down	--	--	--
gene-LOC108809071	1.51	8.36333	2.43165	6.89797e-10	up	K04392 Ras-related C3 botulinum toxin substrate 1 | (RefSeq) rac-like GTP-binding protein ARAC9 (A)	PREDICTED: rac-like GTP-binding protein ARAC9 [Raphanus sativus]	GO:0005737,cytoplasm; GO:0005886,plasma membrane; GO:0005525,GTP binding; GO:0003924,GTPase activity; GO:0007264,small GTPase mediated signal transduction
gene-LOC108809072	55.87	20.9367	-1.46277	0.00255307	down	--	--	--
gene-LOC108809074	1.37	64.43	5.52905	4.30015e-34	up	K14488 SAUR family protein | (RefSeq) auxin-responsive protein SAUR32 (A)	PREDICTED: auxin-responsive protein SAUR32 [Raphanus sativus]	GO:0005737,cytoplasm; GO:0005634,nucleus; GO:0009734,auxin-activated signaling pathway; GO:0007275,multicellular organism development; GO:0040008,regulation of growth; GO:1900140,regulation of seedling development
gene-LOC108809079	3.29667	118.483	5.14471	6.42806e-05	up	--	PREDICTED: uncharacterized protein LOC108809079 [Raphanus sativus]	--
gene-LOC108809082	4.12333	14.03	1.74179	0.000731394	up	--	--
gene-LOC108809083	2.04667	9.85667	2.2433	1.27632e-05	up	K20359 PRA1 family protein 1 | (RefSeq) PRA1 family protein F2-like (A)	PREDICTED: PRA1 family protein F2 [Raphanus sativus]	GO:0005783,endoplasmic reticulum; GO:0010008,endosome membrane; GO:0005794,Golgi apparatus; GO:0016021,integral component of membrane; GO:0005774,vacuolar membrane; GO:0016192,vesicle-mediated transport
gene-LOC108809085	4.78667	33.5133	2.75541	0.00629161	up	K02918 large subunit ribosomal protein L35e | (RefSeq) 60S ribosomal protein L35-1 (A)	BnaAnng13110D [Brassica napus]	GO:0022625,cytosolic large ribosomal subunit; GO:0005730,nucleolus; GO:0009506,plasmodesma; GO:0003729,mRNA binding; GO:0003735,structural constituent of ribosome; GO:0000463,maturation of LSU-rRNA from tricistronic rRNA transcript (SSU-rRNA, 5.8S rRNA, LSU-rRNA); GO:0006412,translation
gene-LOC108809092	53.11	17.76	-1.6204	6.4069e-09	down	--	PREDICTED: uncharacterized protein LOC108809092 [Raphanus sativus]	GO:0016021,integral component of membrane
gene-LOC108809093	44.4233	11.4833	-1.98743	2.21745e-08	down	--	PREDICTED: protein NIM1-INTERACTING 2-like [Raphanus sativus]	GO:0005634,nucleus; GO:0010112,regulation of systemic acquired resistance
gene-LOC108809101	0.0466667	14.8	8.0128	6.24826e-15	up	K04392 Ras-related C3 botulinum toxin substrate 1 | (RefSeq) rac-like GTP-binding protein ARAC2 (A)	PREDICTED: rac-like GTP-binding protein ARAC2 isoform X1 [Raphanus sativus]	GO:0005737,cytoplasm; GO:0005886,plasma membrane; GO:0005525,GTP binding; GO:0003924,GTPase activity; GO:0007264,small GTPase mediated signal transduction
gene-LOC108809102	3.13	8.82333	1.45843	1.38206e-06	up	--	PREDICTED: protein POLYCHOME [Raphanus sativus]	GO:0005634,nucleus; GO:0051301,cell division; GO:0006952,defense response; GO:0042023,DNA endoreduplication; GO:0009960,endosperm development; GO:0009561,megagametogenesis; GO:1904667,negative regulation of ubiquitin protein ligase activity; GO:1900426,positive regulation of defense response to bacterium; GO:0051783,regulation of nuclear division; GO:0010224,response to UV-B; GO:0010091,trichome …
gene-LOC108809106	2.15	5.46	1.30596	0.00688407	up	K07977 Arf/Sar family, other | (RefSeq) probable ADP-ribosylation factor At2g15310 (A)	PREDICTED: probable ADP-ribosylation factor At2g15310 isoform X1 [Raphanus sativus]	GO:0005794,Golgi apparatus; GO:0005525,GTP binding; GO:0015031,protein transport; GO:0007264,small GTPase mediated signal transduction; GO:0016192,vesicle-mediated transport
gene-LOC108809109	62.5433	16.1867	-1.99302	6.25061e-06	down	--	--	--
gene-LOC108809116	2.98333	0.143333	-4.45485	2.44396e-08	down	--	PREDICTED: uncharacterized protein LOC108809116 [Raphanus sativus]	GO:0016021,integral component of membrane
gene-LOC108809122	0.956667	5.30333	2.4452	0.00358424	up	--	PREDICTED: glyceraldehyde-3-phosphate dehydrogenase, testis-specific-like [Raphanus sativus]	GO:0016021,integral component of membrane
gene-LOC108809127	3.9	8.53	1.09707	0.0130608	up	K10661 E3 ubiquitin-protein ligase MARCH6 [EC:2.3.2.27] | (RefSeq) probable E3 ubiquitin ligase SUD1 (A)	PREDICTED: uncharacterized protein LOC108809127 [Raphanus sativus]	GO:0030176,integral component of endoplasmic reticulum membrane; GO:1904264,NA; GO:0004842,ubiquitin-protein transferase activity; GO:0008270,zinc ion binding; GO:0042335,cuticle development; GO:0010143,cutin biosynthetic process; GO:0008299,isoprenoid biosynthetic process; GO:1900490,positive regulation of hydroxymethylglutaryl-CoA reductase (NADPH) activity; GO:0009414,response to water depriva…
gene-LOC108809133	1.3	4.75	1.82578	6.21443e-10	up	K01099 inositol polyphosphate 5-phosphatase INPP5B/F [EC:3.1.3.36] | (RefSeq) type I inositol polyphosphate 5-phosphatase 8 isoform X1 (A)	PREDICTED: type I inositol polyphosphate 5-phosphatase 8 [Raphanus sativus]	GO:0016787,hydrolase activity; GO:0046856,phosphatidylinositol dephosphorylation
gene-LOC108809140	0.673333	2.64	1.94139	3.72367e-05	up	K05909 laccase [EC:1.10.3.2] | (RefSeq) uncharacterized protein LOC111441767 (A)	PREDICTED: aspartic proteinase PCS1-like [Raphanus sativus]	GO:0005783,endoplasmic reticulum; GO:0004190,aspartic-type endopeptidase activity; GO:0008233,peptidase activity; GO:0012501,programmed cell death; GO:0030163,protein catabolic process
gene-LOC108809141	43.0633	14.2733	-1.63914	9.80984e-05	down	--	--	--
gene-LOC108809145	0.09	0.92	3.3288	0.00022374	up	K01213 galacturan 1,4-alpha-galacturonidase [EC:3.2.1.67] | (RefSeq) probable polygalacturonase At1g80170 (A)	PREDICTED: probable polygalacturonase At1g80170 [Raphanus sativus]	GO:0005576,extracellular region; GO:0009505,plant-type cell wall; GO:0004650,polygalacturonase activity; GO:0005975,carbohydrate metabolic process; GO:0071555,cell wall organization
gene-LOC108809146	0.306667	1.69333	2.40297	0.0039849	up	K16221 transcription factor TCP21 (protein CCA1 HIKING EXPEDITION) | (RefSeq) transcription factor TCP7-like (A)	PREDICTED: transcription factor TCP7-like [Raphanus sativus]	GO:0005634,nucleus; GO:0003677,DNA binding; GO:0003700,DNA-binding transcription factor activity; GO:0006355,regulation of transcription, DNA-templated; GO:0006351,transcription, DNA-templated
gene-LOC108809149	4.83667	11.3033	1.20257	0.0159821	up	K21994 LOB domain-containing protein 18 | (RefSeq) LOB domain-containing protein 19-like (A)	PREDICTED: LOB domain-containing protein 38-like [Raphanus sativus]	--
gene-LOC108809150	6.65667	41.39	2.59741	4.65069e-06	up	--	PREDICTED: non-specific lipid-transfer protein-like protein At5g64080 isoform X1 [Raphanus sativus]	GO:0031225,anchored component of membrane; GO:0046658,anchored component of plasma membrane; GO:0008289,lipid binding; GO:0006869,lipid transport
gene-LOC108809167	22.3033	9.49	-1.26368	0.00274932	down	K19037 E3 ubiquitin-protein ligase ATL23 [EC:2.3.2.27] | (RefSeq) E3 ubiquitin-protein ligase ATL23 (A)	PREDICTED: E3 ubiquitin-protein ligase ATL23 [Raphanus sativus]	GO:0016021,integral component of membrane; GO:0046872,metal ion binding; GO:0061630,ubiquitin protein ligase activity; GO:0004842,ubiquitin-protein transferase activity; GO:0043161,proteasome-mediated ubiquitin-dependent protein catabolic process; GO:0016567,protein ubiquitination
gene-LOC108809171	1.13	4.43333	1.92395	0.00083969	up	--	PREDICTED: uncharacterized protein LOC108809171 [Raphanus sativus]	GO:0052635,C-20 gibberellin 2-beta-dioxygenase activity; GO:0046872,metal ion binding; GO:0009686,gibberellin biosynthetic process; GO:0009685,gibberellin metabolic process
gene-LOC108809177	229.837	18.0067	-3.71497	1.11018e-29	down	--	PREDICTED: protein RALF-like 27 [Raphanus sativus]	GO:0048046,apoplast; GO:0005622,intracellular; GO:0005179,hormone activity; GO:0004871,NA; GO:0019722,calcium-mediated signaling; GO:0007267,cell-cell signaling
gene-LOC108809179	0	3.47	7.82075	0.00600321	up	K07973 guanine nucleotide-binding protein subunit gamma, other | (RefSeq) guanine nucleotide-binding protein subunit gamma 2 (A)	PREDICTED: guanine nucleotide-binding protein subunit gamma 2-like [Raphanus sativus]	GO:0005834,heterotrimeric G-protein complex; GO:0005886,plasma membrane; GO:0004871,NA; GO:0010540,basipetal auxin transport; GO:0007186,G protein-coupled receptor signaling pathway; GO:0048527,lateral root development; GO:0018345,protein palmitoylation; GO:0018342,protein prenylation; GO:0009845,seed germination
gene-LOC108809181	0.133333	3.07333	4.60666	0.00169392	up	K07973 guanine nucleotide-binding protein subunit gamma, other | (RefSeq) guanine nucleotide-binding protein subunit gamma 2 (A)	PREDICTED: guanine nucleotide-binding protein subunit gamma 2-like [Raphanus sativus]	GO:0005834,heterotrimeric G-protein complex; GO:0005886,plasma membrane; GO:0004871,NA; GO:0010540,basipetal auxin transport; GO:0007186,G protein-coupled receptor signaling pathway; GO:0048527,lateral root development; GO:0018345,protein palmitoylation; GO:0018342,protein prenylation; GO:0009845,seed germination
gene-LOC108809183	0.826667	3.69667	2.13896	0.000100506	up	K03006 DNA-directed RNA polymerase II subunit RPB1 [EC:2.7.7.6] | (RefSeq) early nodulin-like protein 2 (A)	PREDICTED: early nodulin-like protein 3 [Raphanus sativus]	GO:0031225,anchored component of membrane; GO:0046658,anchored component of plasma membrane; GO:0005886,plasma membrane; GO:0009506,plasmodesma; GO:0009055,electron transfer activity
gene-LOC108809199	0.12	2.39333	4.17758	7.08036e-05	up	K01166 ribonuclease T2 [EC:3.1.27.1] | (RefSeq) ribonuclease 3 (A)	PREDICTED: ribonuclease 3 [Raphanus sativus]	GO:0033897,ribonuclease T2 activity; GO:0003723,RNA binding
gene-LOC108809203	21.3433	138.503	2.66343	1.06161e-11	up	K01626 3-deoxy-7-phosphoheptulonate synthase [EC:2.5.1.54] | (RefSeq) phospho-2-dehydro-3-deoxyheptonate aldolase 1, chloroplastic-like (A)	PREDICTED: phospho-2-dehydro-3-deoxyheptonate aldolase 1, chloroplastic [Raphanus sativus]	GO:0009507,chloroplast; GO:0003849,3-deoxy-7-phosphoheptulonate synthase activity; GO:0009073,aromatic amino acid family biosynthetic process; GO:0009423,chorismate biosynthetic process
gene-LOC108809206	3.06	6.77333	1.10825	0.0123477	up	K01102 pyruvate dehydrogenase phosphatase [EC:3.1.3.43] | (RefSeq) probable protein phosphatase 2C 23 (A)	PREDICTED: probable protein phosphatase 2C 23 [Raphanus sativus]	GO:0005634,nucleus; GO:0005886,plasma membrane; GO:0046872,metal ion binding; GO:0004722,protein serine/threonine phosphatase activity; GO:0048366,leaf development
gene-LOC108809211	4.31	12.77	1.53236	2.55567e-12	up	K12733 peptidyl-prolyl cis-trans isomerase-like 1 [EC:5.2.1.8] | (RefSeq) Cyclophilin-type peptidyl-prolyl cis-trans isomerase, conserved site (A)	PREDICTED: peptidyl-prolyl cis-trans isomerase CYP23 isoform X1 [Raphanus sativus]	GO:0005783,endoplasmic reticulum; GO:0005768,endosome; GO:0005794,Golgi apparatus; GO:0005802,trans-Golgi network; GO:0003755,peptidyl-prolyl cis-trans isomerase activity
gene-LOC108809213	140.123	46.62	-1.63244	8.38128e-05	down	K17795 mitochondrial import inner membrane translocase subunit TIM17 | (RefSeq) hypothetical protein (A)	PREDICTED: outer envelope pore protein 16-1, chloroplastic [Raphanus sativus]	GO:0009507,chloroplast; GO:0009941,chloroplast envelope; GO:0009707,chloroplast outer membrane; GO:0034426,etioplast membrane; GO:0031305,integral component of mitochondrial inner membrane; GO:0005744,TIM23 mitochondrial import inner membrane translocase complex; GO:0009536,plastid; GO:0009527,plastid outer membrane; GO:0046930,pore complex; GO:0005773,vacuole; GO:0015171,amino acid transmembrane…
gene-LOC108809216	167.763	17.94	-3.26402	1.25397e-05	down	--	PREDICTED: protein PLANT CADMIUM RESISTANCE 2-like [Raphanus sativus]	GO:0016021,integral component of membrane; GO:0005886,plasma membrane; GO:0006979,response to oxidative stress
gene-LOC108809219	1.04333	4.93	2.22211	0.000475891	up	--	PREDICTED: uncharacterized protein LOC108809219 [Raphanus sativus]	GO:0016021,integral component of membrane
gene-LOC108809222	0.0533333	1.83333	4.90803	2.02037e-09	up	K15639 PHYB activation tagged suppressor 1 [EC:1.14.-.-] | (RefSeq) cytochrome P450 734A1 (A)	PREDICTED: cytochrome P450 734A1 [Raphanus sativus]	GO:0016021,integral component of membrane; GO:0020037,heme binding; GO:0005506,iron ion binding; GO:0016705,oxidoreductase activity, acting on paired donors, with incorporation or reduction of molecular oxygen; GO:0008395,steroid hydroxylase activity; GO:0010268,brassinosteroid homeostasis; GO:0016131,brassinosteroid metabolic process; GO:0040008,regulation of growth; GO:0009741,response to brass…
gene-LOC108809223	0	6.61	8.90019	5.26055e-09	up	--	--	--
gene-LOC108809225	26.5833	69.1033	1.35656	0.0125088	up	--	PREDICTED: uncharacterized protein LOC108809225 [Raphanus sativus]	--
gene-LOC108809226	1.86	4.02667	1.07166	0.0102912	up	K13963 serpin B | (RefSeq) serpin-Z1-like (A)	PREDICTED: serpin-Z1-like [Raphanus sativus]	GO:0005829,cytosol; GO:0005615,extracellular space; GO:0004867,serine-type endopeptidase inhibitor activity; GO:0006974,cellular response to DNA damage stimulus; GO:0006281,DNA repair
gene-LOC108809232	1.13667	4.29333	1.88479	0.000115546	up	K21630 GATA-type zinc finger protein 1 | (RefSeq) GATA transcription factor 19-like (A)	PREDICTED: GATA transcription factor 20 [Raphanus sativus]	GO:0005634,nucleus; GO:0005667,transcription factor complex; GO:0003682,chromatin binding; GO:0003700,DNA-binding transcription factor activity; GO:0000977,RNA polymerase II regulatory region sequence-specific DNA binding; GO:0001085,RNA polymerase II transcription factor binding; GO:0044212,transcription regulatory region DNA binding; GO:0001228,DNA-binding transcription activator activity, RNA …
gene-LOC108809237	0.0833333	3.02667	5.28248	7.55496e-06	up	--	--
gene-LOC108809242	39.08	0.836667	-5.57911	5.10274e-16	down	K12135 zinc finger protein CONSTANS | (RefSeq) zinc finger protein CONSTANS isoform X2 (A)	PREDICTED: B-box zinc finger protein 18 isoform X1 [Raphanus sativus]	GO:0005634,nucleus; GO:0003700,DNA-binding transcription factor activity; GO:0000989,NA; GO:0008270,zinc ion binding; GO:0070370,cellular heat acclimation; GO:0071483,cellular response to blue light; GO:0010100,negative regulation of photomorphogenesis; GO:0006355,regulation of transcription, DNA-templated; GO:0006351,transcription, DNA-templated
gene-LOC108809243	2.29	15.98	2.7624	0.000128509	up	K14496 abscisic acid receptor PYR/PYL family | (RefSeq) abscisic acid receptor PYL4 (A)	PREDICTED: abscisic acid receptor PYL4 [Raphanus sativus]	GO:0005737,cytoplasm; GO:0005634,nucleus; GO:0005886,plasma membrane; GO:0010427,abscisic acid binding; GO:0042803,protein homodimerization activity; GO:0004864,protein phosphatase inhibitor activity; GO:0004872,NA; GO:0009738,abscisic acid-activated signaling pathway
gene-LOC108809245	0.203333	4.98	4.64635	2.6488e-08	up	K09422 transcription factor MYB, plant | (RefSeq) myb-related protein Myb4 (A)	PREDICTED: myb-related protein Zm1-like isoform X1 [Raphanus sativus]	GO:0005634,nucleus; GO:0003700,DNA-binding transcription factor activity; GO:0000981,DNA-binding transcription factor activity, RNA polymerase II-specific; GO:0043565,sequence-specific DNA binding; GO:0001135,RNA polymerase II transcription regulator recruiting activity; GO:0044212,transcription regulatory region DNA binding; GO:0030154,cell differentiation; GO:0009809,lignin biosynthetic process…
gene-LOC108809247	0.35	3.14667	3.11326	9.87569e-05	up	K04733 interleukin-1 receptor-associated kinase 4 [EC:2.7.11.1] | (RefSeq) probable receptor-like protein kinase At1g30570 (A)	PREDICTED: F-box/kelch-repeat protein At1g26930-like [Raphanus sativus]	GO:0005737,cytoplasm; GO:0005634,nucleus; GO:0005777,peroxisome; GO:0019005,SCF ubiquitin ligase complex; GO:0031625,ubiquitin protein ligase binding; GO:0043161,proteasome-mediated ubiquitin-dependent protein catabolic process; GO:0042787,NA; GO:0030162,regulation of proteolysis
gene-LOC108809251	8.21667	18.0133	1.1109	0.0154743	up	K23490 cytochrome b5 | (RefSeq) cytochrome B5-like protein (A)	PREDICTED: cytochrome B5-like protein [Raphanus sativus]	GO:0016021,integral component of membrane; GO:0020037,heme binding; GO:0046872,metal ion binding
gene-LOC108809255	35.34	4.56333	-2.98806	1.27891e-24	down	K08360 cytochrome b-561 [EC:1.16.5.1] | (RefSeq) probable transmembrane ascorbate ferrireductase 3 (A)	PREDICTED: probable transmembrane ascorbate ferrireductase 3 [Raphanus sativus]	GO:0016021,integral component of membrane; GO:0046872,metal ion binding; GO:0016491,oxidoreductase activity; GO:0055114,oxidation-reduction process
gene-LOC108809257	0.386667	2.74	2.77291	2.35442e-05	up	K20043 clathrin coat assembly protein AP180 | (RefSeq) putative clathrin assembly protein At5g35200 (A)	PREDICTED: dof zinc finger protein DOF2.4 [Raphanus sativus]	GO:0005634,nucleus; GO:0003700,DNA-binding transcription factor activity; GO:0046872,metal ion binding; GO:0043565,sequence-specific DNA binding; GO:0044212,transcription regulatory region DNA binding; GO:0006355,regulation of transcription, DNA-templated; GO:0006351,transcription, DNA-templated
gene-LOC108809258	0.856667	17.88	4.3406	3.54946e-10	up	K09422 transcription factor MYB, plant | (RefSeq) hypothetical protein (A)	PREDICTED: transcription factor RAX3-like [Raphanus sativus]	GO:0005634,nucleus; GO:0003700,DNA-binding transcription factor activity; GO:0000981,DNA-binding transcription factor activity, RNA polymerase II-specific; GO:0043565,sequence-specific DNA binding; GO:0001135,RNA polymerase II transcription regulator recruiting activity; GO:0044212,transcription regulatory region DNA binding; GO:0030154,cell differentiation; GO:0007275,multicellular organism deve…
gene-LOC108809266	19.03	5.45667	-1.85255	0.000113534	down	--	PREDICTED: LOW QUALITY PROTEIN: fasciclin-like arabinogalactan protein 18 [Raphanus sativus]	GO:0005576,extracellular region; GO:0005773,vacuole
gene-LOC108809280	6.37	26.65	2.03108	1.03399e-07	up	K09338 homeobox-leucine zipper protein | (RefSeq) homeobox-leucine zipper protein ATHB-15 isoform X1 (A)	PREDICTED: homeobox-leucine zipper protein ATHB-15-like [Raphanus sativus]	GO:0005634,nucleus; GO:0003677,DNA binding; GO:0008289,lipid binding; GO:0030154,cell differentiation; GO:0006355,regulation of transcription, DNA-templated; GO:0006351,transcription, DNA-templated
gene-LOC108809283	0.453333	1.23667	1.41434	0.011169	up	K21777 G2/mitotic-specific cyclin-B, other | (RefSeq) cyclin-SDS-like (A)	PREDICTED: cyclin-SDS-like [Raphanus sativus]	GO:0005634,nucleus; GO:0051301,cell division; GO:0051026,chiasma assembly; GO:0000724,double-strand break repair via homologous recombination
gene-LOC108809285	0.273333	6.90333	4.66429	9.36318e-07	up	K03327 multidrug resistance protein, MATE family | (RefSeq) MATE efflux family protein 5-like (A)	PREDICTED: protein DETOXIFICATION 15-like [Raphanus sativus]	GO:0016021,integral component of membrane; GO:0015297,antiporter activity; GO:0015238,drug transmembrane transporter activity; GO:0006855,drug transmembrane transport
gene-LOC108809299	10.88	47.4467	2.09232	4.1036e-06	up	--	PREDICTED: CASP-like protein 1B1 [Raphanus sativus]	GO:0016021,integral component of membrane; GO:0005886,plasma membrane; GO:0051536,iron-sulfur cluster binding
gene-LOC108809300	0.753333	8.28667	3.42363	1.75057e-19	up	--	PREDICTED: uncharacterized protein LOC108809300 [Raphanus sativus]	--
gene-LOC108809304	0.763333	12.3067	3.9504	0.000119654	up	--	--
gene-LOC108809308	1.89667	7.68333	1.97672	6.49264e-05	up	--	PREDICTED: uncharacterized protein LOC108809308, partial [Raphanus sativus]	--
gene-LOC108809310	0.0933333	4.87	5.5273	3.50968e-09	up	K10249 elongation of very long chain fatty acids protein 4 [EC:2.3.1.199] | (RefSeq) putative elongation of fatty acids protein DDB_G0272012 (A)	PREDICTED: elongation of fatty acids protein 3-like [Raphanus sativus]	GO:0030176,integral component of endoplasmic reticulum membrane; GO:0009922,fatty acid elongase activity; GO:0071215,cellular response to abscisic acid stimulus; GO:0030497,fatty acid elongation; GO:0034625,fatty acid elongation, monounsaturated fatty acid; GO:0034626,fatty acid elongation, polyunsaturated fatty acid; GO:0019367,fatty acid elongation, saturated fatty acid; GO:0030148,sphingolipid…
gene-LOC108809311	29.91	6.36	-2.27695	1.63181e-16	down	--	PREDICTED: uncharacterized protein LOC108809311 [Raphanus sativus]	GO:0048046,apoplast; GO:0009570,chloroplast stroma; GO:0005829,cytosol; GO:0005886,plasma membrane; GO:0005774,vacuolar membrane; GO:0009737,response to abscisic acid
gene-LOC108809312	3.76333	0.643333	-2.59323	0.00155446	down	K01166 ribonuclease T2 [EC:3.1.27.1] | (RefSeq) ribonuclease 1 (A)	PREDICTED: ribonuclease 1 [Raphanus sativus]	GO:0005618,cell wall; GO:0005576,extracellular region; GO:0005886,plasma membrane; GO:0004540,ribonuclease activity; GO:0033897,ribonuclease T2 activity; GO:0003723,RNA binding; GO:0009718,anthocyanin-containing compound biosynthetic process; GO:0016036,cellular response to phosphate starvation; GO:0009611,response to wounding
gene-LOC108809314	23.1933	11.7133	-1.02767	0.000934272	down	K09699 2-oxoisovalerate dehydrogenase E2 component (dihydrolipoyl transacylase) [EC:2.3.1.168] | (RefSeq) multiple organellar RNA editing factor 3, mitochondrial-like (A)	PREDICTED: multiple organellar RNA editing factor 3, mitochondrial-like [Raphanus sativus]	GO:0005739,mitochondrion; GO:0050897,cobalt ion binding; GO:0080156,mitochondrial mRNA modification; GO:1900864,mitochondrial RNA modification; GO:0006397,mRNA processing
gene-LOC108809315	30.8567	107.373	1.7568	8.76413e-07	up	--	PREDICTED: uncharacterized protein LOC108809315 [Raphanus sativus]	--
gene-LOC108809316	17.81	9.05667	-1.01299	0.00552065	down	K08288 protein kinase C substrate 80K-H | (RefSeq) glucosidase 2 subunit beta (A)	PREDICTED: glucosidase 2 subunit beta [Raphanus sativus]	GO:0005783,endoplasmic reticulum; GO:0042742,defense response to bacterium; GO:0006491,N-glycan processing
gene-LOC108809318	0.0733333	10.2033	6.98484	1.10473e-07	up	K08081 tropinone reductase I [EC:1.1.1.206] | (RefSeq) tropinone reductase homolog At2g30670-like (A)	PREDICTED: tropinone reductase homolog At2g30670-like isoform X2 [Raphanus sativus]	GO:0016491,oxidoreductase activity
gene-LOC108809321	0.33	2.07	2.59109	0.00409457	up	K13265 vestitone reductase [EC:1.1.1.348] | (RefSeq) vestitone reductase (A)	PREDICTED: protein BRI1-5 ENHANCED 1 [Raphanus sativus]	GO:0005737,cytoplasm; GO:0050662,coenzyme binding; GO:0016491,oxidoreductase activity; GO:0016132,brassinosteroid biosynthetic process; GO:0016131,brassinosteroid metabolic process; GO:0007275,multicellular organism development; GO:0010422,regulation of brassinosteroid biosynthetic process; GO:0009646,response to absence of light
gene-LOC108809323	15.7267	125.83	2.96932	6.34817e-06	up	K01870 isoleucyl-tRNA synthetase [EC:6.1.1.5] | (RefSeq) isoleucine--tRNA ligase, chloroplastic/mitochondrial-like (A)	PREDICTED: dirigent protein 23 [Raphanus sativus]	GO:0048046,apoplast; GO:0016853,isomerase activity
gene-LOC108809324	0.15	3.77	4.71324	0.000394184	up	K17895 GATA-binding protein 3 | (RefSeq) GATA transcription factor 9 (A)	PREDICTED: GATA transcription factor 2 [Raphanus sativus]	GO:0005634,nucleus; GO:0005667,transcription factor complex; GO:0003682,chromatin binding; GO:0003700,DNA-binding transcription factor activity; GO:0000977,RNA polymerase II regulatory region sequence-specific DNA binding; GO:0001085,RNA polymerase II transcription factor binding; GO:0001228,DNA-binding transcription activator activity, RNA polymerase II-specific; GO:0008270,zinc ion binding; GO:…
gene-LOC108809326	2.65	9.35333	1.77475	0.0013368	up	--	PREDICTED: uncharacterized protein LOC108809326 isoform X1 [Raphanus sativus]	GO:0016021,integral component of membrane
gene-LOC108809327	0.26	8.57667	4.95864	3.17482e-16	up	--	PREDICTED: transcription factor bHLH150-like [Raphanus sativus]	GO:0005634,nucleus; GO:0003677,DNA binding; GO:0003700,DNA-binding transcription factor activity; GO:0046983,protein dimerization activity; GO:0006355,regulation of transcription, DNA-templated; GO:0006351,transcription, DNA-templated
gene-LOC108809333	8.23667	0.78	-3.43159	0.000176569	down	--	--	--
gene-LOC108809340	0.0466667	0.68	3.85211	2.19521e-05	up	K00924 kinase [EC:2.7.1.-] | (RefSeq) CDPK-related kinase 6-like (A)	PREDICTED: CDPK-related kinase 6-like [Raphanus sativus]	GO:0005737,cytoplasm; GO:0005634,nucleus; GO:0005886,plasma membrane; GO:0009506,plasmodesma; GO:0005524,ATP binding; GO:0009931,calcium-dependent protein serine/threonine kinase activity; GO:0005516,calmodulin binding; GO:0004683,calmodulin-dependent protein kinase activity; GO:0046872,metal ion binding; GO:0004674,protein serine/threonine kinase activity; GO:0009738,abscisic acid-activated sign…
gene-LOC108809345	0.826667	7.1	3.09005	5.21121e-09	up	--	PREDICTED: uncharacterized protein LOC108809345 [Raphanus sativus]	GO:0016021,integral component of membrane
gene-LOC108809346	6.28	29.0633	2.17937	0.000137373	up	--	PREDICTED: VQ motif-containing protein 22-like [Raphanus sativus]	GO:0005634,nucleus
gene-LOC108809349	52.51	14.6867	-1.88419	0.00462981	down	K16818 phospholipase A1 [EC:3.1.1.32] | (RefSeq) phospholipase A(1) DAD1, chloroplastic (A)	PREDICTED: phospholipase A1-Igamma3, chloroplastic [Raphanus sativus]	GO:0009507,chloroplast; GO:0047714,galactolipase activity; GO:0008970,phospholipase A1 activity; GO:0004806,triglyceride lipase activity; GO:0016042,lipid catabolic process
gene-LOC108809354	0.0866667	4.78667	5.81199	7.93145e-08	up	K03006 DNA-directed RNA polymerase II subunit RPB1 [EC:2.7.7.6] | (RefSeq) early nodulin-like protein 2 (A)	PREDICTED: mavicyanin-like [Raphanus sativus]	GO:0009055,electron transfer activity; GO:0046872,metal ion binding
gene-LOC108809357	0.05	4.24	6.41878	4.6859e-13	up	K22697 sphingomyelin synthase-related protein 1 | (RefSeq) phosphatidylinositol:ceramide inositolphosphotransferase 2-like (A)	PREDICTED: phosphatidylinositol:ceramide inositolphosphotransferase 2 [Raphanus sativus]	GO:0016021,integral component of membrane; GO:0005802,trans-Golgi network; GO:0045140,inositol phosphoceramide synthase activity; GO:0006952,defense response; GO:0030148,sphingolipid biosynthetic process
gene-LOC108809358	0.106667	1.53667	3.79564	0.00978608	up	K22736 vacuolar iron transporter family protein | (RefSeq) vacuolar iron transporter homolog 1 (A)	PREDICTED: vacuolar iron transporter homolog 1 [Raphanus sativus]	GO:0016021,integral component of membrane; GO:0016020,membrane; GO:0005774,vacuolar membrane; GO:0005381,iron ion transmembrane transporter activity; GO:0005384,manganese ion transmembrane transporter activity; GO:0030026,cellular manganese ion homeostasis; GO:0071369,cellular response to ethylene stimulus; GO:0071281,cellular response to iron ion; GO:0071732,cellular response to nitric oxide; GO…
gene-LOC108809360	0.19	32.25	7.26871	1.09716e-17	up	--	PREDICTED: cyclin-dependent protein kinase inhibitor SMR1-like [Raphanus sativus]	GO:0005634,nucleus; GO:0004860,protein kinase inhibitor activity; GO:0007049,cell cycle; GO:0042742,defense response to bacterium; GO:0032877,positive regulation of DNA endoreduplication; GO:0090393,sepal giant cell development
gene-LOC108809365	0.313333	3.02333	3.25956	0.00279587	up	K13412 calcium-dependent protein kinase [EC:2.7.11.1] | (RefSeq) calcium-dependent protein kinase 12-like (A)	PREDICTED: calcium-dependent protein kinase 12-like [Raphanus sativus]	GO:0005737,cytoplasm; GO:0005634,nucleus; GO:0005524,ATP binding; GO:0005509,calcium ion binding; GO:0009931,calcium-dependent protein serine/threonine kinase activity; GO:0005516,calmodulin binding; GO:0004683,calmodulin-dependent protein kinase activity; GO:0009738,abscisic acid-activated signaling pathway; GO:0035556,intracellular signal transduction; GO:0018105,peptidyl-serine phosphorylation…
gene-LOC108809366	0.01	1.08667	6.49372	0.000149519	up	K13412 calcium-dependent protein kinase [EC:2.7.11.1] | (RefSeq) calcium-dependent protein kinase 12-like (A)	PREDICTED: calcium-dependent protein kinase 12-like [Raphanus sativus]	GO:0005737,cytoplasm; GO:0005634,nucleus; GO:0005524,ATP binding; GO:0005509,calcium ion binding; GO:0009931,calcium-dependent protein serine/threonine kinase activity; GO:0005516,calmodulin binding; GO:0004683,calmodulin-dependent protein kinase activity; GO:0009738,abscisic acid-activated signaling pathway; GO:0035556,intracellular signal transduction; GO:0018105,peptidyl-serine phosphorylation…
gene-LOC108809367	0	2.02333	8.25037	2.36697e-08	up	K04628 ceramide galactosyltransferase [EC:2.4.1.47] | (RefSeq) UDP-glucose iridoid glucosyltransferase-like (A)	PREDICTED: LOW QUALITY PROTEIN: UDP-glycosyltransferase 76E5-like [Raphanus sativus]	GO:0043231,intracellular membrane-bounded organelle; GO:0080043,quercetin 3-O-glucosyltransferase activity; GO:0080044,quercetin 7-O-glucosyltransferase activity; GO:0008152,metabolic process
gene-LOC108809368	0.143333	4.21	4.78175	0.000837452	up	--	PREDICTED: uncharacterized protein LOC108809368 [Raphanus sativus]	--
gene-LOC108809369	0	4.95	8.62224	2.33173e-05	up	--	PREDICTED: casparian strip membrane protein 6 [Raphanus sativus]	GO:0016021,integral component of membrane; GO:0005886,plasma membrane; GO:0071555,cell wall organization
gene-LOC108809377	1.95	22.2267	3.45307	1.08346e-05	up	K18485 myogenic factor 6 | (RefSeq) transcription factor bHLH96 (A)	PREDICTED: transcription factor bHLH99 [Raphanus sativus]	GO:0005634,nucleus; GO:0003677,DNA binding; GO:0003700,DNA-binding transcription factor activity; GO:0046983,protein dimerization activity; GO:0006355,regulation of transcription, DNA-templated; GO:0006351,transcription, DNA-templated
gene-LOC108809379	26.5667	9.27	-1.54838	3.64651e-07	down	--	--
gene-LOC108809380	4.83667	12.6467	1.35275	1.17841e-07	up	K23339 protein yippee-like 5 | (RefSeq) hypothetical protein (A)	PREDICTED: protein yippee-like At3g11230 [Raphanus sativus]	GO:0046872,metal ion binding
gene-LOC108809381	25.3967	70.5333	1.4396	0.000433351	up	K09422 transcription factor MYB, plant | (RefSeq) transcription factor MYB13 (A)	PREDICTED: myb-related protein Myb4 [Raphanus sativus]	GO:0005634,nucleus; GO:0003700,DNA-binding transcription factor activity; GO:0000981,DNA-binding transcription factor activity, RNA polymerase II-specific; GO:0043565,sequence-specific DNA binding; GO:0001135,RNA polymerase II transcription regulator recruiting activity; GO:0044212,transcription regulatory region DNA binding; GO:0030154,cell differentiation; GO:0007275,multicellular organism deve…
gene-LOC108809383	0.0766667	1.23333	3.93929	3.66057e-06	up	K04733 interleukin-1 receptor-associated kinase 4 [EC:2.7.11.1] | (RefSeq) probable LRR receptor-like protein kinase At1g51890 isoform X1 (A)	PREDICTED: putative leucine-rich repeat receptor-like serine/threonine-protein kinase At2g14440 [Raphanus sativus]	GO:0016021,integral component of membrane; GO:0005886,plasma membrane; GO:0005524,ATP binding; GO:0004674,protein serine/threonine kinase activity
gene-LOC108809390	0.386667	6.32333	3.96846	5.09709e-10	up	--	--
gene-LOC108809393	0.743333	12.4067	4.0124	4.10517e-09	up	K09286 EREBP-like factor | (RefSeq) EREB109; ethylene-responsive transcription factor RAP2-13-like (A)	PREDICTED: ethylene-responsive transcription factor ERF003-like [Raphanus sativus]	GO:0005634,nucleus; GO:0003677,DNA binding; GO:0003700,DNA-binding transcription factor activity; GO:0009873,ethylene-activated signaling pathway; GO:0006351,transcription, DNA-templated
gene-LOC108809394	0.15	1.12667	2.867	0.000268075	up	K09422 transcription factor MYB, plant | (RefSeq) transcription factor MYB25-like (A)	PREDICTED: uncharacterized protein LOC108809394 [Raphanus sativus]	GO:0005634,nucleus; GO:0003700,DNA-binding transcription factor activity; GO:0000981,DNA-binding transcription factor activity, RNA polymerase II-specific; GO:0043565,sequence-specific DNA binding; GO:0001135,RNA polymerase II transcription regulator recruiting activity; GO:0044212,transcription regulatory region DNA binding; GO:0030154,cell differentiation; GO:0009555,pollen development; GO:0006…
gene-LOC108809399	0.753333	4.44667	2.51016	0.0038727	up	K04733 interleukin-1 receptor-associated kinase 4 [EC:2.7.11.1] | (RefSeq) probable receptor-like protein kinase At5g47070 (A)	PREDICTED: probable serine/threonine-protein kinase NAK [Raphanus sativus]	GO:0005886,plasma membrane; GO:0005524,ATP binding; GO:0004675,transmembrane receptor protein serine/threonine kinase activity; GO:0007166,cell surface receptor signaling pathway; GO:0042742,defense response to bacterium; GO:0052033,pathogen-associated molecular pattern dependent induction by symbiont of host innate immune response; GO:0002221,pattern recognition receptor signaling pathway; GO:00…
gene-LOC108809400	5.43333	12.8267	1.21297	0.00222565	up	K15730 cytosolic prostaglandin-E synthase [EC:5.3.99.3] | (RefSeq) uncharacterized protein At3g03773 (A)	PREDICTED: uncharacterized protein At3g03773 [Raphanus sativus]	--
gene-LOC108809408	5.16333	1.23333	-2.08562	0.000191497	down	K01870 isoleucyl-tRNA synthetase [EC:6.1.1.5] | (RefSeq) hypothetical protein (A)	PREDICTED: transcription repressor OFP7-like [Raphanus sativus]	GO:0005634,nucleus; GO:0005886,plasma membrane; GO:0045892,negative regulation of transcription, DNA-templated; GO:0006351,transcription, DNA-templated
gene-LOC108809410	0.683333	55.7967	6.31835	2.10271e-37	up	--	PREDICTED: uncharacterized protein LOC108809410 [Raphanus sativus]	--
gene-LOC108809420	0	1.36	7.66327	5.20672e-06	up	K08026 one cut domain, family member 1, hepatocyte nuclear factor 6 | (RefSeq) probable transcription factor KAN2 (A)	PREDICTED: myb family transcription factor PHL8 [Raphanus sativus]	GO:0005634,nucleus; GO:0003677,DNA binding; GO:0003700,DNA-binding transcription factor activity; GO:0006355,regulation of transcription, DNA-templated; GO:0006351,transcription, DNA-templated
gene-LOC108809422	0	2.90667	8.40099	2.23958e-06	up	--	PREDICTED: uncharacterized protein LOC108809422 [Raphanus sativus]	--
gene-LOC108809423	0.126667	2.36	4.09813	2.47604e-06	up	K15407 queuine tRNA-ribosyltransferase subunit QTRTD1 [EC:2.4.2.29] | (RefSeq) hypothetical protein (A)	PREDICTED: uncharacterized protein LOC108809423 [Raphanus sativus]	GO:0016021,integral component of membrane; GO:0008270,zinc ion binding
gene-LOC108809426	50.5567	0.833333	-5.97372	5.54029e-23	down	K00521 ferric-chelate reductase [EC:1.16.1.7] | (RefSeq) ferric reduction oxidase 7, chloroplastic-like (A)	PREDICTED: putative NAC domain-containing protein 61 [Raphanus sativus]	GO:0005634,nucleus; GO:0003677,DNA binding; GO:0006355,regulation of transcription, DNA-templated; GO:0006351,transcription, DNA-templated
gene-LOC108809427	0.396667	9.23333	4.47493	0.000183568	up	K03676 glutaredoxin 3 | (RefSeq) monothiol glutaredoxin-S9-like (A)	PREDICTED: monothiol glutaredoxin-S9-like [Raphanus sativus]	GO:0005737,cytoplasm; GO:0051537,2 iron, 2 sulfur cluster binding; GO:0009055,electron transfer activity; GO:0046872,metal ion binding; GO:0015035,protein disulfide oxidoreductase activity; GO:0045454,cell redox homeostasis
gene-LOC108809433	0.113333	5.97333	5.79931	3.5218e-10	up	--	PREDICTED: germin-like protein subfamily 3 member 2 [Raphanus sativus]	GO:0048046,apoplast; GO:0005618,cell wall; GO:0030145,manganese ion binding; GO:0045735,nutrient reservoir activity
gene-LOC108809434	0.41	16.3433	5.26575	8.94478e-16	up	--	heavy metal-associated isoprenylated plant protein 31 isoform X1 [Capsella rubella]	GO:0005737,cytoplasm; GO:0046914,transition metal ion binding; GO:0046916,cellular transition metal ion homeostasis; GO:0030001,metal ion transport
gene-LOC108809437	0.183333	1.99667	3.40075	7.97065e-08	up	K03362 F-box and WD-40 domain protein 1/11 | (RefSeq) protein JINGUBANG-like (A)	PREDICTED: myosin heavy chain kinase B-like [Raphanus sativus]	GO:0005737,cytoplasm; GO:0005634,nucleus; GO:0009846,pollen germination
gene-LOC108809441	0.106667	12.2467	6.79268	6.76752e-10	up	K08654 proprotein convertase subtilisin/kexin type 5 [EC:3.4.21.-] | (RefSeq) uncharacterized protein LOC104445957 (A)	PREDICTED: uncharacterized protein LOC108809441 [Raphanus sativus]	GO:0009561,megagametogenesis; GO:0055046,microgametogenesis
gene-LOC108809442	0.126667	7.65	5.83454	5.97669e-13	up	K01051 pectinesterase [EC:3.1.1.11] | (RefSeq) probable pectinesterase 68 (A)	PREDICTED: probable pectinesterase 68 isoform X1 [Raphanus sativus]	GO:0005618,cell wall; GO:0005576,extracellular region; GO:0045330,aspartyl esterase activity; GO:0030599,pectinesterase activity; GO:0042545,cell wall modification; GO:0045490,pectin catabolic process
gene-LOC108809443	0.0733333	1.26	4.11322	0.0023598	up	K01369 legumain [EC:3.4.22.34] | (RefSeq) vacuolar-processing enzyme alpha-isozyme isoform X1 (A)	PREDICTED: vacuolar-processing enzyme alpha-isozyme isoform X1 [Raphanus sativus]	GO:0000326,protein storage vacuole; GO:0004197,cysteine-type endopeptidase activity; GO:0051603,proteolysis involved in cellular protein catabolic process; GO:0006624,vacuolar protein processing
gene-LOC108809448	0.283333	4.35667	3.88202	3.65556e-10	up	--	PREDICTED: uncharacterized protein LOC108809448 [Raphanus sativus]	GO:0016021,integral component of membrane
gene-LOC108809449	0.453333	5.69333	3.61896	9.19172e-15	up	K22832 1,3-beta-glucanosyltransferase GAS1 [EC:2.4.1.-] | (RefSeq) glucan endo-1,3-beta-glucosidase 3 (A)	PREDICTED: PLASMODESMATA CALLOSE-BINDING PROTEIN 4-like [Raphanus sativus]	GO:0031225,anchored component of membrane; GO:0046658,anchored component of plasma membrane; GO:0009506,plasmodesma; GO:0001872,(1->3)-beta-D-glucan binding; GO:0004553,hydrolase activity, hydrolyzing O-glycosyl compounds; GO:0030247,polysaccharide binding
gene-LOC108809452	0	1.41	7.40705	5.33946e-07	up	K05278 flavonol synthase [EC:1.14.11.23] | (RefSeq) flavonol synthase/flavanone 3-hydroxylase (A)	PREDICTED: probable 2-oxoglutarate-dependent dioxygenase At3g49630 isoform X1 [Raphanus sativus]	GO:0051213,dioxygenase activity; GO:0046872,metal ion binding; GO:0009267,cellular response to starvation
gene-LOC108809454	1.64333	0.136667	-3.69379	0.000820802	down	K05747 Wiskott-Aldrich syndrome protein | (RefSeq) formin-like protein 5 (A)	PREDICTED: ninja-family protein AFP3-like [Raphanus sativus]	GO:0005634,nucleus; GO:0007165,signal transduction
gene-LOC108809456	1.91333	3.94333	1.00636	4.67408e-05	up	K11111 telomeric repeat-binding factor 2 | (RefSeq) tacs1; terminal acidic SANT 1 (A)	PREDICTED: uncharacterized protein LOC108809456 [Raphanus sativus]	GO:0000781,chromosome, telomeric region; GO:0000783,nuclear telomere cap complex; GO:0003677,DNA binding; GO:0003691,double-stranded telomeric DNA binding; GO:0042162,telomeric DNA binding; GO:0006355,regulation of transcription, DNA-templated; GO:0000723,telomere maintenance; GO:0031627,telomeric loop formation; GO:0006351,transcription, DNA-templated
gene-LOC108809457	1.14667	7.85333	2.72119	5.30493e-07	up	K06130 lysophospholipase II [EC:3.1.1.5] | (RefSeq) acyl-protein thioesterase 2-like (A)	PREDICTED: acyl-protein thioesterase 1-like [Raphanus sativus]	GO:0005737,cytoplasm; GO:0052689,carboxylic ester hydrolase activity; GO:0008474,palmitoyl-(protein) hydrolase activity; GO:0006631,fatty acid metabolic process; GO:0002084,protein depalmitoylation
gene-LOC108809458	0.0233333	3.44	7.12148	4.46632e-09	up	K20716 mitogen-activated protein kinase kinase kinase 17/18 | (RefSeq) mitogen-activated protein kinase kinase kinase 18-like (A)	PREDICTED: mitogen-activated protein kinase kinase kinase YODA-like [Raphanus sativus]	GO:0005737,cytoplasm; GO:0005634,nucleus; GO:0005524,ATP binding; GO:0004709,MAP kinase kinase kinase activity; GO:0004674,protein serine/threonine kinase activity; GO:0004702,NA; GO:0009738,abscisic acid-activated signaling pathway; GO:0032147,activation of protein kinase activity; GO:0007346,regulation of mitotic cell cycle; GO:0009737,response to abscisic acid; GO:0006970,response to osmotic s…
gene-LOC108809459	1.28	4.55333	1.80327	0.00316647	up	K19040 E3 ubiquitin-protein ligase ATL10/75/76/77/78 [EC:2.3.2.27] | (RefSeq) hypothetical protein (A)	PREDICTED: probable E3 ubiquitin-protein ligase ATL44 [Raphanus sativus]	GO:0016021,integral component of membrane; GO:0046872,metal ion binding; GO:0061630,ubiquitin protein ligase activity; GO:0043161,proteasome-mediated ubiquitin-dependent protein catabolic process
gene-LOC108809468	0	8.02	9.44165	4.67236e-12	up	--	--	--
gene-LOC108809470	89.7867	18.3367	-2.32568	0.00043474	down	--	PREDICTED: uncharacterized protein LOC108809470 [Raphanus sativus]	--
gene-LOC108809471	0.343333	4.24667	3.62234	0.00117341	up	K17604 zinc finger SWIM domain-containing protein 3 | (RefSeq) protein FAR1-RELATED SEQUENCE 5-like (A)	PREDICTED: nicotinamidase 2-like [Raphanus sativus]	GO:0008936,nicotinamidase activity; GO:0019674,NAD metabolic process; GO:0019363,pyridine nucleotide biosynthetic process
gene-LOC108809472	4.89	23.33	2.20907	0.000955815	up	--	PREDICTED: uncharacterized protein LOC108809472 [Raphanus sativus]	--
gene-LOC108809474	0	2.32667	8.76233	4.36824e-06	up	K08176 MFS transporter, PHS family, inorganic phosphate transporter | (RefSeq) probable inorganic phosphate transporter 1-3 (A)	PREDICTED: probable inorganic phosphate transporter 1-3 [Raphanus sativus]	GO:0005887,integral component of plasma membrane; GO:0005886,plasma membrane; GO:0005315,inorganic phosphate transmembrane transporter activity; GO:0015293,symporter activity; GO:0006817,phosphate ion transport
gene-LOC108809476	62.3233	0.34	-7.53086	3.68755e-39	down	K19939 Rab effector Noc2 | (RefSeq) POPTRDRAFT_568988; hypothetical protein (A)	PREDICTED: B-box domain protein 31 [Raphanus sativus]	GO:0005634,nucleus; GO:0003700,DNA-binding transcription factor activity; GO:0030674,protein binding, bridging; GO:0008270,zinc ion binding; GO:0007623,circadian rhythm; GO:0009909,regulation of flower development; GO:0006355,regulation of transcription, DNA-templated; GO:0010224,response to UV-B
gene-LOC108809477	0.25	12.8267	5.68488	9.7266e-12	up	K03671 thioredoxin 1 | (RefSeq) thioredoxin H1 (A)	PREDICTED: thioredoxin H1-like [Raphanus sativus]	GO:0048046,apoplast; GO:0005829,cytosol; GO:0008047,enzyme activator activity; GO:0016671,oxidoreductase activity, acting on a sulfur group of donors, disulfide as acceptor; GO:0015035,protein disulfide oxidoreductase activity; GO:0047134,protein-disulfide reductase activity; GO:0004791,thioredoxin-disulfide reductase activity; GO:0045454,cell redox homeostasis; GO:0034599,cellular response to ox…
gene-LOC108809478	3.59667	10.46	1.49516	0.00282087	up	K14411 RNA-binding protein Musashi | (RefSeq) protein gar2 (A)	PREDICTED: protein IQ-DOMAIN 1 isoform X1 [Raphanus sativus]	GO:0005737,cytoplasm; GO:0005874,microtubule; GO:0005634,nucleus; GO:0005516,calmodulin binding; GO:0008017,microtubule binding
gene-LOC108809479	13.39	6.01	-1.19297	0.0113325	down	--	PREDICTED: reactive oxygen species modulator 1-like [Raphanus sativus]	GO:0016021,integral component of membrane
gene-LOC108809482	1.05333	27.83	4.70624	1.10674e-29	up	--	PREDICTED: zinc finger protein 5-like [Raphanus sativus]	GO:0005634,nucleus; GO:0003700,DNA-binding transcription factor activity; GO:0046872,metal ion binding; GO:0044212,transcription regulatory region DNA binding; GO:0009736,cytokinin-activated signaling pathway; GO:0009873,ethylene-activated signaling pathway; GO:0009740,gibberellic acid mediated signaling pathway; GO:0048510,regulation of timing of transition from vegetative to reproductive phase;…
gene-LOC108809485	19.7567	2.10667	-3.27418	1.9775e-07	down	--	--	--
gene-LOC108809489	19.8167	95.8033	2.24944	0.00809233	up	K07305 peptide-methionine (R)-S-oxide reductase [EC:1.8.4.12] | (RefSeq) peptide methionine sulfoxide reductase B9 (A)	PREDICTED: peptide methionine sulfoxide reductase B9-like [Raphanus sativus]	GO:0005829,cytosol; GO:0046872,metal ion binding; GO:0033743,peptide-methionine (R)-S-oxide reductase activity; GO:0030091,protein repair; GO:0006979,response to oxidative stress
gene-LOC108809495	0.343333	2.68333	2.93808	2.85675e-10	up	K13422 transcription factor MYC2 | (RefSeq) transcription factor MYC2 (A)	PREDICTED: transcription factor bHLH10-like [Raphanus sativus]	GO:0005634,nucleus; GO:0003677,DNA binding; GO:0003700,DNA-binding transcription factor activity; GO:0046983,protein dimerization activity; GO:0048658,anther wall tapetum development; GO:0052543,callose deposition in cell wall; GO:0009555,pollen development; GO:0006355,regulation of transcription, DNA-templated; GO:0006351,transcription, DNA-templated
gene-LOC108809497	18.4333	103.797	2.46066	0.000288593	up	--	PREDICTED: extensin [Raphanus sativus]	--
gene-LOC108809498	22.2867	0.296667	-6.28389	3.16701e-17	down	K00521 ferric-chelate reductase [EC:1.16.1.7] | (RefSeq) ferric reduction oxidase 7, chloroplastic-like (A)	PREDICTED: NAC domain-containing protein 35-like [Raphanus sativus]	GO:0005634,nucleus; GO:0043565,sequence-specific DNA binding; GO:1901002,positive regulation of response to salt stress; GO:1902584,positive regulation of response to water deprivation; GO:0045893,positive regulation of transcription, DNA-templated; GO:0006351,transcription, DNA-templated
gene-LOC108809499	3.42667	12.7333	1.84265	0.00282654	up	K07025 putative hydrolase of the HAD superfamily | (RefSeq) BNAC04G12610D; uncharacterized protein C24B11.05 (A)	PREDICTED: LOW QUALITY PROTEIN: uncharacterized protein C24B11.05 [Raphanus sativus]	--
gene-LOC108809500	1.68667	17.4833	3.35654	1.7638e-06	up	K05909 laccase [EC:1.10.3.2] | (RefSeq) uncharacterized protein LOC109002717 (A)	PREDICTED: lachrymatory-factor synthase [Raphanus sativus]	GO:0005773,vacuole
gene-LOC108809501	0.756667	6.82	3.1118	3.08209e-08	up	--	PREDICTED: protein MIZU-KUSSEI 1 [Raphanus sativus]	GO:0032541,cortical endoplasmic reticulum; GO:0005737,cytoplasm; GO:0005783,endoplasmic reticulum; GO:0005789,endoplasmic reticulum membrane; GO:0016020,membrane; GO:0009658,chloroplast organization; GO:0010274,hydrotropism
gene-LOC108809505	0.333333	3.27667	3.29469	0.000423135	up	--	PREDICTED: uncharacterized protein LOC108809505 [Raphanus sativus]	GO:0016021,integral component of membrane
gene-LOC108809506	0.983333	12.9367	3.66355	9.72826e-11	up	--	PREDICTED: uncharacterized protein LOC108809506 [Raphanus sativus]	--
gene-LOC108809508	0.166667	1.98333	3.62152	0.00319584	up	K19882 O-palmitoleoyl-L-serine hydrolase [EC:3.1.1.98] | (RefSeq) pectin acetylesterase 5-like isoform X1 (A)	PREDICTED: pectin acetylesterase 5-like [Raphanus sativus]	GO:0005576,extracellular region; GO:0009505,plant-type cell wall; GO:0052793,pectin acetylesterase activity; GO:0071555,cell wall organization
gene-LOC108809509	0.19	3.47667	4.15123	1.05311e-05	up	K03350 anaphase-promoting complex subunit 3 | (RefSeq) hypothetical protein (A)	PREDICTED: uncharacterized protein LOC108809509 [Raphanus sativus]	--
gene-LOC108809511	25.0967	68.04	1.41582	0.0035521	up	--	PREDICTED: succinate dehydrogenase subunit 7A, mitochondrial-like [Raphanus sativus]	GO:0048046,apoplast; GO:0005749,mitochondrial respiratory chain complex II, succinate dehydrogenase complex (ubiquinone); GO:0005739,mitochondrion; GO:0045273,respiratory chain complex II; GO:0006099,tricarboxylic acid cycle
gene-LOC108809512	9.03333	3.66333	-1.32791	0.00597256	down	--	PREDICTED: uncharacterized protein LOC108809512 [Raphanus sativus]	--
gene-LOC108809513	0.346667	12.26	5.11371	1.90084e-08	up	K12130 pseudo-response regulator 5 | (RefSeq) two-component response regulator-like APRR5 isoform X1 (A)	PREDICTED: zinc finger protein CONSTANS-LIKE 6 isoform X1 [Raphanus sativus]	GO:0009507,chloroplast; GO:0005634,nucleus; GO:0045036,protein targeting to chloroplast; GO:0006355,regulation of transcription, DNA-templated
gene-LOC108809515	0.04	2.13	5.68905	0.000395015	up	K12356 coniferyl-alcohol glucosyltransferase [EC:2.4.1.111] | (RefSeq) UDP-glycosyltransferase 72E3-like (A)	PREDICTED: UDP-glycosyltransferase 72E2 [Raphanus sativus]	GO:0043231,intracellular membrane-bounded organelle; GO:0047209,coniferyl-alcohol glucosyltransferase activity; GO:0102359,daphnetin 4-O-beta-glucosyltransferase activity; GO:0102361,esculetin 4-O-beta-glucosyltransferase activity; GO:0047218,hydroxycinnamate 4-beta-glucosyltransferase activity; GO:0080043,quercetin 3-O-glucosyltransferase activity; GO:0080044,quercetin 7-O-glucosyltransferase ac…
gene-LOC108809517	0.0933333	1.11	3.56695	0.00104364	up	--	PREDICTED: uncharacterized protein LOC108809517 [Raphanus sativus]	--
gene-LOC108809523	13.0633	4.23667	-1.66533	8.97651e-07	down	--	PREDICTED: uncharacterized protein LOC108809523 [Raphanus sativus]	--
gene-LOC108809525	0.0133333	9.98333	9.18791	7.76795e-08	up	K14611 solute carrier family 23 (nucleobase transporter), member 1/2 | (RefSeq) nucleobase-ascorbate transporter 3-like (A)	PREDICTED: uncharacterized protein LOC108809525 [Raphanus sativus]	--
gene-LOC108809527	0.03	1.79667	5.70126	6.47207e-05	up	--	--	--
gene-LOC108809528	0.126667	24.68	7.51214	3.78025e-20	up	--	PREDICTED: protein SULFUR DEFICIENCY-INDUCED 1 [Raphanus sativus]	GO:0090568,nuclear transcriptional repressor complex; GO:0010438,cellular response to sulfur starvation; GO:0010439,regulation of glucosinolate biosynthetic process; GO:0006792,regulation of sulfur utilization
gene-LOC108809529	4.31	17.6467	1.98938	3.94205e-07	up	K08059 interferon, gamma-inducible protein 30 | (RefSeq) gamma-interferon-inducible lysosomal thiol reductase (A)	PREDICTED: gamma-interferon-inducible lysosomal thiol reductase [Raphanus sativus]	--
gene-LOC108809532	0.773333	131.823	7.3579	3.70621e-14	up	--	uncharacterized protein LOC106395240 [Brassica napus]	--
gene-LOC108809534	2.02333	15.28	2.86467	0.000189676	up	--	PREDICTED: rubisco accumulation factor 2, chloroplastic-like [Raphanus sativus]	GO:0009507,chloroplast; GO:0009570,chloroplast stroma; GO:0080158,NA
gene-LOC108809535	0.383333	16.52	5.35278	1.13466e-07	up	K13448 calcium-binding protein CML | (RefSeq) probable calcium-binding protein CML18 (A)	PREDICTED: probable calcium-binding protein CML18 [Raphanus sativus]	GO:0000325,plant-type vacuole; GO:0005509,calcium ion binding; GO:0043269,regulation of ion transport
gene-LOC108809536	0.483333	5.83333	3.56479	2.86117e-06	up	--	--	--
gene-LOC108809544	0.353333	3.36667	3.21272	0.00628552	up	K09422 transcription factor MYB, plant | (RefSeq) transcription factor MYB86-like (A)	PREDICTED: transcription repressor MYB6-like [Raphanus sativus]	GO:0005634,nucleus; GO:0000981,DNA-binding transcription factor activity, RNA polymerase II-specific; GO:0043565,sequence-specific DNA binding; GO:0001135,RNA polymerase II transcription regulator recruiting activity; GO:0044212,transcription regulatory region DNA binding; GO:0030154,cell differentiation; GO:0006357,regulation of transcription by RNA polymerase II; GO:0006351,transcription, DNA-t…
gene-LOC108809545	0.166667	2.46667	3.80076	3.59172e-08	up	K13681 xyloglucan fucosyltransferase [EC:2.4.1.-] | (RefSeq) probable fucosyltransferase 5 (A)	PREDICTED: probable fucosyltransferase 5 [Raphanus sativus]	GO:0005794,Golgi apparatus; GO:0032580,Golgi cisterna membrane; GO:0016021,integral component of membrane; GO:0008417,fucosyltransferase activity; GO:0008107,galactoside 2-alpha-L-fucosyltransferase activity; GO:0071555,cell wall organization; GO:0009832,plant-type cell wall biogenesis; GO:0006486,protein glycosylation; GO:0009969,xyloglucan biosynthetic process
gene-LOC108809550	0.853333	4.63333	2.38893	0.000846552	up	K07195 exocyst complex component 7 | (RefSeq) exocyst complex component EXO70A1-like (A)	PREDICTED: exocyst complex component EXO70A1 [Raphanus sativus]	GO:0005829,cytosol; GO:0012505,endomembrane system; GO:0000145,exocyst; GO:0016020,membrane; GO:0005634,nucleus; GO:0045335,phagocytic vesicle; GO:0031982,vesicle; GO:0006952,defense response; GO:0006887,exocytosis; GO:1900426,positive regulation of defense response to bacterium; GO:0009617,response to bacterium; GO:0009620,response to fungus; GO:0002237,response to molecule of bacterial origin
gene-LOC108809551	0.0533333	3.34	5.82389	0.00027137	up	--	--
gene-LOC108809555	0.21	0.82	1.90376	0.00755443	up	K09566 peptidyl-prolyl isomerase G (cyclophilin G) [EC:5.2.1.8] | (RefSeq) uncharacterized protein LOC109819575 (A)	PREDICTED: uncharacterized protein LOC108809555 [Raphanus sativus]	GO:0005516,calmodulin binding
gene-LOC108809558	0.443333	2.33	2.37598	7.18885e-05	up	--	PREDICTED: uncharacterized protein LOC108809558 [Raphanus sativus]	--
gene-LOC108809563	1.18	7.85333	2.70867	0.000178676	up	K14686 solute carrier family 31 (copper transporter), member 1 | (RefSeq) copper transporter 4 (A)	PREDICTED: copper transporter 4 [Raphanus sativus]	GO:0016021,integral component of membrane; GO:0005375,copper ion transmembrane transporter activity
gene-LOC108809565	0.31	5.19667	4.00149	7.48392e-11	up	--	PREDICTED: uncharacterized protein LOC108809565 [Raphanus sativus]	GO:0046910,pectinesterase inhibitor activity
gene-LOC108809567	0.0133333	1.08	6.57561	0.000416515	up	--	PREDICTED: uncharacterized protein LOC108809567 [Raphanus sativus]	GO:0016021,integral component of membrane
gene-LOC108809571	0.113333	7.89	5.9856	7.37208e-11	up	--	PREDICTED: uncharacterized protein LOC108809571 [Raphanus sativus]	--
gene-LOC108809577	0.936667	4.59333	2.26605	3.33096e-08	up	K21777 G2/mitotic-specific cyclin-B, other | (RefSeq) cyclin-B1-3 (A)	PREDICTED: cyclin-B1-3-like [Raphanus sativus]	GO:0005634,nucleus; GO:0007049,cell cycle; GO:0051301,cell division
gene-LOC108809578	0.27	2.07667	2.97218	0.00324649	up	K19748 RAB6-interacting golgin | (RefSeq) hypothetical protein (A)	PREDICTED: uncharacterized protein LOC108809578 [Raphanus sativus]	--
gene-LOC108809579	0.156667	0.8	2.31118	0.00354897	up	--	PREDICTED: uncharacterized protein LOC108809579 [Raphanus sativus]	GO:0016021,integral component of membrane; GO:0016757,transferase activity, transferring glycosyl groups; GO:0006004,fucose metabolic process; GO:0006486,protein glycosylation
gene-LOC108809589	2.07333	8.34333	1.96095	0.00311592	up	--	PREDICTED: uncharacterized protein LOC108809589 [Raphanus sativus]	--
gene-LOC108809595	511.857	10.0133	-5.73046	3.34071e-22	down	--	PREDICTED: protein RALF-like 27 [Raphanus sativus]	GO:0048046,apoplast; GO:0005622,intracellular; GO:0005179,hormone activity; GO:0004871,NA; GO:0019722,calcium-mediated signaling; GO:0007267,cell-cell signaling
gene-LOC108809596	0.0633333	0.806667	3.77472	0.000125133	up	K14329 agmatine coumaroyltransferase [EC:2.3.1.64 2.3.1.-] | (RefSeq) AACT1; anthocyanin 5-aromatic acyltransferase 1 (A)	PREDICTED: BAHD acyltransferase At3g29680-like [Raphanus sativus]	GO:0016747,transferase activity, transferring acyl groups other than amino-acyl groups
gene-LOC108809599	0	79.07	12.3535	6.80768e-15	up	--	PREDICTED: protein EARLY FLOWERING 4 [Brassica rapa]	GO:0005634,nucleus; GO:0042803,protein homodimerization activity; GO:0009649,entrainment of circadian clock; GO:0009908,flower development; GO:0009648,photoperiodism; GO:0048573,photoperiodism, flowering; GO:0042753,positive regulation of circadian rhythm; GO:0010017,red or far-red light signaling pathway; GO:0009585,red, far-red light phototransduction; GO:0009909,regulation of flower developmen…
gene-LOC108809600	17.2933	1.62333	-3.4569	3.07742e-10	down	--	PREDICTED: phosphoglycerate mutase-like protein [Raphanus sativus]	GO:0005829,cytosol
gene-LOC108809606	0	2.39	7.64582	0.000312517	up	--	PREDICTED: RPW8-like protein 3 [Raphanus sativus]	GO:0016021,integral component of membrane; GO:0009626,plant-type hypersensitive response; GO:0009620,response to fungus
gene-LOC108809607	7.92667	1.31	-2.63545	3.57823e-12	down	K08026 one cut domain, family member 1, hepatocyte nuclear factor 6 | (RefSeq) zinc-finger homeodomain protein 9-like (A)	PREDICTED: zinc-finger homeodomain protein 14 [Raphanus sativus]	GO:0005634,nucleus; GO:0003677,DNA binding; GO:0046872,metal ion binding; GO:0042803,protein homodimerization activity; GO:0006355,regulation of transcription, DNA-templated; GO:0006351,transcription, DNA-templated
gene-LOC108809614	0	0.666667	6.84118	0.000389982	up	K17573 meiosis arrest female protein 1 | (RefSeq) uncharacterized protein LOC110930661 isoform X1 (A)	PREDICTED: uncharacterized protein LOC108809614 [Raphanus sativus]	GO:0005777,peroxisome; GO:0010468,regulation of gene expression
gene-LOC108809616	0.0233333	1.65667	6.31697	0.000195857	up	K14484 auxin-responsive protein IAA | (RefSeq) auxin-responsive protein IAA19 (A)	PREDICTED: auxin-responsive protein IAA19-like [Raphanus sativus]	GO:0005634,nucleus; GO:0003700,DNA-binding transcription factor activity; GO:0009734,auxin-activated signaling pathway; GO:0009733,response to auxin; GO:0080086,stamen filament development; GO:0006351,transcription, DNA-templated
gene-LOC108809617	0.0533333	1.04667	4.18467	0.000245899	up	K02433 aspartyl-tRNA(Asn)/glutamyl-tRNA(Gln) amidotransferase subunit A [EC:6.3.5.6 6.3.5.7] | (RefSeq) Glu-tRNA(Gln) amidotransferase subunit A (A)	PREDICTED: fatty acid amide hydrolase-like [Raphanus sativus]	GO:0005783,endoplasmic reticulum; GO:0005789,endoplasmic reticulum membrane; GO:0005794,Golgi apparatus; GO:0016021,integral component of membrane; GO:0005886,plasma membrane; GO:0005774,vacuolar membrane; GO:0005773,vacuole; GO:0004040,amidase activity; GO:0103073,anandamide amidohydrolase activity; GO:0047412,N-(long-chain-acyl)ethanolamine deacylase activity; GO:0102077,oleamide hydrolase acti…
gene-LOC108809618	0	8.2	9.63915	4.55771e-07	up	K22314 glucosinolate gamma-glutamyl hydrolase [EC:3.4.19.16] | (RefSeq) gamma-glutamyl peptidase 4 (A)	PREDICTED: gamma-glutamyl peptidase 4 [Raphanus sativus]	GO:0005829,cytosol; GO:0008233,peptidase activity
gene-LOC108809620	0.156667	3.15	4.30112	0.00276934	up	K03188 urease accessory protein | (RefSeq) uncharacterized protein LOC108224146 isoform X1 (A)	PREDICTED: F-box protein VBF-like [Raphanus sativus]	GO:0005737,cytoplasm; GO:0005634,nucleus; GO:0030246,carbohydrate binding
gene-LOC108809622	0.1	1.87667	4.09209	1.10294e-05	up	K05758 actin related protein 2/3 complex, subunit 2 | (RefSeq) actin-related protein 2/3 complex subunit 2B isoform X1 (A)	PREDICTED: actin-related protein 2/3 complex subunit 2B-like isoform X1 [Raphanus sativus]	GO:0005885,Arp2/3 protein complex; GO:0042995,cell projection; GO:0005737,cytoplasm; GO:0051015,actin filament binding; GO:0005200,structural constituent of cytoskeleton; GO:0007015,actin filament organization; GO:0030041,actin filament polymerization; GO:0034314,Arp2/3 complex-mediated actin nucleation
gene-LOC108809624	4.40667	11.84	1.40806	0.0134383	up	K19222 1,4-dihydroxy-2-naphthoyl-CoA hydrolase [EC:3.1.2.28] | (RefSeq) uncharacterized protein LOC109782834 isoform X1 (A)	PREDICTED: uncharacterized protein C20orf24 homolog [Raphanus sativus]	GO:0016021,integral component of membrane
gene-LOC108809633	0	0.676667	6.72624	4.74025e-05	up	K19041 E3 ubiquitin-protein ligase RNF38/44 [EC:2.3.2.27] | (RefSeq) RING-H2 finger protein ATL13-like (A)	PREDICTED: putative RING-H2 finger protein ATL49 [Raphanus sativus]	GO:0016021,integral component of membrane; GO:0046872,metal ion binding; GO:0061630,ubiquitin protein ligase activity; GO:0009793,embryo development ending in seed dormancy; GO:0043161,proteasome-mediated ubiquitin-dependent protein catabolic process
gene-LOC108809635	0.346667	10.0233	4.84614	9.623e-11	up	K04733 interleukin-1 receptor-associated kinase 4 [EC:2.7.11.1] | (RefSeq) L-type lectin-domain containing receptor kinase VI.2-like (A)	PREDICTED: uclacyanin-2-like [Raphanus sativus]	GO:0031225,anchored component of membrane; GO:0046658,anchored component of plasma membrane; GO:0009506,plasmodesma; GO:0009055,electron transfer activity; GO:0046872,metal ion binding
gene-LOC108809639	0.04	2.85	6.02223	0.00330407	up	K11498 centromeric protein E | (RefSeq) kinesin-like protein KIN-7O (A)	PREDICTED: uncharacterized protein LOC108809639 [Raphanus sativus]	GO:0005871,kinesin complex; GO:0005874,microtubule; GO:0005524,ATP binding; GO:0016887,ATPase activity; GO:0008017,microtubule binding; GO:0003777,microtubule motor activity; GO:0007018,microtubule-based movement
gene-LOC108809640	0.103333	1.22667	3.45534	0.000387729	up	K00521 ferric-chelate reductase [EC:1.16.1.7] | (RefSeq) ferric reduction oxidase 7, chloroplastic-like (A)	PREDICTED: NAC domain-containing protein 1-like [Raphanus sativus]	GO:0016021,integral component of membrane; GO:0005634,nucleus; GO:0003677,DNA binding; GO:0003700,DNA-binding transcription factor activity; GO:0006351,transcription, DNA-templated
gene-LOC108809641	5.27333	88.2	4.03123	1.69296e-09	up	--	hypothetical protein EUTSA_v10005399mg, partial [Eutrema salsugineum]	--
gene-LOC108809647	0.23	2.31667	3.33346	0.000356792	up	--	PREDICTED: uncharacterized protein LOC108809647 [Raphanus sativus]	--
gene-LOC108809659	0.353333	2.72667	2.88164	0.000159484	up	K19040 E3 ubiquitin-protein ligase ATL10/75/76/77/78 [EC:2.3.2.27] | (RefSeq) RING-H2 finger protein ATL72 (A)	PREDICTED: RING-H2 finger protein ATL72-like [Raphanus sativus]	GO:0016021,integral component of membrane; GO:0046872,metal ion binding; GO:0061630,ubiquitin protein ligase activity; GO:0043161,proteasome-mediated ubiquitin-dependent protein catabolic process
gene-LOC108809660	5.23	11.0267	1.03441	0.00260035	up	K03188 urease accessory protein | (RefSeq) urease accessory protein UreF (A)	PREDICTED: uncharacterized protein LOC108809660 isoform X1 [Raphanus sativus]	GO:0016021,integral component of membrane; GO:0005096,GTPase activator activity; GO:0046872,metal ion binding; GO:0055085,transmembrane transport
gene-LOC108809670	3.35333	562.783	7.34069	8.87416e-22	up	--	PREDICTED: defensin-like protein 195 [Raphanus sativus]	GO:0005576,extracellular region; GO:0008200,ion channel inhibitor activity; GO:0050832,defense response to fungus; GO:0031640,killing of cells of other organism
gene-LOC108809681	0.06	9.98667	7.14888	3.35136e-13	up	K11714 rhamnogalacturonan II specific xylosyltransferase [EC:2.4.2.-] | (RefSeq) UDP-D-xylose:L-fucose alpha-1,3-D-xylosyltransferase 3-like (A)	PREDICTED: UDP-D-xylose:L-fucose alpha-1,3-D-xylosyltransferase 3-like [Raphanus sativus]	GO:0005794,Golgi apparatus; GO:0000139,Golgi membrane; GO:0016021,integral component of membrane; GO:0035252,UDP-xylosyltransferase activity; GO:0042546,cell wall biogenesis; GO:0071555,cell wall organization
gene-LOC108809682	7.86	1.03333	-2.97345	1.51275e-05	down	K09286 EREBP-like factor | (RefSeq) ethylene-responsive transcription factor 13 (A)	PREDICTED: ethylene-responsive transcription factor 13 [Raphanus sativus]	GO:0005634,nucleus; GO:0003677,DNA binding; GO:0003700,DNA-binding transcription factor activity; GO:0043565,sequence-specific DNA binding; GO:0006952,defense response; GO:0009873,ethylene-activated signaling pathway; GO:0010200,response to chitin; GO:0006351,transcription, DNA-templated
gene-LOC108809685	0.153333	1.60333	3.37999	2.10901e-05	up	K09422 transcription factor MYB, plant | (RefSeq) transcription factor MYB3-like (A)	PREDICTED: transcription factor MYB3-like [Raphanus sativus]	GO:0005737,cytoplasm; GO:0005634,nucleus; GO:0003700,DNA-binding transcription factor activity; GO:0000981,DNA-binding transcription factor activity, RNA polymerase II-specific; GO:0043565,sequence-specific DNA binding; GO:0001135,RNA polymerase II transcription regulator recruiting activity; GO:0044212,transcription regulatory region DNA binding; GO:0030154,cell differentiation; GO:0071365,cellu…
gene-LOC108809691	4.81667	0.95	-2.40736	0.00970789	down	--	PREDICTED: CRIB domain-containing protein RIC9 [Raphanus sativus]	GO:0005886,plasma membrane; GO:0040008,regulation of growth
gene-LOC108809695	0.213333	1.39667	2.68564	0.00188419	up	K04733 interleukin-1 receptor-associated kinase 4 [EC:2.7.11.1] | (RefSeq) non-functional pseudokinase ZED1-like (A)	PREDICTED: non-functional pseudokinase ZED1-like [Raphanus sativus]	GO:0005886,plasma membrane; GO:0005524,ATP binding; GO:0004674,protein serine/threonine kinase activity; GO:0007166,cell surface receptor signaling pathway; GO:0050829,defense response to Gram-negative bacterium
gene-LOC108809709	0	1.36667	7.40485	3.73575e-07	up	K07999 matrix metalloproteinase-20 (enamelysin) [EC:3.4.24.-] | (RefSeq) metalloendoproteinase 4-MMP-like (A)	PREDICTED: LOW QUALITY PROTEIN: metalloendoproteinase 4-MMP, partial [Raphanus sativus]	GO:0031225,anchored component of membrane; GO:0031012,extracellular matrix; GO:0005886,plasma membrane; GO:0004222,metalloendopeptidase activity; GO:0008270,zinc ion binding
gene-LOC108809716	13.0333	0.64	-4.40314	7.44865e-26	down	K03063 26S proteasome regulatory subunit T3 | (RefSeq) 26S protease regulatory subunit 6B homolog (A)	PREDICTED: BTB/POZ domain-containing protein At5g67385-like [Raphanus sativus]	GO:0042742,defense response to bacterium; GO:0016567,protein ubiquitination
gene-LOC108809720	27.47	7.32333	-1.9432	3.23108e-06	down	K20043 clathrin coat assembly protein AP180 | (RefSeq) putative clathrin assembly protein At5g35200 (A)	PREDICTED: dof zinc finger protein DOF5.4-like [Raphanus sativus]	GO:0005634,nucleus; GO:0003700,DNA-binding transcription factor activity; GO:0046872,metal ion binding; GO:0044212,transcription regulatory region DNA binding; GO:0006355,regulation of transcription, DNA-templated; GO:0006351,transcription, DNA-templated
gene-LOC108809723	0.02	7.87667	8.89121	7.39849e-09	up	--	PREDICTED: plasma membrane-associated cation-binding protein 1 [Raphanus sativus]	GO:0046658,anchored component of plasma membrane; GO:0009507,chloroplast; GO:0005881,cytoplasmic microtubule; GO:0043657,host cell; GO:0005886,plasma membrane; GO:0009506,plasmodesma; GO:0005773,vacuole; GO:0005509,calcium ion binding; GO:0005516,calmodulin binding; GO:0005507,copper ion binding; GO:0008017,microtubule binding; GO:0005547,phosphatidylinositol-3,4,5-trisphosphate binding; GO:00433…
gene-LOC108809731	5.14667	0.876667	-2.60221	0.00408396	down	K07253 phenylpyruvate tautomerase [EC:5.3.2.1] | (RefSeq) macrophage migration inhibitory factor homolog (A)	PREDICTED: macrophage migration inhibitory factor homolog [Raphanus sativus]	--
gene-LOC108809734	17.2533	1.34333	-3.72273	1.44751e-08	down	K15196 transcription factor IIIB 90 kDa subunit | (RefSeq) transcription factor IIIB 60 kDa subunit-like (A)	PREDICTED: transcription factor IIIB 60 kDa subunit-like [Raphanus sativus]	GO:0000126,transcription factor TFIIIB complex; GO:0017025,TBP-class protein binding; GO:0001026,NA; GO:0070897,transcription preinitiation complex assembly; GO:0006383,transcription by RNA polymerase III
gene-LOC108809735	0.266667	12.8833	5.6652	3.08265e-07	up	--	PREDICTED: LOW QUALITY PROTEIN: non-specific lipid-transfer protein 1 [Raphanus sativus]	GO:0031225,anchored component of membrane; GO:0008289,lipid binding
gene-LOC108809741	0	28.81	10.5572	3.77415e-08	up	--	--	--
gene-LOC108809748	0	11.0033	9.12942	2.94694e-05	up	--	--	--
gene-LOC108809754	11.2467	0.133333	-6.38606	4.17359e-10	down	K14491 two-component response regulator ARR-B family | (RefSeq) uncharacterized protein LOC111290300 (A)	PREDICTED: protein SHI RELATED SEQUENCE 1-like [Raphanus sativus]	GO:0005634,nucleus; GO:0003677,DNA binding; GO:0046872,metal ion binding; GO:0046982,protein heterodimerization activity; GO:0009851,auxin biosynthetic process; GO:0009734,auxin-activated signaling pathway; GO:0007275,multicellular organism development; GO:0045893,positive regulation of transcription, DNA-templated
gene-LOC108809755	12.7833	6.15333	-1.09262	1.89411e-10	down	K11855 ubiquitin carboxyl-terminal hydrolase 36/42 [EC:3.4.19.12] | (RefSeq) ubiquitin carboxyl-terminal hydrolase 15 (A)	PREDICTED: ubiquitin carboxyl-terminal hydrolase 15-like [Raphanus sativus]	GO:0016021,integral component of membrane; GO:0046872,metal ion binding; GO:0036459,thiol-dependent ubiquitinyl hydrolase activity; GO:0016579,protein deubiquitination; GO:0006511,ubiquitin-dependent protein catabolic process
gene-LOC108809760	12.69	1.24	-3.37756	6.71466e-05	down	--	--	--
gene-LOC108809764	0.203333	30.7	7.12092	3.47526e-11	up	--	PREDICTED: uncharacterized protein LOC108809764 [Raphanus sativus]	--
gene-LOC108809766	0.643333	5.89333	3.13443	0.00035	up	K22422 protein downstream neighbor of Son | (RefSeq) hypothetical protein (A)	PREDICTED: heme-binding protein 2 [Raphanus sativus]	GO:0009507,chloroplast; GO:0009535,chloroplast thylakoid membrane; GO:0010287,plastoglobule
gene-LOC108809767	8.78	1.18667	-2.94993	2.06254e-05	down	--	--	--
gene-LOC108809775	0.756667	26.0933	5.09914	4.5367e-10	up	--	PREDICTED: uncharacterized protein LOC108809775 [Raphanus sativus]	GO:0016021,integral component of membrane
gene-LOC108809782	0.276667	1.08667	1.91741	0.0151108	up	--	--
gene-LOC108809783	2.69333	0.53	-2.4013	3.75588e-05	down	--	--	--
gene-LOC108809784	2.00333	8.80333	2.09152	0.00920597	up	K09264 MADS-box transcription factor, plant | (RefSeq) agamous-like MADS-box protein AGL5 (A)	PREDICTED: agamous-like MADS-box protein AGL5 [Raphanus sativus]	GO:0005634,nucleus; GO:0003700,DNA-binding transcription factor activity; GO:0046983,protein dimerization activity; GO:0000977,RNA polymerase II regulatory region sequence-specific DNA binding; GO:0048440,carpel development; GO:0048481,plant ovule development; GO:0045944,positive regulation of transcription by RNA polymerase II; GO:0040008,regulation of growth; GO:0006351,transcription, DNA-templ…
gene-LOC108809785	0.0133333	1.83	6.73448	0.000449223	up	K09260 MADS-box transcription enhancer factor 2A | (RefSeq) MADS-box protein AGL42-like isoform X1 (A)	PREDICTED: MADS-box protein AGL71-like [Raphanus sativus]	GO:0005634,nucleus; GO:0003700,DNA-binding transcription factor activity; GO:0046983,protein dimerization activity; GO:0000977,RNA polymerase II regulatory region sequence-specific DNA binding; GO:0030154,cell differentiation; GO:0009908,flower development; GO:0045944,positive regulation of transcription by RNA polymerase II; GO:0009909,regulation of flower development; GO:0006351,transcription, …
gene-LOC108809788	0.01	2.28333	7.4962	3.46257e-07	up	K16224 senescence-induced receptor-like serine/threonine-protein kinase | (RefSeq) senescence-induced receptor-like serine/threonine-protein kinase (A)	PREDICTED: uncharacterized protein At1g24485-like [Raphanus sativus]	GO:0016021,integral component of membrane
gene-LOC108809794	0.176667	2.06333	3.53589	2.93634e-05	up	K01689 enolase [EC:4.2.1.11] | (RefSeq) enolase 1, chloroplastic isoform X1 (A)	PREDICTED: uncharacterized protein LOC108809794 [Raphanus sativus]	--
gene-LOC108809797	1.73667	9.73667	2.47136	0.00318652	up	K06975 uncharacterized protein | (RefSeq) acetyltransferase At1g77540 (A)	PREDICTED: acetyltransferase At1g77540 [Raphanus sativus]	GO:0005777,peroxisome; GO:0004402,histone acetyltransferase activity
gene-LOC108809799	0.0566667	6.71	6.94783	8.185e-08	up	K12900 FUS-interacting serine-arginine-rich protein 1 | (RefSeq) serine/arginine-rich SC35-like splicing factor SCL30A (A)	PREDICTED: ethylene-responsive transcription factor ERF114-like [Raphanus sativus]	GO:0005634,nucleus; GO:0003700,DNA-binding transcription factor activity; GO:0043565,sequence-specific DNA binding; GO:0050832,defense response to fungus; GO:0009873,ethylene-activated signaling pathway; GO:0007275,multicellular organism development; GO:0006351,transcription, DNA-templated
gene-LOC108809801	15.3833	1.89333	-3.07862	2.85655e-06	down	K13137 serine-threonine kinase receptor-associated protein | (RefSeq) serine-threonine kinase receptor-associated protein (A)	PREDICTED: serine-threonine kinase receptor-associated protein-like [Raphanus sativus]	GO:0080008,Cul4-RING E3 ubiquitin ligase complex; GO:0005829,cytosol; GO:0005852,eukaryotic translation initiation factor 3 complex; GO:0003743,translation initiation factor activity; GO:0046686,response to cadmium ion; GO:0009651,response to salt stress
gene-LOC108809802	2.60667	21.1933	2.97854	6.09248e-05	up	--	PREDICTED: transcription factor IBH1-like [Raphanus sativus]	GO:0005634,nucleus; GO:0003700,DNA-binding transcription factor activity; GO:0046983,protein dimerization activity; GO:0043565,sequence-specific DNA binding; GO:0009742,brassinosteroid mediated signaling pathway; GO:0009740,gibberellic acid mediated signaling pathway; GO:0040008,regulation of growth; GO:0006351,transcription, DNA-templated
gene-LOC108809806	0.04	9.31667	7.72823	0.00167458	up	--	--	--
gene-LOC108809809	5.27	16.8667	1.65151	0.000116078	up	--	PREDICTED: uncharacterized protein LOC108809809 [Raphanus sativus]	--
gene-LOC108809813	18.9433	38.9	1.003	0.00536326	up	K02974 small subunit ribosomal protein S24e | (RefSeq) 40S ribosomal protein S24-1 (A)	PREDICTED: 40S ribosomal protein S24-1 [Brassica rapa]	GO:0009507,chloroplast; GO:0005829,cytosol; GO:0022626,cytosolic ribosome; GO:0022627,cytosolic small ribosomal subunit; GO:0016020,membrane; GO:0005730,nucleolus; GO:0005886,plasma membrane; GO:0042788,polysomal ribosome; GO:0005774,vacuolar membrane; GO:0003729,mRNA binding; GO:0003735,structural constituent of ribosome; GO:0000462,maturation of SSU-rRNA from tricistronic rRNA transcript (SSU-r…
gene-LOC108809820	2.73333	44.38	3.98259	3.35723e-07	up	K21604 jasmonoyl-L-amino acid hydrolase [EC:3.5.1.127] | (RefSeq) IAA-amino acid hydrolase ILR1-like 6 (A)	PREDICTED: IAA-amino acid hydrolase ILR1-like 6 [Raphanus sativus]	GO:1990206,jasmonyl-Ile conjugate hydrolase activity; GO:0046872,metal ion binding; GO:0009694,jasmonic acid metabolic process; GO:0010112,regulation of systemic acquired resistance; GO:0009753,response to jasmonic acid
gene-LOC108809821	13.9667	160.023	3.48943	1.10507e-14	up	--	PREDICTED: uncharacterized protein LOC108809840 [Raphanus sativus]	--
gene-LOC108809822	0.14	1.39667	3.35863	0.000812029	up	--	PREDICTED: uncharacterized protein LOC108809822 [Raphanus sativus]	--
gene-LOC108809826	0.243333	3.58	3.84877	1.46905e-05	up	K20929 glyoxal/methylglyoxal oxidase [EC:1.2.3.15] | (RefSeq) aldehyde oxidase GLOX-like (A)	PREDICTED: aldehyde oxidase GLOX-like [Raphanus sativus]	GO:0005576,extracellular region; GO:0004031,aldehyde oxidase activity; GO:0102797,geranial:oxygen oxidoreductase activity; GO:0102798,heptaldehyde:oxygen oxidoreductase activity; GO:0007275,multicellular organism development
gene-LOC108809829	4.59	22.42	2.25673	0.00552491	up	K00679 phospholipid:diacylglycerol acyltransferase [EC:2.3.1.158] | (RefSeq) hypothetical protein (A)	PREDICTED: GDSL esterase/lipase At2g23540-like, partial [Raphanus sativus]	GO:0005576,extracellular region; GO:0016788,hydrolase activity, acting on ester bonds; GO:0016042,lipid catabolic process
gene-LOC108809832	7.46333	243.85	4.99962	1.43304e-27	up	--	PREDICTED: uncharacterized protein LOC108809832 [Raphanus sativus]	--
gene-LOC108809834	0	4.81	8.46269	9.2655e-06	up	--	PREDICTED: phytosulfokines 5-like [Raphanus sativus]	GO:0031012,extracellular matrix; GO:0008083,growth factor activity; GO:0030154,cell differentiation; GO:0008283,cell proliferation; GO:0007275,multicellular organism development
gene-LOC108809842	2.84333	1.38333	-1.07317	0.00150011	down	--	--
gene-LOC108809844	0.0666667	6.85	6.58827	0.000259595	up	K23480 zinc finger protein 362/384 | (RefSeq) zinc finger protein ZAT5 (A)	PREDICTED: zinc finger protein ZAT11-like [Raphanus sativus]	GO:0005634,nucleus; GO:0003700,DNA-binding transcription factor activity; GO:0046872,metal ion binding; GO:0003676,nucleic acid binding; GO:0071289,cellular response to nickel ion; GO:2000280,regulation of root development; GO:0006355,regulation of transcription, DNA-templated; GO:0010200,response to chitin; GO:0006351,transcription, DNA-templated
gene-LOC108809852	4.08	57.3933	3.79053	3.13807e-14	up	--	PREDICTED: uncharacterized protein LOC108809852 [Raphanus sativus]	--
gene-LOC108809856	82.0333	4.89667	-4.0803	2.40153e-12	down	K02943 large subunit ribosomal protein LP2 | (RefSeq) 60S acidic ribosomal protein P2-3-like (A)	PREDICTED: 60S acidic ribosomal protein P2-3-like [Raphanus sativus]	GO:0005829,cytosol; GO:0022625,cytosolic large ribosomal subunit; GO:0022626,cytosolic ribosome; GO:0005886,plasma membrane; GO:0042788,polysomal ribosome; GO:0003735,structural constituent of ribosome; GO:0002181,cytoplasmic translation; GO:0006414,translational elongation
gene-LOC108809857	4.56667	21.9267	2.21712	0.00020933	up	--	PREDICTED: phytosulfokines 3 [Raphanus sativus]	GO:0031012,extracellular matrix; GO:0005794,Golgi apparatus; GO:0008083,growth factor activity; GO:0030154,cell differentiation; GO:0008283,cell proliferation; GO:0007275,multicellular organism development
gene-LOC108809862	3.44333	0.0333333	-6.88704	8.03084e-09	down	K09264 MADS-box transcription factor, plant | (RefSeq) MADS-box protein CMB1 (A)	PREDICTED: agamous-like MADS-box protein AGL3 [Raphanus sativus]	GO:0005634,nucleus; GO:0003700,DNA-binding transcription factor activity; GO:0046983,protein dimerization activity; GO:0000977,RNA polymerase II regulatory region sequence-specific DNA binding; GO:0048440,carpel development; GO:0030154,cell differentiation; GO:0010076,maintenance of floral meristem identity; GO:0048441,petal development; GO:0045944,positive regulation of transcription by RNA poly…
gene-LOC108809863	68.6933	200.65	1.50884	1.23081e-06	up	K01728 pectate lyase [EC:4.2.2.2] | (RefSeq) probable pectate lyase 1 (A)	PREDICTED: probable pectate lyase 1 [Raphanus sativus]	GO:0016020,membrane; GO:0046872,metal ion binding; GO:0030570,pectate lyase activity; GO:0045490,pectin catabolic process
gene-LOC108809866	0.03	3.92333	6.86571	0.000116453	up	--	PREDICTED: uncharacterized protein LOC108809866 [Raphanus sativus]	--
gene-LOC108809868	2	4.87667	1.24882	0.016013	up	K18681 DIS3-like exonuclease 1 [EC:3.1.13.-] | (RefSeq) hypothetical protein (A)	PREDICTED: uncharacterized protein LOC108809868 [Raphanus sativus]	--
gene-LOC108809873	4.37333	10.3	1.20693	1.68444e-05	up	K19042 E3 ubiquitin-protein ligase BOI and related proteins [EC:2.3.2.27] | (RefSeq) BOI-related E3 ubiquitin-protein ligase 1 (A)	PREDICTED: BOI-related E3 ubiquitin-protein ligase 1-like [Raphanus sativus]	GO:0046872,metal ion binding; GO:0016740,transferase activity; GO:0006952,defense response; GO:0043161,proteasome-mediated ubiquitin-dependent protein catabolic process; GO:0043067,regulation of programmed cell death
gene-LOC108809875	0.3	1.89	2.58715	0.000582029	up	--	PREDICTED: CLAVATA3/ESR (CLE)-related protein 25-like [Raphanus sativus]	GO:0005615,extracellular space; GO:0033612,receptor serine/threonine kinase binding; GO:0045168,cell-cell signaling involved in cell fate commitment; GO:0007275,multicellular organism development
gene-LOC108809877	0.346667	3.53	3.3306	2.82541e-07	up	--	PREDICTED: early nodulin-like protein 1 [Raphanus sativus]	--
gene-LOC108809878	0	1.35	6.85001	0.000331603	up	K15777 4,5-DOPA dioxygenase extradiol [EC:1.13.11.-] | (RefSeq) uncharacterized protein LOC110630336 (A)	PREDICTED: mini zinc finger protein 2 [Raphanus sativus]	GO:0005737,cytoplasm; GO:0005634,nucleus; GO:0003677,DNA binding; GO:0046872,metal ion binding; GO:0042803,protein homodimerization activity; GO:0007275,multicellular organism development; GO:0006355,regulation of transcription, DNA-templated; GO:0006351,transcription, DNA-templated
gene-LOC108809884	0.03	1.07333	5.11813	0.00014691	up	K12761 carbon catabolite-derepressing protein kinase [EC:2.7.11.1] | (RefSeq) CIPK11; CBL-interacting serine/threonine-protein kinase 14-like (A)	PREDICTED: CBL-interacting serine/threonine-protein kinase 22-like [Raphanus sativus]	GO:0005622,intracellular; GO:0005524,ATP binding; GO:0004674,protein serine/threonine kinase activity; GO:0035556,intracellular signal transduction; GO:0018105,peptidyl-serine phosphorylation; GO:0018107,peptidyl-threonine phosphorylation
gene-LOC108809892	7.12	2.38	-1.6366	0.00443338	down	K14492 two-component response regulator ARR-A family | (RefSeq) two-component response regulator ARR4-like (A)	PREDICTED: two-component response regulator ARR4-like [Raphanus sativus]	GO:0005737,cytoplasm; GO:0005634,nucleus; GO:0000156,phosphorelay response regulator activity; GO:0004674,protein serine/threonine kinase activity; GO:0007623,circadian rhythm; GO:0009736,cytokinin-activated signaling pathway; GO:0009793,embryo development ending in seed dormancy; GO:0046777,protein autophosphorylation; GO:0010017,red or far-red light signaling pathway; GO:0006355,regulation of t…
gene-LOC108809900	3.42	1.05	-1.75213	0.000168628	down	--	PREDICTED: putative nuclear RNA export factor SDE5 isoform X1 [Raphanus sativus]	GO:0006952,defense response; GO:0010267,production of ta-siRNAs involved in RNA interference
gene-LOC108809903	0.0466667	1.63667	5.06115	0.00039805	up	K07195 exocyst complex component 7 | (RefSeq) exocyst complex component EXO70H1-like (A)	PREDICTED: exocyst complex component EXO70A1-like [Raphanus sativus]	GO:0005829,cytosol; GO:0012505,endomembrane system; GO:0000145,exocyst; GO:0016020,membrane; GO:0005634,nucleus; GO:0045335,phagocytic vesicle; GO:0031982,vesicle; GO:0006952,defense response; GO:0006887,exocytosis; GO:1900426,positive regulation of defense response to bacterium; GO:0009617,response to bacterium; GO:0009620,response to fungus; GO:0002237,response to molecule of bacterial origin
gene-LOC108809907	16.9567	3.30333	-2.40484	2.57661e-05	down	--	PREDICTED: uncharacterized protein LOC108809907 [Raphanus sativus]	--
gene-LOC108809909	0	1.02	7.24197	0.0145404	up	K14709 solute carrier family 39 (zinc transporter), member 1/2/3 | (RefSeq) zinc transporter 3 (A)	PREDICTED: zinc transporter 3 [Raphanus sativus]	GO:0016021,integral component of membrane; GO:0005886,plasma membrane; GO:0005385,zinc ion transmembrane transporter activity
gene-LOC108809912	0.04	5.73	7.25742	1.22703e-11	up	--	PREDICTED: LOW QUALITY PROTEIN: uncharacterized protein LOC108809912 [Raphanus sativus]	GO:0016787,hydrolase activity; GO:0016740,transferase activity; GO:0006541,glutamine metabolic process; GO:2000032,regulation of secondary shoot formation
gene-LOC108809919	1.82	0.346667	-2.4302	0.00104675	down	K11341 YEATS domain-containing protein 4 | (RefSeq) transcription initiation factor TFIID subunit 14 isoform X2 (A)	PREDICTED: transcription initiation factor TFIID subunit 14 [Raphanus sativus]	GO:0005737,cytoplasm; GO:0035267,NuA4 histone acetyltransferase complex; GO:0005634,nucleus; GO:0030154,cell differentiation; GO:0009908,flower development; GO:0043981,histone H4-K5 acetylation; GO:0009909,regulation of flower development; GO:2000028,regulation of photoperiodism, flowering; GO:0048510,regulation of timing of transition from vegetative to reproductive phase; GO:0006355,regulation …
gene-LOC108809922	0.57	4.42	2.91938	0.000165635	up	K14399 polyribonucleotide 5'-hydroxyl-kinase [EC:2.7.1.78] | (RefSeq) Clp1-domain-containing protein (A)	PREDICTED: uncharacterized protein LOC108809922 [Raphanus sativus]	GO:0005737,cytoplasm; GO:0005886,plasma membrane; GO:0008289,lipid binding; GO:0007049,cell cycle; GO:0051301,cell division
gene-LOC108809931	10.9133	2.31333	-2.25583	0.000148205	down	K05337 ferredoxin | (RefSeq) predicted protein (A)	PREDICTED: uncharacterized protein LOC108809931 [Raphanus sativus]	GO:0009507,chloroplast
gene-LOC108809932	0.23	2.45333	3.33113	0.000287498	up	K03283 heat shock 70kDa protein 1/2/6/8 | (RefSeq) heat shock 70 kDa protein-like (A)	PREDICTED: diacylglycerol kinase theta-like [Raphanus sativus]	--
gene-LOC108809934	0.173333	17.6533	6.70354	4.30098e-11	up	K13449 pathogenesis-related protein 1 | (RefSeq) hypothetical protein (A)	PREDICTED: pathogenesis-related protein 1-like [Raphanus sativus]	GO:0048046,apoplast; GO:0005618,cell wall; GO:0006952,defense response; GO:0010266,response to vitamin B1; GO:0009414,response to water deprivation; GO:0009627,systemic acquired resistance
gene-LOC108809942	17.18	1.14667	-3.90984	4.10901e-08	down	--	PREDICTED: uncharacterized protein LOC108809942 [Raphanus sativus]	--
gene-LOC108809947	0	2.95333	8.59571	3.03306e-06	up	K01988 lactosylceramide 4-alpha-galactosyltransferase [EC:2.4.1.228] | (RefSeq) lactosylceramide 4-alpha-galactosyltransferase (A)	PREDICTED: lactosylceramide 4-alpha-galactosyltransferase-like [Raphanus sativus]	--
gene-LOC108809950	0.02	2.93667	6.85872	8.26404e-09	up	K00521 ferric-chelate reductase [EC:1.16.1.7] | (RefSeq) ferric reduction oxidase 7, chloroplastic-like (A)	PREDICTED: NAC domain-containing protein 105 [Raphanus sativus]	GO:0005634,nucleus; GO:0003700,DNA-binding transcription factor activity; GO:0043565,sequence-specific DNA binding; GO:0071555,cell wall organization; GO:0007275,multicellular organism development; GO:1901348,positive regulation of secondary cell wall biogenesis; GO:0006355,regulation of transcription, DNA-templated; GO:0006351,transcription, DNA-templated; GO:0048759,xylem vessel member cell dif…
gene-LOC108809951	0.0566667	1.49667	4.59633	0.000597643	up	--	PREDICTED: cytochrome b561 and DOMON domain-containing protein At3g07570-like [Raphanus sativus]	GO:0016021,integral component of membrane; GO:0046872,metal ion binding; GO:0055114,oxidation-reduction process
gene-LOC108809956	3.85667	0.803333	-2.3094	1.8646e-05	down	K14638 solute carrier family 15 (peptide/histidine transporter), member 3/4 | (RefSeq) protein NRT1/ PTR FAMILY 2.13-like (A)	PREDICTED: protein NRT1/ PTR FAMILY 2.12-like [Raphanus sativus]	GO:0016021,integral component of membrane; GO:0005886,plasma membrane; GO:0080054,low-affinity nitrate transmembrane transporter activity; GO:0015293,symporter activity; GO:0043562,cellular response to nitrogen levels; GO:0009793,embryo development ending in seed dormancy; GO:0042128,nitrate assimilation; GO:0015706,nitrate transport; GO:0006857,oligopeptide transport; GO:0048316,seed development…
gene-LOC108809960	11.4833	0.82	-3.83401	2.86763e-17	down	K23222 nuclease HARBI1 [EC:3.1.-.-] | (RefSeq) uncharacterized LOC103864411 (A)	PREDICTED: uncharacterized protein LOC108809960 [Raphanus sativus]	GO:0016788,hydrolase activity, acting on ester bonds
gene-LOC108809961	0.00666667	8.66333	9.74588	1.05407e-07	up	K15799 (+)-alpha-barbatene/beta-chamigrene/thujopsene synthase [EC:4.2.3.69 4.2.3.78 4.2.3.79] | (RefSeq) alpha-barbatene synthase (A)	PREDICTED: alpha-barbatene synthase [Raphanus sativus]	GO:0005737,cytoplasm; GO:0009506,plasmodesma; GO:0102878,(+)-alpha-barbatene synthase activity; GO:0102883,(+)-beta-chamigrene synthase activity; GO:0102879,(+)-thujopsene synthase activity; GO:0000287,magnesium ion binding; GO:0010333,terpene synthase activity; GO:0051762,sesquiterpene biosynthetic process; GO:0016106,sesquiterpenoid biosynthetic process
gene-LOC108809965	0.01	2.76667	7.73078	1.34332e-07	up	K01988 lactosylceramide 4-alpha-galactosyltransferase [EC:2.4.1.228] | (RefSeq) lactosylceramide 4-alpha-galactosyltransferase-like (A)	PREDICTED: lactosylceramide 4-alpha-galactosyltransferase [Raphanus sativus]	--
gene-LOC108809969	2.48333	0.36	-2.84838	0.00333479	down	K09260 MADS-box transcription enhancer factor 2A | (RefSeq) agamous-like MADS-box protein AGL80 (A)	PREDICTED: agamous-like MADS-box protein AGL80 isoform X1 [Raphanus sativus]	GO:0005634,nucleus; GO:0043078,polar nucleus; GO:0003700,DNA-binding transcription factor activity; GO:0046983,protein dimerization activity; GO:0000987,proximal promoter sequence-specific DNA binding; GO:0043565,sequence-specific DNA binding; GO:0000982,transcription factor activity, RNA polymerase II proximal promoter sequence-specific DNA binding; GO:0045944,positive regulation of transcriptio…
gene-LOC108809971	0.0266667	2.52	6.82568	0.00578629	up	--	--
gene-LOC108809975	0	1.74333	7.66833	0.00762085	up	K00430 peroxidase [EC:1.11.1.7] | (RefSeq) peroxidase 4 (A)	PREDICTED: peroxidase 4 [Raphanus sativus]	GO:0005576,extracellular region; GO:0020037,heme binding; GO:0046872,metal ion binding; GO:0004601,peroxidase activity; GO:0071456,cellular response to hypoxia; GO:0042744,hydrogen peroxide catabolic process; GO:0006979,response to oxidative stress
gene-LOC108809983	0.886667	306.063	8.42712	0.00315563	up	K01673 carbonic anhydrase [EC:4.2.1.1] | (RefSeq) beta carbonic anhydrase 3 (A)	PREDICTED: beta carbonic anhydrase 3 [Raphanus sativus]	GO:0005829,cytosol; GO:0016020,membrane; GO:0005886,plasma membrane; GO:0004089,carbonate dehydratase activity; GO:0008270,zinc ion binding; GO:0015976,carbon utilization
gene-LOC108809988	0	1.68	8.27949	7.12595e-05	up	K14638 solute carrier family 15 (peptide/histidine transporter), member 3/4 | (RefSeq) protein NRT1/ PTR FAMILY 2.3-like (A)	PREDICTED: protein NRT1/ PTR FAMILY 2.3-like [Raphanus sativus]	GO:0016021,integral component of membrane; GO:0005886,plasma membrane; GO:0015112,nitrate transmembrane transporter activity; GO:0071472,cellular response to salt stress; GO:0042128,nitrate assimilation; GO:0015706,nitrate transport; GO:0006857,oligopeptide transport; GO:0009624,response to nematode
gene-LOC108809990	0.453333	6.46667	3.80445	4.81262e-37	up	K00924 kinase [EC:2.7.1.-] | (RefSeq) receptor-like protein kinase HSL1 (A)	PREDICTED: receptor-like protein kinase HSL1 [Raphanus sativus]	GO:0016021,integral component of membrane; GO:0005886,plasma membrane; GO:0005524,ATP binding; GO:0004674,protein serine/threonine kinase activity
gene-LOC108809994	10.4167	3.88	-1.46171	8.45484e-07	down	K15407 queuine tRNA-ribosyltransferase subunit QTRTD1 [EC:2.4.2.29] | (RefSeq) hypothetical protein (A)	PREDICTED: uncharacterized protein LOC108809994 [Raphanus sativus]	GO:0016021,integral component of membrane; GO:0008270,zinc ion binding
gene-LOC108809995	0.546667	2.33333	2.06973	0.00841858	up	--	PREDICTED: uncharacterized protein LOC108809995 [Raphanus sativus]	--
gene-LOC108809999	0	2.92667	8.15302	2.52288e-06	up	K21373 7-deoxyloganetic acid glucosyltransferase [EC:2.4.1.323] | (RefSeq) 7-deoxyloganetic acid glucosyltransferase-like (A)	PREDICTED: uncharacterized protein At1g66480-like [Raphanus sativus]	GO:0005886,plasma membrane
gene-LOC108810011	0.81	20.5433	4.61895	5.85553e-20	up	K08150 MFS transporter, SP family, solute carrier family 2 (myo-inositol transporter), member 13 | (RefSeq) inositol transporter 4 (A)	PREDICTED: monosaccharide-sensing protein 1-like [Raphanus sativus]	GO:0016021,integral component of membrane; GO:0009705,plant-type vacuole membrane; GO:0005774,vacuolar membrane; GO:0005773,vacuole; GO:0005355,glucose transmembrane transporter activity; GO:0005351,carbohydrate:proton symporter activity; GO:0046323,glucose import; GO:0035428,NA; GO:0009624,response to nematode
gene-LOC108810019	0.32	3.55	3.40933	0.00282097	up	--	PREDICTED: COBRA-like protein 5 [Raphanus sativus]	GO:0031225,anchored component of membrane; GO:0016049,cell growth; GO:0010215,cellulose microfibril organization; GO:0002239,response to oomycetes
gene-LOC108810023	0	20.3767	9.9371	3.13483e-07	up	--	--	--
gene-LOC108810024	7.15333	125.973	4.11765	1.87762e-08	up	K21894 cytoglobin | (RefSeq) non-symbiotic hemoglobin 1-like (A)	PREDICTED: non-symbiotic hemoglobin 1 [Raphanus sativus]	GO:0005618,cell wall; GO:0005829,cytosol; GO:0005886,plasma membrane; GO:0009506,plasmodesma; GO:0020037,heme binding; GO:0046872,metal ion binding; GO:0019825,oxygen binding; GO:0001666,response to hypoxia
gene-LOC108810027	1.99	14.9767	2.8949	1.83228e-07	up	K20606 mitogen-activated protein kinase kinase kinase ANP1 [EC:2.7.11.25] | (RefSeq) mitogen-activated protein kinase kinase kinase 2-like (A)	PREDICTED: uncharacterized GPI-anchored protein At3g06035-like isoform X1 [Raphanus sativus]	GO:0031225,anchored component of membrane; GO:0005886,plasma membrane
gene-LOC108810032	2.24	10.0033	2.11427	0.0185381	up	--	PREDICTED: uncharacterized protein LOC108810032 [Raphanus sativus]	GO:0005886,plasma membrane
gene-LOC108810034	14.15	0.736667	-4.30374	0.000770199	down	K13424 WRKY transcription factor 33 | (Kazusa) Lj1g3v2416620.1; - (A)	PREDICTED: probable WRKY transcription factor 51 [Raphanus sativus]	GO:0005634,nucleus; GO:0003700,DNA-binding transcription factor activity; GO:0043565,sequence-specific DNA binding; GO:0042742,defense response to bacterium; GO:0050832,defense response to fungus; GO:0009867,jasmonic acid mediated signaling pathway; GO:0006351,transcription, DNA-templated
gene-LOC108810040	0	1.82667	7.52122	0.000113534	up	K01674 carbonic anhydrase [EC:4.2.1.1] | (RefSeq) alpha carbonic anhydrase 2-like (A)	PREDICTED: alpha carbonic anhydrase 2 [Raphanus sativus]	GO:0009570,chloroplast stroma; GO:0004089,carbonate dehydratase activity; GO:0008270,zinc ion binding; GO:0006730,one-carbon metabolic process
gene-LOC108810047	0.41	5.61333	3.79324	0.00723242	up	--	PREDICTED: uncharacterized protein LOC108810047 [Raphanus sativus]	--
gene-LOC108810053	10.57	3.48333	-1.63883	5.18528e-09	down	K04460 serine/threonine-protein phosphatase 5 [EC:3.1.3.16] | (RefSeq) serine/threonine-protein phosphatase 7 long form homolog (A)	PREDICTED: serine/threonine-protein phosphatase 7 long form homolog [Raphanus sativus]	GO:0005634,nucleus; GO:0046872,metal ion binding; GO:0004721,phosphoprotein phosphatase activity
gene-LOC108810057	0	2.24	8.68203	0.00164439	up	K14985 26-hydroxylase [EC:1.14.-.-] | (RefSeq) cytochrome P450 93A3-like (A)	PREDICTED: cytochrome P450 93A3-like [Raphanus sativus]	GO:0016021,integral component of membrane; GO:0016020,membrane; GO:0020037,heme binding; GO:0005506,iron ion binding; GO:0016709,oxidoreductase activity, acting on paired donors, with incorporation or reduction of molecular oxygen, NAD(P)H as one donor, and incorporation of one atom of oxygen; GO:0044550,secondary metabolite biosynthetic process
gene-LOC108810064	0.593333	13.17	4.44061	1.3769e-14	up	--	PREDICTED: NDR1/HIN1-like protein 12 [Raphanus sativus]	GO:0046658,anchored component of plasma membrane; GO:0016021,integral component of membrane; GO:0009506,plasmodesma; GO:0004871,NA; GO:0051607,defense response to virus
gene-LOC108810071	1.57333	0.423333	-1.90645	0.00422548	down	--	PREDICTED: B3 domain-containing protein At5g25470-like [Raphanus sativus]	GO:0005634,nucleus; GO:0003677,DNA binding; GO:0006355,regulation of transcription, DNA-templated; GO:0006351,transcription, DNA-templated
gene-LOC108810073	0	5.66667	9.42478	1.9837e-12	up	K08081 tropinone reductase I [EC:1.1.1.206] | (RefSeq) tropinone reductase homolog At5g06060-like (A)	PREDICTED: uncharacterized protein LOC108810073 [Raphanus sativus]	GO:0005634,nucleus; GO:0003700,DNA-binding transcription factor activity; GO:0046872,metal ion binding; GO:0003676,nucleic acid binding; GO:0007275,multicellular organism development; GO:0040008,regulation of growth; GO:0006355,regulation of transcription, DNA-templated; GO:0006351,transcription, DNA-templated
gene-LOC108810074	9.62	3.33	-1.56868	2.80934e-06	down	K16251 DNA-directed RNA polymerase V subunit 1 [EC:2.7.7.6] | (RefSeq) DNA-directed RNA polymerase V subunit 1 (A)	PREDICTED: protein DCL, chloroplastic [Raphanus sativus]	GO:0009507,chloroplast; GO:0009658,chloroplast organization; GO:1901259,chloroplast rRNA processing
gene-LOC108810076	0.896667	26.51	4.84055	6.49753e-10	up	K22547 arsenate reductase [EC:1.20.4.1] | (RefSeq) rhodanese-like domain-containing protein 19, mitochondrial (A)	PREDICTED: rhodanese-like domain-containing protein 19, mitochondrial [Raphanus sativus]	GO:0005739,mitochondrion; GO:0008794,arsenate reductase (glutaredoxin) activity; GO:0030611,arsenate reductase activity; GO:0071722,detoxification of arsenic-containing substance
gene-LOC108810084	0.6	6.61	3.39819	0.00147132	up	K00521 ferric-chelate reductase [EC:1.16.1.7] | (RefSeq) ferric reduction oxidase 7, chloroplastic-like (A)	PREDICTED: NAC domain-containing protein 41-like [Raphanus sativus]	GO:0005634,nucleus; GO:0003677,DNA binding; GO:0003700,DNA-binding transcription factor activity; GO:0006351,transcription, DNA-templated
gene-LOC108810085	1.98333	12.8633	2.67953	0.00954087	up	--	--
gene-LOC108810092	2.20667	5.72	1.3519	0.00655053	up	--	PREDICTED: uncharacterized protein LOC108810092 [Raphanus sativus]	--
gene-LOC108810095	1.77333	6.66	1.88209	0.0172741	up	K06236 collagen, type I, alpha | (RefSeq) hypothetical protein (A)	PREDICTED: myb family transcription factor PHL12-like [Raphanus sativus]	GO:0005634,nucleus; GO:0003677,DNA binding; GO:0003700,DNA-binding transcription factor activity; GO:0006351,transcription, DNA-templated
gene-LOC108810096	0.85	5.14333	2.55287	7.06112e-09	up	--	--	--
gene-LOC108810122	3.88333	0.166667	-4.59268	1.65147e-05	down	K13415 protein brassinosteroid insensitive 1 [EC:2.7.10.1 2.7.11.1] | (RefSeq) uncharacterized LOC103401427 (A)	PREDICTED: squamosa promoter-binding-like protein 3 [Raphanus sativus]	GO:0005737,cytoplasm; GO:0005634,nucleus; GO:0003677,DNA binding; GO:0003700,DNA-binding transcription factor activity; GO:0046872,metal ion binding; GO:0030154,cell differentiation; GO:0009908,flower development; GO:0010229,inflorescence development; GO:0009911,positive regulation of flower development; GO:0010321,regulation of vegetative phase change; GO:0006351,transcription, DNA-templated; GO…
gene-LOC108810123	0.156667	6.15333	5.19178	5.64909e-08	up	--	PREDICTED: uncharacterized protein LOC108810123 [Raphanus sativus]	--
gene-LOC108810124	0.18	2.09333	3.46403	0.000160761	up	--	--
gene-LOC108810127	1.62333	4.72333	1.49182	5.74677e-05	up	K00765 ATP phosphoribosyltransferase [EC:2.4.2.17] | (RefSeq) ATP phosphoribosyltransferase 2, chloroplastic (A)	PREDICTED: ATP phosphoribosyltransferase 2, chloroplastic [Raphanus sativus]	GO:0009507,chloroplast; GO:0009570,chloroplast stroma; GO:0003879,ATP phosphoribosyltransferase activity; GO:0000287,magnesium ion binding; GO:0000105,histidine biosynthetic process
gene-LOC108810128	4.84333	0.406667	-3.61842	0.000962586	down	--	--	--
gene-LOC108810129	2.04667	0.07	-4.98556	0.000716616	down	--	--	--
gene-LOC108810135	0.246667	4.34	4.14693	0.000693777	up	--	--	--
gene-LOC108810144	0.0266667	2.67333	6.8212	8.85873e-07	up	--	PREDICTED: protein SPEAR1-like [Raphanus sativus]	GO:0006355,regulation of transcription, DNA-templated; GO:0006351,transcription, DNA-templated
gene-LOC108810145	0.00666667	0.93	6.92169	0.000189069	up	K05387 glutamate receptor, ionotropic, plant | (RefSeq) glutamate receptor 1.1 (A)	PREDICTED: glutamate receptor 1.1 [Raphanus sativus]	GO:0016021,integral component of membrane; GO:0005622,intracellular; GO:0005886,plasma membrane; GO:0005262,calcium channel activity; GO:0005261,cation channel activity; GO:0008066,glutamate receptor activity; GO:0004970,ionotropic glutamate receptor activity; GO:0005267,potassium channel activity; GO:0005272,sodium channel activity; GO:0009738,abscisic acid-activated signaling pathway; GO:000681…
gene-LOC108810147	1.98333	5.29	1.39325	0.00136145	up	K06173 tRNA pseudouridine38-40 synthase [EC:5.4.99.12] | (RefSeq) uncharacterized protein LOC106346244 isoform X1 (A)	PREDICTED: uncharacterized protein LOC108810147 [Raphanus sativus]	GO:0009982,pseudouridine synthase activity; GO:0003723,RNA binding; GO:0001522,pseudouridine synthesis; GO:0008033,tRNA processing
gene-LOC108810149	0.323333	1.31	1.95497	0.0144697	up	K09286 EREBP-like factor | (RefSeq) ethylene-responsive transcription factor 9 (A)	PREDICTED: ethylene-responsive transcription factor 9 [Raphanus sativus]	GO:0016020,membrane; GO:0005634,nucleus; GO:0003700,DNA-binding transcription factor activity; GO:0043565,sequence-specific DNA binding; GO:0006952,defense response; GO:0009873,ethylene-activated signaling pathway; GO:0019760,glucosinolate metabolic process; GO:0006351,transcription, DNA-templated
gene-LOC108810154	0.103333	5.19	5.52968	1.39933e-08	up	K09511 DnaJ homolog subfamily B member 5 | (RefSeq) uncharacterized protein LOC18791531 (A)	PREDICTED: pre-mRNA-splicing factor cwf23 [Raphanus sativus]	GO:0016021,integral component of membrane
gene-LOC108810156	8.22667	3.42	-1.30954	4.34914e-05	down	--	PREDICTED: uncharacterized protein LOC108810156 isoform X1 [Raphanus sativus]	GO:0008168,methyltransferase activity; GO:0009452,7-methylguanosine RNA capping; GO:0001510,RNA methylation
gene-LOC108810159	0	9.82667	10.2456	5.45669e-08	up	--	PREDICTED: uncharacterized protein LOC108810159 [Raphanus sativus]	--
gene-LOC108810166	2.73667	31.6	3.49237	8.00146e-07	up	K00799 glutathione S-transferase [EC:2.5.1.18] | (RefSeq) glutathione S-transferase U8 (A)	PREDICTED: glutathione S-transferase U8 [Raphanus sativus]	GO:0005737,cytoplasm; GO:0005829,cytosol; GO:0004364,glutathione transferase activity; GO:0006749,glutathione metabolic process; GO:0046686,response to cadmium ion; GO:0009407,toxin catabolic process
gene-LOC108810169	0	1.65	7.92906	2.8383e-05	up	K01988 lactosylceramide 4-alpha-galactosyltransferase [EC:2.4.1.228] | (RefSeq) lactosylceramide 4-alpha-galactosyltransferase (A)	PREDICTED: lactosylceramide 4-alpha-galactosyltransferase-like [Raphanus sativus]	--
gene-LOC108810176	0.0666667	4.08667	5.85959	2.03474e-06	up	K00521 ferric-chelate reductase [EC:1.16.1.7] | (RefSeq) ferric reduction oxidase 7, chloroplastic-like (A)	PREDICTED: transcription factor JUNGBRUNNEN 1-like [Raphanus sativus]	GO:0005634,nucleus; GO:0003677,DNA binding; GO:0003700,DNA-binding transcription factor activity; GO:0009718,anthocyanin-containing compound biosynthetic process; GO:0010120,camalexin biosynthetic process; GO:0042538,hyperosmotic salinity response; GO:0010150,leaf senescence; GO:1900056,negative regulation of leaf senescence; GO:0006561,proline biosynthetic process; GO:0006351,transcription, DNA-…
gene-LOC108810181	1.64333	0.316667	-2.41998	8.86848e-05	down	K07759 poly(ADP-ribose) glycohydrolase [EC:3.2.1.143] | (RefSeq) poly(ADP-ribose) glycohydrolase 1-like (A)	PREDICTED: poly(ADP-ribose) glycohydrolase 1-like [Raphanus sativus]	GO:0004649,poly(ADP-ribose) glycohydrolase activity; GO:0005975,carbohydrate metabolic process; GO:0006974,cellular response to DNA damage stimulus; GO:0050832,defense response to fungus
gene-LOC108810189	19.1033	4.63667	-2.08455	3.84498e-05	down	--	--
gene-LOC108810199	0.173333	6.64667	5.30641	7.67311e-09	up	--	PREDICTED: uncharacterized protein LOC108810199 [Raphanus sativus]	--
gene-LOC108810206	14.7367	5.81667	-1.38173	7.00071e-10	down	K04733 interleukin-1 receptor-associated kinase 4 [EC:2.7.11.1] | (RefSeq) proline-rich receptor-like protein kinase PERK9 (A)	PREDICTED: proline-rich receptor-like protein kinase PERK10 [Raphanus sativus]	GO:0016021,integral component of membrane; GO:0005886,plasma membrane; GO:0005524,ATP binding; GO:0019901,protein kinase binding; GO:0004675,transmembrane receptor protein serine/threonine kinase activity; GO:0007166,cell surface receptor signaling pathway; GO:0006468,protein phosphorylation
gene-LOC108810214	3.31	0.0166667	-7.66467	7.26499e-09	down	--	--	--
gene-LOC108810222	0.51	7.15667	3.73041	0.0084577	up	K05298 glyceraldehyde-3-phosphate dehydrogenase (NADP+) (phosphorylating) [EC:1.2.1.13] | (RefSeq) glyceraldehyde-3-phosphate dehydrogenase GAPA2, chloroplastic (A)	PREDICTED: glyceraldehyde-3-phosphate dehydrogenase GAPA2, chloroplastic-like isoform X1 [Raphanus sativus]	GO:0048046,apoplast; GO:0009507,chloroplast; GO:0009941,chloroplast envelope; GO:0009570,chloroplast stroma; GO:0016020,membrane; GO:0047100,glyceraldehyde-3-phosphate dehydrogenase (NADP+) (phosphorylating) activity; GO:0051287,NAD binding; GO:0050661,NADP binding; GO:0006006,glucose metabolic process; GO:0019253,reductive pentose-phosphate cycle
gene-LOC108810231	2.20333	0.303333	-2.90247	0.00021726	down	K00859 dephospho-CoA kinase [EC:2.7.1.24] | (RefSeq) dephospho-CoA kinase-like (A)	PREDICTED: dephospho-CoA kinase-like [Raphanus sativus]	GO:0009507,chloroplast; GO:0005777,peroxisome; GO:0005773,vacuole; GO:0005524,ATP binding; GO:0004140,dephospho-CoA kinase activity; GO:0015937,coenzyme A biosynthetic process
gene-LOC108810233	0	2.73333	8.09912	0.000279334	up	K11855 ubiquitin carboxyl-terminal hydrolase 36/42 [EC:3.4.19.12] | (RefSeq) ubiquitin carboxyl-terminal hydrolase 19-like isoform X1 (A)	PREDICTED: ubiquitin carboxyl-terminal hydrolase 19-like [Raphanus sativus]	GO:0016021,integral component of membrane; GO:0046872,metal ion binding; GO:0036459,thiol-dependent ubiquitinyl hydrolase activity; GO:0016579,protein deubiquitination; GO:0006511,ubiquitin-dependent protein catabolic process
gene-LOC108810243	0	0.983333	7.07201	3.4929e-05	up	--	PREDICTED: F-box/kelch-repeat protein At3g18720-like [Raphanus sativus]	--
gene-LOC108810245	0.18	0.953333	2.39416	0.00255085	up	K15687 E3 ubiquitin-protein ligase makorin [EC:2.3.2.27] | (RefSeq) E3 ubiquitin-protein ligase makorin-like (A)	PREDICTED: E3 ubiquitin-protein ligase makorin-like [Raphanus sativus]	GO:0003677,DNA binding; GO:0046872,metal ion binding; GO:0016740,transferase activity; GO:0016567,protein ubiquitination
gene-LOC108810263	0	10.9067	9.61894	1.23467e-07	up	--	PREDICTED: protein FAM9A-like [Raphanus sativus]	--
gene-LOC108810265	8.44	32.58	1.92114	1.06852e-06	up	--	PREDICTED: uncharacterized protein LOC108810265 isoform X1 [Raphanus sativus]	GO:0016021,integral component of membrane
gene-LOC108810267	18.6333	55.3467	1.53441	8.19057e-05	up	--	PREDICTED: uncharacterized protein LOC108810267 [Raphanus sativus]	--
gene-LOC108810269	0.856667	5.15	2.54744	7.40256e-06	up	K14486 auxin response factor | (RefSeq) auxin response factor 18 (A)	PREDICTED: auxin response factor 11 [Raphanus sativus]	GO:0005634,nucleus; GO:0009506,plasmodesma; GO:0003677,DNA binding; GO:0003700,DNA-binding transcription factor activity; GO:0009734,auxin-activated signaling pathway; GO:0006351,transcription, DNA-templated
gene-LOC108810276	0	1.66667	7.47677	8.39337e-06	up	--	PREDICTED: uncharacterized protein LOC108810276 isoform X2 [Raphanus sativus]	--
gene-LOC108810286	0	3.40667	7.42672	2.28992e-06	up	K16283 E3 ubiquitin-protein ligase SDIR1 [EC:2.3.2.27] | (RefSeq) hypothetical protein (A)	PREDICTED: putative RING-H2 finger protein ATL69 [Raphanus sativus]	GO:0016021,integral component of membrane; GO:0046872,metal ion binding; GO:0061630,ubiquitin protein ligase activity; GO:0043161,proteasome-mediated ubiquitin-dependent protein catabolic process
gene-LOC108810292	10.6633	0.09	-6.9087	1.50472e-19	down	K09841 xanthoxin dehydrogenase [EC:1.1.1.288] | (RefSeq) zerumbone synthase (A)	PREDICTED: short-chain dehydrogenase reductase 2a [Raphanus sativus]	GO:0016491,oxidoreductase activity
gene-LOC108810298	6.47	3.13667	-1.08567	0.00814933	down	--	--	--
gene-LOC108810299	0.01	1.50667	7.2561	3.66586e-08	up	K03063 26S proteasome regulatory subunit T3 | (RefSeq) 26S protease regulatory subunit 6B homolog (A)	PREDICTED: BTB/POZ domain-containing protein At3g50840 [Raphanus sativus]	GO:0016567,protein ubiquitination
gene-LOC108810301	0.09	1.97667	4.36599	0.000279977	up	--	PREDICTED: protein MIZU-KUSSEI 1-like [Raphanus sativus]	GO:0032541,cortical endoplasmic reticulum; GO:0005737,cytoplasm; GO:0005783,endoplasmic reticulum; GO:0005789,endoplasmic reticulum membrane; GO:0016020,membrane; GO:0009658,chloroplast organization; GO:0010274,hydrotropism
gene-LOC108810310	40.4467	19.74	-1.075	0.00432721	down	--	PREDICTED: uncharacterized protein LOC108810310 [Raphanus sativus]	GO:0009507,chloroplast
gene-LOC108810311	6.34333	0.583333	-3.48575	3.48691e-06	down	K04426 mitogen-activated protein kinase kinase kinase 5 [EC:2.7.11.25] | (RefSeq) mitogen-activated protein kinase kinase kinase 17-like (A)	PREDICTED: mitogen-activated protein kinase kinase kinase 3-like [Raphanus sativus]	GO:0005737,cytoplasm; GO:0005634,nucleus; GO:0005524,ATP binding; GO:0004709,MAP kinase kinase kinase activity; GO:0004674,protein serine/threonine kinase activity; GO:0004702,NA; GO:0009738,abscisic acid-activated signaling pathway; GO:0032147,activation of protein kinase activity; GO:0007346,regulation of mitotic cell cycle; GO:0009737,response to abscisic acid; GO:0006970,response to osmotic s…
gene-LOC108810321	0.02	1.63333	6.38471	5.29636e-06	up	K04733 interleukin-1 receptor-associated kinase 4 [EC:2.7.11.1] | (RefSeq) G-type lectin S-receptor-like serine/threonine-protein kinase At1g11410 (A)	PREDICTED: LOW QUALITY PROTEIN: G-type lectin S-receptor-like serine/threonine-protein kinase At1g11410 [Raphanus sativus]	GO:0016021,integral component of membrane; GO:0005886,plasma membrane; GO:0005524,ATP binding; GO:0005516,calmodulin binding; GO:0030246,carbohydrate binding; GO:0004674,protein serine/threonine kinase activity; GO:0006468,protein phosphorylation; GO:0048544,recognition of pollen
gene-LOC108810347	0.643333	5.61333	3.05833	5.92282e-05	up	K15382 solute carrier family 50 (sugar transporter) | (RefSeq) bidirectional sugar transporter SWEET16 (A)	PREDICTED: bidirectional sugar transporter SWEET16-like [Raphanus sativus]	GO:0016021,integral component of membrane; GO:0005887,integral component of plasma membrane; GO:0009705,plant-type vacuole membrane; GO:0005353,fructose transmembrane transporter activity; GO:0005355,glucose transmembrane transporter activity; GO:0008515,sucrose transmembrane transporter activity; GO:0051119,sugar transmembrane transporter activity; GO:0006995,cellular response to nitrogen starva…
gene-LOC108810357	0	2.86667	7.42198	2.58815e-05	up	K23480 zinc finger protein 362/384 | (RefSeq) zinc finger protein ZAT5 (A)	PREDICTED: zinc finger protein ZAT12-like [Raphanus sativus]	GO:0005634,nucleus; GO:0003700,DNA-binding transcription factor activity; GO:0046872,metal ion binding; GO:0043565,sequence-specific DNA binding; GO:0009631,cold acclimation; GO:0042538,hyperosmotic salinity response; GO:0009643,photosynthetic acclimation; GO:0010200,response to chitin; GO:0009409,response to cold; GO:0009408,response to heat; GO:0009416,response to light stimulus; GO:0006979,res…
gene-LOC108810358	22.7267	9.36667	-1.3219	0.0191665	down	K01051 pectinesterase [EC:3.1.1.11] | (RefSeq) pectinesterase 3 (A)	PREDICTED: 21 kDa protein-like [Raphanus sativus]	GO:0048046,apoplast; GO:0046910,pectinesterase inhibitor activity; GO:0010214,seed coat development
gene-LOC108810359	0.0466667	1.64	4.90379	1.09503e-05	up	K08051 pleckstrin homology domain containing family A member 8 | (RefSeq) glycolipid transfer protein 1-like (A)	PREDICTED: glycolipid transfer protein 1 [Raphanus sativus]	GO:0005829,cytosol; GO:0005886,plasma membrane; GO:0120013,intermembrane lipid transfer activity
gene-LOC108810367	34.4733	13.3933	-1.40686	1.2789e-05	down	--	--	--
gene-LOC108810373	0.0633333	0.846667	3.7646	0.00412466	up	K14963 COMPASS component SWD3 | (RefSeq) transcription factor bHLH18-like (A)	PREDICTED: transcription factor bHLH18 [Raphanus sativus]	GO:0005634,nucleus; GO:0003677,DNA binding; GO:0003700,DNA-binding transcription factor activity; GO:0046983,protein dimerization activity; GO:0006355,regulation of transcription, DNA-templated; GO:0006351,transcription, DNA-templated
gene-LOC108810383	3.60333	0	-7.99356	4.47586e-06	down	--	--	--
gene-LOC108810394	17.93	8.86667	-1.04666	0.000122924	down	K16302 metal transporter CNNM | (RefSeq) uncharacterized LOC8266776 (A)	PREDICTED: uncharacterized protein LOC108810394 isoform X1 [Raphanus sativus]	--
gene-LOC108810406	2.94667	14.2867	2.25155	5.40249e-08	up	K03028 26S proteasome regulatory subunit N1 | (RefSeq) LOW QUALITY PROTEIN: protein NLP2-like (A)	PREDICTED: protein NLP4-like [Raphanus sativus]	GO:0005634,nucleus; GO:0003677,DNA binding; GO:0003700,DNA-binding transcription factor activity; GO:0006351,transcription, DNA-templated
gene-LOC108810407	0.0666667	0.77	3.47101	0.006746	up	K00103 L-gulonolactone oxidase [EC:1.1.3.8] | (RefSeq) L-gulonolactone oxidase 5 (A)	PREDICTED: L-gulonolactone oxidase 5-like [Raphanus sativus]	GO:0005618,cell wall; GO:0016020,membrane; GO:0003885,D-arabinono-1,4-lactone oxidase activity; GO:0050660,flavin adenine dinucleotide binding; GO:0050105,L-gulonolactone oxidase activity; GO:0019853,L-ascorbic acid biosynthetic process
gene-LOC108810416	7.82667	2.61	-1.61714	0.013075	down	K12160 small ubiquitin-related modifier | (RefSeq) small ubiquitin-related modifier 5-like (A)	PREDICTED: small ubiquitin-related modifier 5-like [Raphanus sativus]	GO:0005737,cytoplasm; GO:0005634,nucleus; GO:0031386,protein tag; GO:0016925,protein sumoylation
gene-LOC108810420	0.206667	3.84667	4.18116	1.01532e-08	up	K04733 interleukin-1 receptor-associated kinase 4 [EC:2.7.11.1] | (RefSeq) probable serine/threonine-protein kinase PBL21 isoform X1 (A)	PREDICTED: serine/threonine-protein kinase PBS1-like [Raphanus sativus]	GO:0005886,plasma membrane; GO:0005524,ATP binding; GO:0004675,transmembrane receptor protein serine/threonine kinase activity; GO:0007166,cell surface receptor signaling pathway; GO:0006952,defense response; GO:0006468,protein phosphorylation
gene-LOC108810429	4.29333	0.513333	-3.0897	4.87436e-06	down	--	PREDICTED: uncharacterized protein LOC108810429 [Raphanus sativus]	--
gene-LOC108810450	0.01	3.09667	8.0421	0.000107579	up	K14985 26-hydroxylase [EC:1.14.-.-] | (RefSeq) cytochrome P450 93A3-like (A)	PREDICTED: cytochrome P450 93A3-like [Raphanus sativus]	GO:0016021,integral component of membrane; GO:0016020,membrane; GO:0020037,heme binding; GO:0005506,iron ion binding; GO:0016709,oxidoreductase activity, acting on paired donors, with incorporation or reduction of molecular oxygen, NAD(P)H as one donor, and incorporation of one atom of oxygen; GO:0044550,secondary metabolite biosynthetic process
gene-LOC108810452	0.483333	10.58	4.43868	0.0101386	up	--	PREDICTED: VQ motif-containing protein 29-like [Raphanus sativus]	GO:0005634,nucleus; GO:0071456,cellular response to hypoxia; GO:0009908,flower development
gene-LOC108810456	0.03	4.32	6.86783	5.73223e-07	up	K17553 protein phosphatase 1 regulatory subunit 11 | (RefSeq) protein phosphatase inhibitor protein (A)	PREDICTED: uncharacterized protein LOC108810456 [Raphanus sativus]	GO:0016021,integral component of membrane
gene-LOC108810468	0.383333	51.8	7.11229	9.73168e-06	up	--	PREDICTED: uncharacterized protein LOC108810468 [Raphanus sativus]	--
gene-LOC108810477	0.236667	17.0333	6.18691	0.000195512	up	K05275 pyridoxine 4-dehydrogenase [EC:1.1.1.65] | (RefSeq) pyridoxal reductase-like (A)	PREDICTED: probable aldo-keto reductase 6 [Raphanus sativus]	GO:0016491,oxidoreductase activity
gene-LOC108810479	24.57	53.1633	1.07909	0.017747	up	--	PREDICTED: uncharacterized protein At1g15400-like [Raphanus sativus]	GO:0005886,plasma membrane
gene-LOC108810481	9.98667	4.61333	-1.15848	0.00291244	down	K17964 leucine-rich PPR motif-containing protein, mitochondrial | (RefSeq) uncharacterized protein LOC109237110 (A)	PREDICTED: pentatricopeptide repeat-containing protein At1g60770-like isoform X2 [Raphanus sativus]	GO:0043231,intracellular membrane-bounded organelle; GO:0005739,mitochondrion; GO:0004519,endonuclease activity; GO:0003723,RNA binding; GO:0009451,RNA modification
gene-LOC108810486	0.243333	2.98333	3.56475	9.52578e-07	up	K22390 acid phosphatase type 7 | (RefSeq) purple acid phosphatase 15-like (A)	PREDICTED: purple acid phosphatase 15-like [Raphanus sativus]	GO:0005576,extracellular region; GO:0003993,acid phosphatase activity; GO:0046872,metal ion binding; GO:0009846,pollen germination; GO:0009845,seed germination
gene-LOC108810495	6.57667	14.2733	1.08561	0.000944672	up	K14432 ABA responsive element binding factor | (RefSeq) ABSCISIC ACID-INSENSITIVE 5-like protein 4 isoform X1 (A)	PREDICTED: ABSCISIC ACID-INSENSITIVE 5-like protein 4 [Raphanus sativus]	GO:0005634,nucleus; GO:0003677,DNA binding; GO:0003700,DNA-binding transcription factor activity; GO:0009738,abscisic acid-activated signaling pathway; GO:0006351,transcription, DNA-templated
gene-LOC108810496	0.22	1.44	2.67358	0.000108353	up	K08654 proprotein convertase subtilisin/kexin type 5 [EC:3.4.21.-] | (RefSeq) uncharacterized protein LOC104445957 (A)	PREDICTED: uncharacterized protein LOC108810496 [Raphanus sativus]	GO:0005622,intracellular; GO:0046872,metal ion binding; GO:0035556,intracellular signal transduction
gene-LOC108810504	4.09	0.263333	-4.0249	0.00270655	down	--	--	--
gene-LOC108810509	0	29.4767	11.0406	5.55124e-08	up	--	PREDICTED: PLAT domain-containing protein 2-like [Raphanus sativus]	GO:0009507,chloroplast; GO:0005783,endoplasmic reticulum; GO:0016020,membrane; GO:0009579,thylakoid
gene-LOC108810510	0.02	26.3033	9.8633	2.79676e-09	up	--	PREDICTED: uncharacterized protein LOC108810510 [Raphanus sativus]	--
gene-LOC108810520	0	4.34333	8.30977	0.00251802	up	--	cysteine-rich TM module stress tolerance protein [Arabidopsis thaliana]	--
gene-LOC108810522	8.65667	2.51	-1.82901	1.7719e-05	down	--	--	--
gene-LOC108810533	0.0833333	4.49667	5.67031	7.50248e-05	up	K14488 SAUR family protein | (RefSeq) auxin-induced protein 15A-like (A)	PREDICTED: auxin-responsive protein SAUR15-like [Raphanus sativus]	GO:0009734,auxin-activated signaling pathway; GO:0040008,regulation of growth
gene-LOC108810551	1.45667	7.59	2.37341	0.00595703	up	K12160 small ubiquitin-related modifier | (RefSeq) small ubiquitin-related modifier 5-like (A)	PREDICTED: small ubiquitin-related modifier 5-like [Raphanus sativus]	GO:0005737,cytoplasm; GO:0005634,nucleus; GO:0031386,protein tag; GO:0016925,protein sumoylation
gene-LOC108810564	2.59667	0.603333	-2.14703	0.000458896	down	K00469 inositol oxygenase [EC:1.13.99.1] | (RefSeq) inositol oxygenase 1 isoform X1 (A)	PREDICTED: inositol oxygenase 1 isoform X1 [Raphanus sativus]	GO:0005737,cytoplasm; GO:0050113,inositol oxygenase activity; GO:0005506,iron ion binding; GO:0019310,inositol catabolic process; GO:0019853,L-ascorbic acid biosynthetic process
gene-LOC108810566	0	21.0533	10.0007	4.29334e-15	up	K20769 fatty acid omega-hydroxylase [EC:1.14.-.-] | (RefSeq) cytochrome P450 94A2-like (A)	PREDICTED: glu S.griseus protease inhibitor-like [Raphanus sativus]	GO:0004867,serine-type endopeptidase inhibitor activity; GO:0009611,response to wounding
gene-LOC108810572	73.6433	177.33	1.23699	0.000859212	up	K02639 ferredoxin | (RefSeq) ferredoxin, root R-B1 (A)	PREDICTED: ferredoxin, root R-B1 [Raphanus sativus]	GO:0009507,chloroplast; GO:0009536,plastid; GO:0051537,2 iron, 2 sulfur cluster binding; GO:0009055,electron transfer activity; GO:0046872,metal ion binding
gene-LOC108810580	0.143333	4.48667	5.02126	0.00361239	up	K19038 E3 ubiquitin-protein ligase ATL41 [EC:2.3.2.27] | (RefSeq) RING-H2 finger protein ATL40-like (A)	PREDICTED: RING-H2 finger protein ATL39 [Raphanus sativus]	GO:0016021,integral component of membrane; GO:0046872,metal ion binding; GO:0061630,ubiquitin protein ligase activity; GO:0043161,proteasome-mediated ubiquitin-dependent protein catabolic process
gene-LOC108810583	2.94333	12.0533	2.00414	3.92808e-07	up	K00720 ceramide glucosyltransferase [EC:2.4.1.80] | (Kazusa) Lj4g3v3044950.1; - (A)	PREDICTED: uncharacterized protein LOC108810583 [Raphanus sativus]	GO:0016021,integral component of membrane; GO:0016757,transferase activity, transferring glycosyl groups
gene-LOC108810603	5.17	0.98	-2.43847	7.08516e-12	down	K20069 adaptin ear-binding coat-associated protein 1/2 | (RefSeq) uncharacterized protein At1g03900-like (A)	PREDICTED: uncharacterized protein LOC108810603 isoform X1 [Raphanus sativus]	GO:0003700,DNA-binding transcription factor activity
gene-LOC108810613	0.426667	2.17667	2.30541	0.00833011	up	--	--	--
gene-LOC108810627	0.243333	1.49667	2.58201	0.00413743	up	K04733 interleukin-1 receptor-associated kinase 4 [EC:2.7.11.1] | (RefSeq) PTI1-like tyrosine-protein kinase At3g15890 (A)	PREDICTED: PTI1-like tyrosine-protein kinase At3g15890 [Raphanus sativus]	GO:0005886,plasma membrane; GO:0005524,ATP binding; GO:0004715,non-membrane spanning protein tyrosine kinase activity; GO:0004675,transmembrane receptor protein serine/threonine kinase activity; GO:0007166,cell surface receptor signaling pathway; GO:0006468,protein phosphorylation
gene-LOC108810632	9.93667	4.10333	-1.307	1.14242e-07	down	K13696 abhydrolase domain-containing protein 1/3 | (RefSeq) embryogenesis-associated protein EMB8-like (A)	PREDICTED: phospholipase ABHD3 [Raphanus sativus]	GO:0052689,carboxylic ester hydrolase activity
gene-LOC108810633	4.17	16.45	1.94113	1.93587e-05	up	K23196 zinc finger and BTB domain-containing protein 18 | (RefSeq) zinc finger protein WIP5-like (A)	PREDICTED: zinc finger protein WIP3 [Raphanus sativus]	GO:0005634,nucleus; GO:0003700,DNA-binding transcription factor activity; GO:0046872,metal ion binding; GO:0003676,nucleic acid binding; GO:0006355,regulation of transcription, DNA-templated; GO:0006351,transcription, DNA-templated
gene-LOC108810644	2.3	6.79667	1.51964	0.00113031	up	K01530 phospholipid-translocating ATPase [EC:3.6.3.1] | (RefSeq) phospholipid-transporting ATPase 2-like (A)	PREDICTED: uncharacterized protein LOC108810644 [Raphanus sativus]	--
gene-LOC108810654	0.0966667	4.18	5.27043	0.000440512	up	K19038 E3 ubiquitin-protein ligase ATL41 [EC:2.3.2.27] | (RefSeq) RING-H2 finger protein ATL40-like (A)	PREDICTED: RING-H2 finger protein ATL29-like isoform X1 [Raphanus sativus]	GO:0016021,integral component of membrane; GO:0005886,plasma membrane; GO:0046872,metal ion binding; GO:0061630,ubiquitin protein ligase activity; GO:0004842,ubiquitin-protein transferase activity; GO:0009816,defense response to bacterium, incompatible interaction; GO:0009814,defense response, incompatible interaction; GO:0043161,proteasome-mediated ubiquitin-dependent protein catabolic process; …
gene-LOC108810656	0	9.42333	10.5763	3.78514e-07	up	K03327 multidrug resistance protein, MATE family | (RefSeq) protein DETOXIFICATION 3 (A)	PREDICTED: protein DETOXIFICATION 3-like isoform X1 [Raphanus sativus]	GO:0016021,integral component of membrane; GO:0005886,plasma membrane; GO:0015297,antiporter activity; GO:0015238,drug transmembrane transporter activity; GO:0015691,cadmium ion transport; GO:0051238,sequestering of metal ion
gene-LOC108810658	64.3233	18.5533	-1.84386	0.00337154	down	K13122 protein FRG1 | (RefSeq) uncharacterized protein LOC111481770 (A)	PREDICTED: uncharacterized protein LOC108810658 [Raphanus sativus]	--
gene-LOC108810669	0	6.79333	8.61919	1.03556e-05	up	--	--	--
gene-LOC108810684	2.74333	0.246667	-3.56028	2.43106e-07	down	--	--
gene-LOC108810686	0.246667	3.8	3.92429	0.00260324	up	K17500 integrin-linked kinase-associated serine/threonine phosphatase 2C [EC:3.1.3.16] | (RefSeq) WAT1-related protein At3g18200 isoform X1 (A)	PREDICTED: WAT1-related protein At2g39510 [Raphanus sativus]	GO:0016021,integral component of membrane; GO:0005886,plasma membrane; GO:0015186,L-glutamine transmembrane transporter activity; GO:0080144,amino acid homeostasis; GO:0044746,NA; GO:0098712,L-glutamate import across plasma membrane; GO:0048316,seed development
gene-LOC108810715	5.76667	17.6333	1.5722	4.75121e-09	up	--	PREDICTED: uncharacterized protein LOC108810715 [Raphanus sativus]	GO:0016021,integral component of membrane
gene-LOC108810729	1.95	6.46333	1.68066	0.00192221	up	--	--	--
gene-LOC108810731	0	17.0567	10.2279	6.28164e-08	up	--	--	--
gene-LOC108810733	7.97667	2.38667	-1.79353	0.00299749	down	K15334 multisite-specific tRNA:(cytosine-C5)-methyltransferase [EC:2.1.1.202] | (RefSeq) tRNA (cytosine(34)-C(5))-methyltransferase-like (A)	PREDICTED: putative invertase inhibitor [Raphanus sativus]	GO:0048046,apoplast; GO:0071944,cell periphery; GO:0030599,pectinesterase activity; GO:0046910,pectinesterase inhibitor activity; GO:0071669,plant-type cell wall organization or biogenesis
gene-LOC108810739	1.79333	9.98333	2.43735	0.000685781	up	K01193 beta-fructofuranosidase [EC:3.2.1.26] | (RefSeq) acid beta-fructofuranosidase 4, vacuolar-like (A)	PREDICTED: acid beta-fructofuranosidase 4, vacuolar isoform X1 [Raphanus sativus]	GO:0005789,endoplasmic reticulum membrane; GO:0000139,Golgi membrane; GO:0016021,integral component of membrane; GO:0031902,late endosome membrane; GO:0009505,plant-type cell wall; GO:0000325,plant-type vacuole; GO:0005775,vacuolar lumen; GO:0005774,vacuolar membrane; GO:0005773,vacuole; GO:0004564,beta-fructofuranosidase activity; GO:0004575,sucrose alpha-glucosidase activity; GO:0009738,abscisi…
gene-LOC108810753	149.407	17.03	-3.17621	1.66316e-10	down	K20858 calcium uniporter protein, mitochondrial | (RefSeq) calcium uniporter protein 3, mitochondrial-like (A)	PREDICTED: calcium uniporter protein 3, mitochondrial-like [Raphanus sativus]	GO:0016021,integral component of membrane; GO:0005743,mitochondrial inner membrane; GO:0005262,calcium channel activity; GO:0015292,uniporter activity
gene-LOC108810794	0.54	0	-7.4489	1.05728e-05	down	K05681 ATP-binding cassette, subfamily G (WHITE), member 2 | (Kazusa) Lj5g3v0659620.1; - (A)	PREDICTED: putative white-brown complex homolog protein 30 [Raphanus sativus]	GO:0016021,integral component of membrane; GO:0005886,plasma membrane; GO:0009506,plasmodesma; GO:0005524,ATP binding; GO:0042626,ATPase activity, coupled to transmembrane movement of substances; GO:0005215,transporter activity
gene-LOC108810808	0.01	0.83	5.74355	0.000615449	up	--	--	--
gene-LOC108810842	32.0067	163.387	2.32449	0.000426133	up	K01255 leucyl aminopeptidase [EC:3.4.11.1] | (RefSeq) leucine aminopeptidase 1 (A)	PREDICTED: leucine aminopeptidase 1 [Raphanus sativus]	GO:0009570,chloroplast stroma; GO:0005829,cytosol; GO:0005773,vacuole; GO:0004177,aminopeptidase activity; GO:0016805,dipeptidase activity; GO:0030145,manganese ion binding; GO:0008235,metalloexopeptidase activity; GO:0046686,response to cadmium ion
gene-LOC108810843	76.4167	29.21	-1.41747	4.79885e-08	down	K07418 cytochrome P450 family 2 subfamily J [EC:1.14.14.1] | (RefSeq) cytochrome P450 71B34-like (A)	PREDICTED: cytochrome P450 71B6 [Raphanus sativus]	GO:0005783,endoplasmic reticulum; GO:0005794,Golgi apparatus; GO:0016021,integral component of membrane; GO:0016020,membrane; GO:0005739,mitochondrion; GO:0005886,plasma membrane; GO:0020037,heme binding; GO:0005506,iron ion binding; GO:0004497,monooxygenase activity; GO:0016709,oxidoreductase activity, acting on paired donors, with incorporation or reduction of molecular oxygen, NAD(P)H as one d…
gene-LOC108810847	28.4433	8.07333	-1.85031	1.29757e-18	down	K12896 splicing factor, arginine/serine-rich 7 | (RefSeq) serine/arginine-rich splicing factor RSZ21-like (A)	PREDICTED: serine/arginine-rich splicing factor RSZ21 isoform X2 [Raphanus sativus]	GO:0016607,nuclear speck; GO:0005681,spliceosomal complex; GO:0003676,nucleic acid binding; GO:0008270,zinc ion binding; GO:0000398,mRNA splicing, via spliceosome
gene-LOC108810866	11.2133	2.73	-2.07773	1.25095e-13	down	K14829 pre-rRNA-processing protein IPI3 | (RefSeq) protein ROOT INITIATION DEFECTIVE 3-like (A)	PREDICTED: protein ROOT INITIATION DEFECTIVE 3-like [Raphanus sativus]	GO:0080008,Cul4-RING E3 ubiquitin ligase complex; GO:1902184,negative regulation of shoot apical meristem development
gene-LOC108810899	0.0166667	4.48	7.73759	8.26474e-10	up	--	PREDICTED: F-box protein At1g49990-like [Raphanus sativus]	--
gene-LOC108810913	0.34	5.52333	4.02201	6.1341e-12	up	K09286 EREBP-like factor | (RefSeq) hypothetical protein (A)	PREDICTED: ethylene-responsive transcription factor ABR1-like [Raphanus sativus]	GO:0005634,nucleus; GO:0003677,DNA binding; GO:0003700,DNA-binding transcription factor activity; GO:0009738,abscisic acid-activated signaling pathway; GO:0050832,defense response to fungus; GO:0009873,ethylene-activated signaling pathway; GO:0009788,negative regulation of abscisic acid-activated signaling pathway; GO:0009737,response to abscisic acid; GO:0009749,response to glucose; GO:0006970,r…
gene-LOC108810921	10.29	2.82667	-1.90882	0.00753719	down	--	--	--
gene-LOC108810943	0.0833333	1.17333	3.72902	7.7775e-05	up	K21398 natural resistance-associated macrophage protein 2 | (RefSeq) metal transporter Nramp6-like (A)	PREDICTED: metal transporter Nramp6 isoform X1 [Raphanus sativus]	GO:0012505,endomembrane system; GO:0016021,integral component of membrane; GO:0015086,cadmium ion transmembrane transporter activity; GO:0070574,cadmium ion transmembrane transport; GO:0055072,iron ion homeostasis
gene-LOC108810944	1.95333	0.416667	-2.29223	0.00373452	down	--	PREDICTED: nucleolin-like [Raphanus sativus]	--
gene-LOC108810973	0.58	2.59	2.13599	0.00766656	up	K07418 cytochrome P450 family 2 subfamily J [EC:1.14.14.1] | (RefSeq) cytochrome P450 71B17-like (A)	PREDICTED: cytochrome P450 71B4-like [Raphanus sativus]	GO:0016021,integral component of membrane; GO:0016020,membrane; GO:0020037,heme binding; GO:0005506,iron ion binding; GO:0016709,oxidoreductase activity, acting on paired donors, with incorporation or reduction of molecular oxygen, NAD(P)H as one donor, and incorporation of one atom of oxygen; GO:0044550,secondary metabolite biosynthetic process
gene-LOC108810990	1.37	8.1	2.56546	0.0168967	up	--	--	--
gene-LOC108811012	21.6	3.68667	-2.598	1.9321e-13	down	--	PREDICTED: protein AE7-like 2 [Raphanus sativus]	GO:0007059,chromosome segregation; GO:0016226,iron-sulfur cluster assembly
gene-LOC108811021	0.626667	14.8033	4.4892	2.9755e-14	up	K00521 ferric-chelate reductase [EC:1.16.1.7] | (RefSeq) ferric reduction oxidase 7, chloroplastic-like (A)	PREDICTED: NAC domain-containing protein 100-like [Raphanus sativus]	GO:0005634,nucleus; GO:0003677,DNA binding; GO:0003700,DNA-binding transcription factor activity; GO:0006351,transcription, DNA-templated
gene-LOC108811034	105.61	5.24667	-4.38819	1.54365e-07	down	--	PREDICTED: uncharacterized protein LOC103829464 [Brassica rapa]	--
gene-LOC108811040	0.16	1.54	3.28099	0.000351391	up	K09645 vitellogenic carboxypeptidase-like protein [EC:3.4.16.-] | (RefSeq) serine carboxypeptidase-like 50 (A)	PREDICTED: serine carboxypeptidase-like 50 [Raphanus sativus]	GO:0005576,extracellular region; GO:0005773,vacuole; GO:0004185,serine-type carboxypeptidase activity; GO:0051603,proteolysis involved in cellular protein catabolic process
gene-LOC108811062	0	1.32333	8.46543	1.34096e-05	up	--	PREDICTED: uncharacterized protein LOC108811062 [Raphanus sativus]	GO:0016021,integral component of membrane
gene-LOC108811066	0	6.84333	9.35712	3.54782e-12	up	K01051 pectinesterase [EC:3.1.1.11] | (RefSeq) probable pectinesterase/pectinesterase inhibitor 61 (A)	PREDICTED: 21 kDa protein-like [Raphanus sativus]	GO:0048046,apoplast; GO:0004857,enzyme inhibitor activity; GO:1902183,regulation of shoot apical meristem development
gene-LOC108811097	2.76	0.533333	-2.40713	0.00616765	down	--	PREDICTED: late embryogenesis abundant protein [Raphanus sativus]	GO:0006950,response to stress; GO:0009415,response to water
gene-LOC108811107	14.9667	6.37333	-1.2801	0.00176469	down	K22857 EEF1A lysine methyltransferase 4 [EC:2.1.1.-] | (RefSeq) methyltransferase-like protein 13 (A)	PREDICTED: methyltransferase-like protein 13 [Raphanus sativus]	GO:0008168,methyltransferase activity
gene-LOC108811132	0.123333	3.91667	4.92248	1.70643e-06	up	K03844 alpha-1,2-mannosyltransferase [EC:2.4.1.131] | (RefSeq) alpha-1,2-mannosyltransferase (A)	PREDICTED: ACT domain-containing protein ACR11 [Raphanus sativus]	GO:0009507,chloroplast; GO:0009941,chloroplast envelope; GO:0009570,chloroplast stroma; GO:0009535,chloroplast thylakoid membrane; GO:0010319,stromule; GO:0009409,response to cold; GO:0009735,response to cytokinin; GO:0009416,response to light stimulus; GO:0009744,response to sucrose
gene-LOC108811134	0.27	3.36667	3.56034	1.24778e-11	up	K16189 phytochrome-interacting factor 4 | (RefSeq) transcription factor PIF4 (A)	PREDICTED: transcription factor BIM1-like isoform X1 [Raphanus sativus]	GO:0005634,nucleus; GO:0003677,DNA binding; GO:0046983,protein dimerization activity; GO:0006355,regulation of transcription, DNA-templated; GO:0006351,transcription, DNA-templated
gene-LOC108811155	0.0733333	6.89	6.41241	2.11638e-16	up	K16292 KDEL-tailed cysteine endopeptidase [EC:3.4.22.-] | (RefSeq) KDEL-tailed cysteine endopeptidase CEP2 (A)	PREDICTED: KDEL-tailed cysteine endopeptidase CEP2 [Raphanus sativus]	GO:0005783,endoplasmic reticulum; GO:0005615,extracellular space; GO:0005764,lysosome; GO:0004197,cysteine-type endopeptidase activity; GO:0051603,proteolysis involved in cellular protein catabolic process
gene-LOC108811173	0.0133333	0.44	4.84646	3.27769e-05	up	K21763 mitogen-activated protein kinase binding protein 1 | (RefSeq) mitogen-activated protein kinase-binding protein 1 (A)	PREDICTED: mitogen-activated protein kinase-binding protein 1-like [Raphanus sativus]	GO:0005737,cytoplasm; GO:0031514,motile cilium
gene-LOC108811187	0.05	2.58667	5.53103	1.52755e-07	up	K03320 ammonium transporter, Amt family | (RefSeq) ammonium transporter 3-like (A)	PREDICTED: amino-acid permease BAT1-like [Raphanus sativus]	GO:0005887,integral component of plasma membrane; GO:0031966,mitochondrial membrane; GO:0005739,mitochondrion; GO:0015297,antiporter activity; GO:0015181,arginine transmembrane transporter activity; GO:0015185,gamma-aminobutyric acid transmembrane transporter activity; GO:0015180,L-alanine transmembrane transporter activity; GO:0005313,L-glutamate transmembrane transporter activity; GO:0015189,L-…
gene-LOC108811191	12.56	4.56	-1.49733	8.56035e-17	down	K13415 protein brassinosteroid insensitive 1 [EC:2.7.10.1 2.7.11.1] | (RefSeq) uncharacterized LOC103401427 (A)	PREDICTED: squamosa promoter-binding-like protein 10 isoform X1 [Raphanus sativus]	GO:0005634,nucleus; GO:0003677,DNA binding; GO:0003700,DNA-binding transcription factor activity; GO:0046872,metal ion binding; GO:0010358,leaf shaping; GO:0045893,positive regulation of transcription, DNA-templated; GO:0048510,regulation of timing of transition from vegetative to reproductive phase; GO:0006355,regulation of transcription, DNA-templated; GO:0006351,transcription, DNA-templated
gene-LOC108811194	0.326667	4.14667	3.62463	0.000115554	up	K15286 solute carrier family 35, member E4 | (RefSeq) plastidic phosphate translocator (A)	PREDICTED: probable sugar phosphate/phosphate translocator At5g04160 [Raphanus sativus]	GO:0016021,integral component of membrane; GO:0008643,carbohydrate transport
gene-LOC108811203	0.0266667	2.22667	6.37895	1.63705e-07	up	--	PREDICTED: uncharacterized protein LOC108811203 [Raphanus sativus]	--
gene-LOC108811206	3.61	15.9633	2.12777	0.0118183	up	K13249 translocon-associated protein subunit alpha | (RefSeq) translocon-associated protein subunit alpha (A)	PREDICTED: uncharacterized protein LOC108811206 [Raphanus sativus]	GO:0005794,Golgi apparatus; GO:0016021,integral component of membrane; GO:0009506,plasmodesma; GO:0005773,vacuole; GO:0016413,O-acetyltransferase activity; GO:0071554,cell wall organization or biogenesis
gene-LOC108811212	0.0733333	2.06	4.85548	9.53033e-09	up	K04733 interleukin-1 receptor-associated kinase 4 [EC:2.7.11.1] | (RefSeq) hypothetical protein (A)	PREDICTED: wall-associated receptor kinase-like 6 [Raphanus sativus]	GO:0016021,integral component of membrane; GO:0005886,plasma membrane; GO:0005524,ATP binding; GO:0005509,calcium ion binding; GO:0030247,polysaccharide binding; GO:0004674,protein serine/threonine kinase activity; GO:0007166,cell surface receptor signaling pathway
gene-LOC108811215	3.07333	34.88	3.47289	2.61607e-22	up	K09753 cinnamoyl-CoA reductase [EC:1.2.1.44] | (RefSeq) cinnamoyl-CoA reductase 1 (A)	PREDICTED: cinnamoyl-CoA reductase 1-like isoform X1 [Raphanus sativus]	GO:0005829,cytosol; GO:0016621,cinnamoyl-CoA reductase activity; GO:0050662,coenzyme binding; GO:0007623,circadian rhythm; GO:0009809,lignin biosynthetic process; GO:0009409,response to cold
gene-LOC108811221	0	2.50333	7.5212	8.0829e-06	up	--	PREDICTED: uncharacterized protein LOC108811221 [Raphanus sativus]	--
gene-LOC108811238	0.163333	1.67667	3.30295	0.00201912	up	--	PREDICTED: uncharacterized protein LOC108811238 [Raphanus sativus]	--
gene-LOC108811245	0.223333	1.55	2.8146	0.00499916	up	K14816 pre-60S factor REI1 | (RefSeq) cytoplasmic 60S subunit biogenesis factor REI1 homolog 2-like (A)	PREDICTED: cytoplasmic 60S subunit biogenesis factor REI1 homolog 2-like [Raphanus sativus]	GO:0022625,cytosolic large ribosomal subunit; GO:0030687,preribosome, large subunit precursor; GO:0003700,DNA-binding transcription factor activity; GO:0003676,nucleic acid binding; GO:0008270,zinc ion binding; GO:0006355,regulation of transcription, DNA-templated; GO:0042273,ribosomal large subunit biogenesis
gene-LOC108811252	12.1767	2.59	-2.27774	1.15521e-11	down	K18696 glycerophosphodiester phosphodiesterase [EC:3.1.4.46] | (RefSeq) Glycerophosphodiester phosphodiesterase gde1 (A)	PREDICTED: uncharacterized protein LOC108811252 isoform X1 [Raphanus sativus]	GO:0016021,integral component of membrane
gene-LOC108811255	10.74	3.90333	-1.50317	2.56376e-08	down	--	PREDICTED: probable plastid-lipid-associated protein 10, chloroplastic [Raphanus sativus]	GO:0009507,chloroplast; GO:0010287,plastoglobule
gene-LOC108811285	7.29	16.6433	1.15621	0.00305876	up	K01640 hydroxymethylglutaryl-CoA lyase [EC:4.1.3.4] | (RefSeq) LOW QUALITY PROTEIN: hydroxymethylglutaryl-CoA lyase, mitochondrial (A)	PREDICTED: F-box protein At2g32560-like isoform X1 [Raphanus sativus]	--
gene-LOC108811286	0.0133333	2.48	7.16315	3.66627e-05	up	K01061 carboxymethylenebutenolidase [EC:3.1.1.45] | (RefSeq) protein usf (A)	PREDICTED: LOW QUALITY PROTEIN: uncharacterized protein LOC108811286 [Raphanus sativus]	GO:0016787,hydrolase activity; GO:0016747,transferase activity, transferring acyl groups other than amino-acyl groups; GO:0008152,metabolic process
gene-LOC108811292	0.346667	3.55333	3.32294	9.82362e-05	up	K13412 calcium-dependent protein kinase [EC:2.7.11.1] | (RefSeq) calcium-dependent protein kinase 12-like (A)	PREDICTED: calcium-dependent protein kinase 12-like [Raphanus sativus]	GO:0005737,cytoplasm; GO:0005634,nucleus; GO:0005524,ATP binding; GO:0005509,calcium ion binding; GO:0009931,calcium-dependent protein serine/threonine kinase activity; GO:0005516,calmodulin binding; GO:0004683,calmodulin-dependent protein kinase activity; GO:0009738,abscisic acid-activated signaling pathway; GO:0035556,intracellular signal transduction; GO:0018105,peptidyl-serine phosphorylation…
gene-LOC108811310	0.15	15.9467	6.713	7.59814e-07	up	K13051 beta-aspartyl-peptidase (threonine type) [EC:3.4.19.5] | (RefSeq) probable isoaspartyl peptidase/L-asparaginase 2 (A)	PREDICTED: probable isoaspartyl peptidase/L-asparaginase 2 [Raphanus sativus]	GO:0004067,asparaginase activity; GO:0008798,beta-aspartyl-peptidase activity
gene-LOC108811320	300.76	137.957	-1.16157	9.60927e-05	down	--	PREDICTED: PLAT domain-containing protein 2 [Raphanus sativus]	GO:0009507,chloroplast; GO:0005783,endoplasmic reticulum; GO:0016020,membrane; GO:0009579,thylakoid
[truncated: 10,357 more rows]

## Sheet: w4_vs_b2
Table S5. Statistical table of DEGs between w4 and b2
ID	w4	b2	log2FoldChange	pvalue	regulated	KEGG	NR	GO
gene-C327_r01	1.54	85.3167	5.89437	5.25517e-06	up	--	--	--
gene-C327_r02	83.22	237.19	1.5658	0.00110457	up	--	--	--
gene-C327_t17	0	16.2433	6.986	0.00375486	up	--	--	--
[truncated: 10,585 more rows]

## Sheet: w4_vs_b3
Table S5. Statistical table of DEGs between w4 and b3
[truncated: 11,387 more rows]

[truncated: 1 more sheets: w4_vs_b4]
