# Supplementary material for: Molecular Regulatory Network of Anthocyanin Accumulation in Black Radish Skin as Revealed by Transcriptome and Metabonome Analysis
Source: Int J Mol Sci. 2023 Sep 4;24(17):13663. doi: 10.3390/ijms241713663 (PMC10563070; doi:10.3390/ijms241713663)
Supplement: Supplementary file 1 [file ijms-24-13663-s001.zip › Table S6.xls]

## Sheet: Sheet1
Table S6. All DEGs are used for WGCNA analysis
ID	b1-1_fpkm	b1-2_fpkm	b1-3_fpkm	b2-1_fpkm	b2-2_fpkm	b2-3_fpkm	b3-1_fpkm	b3-2_fpkm	b3-3_fpkm	b4-1_fpkm	b4-2_fpkm	b4-3_fpkm	w4-1_fpkm	w4-2_fpkm	w4-3_fpkm	KEGG	NR	GO
gene-C327_r01	5.64	0	4.33	78.54	173.96	3.45	18.53	3.04	0.95	3.47	1.79	7.55	2.11	1.67	0.84	--	--	--
gene-C327_r02	113.4	22.91	71.65	331.36	247.21	133	350.28	87.57	21.13	12.31	97.49	137.62	67.39	110.82	71.45	--	--	--
gene-C327_t17	2.62	0	0.74	24.45	22.97	1.31	2.8	0.86	0	11.06	0	1.51	0	0	0	--	--	--
gene-LOC108805059	1.53	1.9	1.52	3.3	1.23	1.39	1.77	2.73	4.81	1.54	1.96	1.68	1.35	1.47	1.35	--	PREDICTED: zinc finger BED domain-containing protein DAYSLEEPER-like [Raphanus sativus]	GO:0005829,cytosol; GO:0005634,nucleus; GO:0003700,DNA-binding transcription factor activity; GO:0046872,metal ion binding; GO:0046983,protein dimerization activity; GO:0000977,RNA polymerase II regulatory region sequence-specific DNA binding; GO:0009791,post-embryonic development; GO:0006357,regulation of transcription by RNA polymerase II; GO:0006351,transcription, DNA-templated
gene-LOC108805062	35.97	42.67	28.17	54.35	35.31	124.88	48.53	42.98	33.59	95.32	66.69	132.46	173.07	163.23	154.19	--	PREDICTED: uncharacterized WD repeat-containing protein C2A9.03-like [Raphanus sativus]	GO:0005634,nucleus; GO:0048188,Set1C/COMPASS complex; GO:0042393,histone binding; GO:0008168,methyltransferase activity; GO:0010228,vegetative to reproductive phase transition of meristem
gene-LOC108805064	66.84	128.77	67.73	60.74	79.76	64.32	131.1	134.84	46.06	173.98	99.63	181.32	127.91	199.74	110.93	ko03040: Spliceosome	PREDICTED: uncharacterized protein LOC103873762 [Brassica rapa]	GO:0016021,integral component of membrane
gene-LOC108805066	39.91	53.42	49.89	19.74	22.4	28.71	15.95	19.04	15.11	12.84	16.25	18.72	16.43	12.75	15.07	--	PREDICTED: syncoilin isoform X1 [Raphanus sativus]	--
gene-LOC108805067	11.83	31.15	15.97	28.18	29.81	78.04	52.48	81.76	45.33	121.97	134.82	56.2	67.35	45.58	44.79	ko00290: Valine, leucine and isoleucine biosynthesis; ko00660: C5-Branched dibasic acid metabolism; ko01210: 2-Oxocarboxylic acid metabolism; ko01230: Biosynthesis of amino acids	PREDICTED: uncharacterized protein LOC108805067 [Raphanus sativus]	--
gene-LOC108805069	5.49	6.92	1.4	0	0	0.49	0.7	1.71	1.26	2.97	0.78	2.22	3.03	2.61	2.83	ko03015: mRNA surveillance pathway	PREDICTED: serine/threonine-protein phosphatase PP1 isozyme 9 [Raphanus sativus]	GO:0005737,cytoplasm; GO:0005634,nucleus; GO:0046872,metal ion binding; GO:0004722,protein serine/threonine phosphatase activity
gene-LOC108805070	95.72	254.17	38.5	0.48	0.1	0.47	0.57	0.09	1.07	197.28	2.29	156.96	5.25	147.48	4.07	ko03010: Ribosome	PREDICTED: 60S ribosomal protein L22-2-like [Brassica rapa]	GO:0005829,cytosol; GO:0022625,cytosolic large ribosomal subunit; GO:0022626,cytosolic ribosome; GO:0005730,nucleolus; GO:0005886,plasma membrane; GO:0009506,plasmodesma; GO:0042788,polysomal ribosome; GO:0003729,mRNA binding; GO:0003723,RNA binding; GO:0003735,structural constituent of ribosome; GO:0002181,cytoplasmic translation
gene-LOC108805072	5.62	7.3	5.51	3.95	2.45	4.5	4.65	4.23	1.88	6.08	3.98	8.26	8.29	12.12	7.29	ko00500: Starch and sucrose metabolism	PREDICTED: probable starch synthase 4, chloroplastic/amyloplastic isoform X1 [Raphanus sativus]	GO:0009501,amyloplast; GO:0009507,chloroplast; GO:0033201,alpha-1,4-glucan synthase activity; GO:0004373,glycogen (starch) synthase activity; GO:0009011,starch synthase activity; GO:0019252,starch biosynthetic process; GO:0005982,starch metabolic process
gene-LOC108805077	17.81	9.39	6.81	7.99	3.91	16.56	1.35	0.19	4.42	0	0.33	0.65	0	0	0.61	ko00195: Photosynthesis	PREDICTED: photosystem I reaction center subunit V, chloroplastic [Raphanus sativus]	GO:0009507,chloroplast; GO:0009941,chloroplast envelope; GO:0031969,chloroplast membrane; GO:0030093,chloroplast photosystem I; GO:0009534,chloroplast thylakoid; GO:0009535,chloroplast thylakoid membrane; GO:0016021,integral component of membrane; GO:0009579,thylakoid; GO:0016168,chlorophyll binding; GO:0015979,photosynthesis; GO:0009773,photosynthetic electron transport in photosystem I; GO:0009…
gene-LOC108805081	3.49	9.27	2.85	1.59	0	1.78	0.87	1.46	1.84	1.15	0.93	1.74	4.51	4.35	3.34	--	PREDICTED: stomatal closure-related actin-binding protein 3-like [Raphanus sativus]	GO:0005737,cytoplasm; GO:0005856,cytoskeleton; GO:0005886,plasma membrane; GO:0003779,actin binding; GO:0007623,circadian rhythm
gene-LOC108805082	5.85	2.23	5.83	1.28	0	4.42	2.11	2.16	1.74	2.14	5.73	2.15	6.4	5.89	3.12	ko00300: Lysine biosynthesis; ko01230: Biosynthesis of amino acids	PREDICTED: F-box protein At3g56470 [Raphanus sativus]	--
gene-LOC108805084	8.82	15.19	6.2	4.53	6.41	3.86	4.57	4.98	5.44	2.16	6.54	3.14	13.77	22.07	13.2	--	PREDICTED: pre-rRNA-processing protein ESF2 [Raphanus sativus]	GO:0003723,RNA binding
gene-LOC108805085	21.04	23.68	16.08	4	5.52	13.2	11.74	8.4	11.16	11.25	11.58	7.98	26.15	31.4	26.86	--	PREDICTED: 14 kDa zinc-binding protein-like isoform X1 [Raphanus sativus]	GO:0009507,chloroplast; GO:0005777,peroxisome; GO:0005886,plasma membrane; GO:0047627,adenylylsulfatase activity; GO:0000166,nucleotide binding; GO:0009150,purine ribonucleotide metabolic process; GO:0006790,sulfur compound metabolic process
gene-LOC108805086	9.13	4.13	5.19	6.25	1.26	9.93	9.41	7.28	5.8	2.57	0.93	2.06	1.79	2.01	1.94	ko03020: RNA polymerase	PREDICTED: mucin-19-like [Raphanus sativus]	--
gene-LOC108805087	137.05	210.96	134.79	323.04	385.36	132.89	189.12	115.26	175.5	89.05	130.58	102.92	152.41	170.41	161.21	ko00190: Oxidative phosphorylation	PREDICTED: pyrophosphate-energized vacuolar membrane proton pump 1 [Raphanus sativus]	GO:0009507,chloroplast; GO:0009941,chloroplast envelope; GO:0010008,endosome membrane; GO:0005794,Golgi apparatus; GO:0016021,integral component of membrane; GO:0016020,membrane; GO:0005739,mitochondrion; GO:0000325,plant-type vacuole; GO:0009705,plant-type vacuole membrane; GO:0005886,plasma membrane; GO:0005774,vacuolar membrane; GO:0005773,vacuole; GO:0009678,hydrogen-translocating pyrophospha…
gene-LOC108805097	4.36	4.12	3.67	3.51	2.45	4.64	1.7	1.99	1.3	1.77	0.77	2.55	4.82	6.3	5.06	--	PREDICTED: myosin-1-like [Raphanus sativus]	GO:0005783,endoplasmic reticulum; GO:0005768,endosome; GO:0016459,myosin complex; GO:0009524,phragmoplast; GO:0009506,plasmodesma; GO:0003779,actin binding; GO:0005524,ATP binding; GO:0005516,calmodulin binding; GO:0003774,motor activity; GO:0006897,endocytosis
gene-LOC108805099	21.45	12.32	11.14	20.58	16.81	29.1	24.59	30.17	17.6	8.94	4.22	5.21	5.79	4.54	12.46	--	PREDICTED: uncharacterized protein LOC108805099 [Raphanus sativus]	GO:0016021,integral component of membrane; GO:0016787,hydrolase activity; GO:0006629,lipid metabolic process
gene-LOC108805100	7.72	7.16	6.17	5.6	3.19	7.63	1.67	3.54	3.99	7.58	6.81	10.88	11.8	11.62	10.82	--	PREDICTED: myb-like protein X [Raphanus sativus]	--
gene-LOC108805106	29.97	14.62	26.17	17.75	7.11	16.01	10.93	12.85	7.08	12.62	15.47	11.3	10.49	10.14	8.2	ko00280: Valine, leucine and isoleucine degradation	PREDICTED: methylcrotonoyl-CoA carboxylase subunit alpha, mitochondrial isoform X1 [Raphanus sativus]	GO:0022626,cytosolic ribosome; GO:0005759,mitochondrial matrix; GO:0005739,mitochondrion; GO:0005524,ATP binding; GO:0004075,biotin carboxylase activity; GO:0050897,cobalt ion binding; GO:0004485,methylcrotonoyl-CoA carboxylase activity; GO:0006552,leucine catabolic process
gene-LOC108805107	38.09	25.17	27.76	48.91	45.84	47.84	148.03	260.27	210.6	135.01	47.62	141	50.25	44.49	92.73	--	PREDICTED: serine/threonine-protein kinase At5g01020 [Raphanus sativus]	GO:0005886,plasma membrane; GO:0005524,ATP binding; GO:0004674,protein serine/threonine kinase activity; GO:0004675,transmembrane receptor protein serine/threonine kinase activity; GO:0007166,cell surface receptor signaling pathway; GO:0042742,defense response to bacterium; GO:0006468,protein phosphorylation
gene-LOC108805108	1.88	3.32	2.1	3.27	3.1	3.04	0.69	0.59	0.55	1.52	1.64	3.45	4.57	8.8	4.47	--	PREDICTED: protein STRICTOSIDINE SYNTHASE-LIKE 13 [Raphanus sativus]	GO:0005783,endoplasmic reticulum; GO:0016020,membrane; GO:0005773,vacuole; GO:0016788,hydrolase activity, acting on ester bonds; GO:0009058,biosynthetic process; GO:0009555,pollen development; GO:0010584,pollen exine formation
gene-LOC108805113	12.41	16.79	7.78	4.36	2.54	7.08	4.11	4.63	4.1	20.02	6.36	16.86	15	23.81	15.16	--	PREDICTED: uncharacterized protein LOC108805113 [Raphanus sativus]	GO:0003824,catalytic activity
gene-LOC108805114	23.31	51.51	18.84	17.38	8.28	10.78	21.26	14.55	12.2	30.29	10.15	36.47	36.79	69.79	43.56	ko00562: Inositol phosphate metabolism	PREDICTED: C-Myc-binding protein homolog [Raphanus sativus]	GO:0003713,transcription coactivator activity; GO:0006355,regulation of transcription, DNA-templated
gene-LOC108805115	0.84	0.74	1.15	0.34	0.37	0.3	0.05	0.16	0.1	0.08	0.08	0.02	0.39	0.02	0.11	--	PREDICTED: G-type lectin S-receptor-like serine/threonine-protein kinase At1g11330 [Raphanus sativus]	GO:0016021,integral component of membrane; GO:0005886,plasma membrane; GO:0005524,ATP binding; GO:0005516,calmodulin binding; GO:0030246,carbohydrate binding; GO:0004674,protein serine/threonine kinase activity; GO:0006468,protein phosphorylation; GO:0048544,recognition of pollen
gene-LOC108805117	41.97	106.57	44.55	22.57	26.64	18.87	15.24	13.32	14.3	16.15	12.38	18.17	11.71	10.61	10.39	--	PREDICTED: IAA-amino acid hydrolase ILR1-like 4 [Raphanus sativus]	GO:0005783,endoplasmic reticulum; GO:0005788,endoplasmic reticulum lumen; GO:0005886,plasma membrane; GO:0010179,IAA-Ala conjugate hydrolase activity; GO:0046872,metal ion binding; GO:0008152,metabolic process; GO:0009611,response to wounding
gene-LOC108805127	10.76	12.23	14.02	15.28	9.89	13.7	27.29	35.12	37.08	40.46	13.42	19.15	11.88	14.1	25.06	--	PREDICTED: uncharacterized protein LOC108805127 [Raphanus sativus]	GO:0016021,integral component of membrane
gene-LOC108805128	14.8	12.68	10.52	40.21	32.2	25.96	58.89	45.87	36.98	33.95	8.09	35.35	65.14	47.14	53.53	ko00500: Starch and sucrose metabolism; ko00520: Amino sugar and nucleotide sugar metabolism	PREDICTED: glucose-1-phosphate adenylyltransferase small subunit, chloroplastic [Raphanus sativus]	GO:0009507,chloroplast; GO:0005524,ATP binding; GO:0008878,glucose-1-phosphate adenylyltransferase activity; GO:0005978,glycogen biosynthetic process; GO:0019252,starch biosynthetic process
gene-LOC108805131	14.15	16.2	18.71	17.43	19.44	26	39.47	32.84	41.42	22.68	26.66	16.85	21.34	16.94	25.48	ko00190: Oxidative phosphorylation	PREDICTED: soluble inorganic pyrophosphatase 1 [Raphanus sativus]	GO:0005737,cytoplasm; GO:0005829,cytosol; GO:0005634,nucleus; GO:0004427,inorganic diphosphatase activity; GO:0000287,magnesium ion binding; GO:0019915,lipid storage; GO:0006796,phosphate-containing compound metabolic process
gene-LOC108805132	11.18	10.11	8.38	3.53	2.1	7.89	15.36	10.92	5.98	11.58	0.41	11.87	16.36	14.17	12.96	--	PREDICTED: ATP-dependent Clp protease proteolytic subunit-related protein 1, chloroplastic-like [Raphanus sativus]	GO:0009507,chloroplast; GO:0009941,chloroplast envelope; GO:0009570,chloroplast stroma; GO:0009534,chloroplast thylakoid; GO:0009840,chloroplastic endopeptidase Clp complex; GO:0009532,plastid stroma; GO:0003723,RNA binding; GO:0004252,serine-type endopeptidase activity; GO:0009658,chloroplast organization; GO:0006396,RNA processing; GO:0006364,rRNA processing
gene-LOC108805133	5.2	2.78	6.36	4.31	4.1	10.71	4.69	4.84	11.64	1.96	14.93	4.88	2.39	0.8	1.83	--	PREDICTED: ATP-dependent Clp protease proteolytic subunit-related protein 1, chloroplastic-like [Raphanus sativus]	GO:0009507,chloroplast; GO:0009941,chloroplast envelope; GO:0009570,chloroplast stroma; GO:0009534,chloroplast thylakoid; GO:0009840,chloroplastic endopeptidase Clp complex; GO:0009532,plastid stroma; GO:0003723,RNA binding; GO:0004252,serine-type endopeptidase activity; GO:0009658,chloroplast organization; GO:0006396,RNA processing; GO:0006364,rRNA processing
gene-LOC108805136	43.64	53.38	11.87	2.75	3.6	6.83	12.69	28.66	31.94	10.69	1.94	9.17	4.76	2.58	14.87	--	PREDICTED: uncharacterized protein LOC108805136 [Raphanus sativus]	GO:0016021,integral component of membrane; GO:0016020,membrane; GO:0000325,plant-type vacuole; GO:0005886,plasma membrane; GO:0009506,plasmodesma; GO:0005774,vacuolar membrane; GO:0005773,vacuole; GO:0005509,calcium ion binding; GO:0005432,calcium:sodium antiporter activity; GO:0055074,calcium ion homeostasis; GO:0071472,cellular response to salt stress
gene-LOC108805137	40.65	25.41	31.9	21.25	15	37.44	40.29	31.82	33	21.03	32.64	13.86	14.43	7.94	17.32	ko00190: Oxidative phosphorylation	PREDICTED: alkaline/neutral invertase CINV1-like [Raphanus sativus]	GO:0005829,cytosol; GO:0016020,membrane; GO:0005634,nucleus; GO:0005886,plasma membrane; GO:0004564,beta-fructofuranosidase activity; GO:0033926,glycopeptide alpha-N-acetylgalactosaminidase activity; GO:0004575,sucrose alpha-glucosidase activity; GO:0005975,carbohydrate metabolic process; GO:0006520,cellular amino acid metabolic process; GO:0042542,response to hydrogen peroxide; GO:0048364,root d…
gene-LOC108805139	0.51	1.42	1.25	0.42	0	0.03	0.06	0.08	0.18	0.53	0.19	0.17	0.03	0.25	0.03	--	PREDICTED: triadin-like [Raphanus sativus]	--
gene-LOC108805140	7.59	27.06	10.15	13.79	29.18	4.23	5.38	2.72	6.91	4.55	4.32	8.29	3.53	6.96	4.75	--	BnaC03g34430D [Brassica napus]	GO:0005576,extracellular region; GO:0009505,plant-type cell wall; GO:0052793,pectin acetylesterase activity; GO:0071555,cell wall organization
gene-LOC108805141	24.33	56.31	41.4	206.86	229.72	36.99	42.28	29.83	30.23	22.47	21.12	56.7	40.69	49.66	50.55	ko00040: Pentose and glucuronate interconversions	PREDICTED: probable pectate lyase 1 [Raphanus sativus]	GO:0016020,membrane; GO:0046872,metal ion binding; GO:0030570,pectate lyase activity; GO:0045490,pectin catabolic process
gene-LOC108805143	28.92	58.29	34.74	58.95	87.62	18.92	45.5	37.16	38.31	21.92	32.9	23.7	2.58	21.39	2.58	--	PREDICTED: T-complex protein 1 subunit gamma-like [Raphanus sativus]	GO:0005832,chaperonin-containing T-complex; GO:0005829,cytosol; GO:0005524,ATP binding; GO:0044183,protein binding involved in protein folding; GO:0051082,unfolded protein binding; GO:0006458,'de novo' protein folding; GO:0061077,chaperone-mediated protein folding
gene-LOC108805144	10.39	5.83	3.62	0.5	0.44	1.5	0.11	0.31	0.2	1.97	1.24	1.71	0.28	0.2	0.41	ko02010: ABC transporters	PREDICTED: ABC transporter C family member 4-like [Raphanus sativus]	GO:0005794,Golgi apparatus; GO:0016021,integral component of membrane; GO:0000325,plant-type vacuole; GO:0005886,plasma membrane; GO:0009506,plasmodesma; GO:0005774,vacuolar membrane; GO:0005773,vacuole; GO:0005524,ATP binding; GO:0042626,ATPase activity, coupled to transmembrane movement of substances; GO:0008559,xenobiotic transmembrane transporting ATPase activity; GO:0006855,drug transmembran…
gene-LOC108805146	37.7	55.95	95.58	30.45	26.91	77.02	23.34	33.52	99.64	186.52	60.27	104.89	3.01	1.79	4.27	ko00270: Cysteine and methionine metabolism	PREDICTED: adenosylhomocysteinase 2-like [Raphanus sativus]	GO:0005829,cytosol; GO:0016020,membrane; GO:0005886,plasma membrane; GO:0005773,vacuole; GO:0004013,adenosylhomocysteinase activity; GO:0051287,NAD binding; GO:0006730,one-carbon metabolic process; GO:0019510,S-adenosylhomocysteine catabolic process; GO:0033353,S-adenosylmethionine cycle
gene-LOC108805148	4.71	3.15	3.13	0.37	1.71	0.91	0.33	1.47	2.05	3.13	0.92	3.96	1	0.79	0.17	--	PREDICTED: serine carboxypeptidase-like 49 [Raphanus sativus]	GO:0005829,cytosol; GO:0005576,extracellular region; GO:0005773,vacuole; GO:0004185,serine-type carboxypeptidase activity; GO:0051603,proteolysis involved in cellular protein catabolic process
gene-LOC108805150	12.9	20.05	20.09	4.93	5.93	15.59	4.41	4.21	8.3	9.24	7.65	7.73	3.79	4.74	4.51	--	PREDICTED: receptor-like serine/threonine-protein kinase At3g01300 [Raphanus sativus]	GO:0016021,integral component of membrane; GO:0005886,plasma membrane; GO:0005524,ATP binding; GO:0004675,transmembrane receptor protein serine/threonine kinase activity; GO:0007166,cell surface receptor signaling pathway; GO:0006468,protein phosphorylation
gene-LOC108805151	2.91	0.61	4.57	0.49	0.28	5.59	13.66	23.05	8.52	22.39	9.46	26.57	21.24	24.61	22.33	--	PREDICTED: protein DETOXIFICATION 21 [Raphanus sativus]	GO:0016021,integral component of membrane; GO:0015297,antiporter activity; GO:0015238,drug transmembrane transporter activity; GO:0006855,drug transmembrane transport
gene-LOC108805152	11.07	10.44	9.43	6.14	6.56	4.94	5.24	4.92	6.11	10.6	11.04	17.24	11.17	13.39	8.63	ko03410: Base excision repair	PREDICTED: formamidopyrimidine-DNA glycosylase isoform X1 [Raphanus sativus]	GO:0005634,nucleus; GO:0140078,class I DNA-(apurinic or apyrimidinic site) endonuclease activity; GO:0140080,class III/IV DNA-(apurinic or apyrimidinic site) endonuclease activity; GO:0003684,damaged DNA binding; GO:0019104,DNA N-glycosylase activity; GO:0008534,oxidized purine nucleobase lesion DNA N-glycosylase activity; GO:0008270,zinc ion binding; GO:0006284,base-excision repair; GO:0006281,D…
gene-LOC108805160	0.72	0.54	0.49	8.38	2.37	3.02	4.28	3.41	0	0.85	0.1	2.12	7.5	11.12	8.47	ko00906: Carotenoid biosynthesis	PREDICTED: prolycopene isomerase, chloroplastic-like [Raphanus sativus]	GO:0031969,chloroplast membrane; GO:0046608,carotenoid isomerase activity; GO:0016491,oxidoreductase activity; GO:0016117,carotenoid biosynthetic process
gene-LOC108805163	7.04	3.54	5.88	3.36	4.15	14.97	7.88	7.64	2.96	2.25	3.12	2.1	10.55	12.66	6.63	ko00906: Carotenoid biosynthesis	PREDICTED: LOW QUALITY PROTEIN: prolycopene isomerase, chloroplastic [Raphanus sativus]	GO:0031969,chloroplast membrane; GO:0046608,carotenoid isomerase activity; GO:0016491,oxidoreductase activity; GO:0016117,carotenoid biosynthetic process; GO:0009662,etioplast organization
gene-LOC108805164	36.03	35.49	11.87	149.5	227.09	61.72	84.05	45.93	37.04	42.57	58.72	47.29	72.52	85.43	60.08	ko04016: MAPK signaling pathway - plant; ko04626: Plant-pathogen interaction	PREDICTED: DNA-damage-repair/toleration protein DRT100 [Raphanus sativus]	GO:0009507,chloroplast; GO:0000166,nucleotide binding; GO:0006281,DNA repair
gene-LOC108805165	21.71	11.59	15.37	36.8	20.7	17.45	97.99	126.74	100.58	52.79	9.45	35	29.27	78.93	116.54	ko00860: Porphyrin and chlorophyll metabolism	PREDICTED: glutamyl-tRNA reductase 2, chloroplastic-like [Raphanus sativus]	GO:0009507,chloroplast; GO:0009536,plastid; GO:0008883,glutamyl-tRNA reductase activity; GO:0050661,NADP binding; GO:0015995,chlorophyll biosynthetic process; GO:0006783,heme biosynthetic process; GO:0006782,protoporphyrinogen IX biosynthetic process; GO:0006979,response to oxidative stress; GO:0033014,tetrapyrrole biosynthetic process
gene-LOC108805166	36.34	66.63	43.77	60.53	65.88	43.19	58.39	23.77	26.1	3.35	11.22	19.72	7.01	4.27	6.6	--	PREDICTED: uncharacterized protein LOC108805166 [Raphanus sativus]	GO:0005886,plasma membrane
gene-LOC108805167	8.23	3.81	5.09	0	0	1.78	1.84	0.67	0	0.29	10.16	0.15	1.45	0.65	0.62	--
gene-LOC108805169	20.17	13.41	4.52	25.67	20.82	6.27	25.27	13.64	5.32	3.5	5.27	2.8	3.87	1.76	5.11	--	PREDICTED: rapid alkalinization factor 23 [Raphanus sativus]	GO:0048046,apoplast; GO:0005622,intracellular; GO:0009506,plasmodesma; GO:0005179,hormone activity; GO:0004871,NA; GO:0009742,brassinosteroid mediated signaling pathway; GO:0019722,calcium-mediated signaling; GO:0007267,cell-cell signaling; GO:0045926,negative regulation of growth; GO:0009741,response to brassinosteroid
gene-LOC108805170	30.62	19.85	33.26	103.85	59.77	39.98	122.44	167.12	139.16	117.45	22.61	72.19	22.15	41.99	123.28	--	PREDICTED: U-box domain-containing protein 27 [Raphanus sativus]	GO:0004842,ubiquitin-protein transferase activity; GO:0010200,response to chitin
gene-LOC108805171	4.96	8.76	3.79	7.62	8.78	9.89	74.86	70.86	66.23	91.2	38.01	77.95	62.44	61.03	67.87	--	PREDICTED: protein NRT1/ PTR FAMILY 6.4 [Raphanus sativus]	GO:0016021,integral component of membrane; GO:0015293,symporter activity; GO:0042128,nitrate assimilation
gene-LOC108805173	15.47	6.64	16.26	12.96	7.65	25.1	43.35	36.82	23.59	13.71	12.06	10.36	7.1	8.45	8.81	ko04144: Endocytosis	PREDICTED: vacuolar protein sorting-associated protein 2 homolog 1 [Brassica rapa]	GO:0000815,ESCRT III complex; GO:0005770,late endosome; GO:0005771,multivesicular body; GO:0070676,intralumenal vesicle formation; GO:0015031,protein transport; GO:0007034,vacuolar transport
gene-LOC108805174	1.82	2.38	1.87	2.32	0.48	1.05	0.35	0.64	1.44	0.72	1.1	0.92	0.64	0.45	0.62	ko00270: Cysteine and methionine metabolism	PREDICTED: uncharacterized protein LOC108805174 [Raphanus sativus]	GO:0005634,nucleus; GO:0005524,ATP binding; GO:0003677,DNA binding; GO:0004674,protein serine/threonine kinase activity; GO:0006974,cellular response to DNA damage stimulus; GO:0051321,meiotic cell cycle
gene-LOC108805185	4.75	5.64	3.61	2.8	0.13	0.39	23.71	12.45	13.73	10.87	12.56	6.23	23.7	20.64	20.22	--	PREDICTED: lanC-like protein GCL1 [Raphanus sativus]	GO:0019898,extrinsic component of membrane; GO:0005886,plasma membrane; GO:0007165,signal transduction
gene-LOC108805186	25.49	8.44	12.09	4.58	14.79	7.44	0.92	4.81	3.45	12.35	12.12	15.53	20.03	7.67	15.49	ko04144: Endocytosis	PREDICTED: actin-related protein 2/3 complex subunit 5A [Raphanus sativus]	GO:0005885,Arp2/3 protein complex; GO:0042995,cell projection; GO:0005737,cytoplasm; GO:0003779,actin binding; GO:0051015,actin filament binding; GO:0030036,actin cytoskeleton organization; GO:0007015,actin filament organization; GO:0030041,actin filament polymerization; GO:0034314,Arp2/3 complex-mediated actin nucleation; GO:0009825,multidimensional cell growth; GO:0010090,trichome morphogenesis
gene-LOC108805190	123.3	14.53	38.63	30.05	9.84	134.29	54.49	45.69	109.9	0	17.25	25.4	0.59	0.21	4.33	ko00195: Photosynthesis	PREDICTED: photosystem I subunit O-like [Raphanus sativus]	GO:0009507,chloroplast; GO:0009535,chloroplast thylakoid membrane; GO:0016021,integral component of membrane; GO:0009522,photosystem I; GO:0009579,thylakoid; GO:0009768,photosynthesis, light harvesting in photosystem I; GO:0009767,photosynthetic electron transport chain
gene-LOC108805191	64.38	193.94	163.46	9.87	24.92	13.17	2.79	78.54	276.54	0.2	5.16	10.84	0.87	0.76	0.47	--	PREDICTED: monothiol glutaredoxin-S11-like [Brassica rapa]	GO:0005737,cytoplasm; GO:0005634,nucleus; GO:0051537,2 iron, 2 sulfur cluster binding; GO:0009055,electron transfer activity; GO:0046872,metal ion binding; GO:0015035,protein disulfide oxidoreductase activity; GO:0045454,cell redox homeostasis; GO:0006995,cellular response to nitrogen starvation
gene-LOC108805197	10.5	11.76	9.99	16.27	17	21.81	3.73	6.96	4.4	4.7	5.71	4.62	9.08	8.05	7.08	ko00564: Glycerophospholipid metabolism	PREDICTED: CDP-diacylglycerol--glycerol-3-phosphate 3-phosphatidyltransferase 2 [Raphanus sativus]	GO:0009941,chloroplast envelope; GO:0005783,endoplasmic reticulum; GO:0016021,integral component of membrane; GO:0043231,intracellular membrane-bounded organelle; GO:0005739,mitochondrion; GO:0031090,organelle membrane; GO:0008444,CDP-diacylglycerol-glycerol-3-phosphate 3-phosphatidyltransferase activity; GO:0030145,manganese ion binding; GO:0046474,glycerophospholipid biosynthetic process; GO:00…
gene-LOC108805199	10.5	5.76	3.21	0	0	6.18	4.7	3.93	0	7.19	0.09	8.93	16.43	11.65	13.39	--	--	--
gene-LOC108805200	21.48	27.41	34.06	26.58	18.9	30.94	18.4	27.26	44.64	30.65	34.91	22.43	15.76	16.75	15.77	ko00270: Cysteine and methionine metabolism; ko00450: Selenocompound metabolism; ko00920: Sulfur metabolism; ko01230: Biosynthesis of amino acids	PREDICTED: cystathionine gamma-synthase 1, chloroplastic [Raphanus sativus]	GO:0009507,chloroplast; GO:0009570,chloroplast stroma; GO:0003962,cystathionine gamma-synthase activity; GO:0030170,pyridoxal phosphate binding; GO:0009086,methionine biosynthetic process; GO:0001887,selenium compound metabolic process
gene-LOC108805202	273.94	408.44	204.34	387.33	521.97	69.7	165.31	88.02	204.78	128.47	184.44	118.77	248.13	241.87	279.14	--	PREDICTED: fasciclin-like arabinogalactan protein 7 [Raphanus sativus]	GO:0031225,anchored component of membrane; GO:0046658,anchored component of plasma membrane; GO:0016020,membrane; GO:0005886,plasma membrane
gene-LOC108805203	1.29	0.74	0.85	0	0.06	0	0.05	0.11	0.05	1.33	0.23	1.99	2.46	4.4	1.51	ko03040: Spliceosome	PREDICTED: U2 small nuclear ribonucleoprotein A' [Raphanus sativus]	GO:0015030,Cajal body; GO:0009507,chloroplast; GO:0005737,cytoplasm; GO:0005829,cytosol; GO:0030529,NA; GO:0005730,nucleolus; GO:0005654,nucleoplasm; GO:0005634,nucleus; GO:0003723,RNA binding; GO:0000398,mRNA splicing, via spliceosome; GO:0009409,response to cold
gene-LOC108805207	202.68	124.73	164.29	200.66	146.87	191.2	441.93	574.76	610.55	324.15	142.82	275.97	162.96	234.66	391.99	--	PREDICTED: zinc finger A20 and AN1 domain-containing stress-associated protein 6 [Raphanus sativus]	GO:0003677,DNA binding; GO:0008270,zinc ion binding
gene-LOC108805208	2.03	1.93	1.28	0	0	0.17	0	0	0.06	0	0.2	0	0	0	0.05	ko00130: Ubiquinone and other terpenoid-quinone biosynthesis; ko00940: Phenylpropanoid biosynthesis	PREDICTED: 4-coumarate--CoA ligase 4-like isoform X1 [Raphanus sativus]	GO:0016207,4-coumarate-CoA ligase activity; GO:0005524,ATP binding; GO:0009699,phenylpropanoid biosynthetic process
gene-LOC108805212	3.01	4.24	4.44	4.76	5.11	4.06	3.72	0.72	1.18	0.26	0.51	1.17	0.71	0.42	0.94	--	PREDICTED: kinesin-4 [Raphanus sativus]	GO:0005871,kinesin complex; GO:0005874,microtubule; GO:0005524,ATP binding; GO:0016887,ATPase activity; GO:0008017,microtubule binding; GO:0003777,microtubule motor activity; GO:0007018,microtubule-based movement
gene-LOC108805213	5.49	0.99	10.07	0.85	0.86	1	0	0.17	0.16	0.89	1	1.27	0.02	0	0	ko00514: Other types of O-glycan biosynthesis	PREDICTED: EGF domain-specific O-linked N-acetylglucosamine transferase isoform X1 [Raphanus sativus]	GO:0005794,Golgi apparatus; GO:0016021,integral component of membrane; GO:0047517,1,4-beta-D-xylan synthase activity; GO:0048354,mucilage biosynthetic process involved in seed coat development
gene-LOC108805214	1.1	0.34	2.09	5.42	2.07	1.96	1.42	2.69	2.36	1.83	1.88	1.31	0.54	1.47	0.8	ko03040: Spliceosome; ko04141: Protein processing in endoplasmic reticulum; ko04144: Endocytosis	PREDICTED: probable mediator of RNA polymerase II transcription subunit 37c [Raphanus sativus]	GO:0048046,apoplast; GO:0005618,cell wall; GO:0005829,cytosol; GO:0005794,Golgi apparatus; GO:0005739,mitochondrion; GO:0005634,nucleus; GO:0005886,plasma membrane; GO:0005774,vacuolar membrane; GO:0005524,ATP binding; GO:0031625,ubiquitin protein ligase binding; GO:0016567,protein ubiquitination; GO:0006355,regulation of transcription, DNA-templated; GO:0009617,response to bacterium; GO:0046686,…
gene-LOC108805218	11.32	8.72	11.85	8.51	5.88	14.14	11.1	24.4	27.15	12.96	18.93	12.89	16.98	16.79	18.08	--	PREDICTED: uncharacterized protein LOC108805218 [Raphanus sativus]	GO:0005794,Golgi apparatus; GO:0000139,Golgi membrane; GO:0016021,integral component of membrane; GO:0016757,transferase activity, transferring glycosyl groups; GO:0071555,cell wall organization; GO:0006486,protein glycosylation
gene-LOC108805221	253.65	277.19	139.92	841	1323.31	153.03	358.48	326.03	665.2	242.26	308.41	423.71	348.95	733.7	556.8	--	PREDICTED: xyloglucan endotransglucosylase/hydrolase-like [Raphanus sativus]	GO:0048046,apoplast; GO:0009507,chloroplast; GO:0016020,membrane; GO:0009505,plant-type cell wall; GO:0009506,plasmodesma; GO:0004553,hydrolase activity, hydrolyzing O-glycosyl compounds; GO:0016762,xyloglucan:xyloglucosyl transferase activity; GO:0042546,cell wall biogenesis; GO:0071555,cell wall organization; GO:0009733,response to auxin; GO:0009645,response to low light intensity stimulus; GO:…
gene-LOC108805223	9.09	10.88	7.43	0.56	3.11	4.75	2.24	2.79	2.02	5.4	2.6	6.99	5.68	6.07	6.31	--	PREDICTED: PTI1-like tyrosine-protein kinase At3g15890 [Raphanus sativus]	GO:0005886,plasma membrane; GO:0005524,ATP binding; GO:0004715,non-membrane spanning protein tyrosine kinase activity; GO:0004675,transmembrane receptor protein serine/threonine kinase activity; GO:0007166,cell surface receptor signaling pathway; GO:0006468,protein phosphorylation
gene-LOC108805228	47.35	185.93	83.01	99.58	81.52	1.47	19.04	29.24	40.93	40.38	40.48	54.74	16.31	12.92	5.65	ko00040: Pentose and glucuronate interconversions	PREDICTED: polygalacturonase At1g48100-like [Raphanus sativus]	GO:0005618,cell wall; GO:0005576,extracellular region; GO:0004650,polygalacturonase activity; GO:0005975,carbohydrate metabolic process; GO:0009831,plant-type cell wall modification involved in multidimensional cell growth
gene-LOC108805230	2.68	5.92	3.5	1.79	1.02	1.76	0.32	0.78	0.4	0.39	0.35	1.32	0.34	0.07	0.16	ko04016: MAPK signaling pathway - plant; ko04070: Phosphatidylinositol signaling system; ko04626: Plant-pathogen interaction	PREDICTED: transcription factor bHLH90-like isoform X1 [Raphanus sativus]	GO:0005634,nucleus; GO:0003677,DNA binding; GO:0003700,DNA-binding transcription factor activity; GO:0046983,protein dimerization activity; GO:0006355,regulation of transcription, DNA-templated; GO:0006351,transcription, DNA-templated
gene-LOC108805231	5.68	5.27	3.71	4.76	0.62	4.58	12.84	14.68	13.62	5.28	4.44	4.81	8.22	11.64	10.01	ko03018: RNA degradation	PREDICTED: uncharacterized protein LOC108805231 isoform X1 [Raphanus sativus]	GO:0005737,cytoplasm; GO:0005634,nucleus; GO:0000932,P-body; GO:0016779,nucleotidyltransferase activity; GO:0050265,RNA uridylyltransferase activity; GO:0060964,regulation of gene silencing by miRNA; GO:0071076,RNA 3' uridylation
gene-LOC108805232	15.03	6.41	10.59	6.82	5.24	12.38	6.81	6.28	4.24	9.92	12.94	9.97	7.16	3.59	4.18	ko00052: Galactose metabolism; ko00561: Glycerolipid metabolism; ko00600: Sphingolipid metabolism; ko00603: Glycosphingolipid biosynthesis - globo and isoglobo series	PREDICTED: alpha-galactosidase 3 [Raphanus sativus]	GO:0048046,apoplast; GO:0009505,plant-type cell wall; GO:0005773,vacuole; GO:0052692,raffinose alpha-galactosidase activity; GO:0005975,carbohydrate metabolic process; GO:0071555,cell wall organization
gene-LOC108805236	0.76	2.09	0.97	0	0	0.14	0	0	0	0	0	0	0	0	0	--	PREDICTED: NAC domain-containing protein 7-like isoform X1 [Raphanus sativus]	GO:0005634,nucleus; GO:0003700,DNA-binding transcription factor activity; GO:0043565,sequence-specific DNA binding; GO:0071555,cell wall organization; GO:0007275,multicellular organism development; GO:1901348,positive regulation of secondary cell wall biogenesis; GO:0006355,regulation of transcription, DNA-templated; GO:0006351,transcription, DNA-templated; GO:0048759,xylem vessel member cell dif…
gene-LOC108805237	2.19	4.38	0.26	0.24	0.5	0.06	1.21	12.15	1.19	4.09	4	12.17	3.57	0.9	2.84	--	PREDICTED: basic transcription factor 3 [Raphanus sativus]	GO:0006355,regulation of transcription, DNA-templated; GO:0009651,response to salt stress; GO:0006351,transcription, DNA-templated
gene-LOC108805240	10.26	2.94	5.6	4.4	0.93	4.18	2.57	1.76	3.04	4.77	1.56	4.64	5.09	8.97	6.6	ko03020: RNA polymerase	PREDICTED: mucin-2 [Raphanus sativus]	--
gene-LOC108805244	18.91	46.47	23.43	29.44	39.03	23.29	24.92	10.82	8.72	2.55	3.85	6.98	3.8	3.79	5.94	ko00520: Amino sugar and nucleotide sugar metabolism	PREDICTED: cellulose synthase-like protein D5 [Raphanus sativus]	GO:0005794,Golgi apparatus; GO:0000139,Golgi membrane; GO:0016021,integral component of membrane; GO:0016760,cellulose synthase (UDP-forming) activity; GO:0046527,glucosyltransferase activity; GO:0051753,mannan synthase activity; GO:0000919,cell plate assembly; GO:0042546,cell wall biogenesis; GO:0071555,cell wall organization; GO:0030244,cellulose biosynthetic process; GO:0071669,plant-type cell…
gene-LOC108805245	0.23	0.15	2.85	1.57	2.14	2.76	2.48	2.97	0	0.04	0.07	0	0	0	0	ko00970: Aminoacyl-tRNA biosynthesis	PREDICTED: glycine--tRNA ligase, mitochondrial 1-like [Raphanus sativus]	GO:0005829,cytosol; GO:0005768,endosome; GO:0005794,Golgi apparatus; GO:0005739,mitochondrion; GO:0005802,trans-Golgi network; GO:0005524,ATP binding; GO:0004820,glycine-tRNA ligase activity; GO:0046983,protein dimerization activity; GO:0015966,diadenosine tetraphosphate biosynthetic process; GO:0070150,mitochondrial glycyl-tRNA aminoacylation; GO:0046686,response to cadmium ion
gene-LOC108805248	10.1	0.23	3.9	6.41	1.7	4.49	2	1.74	2.38	0	1.77	0.21	18.61	32.55	16.01	--	PREDICTED: uncharacterized protein LOC108805248 isoform X1 [Raphanus sativus]	GO:0005694,chromosome; GO:0005737,cytoplasm; GO:0005634,nucleus; GO:0009506,plasmodesma; GO:0043138,3'-5' DNA helicase activity; GO:0005524,ATP binding; GO:0043140,ATP-dependent 3'-5' DNA helicase activity; GO:0003677,DNA binding; GO:0009378,four-way junction helicase activity; GO:0046872,metal ion binding; GO:0071215,cellular response to abscisic acid stimulus; GO:0070417,cellular response to co…
gene-LOC108805251	23.06	78.88	34.35	60.03	32.52	47.05	113.16	122.14	73.54	141.44	68.66	148.25	104.35	85.75	107.49	--	PREDICTED: heavy metal-associated isoprenylated plant protein 3-like [Raphanus sativus]	GO:0005737,cytoplasm; GO:0005886,plasma membrane; GO:0046914,transition metal ion binding; GO:0046916,cellular transition metal ion homeostasis; GO:0030001,metal ion transport
gene-LOC108805252	11.81	13.83	10.69	11.57	9.13	18.91	12.25	14.27	16.76	20.22	20.67	26.52	26.03	25.35	25.87	--	PREDICTED: C-terminal binding protein AN-like [Raphanus sativus]	GO:0010494,cytoplasmic stress granule; GO:0005829,cytosol; GO:0005874,microtubule; GO:0005802,trans-Golgi network; GO:0042802,identical protein binding; GO:0051287,NAD binding; GO:0042803,protein homodimerization activity; GO:0048444,floral organ morphogenesis; GO:0048530,fruit morphogenesis; GO:0031129,inductive cell-cell signaling; GO:0009965,leaf morphogenesis; GO:0000226,microtubule cytoskele…
gene-LOC108805253	9.21	23.42	12.72	16.28	18.94	12.35	16.95	6.17	6.95	2.42	3.24	8.52	3.68	4.76	4	--	PREDICTED: kinase-interacting family protein [Raphanus sativus]	GO:0005737,cytoplasm; GO:0003779,actin binding
gene-LOC108805258	10.94	0.23	13.19	43.78	48.07	12.03	10.32	8.82	6.69	8.64	12.44	10.62	8.53	1.91	7.84	ko04141: Protein processing in endoplasmic reticulum; ko04145: Phagosome	PREDICTED: calnexin homolog 1-like [Raphanus sativus]	GO:0009507,chloroplast; GO:0005783,endoplasmic reticulum; GO:0005789,endoplasmic reticulum membrane; GO:0016021,integral component of membrane; GO:0016020,membrane; GO:0005739,mitochondrion; GO:0009505,plant-type cell wall; GO:0005886,plasma membrane; GO:0009506,plasmodesma; GO:0005774,vacuolar membrane; GO:0005773,vacuole; GO:0005509,calcium ion binding; GO:0030246,carbohydrate binding; GO:00510…
gene-LOC108805265	1.22	3.77	1.76	0.04	0.34	0.55	0	0.45	0	0.03	0.07	0.09	0.02	0	0.14	ko00062: Fatty acid elongation; ko04626: Plant-pathogen interaction	PREDICTED: 3-ketoacyl-CoA synthase 1 [Raphanus sativus]	GO:0022626,cytosolic ribosome; GO:0005783,endoplasmic reticulum; GO:0005789,endoplasmic reticulum membrane; GO:0016021,integral component of membrane; GO:0016020,membrane; GO:0102336,3-oxo-arachidoyl-CoA synthase activity; GO:0102337,3-oxo-cerotoyl-CoA synthase activity; GO:0102338,3-oxo-lignoceronyl-CoA synthase activity; GO:0009922,fatty acid elongase activity; GO:0102756,very-long-chain 3-keto…
gene-LOC108805266	222.85	216.38	213.58	660.37	867.95	169.64	286.53	170.06	283.82	210.59	367.9	290.52	329.88	638.62	332.41	ko03010: Ribosome	PREDICTED: 60S acidic ribosomal protein P1-3-like [Raphanus sativus]	GO:0005829,cytosol; GO:0022625,cytosolic large ribosomal subunit; GO:0022626,cytosolic ribosome; GO:0005634,nucleus; GO:0030295,protein kinase activator activity; GO:0003735,structural constituent of ribosome; GO:0002181,cytoplasmic translation; GO:0045860,positive regulation of protein kinase activity; GO:0006414,translational elongation
gene-LOC108805267	30.47	36.12	14.13	41.41	46.94	56.57	74.28	125.32	107.27	122.07	37.53	84.38	78.6	68.74	149.01	--	PREDICTED: NAC domain-containing protein 62-like [Raphanus sativus]	GO:0016021,integral component of membrane; GO:0005634,nucleus; GO:0005886,plasma membrane; GO:0003677,DNA binding; GO:0003700,DNA-binding transcription factor activity; GO:0043621,protein self-association; GO:0070417,cellular response to cold; GO:0009814,defense response, incompatible interaction; GO:1900103,positive regulation of endoplasmic reticulum unfolded protein response; GO:0010200,respon…
gene-LOC108805269	23.89	66.82	34.57	124.93	136.91	45.52	70.12	43.83	40.99	27.08	42.25	30.71	28.88	13.27	33.85	ko04145: Phagosome	PREDICTED: probable cysteine protease RDL3 isoform X1 [Raphanus sativus]	GO:0031225,anchored component of membrane; GO:0005615,extracellular space; GO:0005764,lysosome; GO:0004197,cysteine-type endopeptidase activity; GO:0051603,proteolysis involved in cellular protein catabolic process; GO:0048767,root hair elongation
gene-LOC108805270	1.46	1.58	2.33	0.93	0.5	6.92	10.86	17.8	26.44	21.06	29.19	39.58	39.92	23.4	39.04	ko04626: Plant-pathogen interaction	PREDICTED: uncharacterized protein LOC108805270 [Raphanus sativus]	GO:0009507,chloroplast; GO:0009941,chloroplast envelope; GO:0031969,chloroplast membrane; GO:0016021,integral component of membrane; GO:0005524,ATP binding; GO:0016301,kinase activity; GO:0005215,transporter activity; GO:0034599,cellular response to oxidative stress; GO:0007623,circadian rhythm; GO:0055072,iron ion homeostasis; GO:0010150,leaf senescence; GO:0046467,membrane lipid biosynthetic pr…
gene-LOC108805271	8.06	8.94	6.74	2.85	4.46	3.8	4.49	4.02	3.75	4.03	4.53	5.89	3.99	3.13	3.42	--	PREDICTED: importin beta-like SAD2 homolog [Raphanus sativus]	GO:0005829,cytosol; GO:0005635,nuclear envelope; GO:0008565,protein transporter activity; GO:0008536,Ran GTPase binding; GO:0006886,intracellular protein transport; GO:0006606,protein import into nucleus; GO:0007165,signal transduction
gene-LOC108805274	0.75	1.44	1.42	0	1.62	0.36	0.41	0.68	0.63	0.32	1.17	0.36	0.02	0.04	0.08	--	PREDICTED: 3-phosphoinositide-dependent protein kinase 2-like [Raphanus sativus]	GO:0005737,cytoplasm; GO:0005622,intracellular; GO:0005886,plasma membrane; GO:0005524,ATP binding; GO:0016301,kinase activity; GO:0004674,protein serine/threonine kinase activity; GO:0035556,intracellular signal transduction; GO:0018105,peptidyl-serine phosphorylation
gene-LOC108805279	0.93	0	0.21	0	0	0	0	0	0	0	0	0	2.42	4.5	2.25	--	PREDICTED: uncharacterized protein LOC108805279 isoform X1 [Raphanus sativus]	--
gene-LOC108805282	1.16	0.69	20.81	3.52	0	4.25	4.43	4.99	13.18	1.47	5.02	1.41	0.43	0.06	0.09	--	PREDICTED: isoflavone reductase homolog P3-like [Raphanus sativus]	GO:0005737,cytoplasm; GO:0005886,plasma membrane; GO:0016491,oxidoreductase activity; GO:0046686,response to cadmium ion; GO:0006979,response to oxidative stress
gene-LOC108805283	12.73	3.53	6.12	20.52	14.68	12.29	62.34	90.25	77.54	72.83	15.01	50.02	20.66	32.94	56.87	ko03020: RNA polymerase	PREDICTED: protein SRC2 [Raphanus sativus]	GO:0005783,endoplasmic reticulum; GO:0005789,endoplasmic reticulum membrane; GO:0016021,integral component of membrane; GO:0005886,plasma membrane; GO:0000326,protein storage vacuole; GO:0032586,protein storage vacuole membrane; GO:0006623,protein targeting to vacuole
gene-LOC108805284	1.86	1.84	0.63	1.69	1.16	0.56	0.28	0.11	0.03	2.08	0.44	4.26	1.25	0.37	1.75	--	PREDICTED: nicalin-1-like [Raphanus sativus]	GO:0016021,integral component of membrane; GO:0016485,protein processing; GO:0009966,regulation of signal transduction
gene-LOC108805286	16.73	54.46	22.9	122.34	123.98	22.89	12.87	3.64	7.87	2.24	3.29	4.3	3.17	4.23	4.6	ko00500: Starch and sucrose metabolism	PREDICTED: probable glucan endo-1,3-beta-glucosidase A6 [Raphanus sativus]	GO:0046658,anchored component of plasma membrane; GO:0042973,glucan endo-1,3-beta-D-glucosidase activity; GO:0004553,hydrolase activity, hydrolyzing O-glycosyl compounds; GO:0030247,polysaccharide binding; GO:0005975,carbohydrate metabolic process; GO:0006952,defense response; GO:0009793,embryo development ending in seed dormancy; GO:0010584,pollen exine formation
gene-LOC108805287	11.49	35.51	20.75	14.82	15.98	14.66	17.05	25.02	8.88	26.73	16.65	34.79	12.55	10.45	13.94	--	PREDICTED: zinc finger protein WIP3-like [Raphanus sativus]	GO:0005634,nucleus; GO:0003700,DNA-binding transcription factor activity; GO:0046872,metal ion binding; GO:0003676,nucleic acid binding; GO:0006355,regulation of transcription, DNA-templated; GO:0006351,transcription, DNA-templated
gene-LOC108805289	8.91	14.99	8.69	4.32	3.26	5.72	5.01	6.52	9.29	13.26	9.59	10.52	10.09	15.51	10.88	--	PREDICTED: diphthamide biosynthesis protein 1 [Raphanus sativus]	GO:0017183,peptidyl-diphthamide biosynthetic process from peptidyl-histidine
gene-LOC108805291	14.15	11.54	7.18	2.24	0	3.24	9.36	18.33	10.62	7.32	1.33	12.77	14.27	9.24	28.64	--	PREDICTED: uncharacterized protein LOC108805291 [Raphanus sativus]	--
gene-LOC108805292	1.37	2.14	2.4	3.06	8.34	8.59	3.97	5.46	8.46	0.5	7.2	1.43	1.16	0.35	1.38	ko03008: Ribosome biogenesis in eukaryotes	PREDICTED: uncharacterized protein LOC108863022 [Raphanus sativus]	GO:0005829,cytosol; GO:0005634,nucleus; GO:0005886,plasma membrane; GO:0004001,adenosine kinase activity; GO:0005524,ATP binding; GO:0005507,copper ion binding; GO:0006169,adenosine salvage; GO:0044209,AMP salvage; GO:0016032,viral process
gene-LOC108805300	38.34	22.16	34.48	44.59	36.16	80.04	114.3	146.63	151.1	78.81	87.18	59.07	58.4	73	66.85	--	PREDICTED: SNAP25 homologous protein SNAP33 [Raphanus sativus]	GO:0009504,cell plate; GO:0009507,chloroplast; GO:0016021,integral component of membrane; GO:0005886,plasma membrane; GO:0005484,SNAP receptor activity; GO:0000911,cytokinesis by cell plate formation; GO:0061025,membrane fusion; GO:0015031,protein transport; GO:0009737,response to abscisic acid; GO:0009612,response to mechanical stimulus; GO:0051707,response to other organism; GO:0016192,vesicle-…
gene-LOC108805301	47.28	38.25	213.56	84.05	61.7	95.04	138.74	113.84	205.36	50.46	90.29	56.52	10.03	27.6	18.3	--	PREDICTED: isoflavone reductase homolog P3-like [Raphanus sativus]	GO:0005737,cytoplasm; GO:0005886,plasma membrane; GO:0016491,oxidoreductase activity; GO:0046686,response to cadmium ion; GO:0006979,response to oxidative stress
gene-LOC108805309	145.55	230.58	127.84	72.5	99.11	50.41	49.77	20.78	56	11.14	8.59	7.67	24.89	22.64	34.72	ko00053: Ascorbate and aldarate metabolism; ko00480: Glutathione metabolism	PREDICTED: glutathione S-transferase DHAR1, mitochondrial [Raphanus sativus]	GO:0048046,apoplast; GO:0009507,chloroplast; GO:0009570,chloroplast stroma; GO:0005829,cytosol; GO:0005739,mitochondrion; GO:0005777,peroxisome; GO:0005886,plasma membrane; GO:0005773,vacuole; GO:0005507,copper ion binding; GO:0045174,glutathione dehydrogenase (ascorbate) activity; GO:0004364,glutathione transferase activity; GO:0005244,voltage-gated ion channel activity; GO:0070301,cellular resp…
gene-LOC108805311	5.27	2.6	3.36	7.76	2.53	3.37	4.33	4.43	1.67	8.49	1.75	8.36	8.93	15.22	8.82	ko03440: Homologous recombination	PREDICTED: protein CHROMATIN REMODELING 25 [Raphanus sativus]	GO:0005634,nucleus; GO:0005524,ATP binding; GO:0003677,DNA binding; GO:0004386,helicase activity; GO:0007049,cell cycle; GO:0051301,cell division; GO:0071480,cellular response to gamma radiation; GO:0071248,cellular response to metal ion; GO:0000724,double-strand break repair via homologous recombination; GO:0045003,double-strand break repair via synthesis-dependent strand annealing; GO:0051701,i…
gene-LOC108805316	194.33	189.75	238.66	339.49	245.2	122.89	562.65	330.65	427.67	285.62	178.21	220.85	324.15	241.54	393.24	--	PREDICTED: annexin D2 [Raphanus sativus]	GO:0048046,apoplast; GO:0005829,cytosol; GO:0016020,membrane; GO:0005634,nucleus; GO:0009579,thylakoid; GO:0005509,calcium ion binding; GO:0005544,calcium-dependent phospholipid binding; GO:0015774,polysaccharide transport; GO:0009409,response to cold; GO:0009408,response to heat; GO:0009651,response to salt stress; GO:0009414,response to water deprivation
gene-LOC108805318	33.35	41.61	15.72	24.09	12.59	17.33	34.48	32.96	40.95	24.28	43.32	28.32	36.85	36.87	37.63	--	PREDICTED: uncharacterized protein LOC108805318 [Raphanus sativus]	GO:0016021,integral component of membrane
gene-LOC108805320	0.54	1.58	1.26	0.18	1.59	0.9	0.3	0.53	0.27	0.1	0.29	0.72	0.23	0.27	0.17	--	--	--
gene-LOC108805321	0.97	1.6	0.79	0	0	0.41	0.03	0.27	0.18	0.99	0.38	0.44	0.51	1.82	1.05	--	PREDICTED: pentatricopeptide repeat-containing protein At5g61800 [Raphanus sativus]	GO:0043231,intracellular membrane-bounded organelle; GO:0004519,endonuclease activity; GO:0003723,RNA binding; GO:0009451,RNA modification
gene-LOC108805322	13.13	6.49	3.58	4.27	2.69	6.42	4.95	5.98	12.3	1.75	1.76	2.12	3.1	2.06	5.64	--	PREDICTED: calcium-binding mitochondrial carrier protein SCaMC-1-like [Raphanus sativus]	GO:0016021,integral component of membrane; GO:0005743,mitochondrial inner membrane; GO:0006839,mitochondrial transport; GO:0055085,transmembrane transport
gene-LOC108805324	2.8	3.24	3.26	2.15	1.92	3.37	1.19	1.18	1.25	1.16	0.71	1.79	0.86	0.68	1.33	--	PREDICTED: myosin-1-like [Raphanus sativus]	GO:0005783,endoplasmic reticulum; GO:0005768,endosome; GO:0016459,myosin complex; GO:0009524,phragmoplast; GO:0009506,plasmodesma; GO:0003779,actin binding; GO:0005524,ATP binding; GO:0005516,calmodulin binding; GO:0003774,motor activity; GO:0006897,endocytosis
gene-LOC108805326	104.94	216.29	216.17	195.36	177.85	478.71	22.33	88.88	93.36	34.99	69.67	24.25	14.8	17.07	15.15	--	PREDICTED: universal stress protein PHOS32 [Raphanus sativus]	GO:0005886,plasma membrane; GO:0016208,AMP binding; GO:0006950,response to stress
gene-LOC108805327	32.36	26.43	27.29	37.4	28.73	45.72	49.07	67.93	75.92	57.39	57.03	55.93	63.98	55.75	51.23	ko00270: Cysteine and methionine metabolism; ko00450: Selenocompound metabolism; ko01230: Biosynthesis of amino acids	PREDICTED: FT-interacting protein 1 [Raphanus sativus]	GO:0005783,endoplasmic reticulum; GO:0005789,endoplasmic reticulum membrane; GO:0016021,integral component of membrane; GO:0009506,plasmodesma; GO:0009511,plasmodesmatal endoplasmic reticulum; GO:0008565,protein transporter activity; GO:0016757,transferase activity, transferring glycosyl groups; GO:0034613,cellular protein localization; GO:0009908,flower development; GO:0048574,long-day photoperi…
gene-LOC108805328	181.89	154	176.62	237.09	166.94	302.28	98.06	90.55	131.49	165.69	161.53	154.98	167.91	220.61	113.8	ko00010: Glycolysis / Gluconeogenesis; ko00710: Carbon fixation in photosynthetic organisms; ko01200: Carbon metabolism; ko01230: Biosynthesis of amino acids	PREDICTED: glyceraldehyde-3-phosphate dehydrogenase, cytosolic [Raphanus sativus]	GO:0005737,cytoplasm; GO:0004365,glyceraldehyde-3-phosphate dehydrogenase (NAD+) (phosphorylating) activity; GO:0051287,NAD binding; GO:0050661,NADP binding; GO:0006006,glucose metabolic process; GO:0006096,glycolytic process
gene-LOC108805330	9.55	9.52	10.26	7.13	6.46	15.9	12.51	11.66	14.04	12.84	17.93	14.23	22.12	20.4	18.76	--	PREDICTED: LOW QUALITY PROTEIN: uncharacterized protein LOC108805330 [Raphanus sativus]	--
gene-LOC108805334	2.78	0.07	3.9	0	0.79	1.43	0	0.08	0	0	0	0	0	0.43	0.07	--	--	--
gene-LOC108805337	0.45	1.11	0.89	2.14	0.72	5.25	0.12	0.6	2.9	3.89	7.42	7.36	6.26	2.16	4.07	--	PREDICTED: protein INVOLVED IN DE NOVO 2-like isoform X1 [Raphanus sativus]	GO:0005655,nucleolar ribonuclease P complex; GO:0003723,RNA binding; GO:0006342,chromatin silencing; GO:0006306,DNA methylation; GO:0031047,gene silencing by RNA; GO:0010569,regulation of double-strand break repair via homologous recombination; GO:0046686,response to cadmium ion
gene-LOC108805338	12.79	6.54	11.44	6.44	4.76	16.2	15.89	24.98	15.78	21.26	35.77	19.87	24.04	26.89	22.54	--	PREDICTED: callose synthase 1 [Raphanus sativus]	GO:0000148,1,3-beta-D-glucan synthase complex; GO:0009504,cell plate; GO:0016021,integral component of membrane; GO:0005886,plasma membrane; GO:0009506,plasmodesma; GO:0003843,1,3-beta-D-glucan synthase activity; GO:0006075,(1->3)-beta-D-glucan biosynthetic process; GO:0071555,cell wall organization; GO:0008360,regulation of cell shape
gene-LOC108805339	57.83	35.59	25.86	43.43	48.8	71.23	0.88	11.15	83.35	122.65	148.49	197.53	87.31	54.82	92.94	--	PREDICTED: probable carboxylesterase 12 [Raphanus sativus]	GO:0005737,cytoplasm; GO:0005829,cytosol; GO:0052689,carboxylic ester hydrolase activity; GO:0009056,catabolic process
gene-LOC108805345	0.9	0.28	1.01	2.58	4.76	0.84	0.96	1.11	0.48	0.57	0.73	0.13	0.05	0.49	0.55	--	PREDICTED: RPM1-interacting protein 4-like [Raphanus sativus]	GO:0012505,endomembrane system; GO:0019897,extrinsic component of plasma membrane; GO:0016020,membrane; GO:0005886,plasma membrane; GO:0010204,defense response signaling pathway, resistance gene-independent; GO:0009816,defense response to bacterium, incompatible interaction; GO:0034051,negative regulation of plant-type hypersensitive response; GO:0009626,plant-type hypersensitive response; GO:000…
gene-LOC108805348	42.33	36.01	22.89	29.87	16.63	54.69	57.35	100.08	97	84.09	63.08	65.51	80.89	57.3	81.42	--	PREDICTED: remorin [Raphanus sativus]	GO:0005886,plasma membrane; GO:0009738,abscisic acid-activated signaling pathway; GO:1900458,negative regulation of brassinosteroid mediated signaling pathway
gene-LOC108805349	7.62	16.1	7.59	8.3	5.76	6.61	7.93	1.97	1.43	0.8	1.02	2.65	1.71	1.11	2.37	--	PREDICTED: cyclin-B2-1-like [Raphanus sativus]	GO:0005634,nucleus; GO:0007049,cell cycle; GO:0051301,cell division
gene-LOC108805356	11.68	19.45	20.01	30.37	38.92	20.39	3.77	1.95	5.23	2.85	22.17	3.57	10.25	7.49	3.48	--	PREDICTED: protein ASPARTIC PROTEASE IN GUARD CELL 2 [Raphanus sativus]	GO:0004190,aspartic-type endopeptidase activity; GO:0003677,DNA binding; GO:0030163,protein catabolic process; GO:0006508,proteolysis
gene-LOC108805358	30.83	38.05	15.67	12.33	9.25	27.43	8.36	16.64	12.95	46.18	23.51	38.14	46.22	34.92	40.85	--	PREDICTED: leucine-rich repeat extensin-like protein 2 [Raphanus sativus]	--
gene-LOC108805359	1.83	0.11	3.65	16.99	7.78	38.76	24.91	18.21	6.36	79.27	69.93	70.07	83.49	80.17	68.99	ko00950: Isoquinoline alkaloid biosynthesis	PREDICTED: protein SRG1 [Raphanus sativus]	GO:0046872,metal ion binding; GO:0016682,oxidoreductase activity, acting on diphenols and related substances as donors, oxygen as acceptor; GO:0010150,leaf senescence
gene-LOC108805361	339.16	403.36	380.95	679.08	859.72	480.66	772.41	449.42	371.07	505.36	883.82	950.45	643.64	851.2	652.38	ko03010: Ribosome	PREDICTED: 60S ribosomal protein L37-2-like [Raphanus sativus]	GO:0022625,cytosolic large ribosomal subunit; GO:0022626,cytosolic ribosome; GO:0046872,metal ion binding; GO:0003723,RNA binding; GO:0019843,rRNA binding; GO:0003735,structural constituent of ribosome; GO:0006412,translation
gene-LOC108805362	1.96	1.39	1.97	2.93	2.31	3.36	1.73	1.14	0.57	1.28	3.3	3.4	3.65	4.18	3.62	--	--	--
gene-LOC108805363	1.53	1.21	0.89	0.41	0	0.44	0.33	0.35	0.41	0.12	0.45	0.51	0.84	1.09	0.98	--	PREDICTED: cell division control protein 45 homolog [Raphanus sativus]	GO:0006270,DNA replication initiation
gene-LOC108805367	2.17	5.28	2.01	0.32	4.63	4.69	0.27	1.32	4.56	2.22	0.49	2.93	1.52	0.5	0.41	--	PREDICTED: myb-related protein 2 isoform X1 [Raphanus sativus]	GO:0005634,nucleus; GO:0003677,DNA binding; GO:0003700,DNA-binding transcription factor activity; GO:0006351,transcription, DNA-templated
gene-LOC108805369	0.19	0.02	0.04	0	0	0	2.61	3.59	0.62	0.11	1.78	0.09	1.68	2.55	0.57	--	PREDICTED: receptor-like protein 12 [Raphanus sativus]	GO:0016021,integral component of membrane; GO:0005886,plasma membrane
gene-LOC108805371	16.39	23.33	15.31	23.39	26.4	15.13	54.49	71.72	82.37	45.07	14.27	30.9	22.84	20.3	79.67	ko00310: Lysine degradation	PREDICTED: uncharacterized protein LOC108805371 [Raphanus sativus]	--
gene-LOC108805372	65.92	76.97	56.05	74.53	82.06	69.96	41.02	31.57	22.89	18.06	49.01	28.39	68.06	78.33	63.24	ko00460: Cyanoamino acid metabolism; ko00500: Starch and sucrose metabolism; ko00940: Phenylpropanoid biosynthesis	PREDICTED: beta-glucosidase 16 isoform X1 [Raphanus sativus]	GO:0008422,beta-glucosidase activity; GO:0102483,scopolin beta-glucosidase activity; GO:0005975,carbohydrate metabolic process; GO:0019762,glucosinolate catabolic process; GO:0009725,response to hormone; GO:0009651,response to salt stress
gene-LOC108805378	9.1	14.14	18.11	57.47	52.63	17.61	10.78	11.42	8.36	26.41	7.25	20	14.8	16.24	17.21	--	PREDICTED: putative kinase-like protein TMKL1 [Raphanus sativus]	GO:0016021,integral component of membrane; GO:0005886,plasma membrane; GO:0009506,plasmodesma; GO:0005524,ATP binding; GO:0004672,protein kinase activity
gene-LOC108805379	7.16	6.7	7.5	4.04	2.73	5.75	6.06	7.45	8.92	5.78	8.92	6.21	9	10.36	8.91	--	PREDICTED: diphthamide biosynthesis protein 2 [Raphanus sativus]	GO:0016740,transferase activity; GO:0017183,peptidyl-diphthamide biosynthetic process from peptidyl-histidine
gene-LOC108805383	75.78	65.6	58.01	21.15	22.43	40.46	48.64	54.47	38.32	54.14	37.23	38.46	43.93	48.55	39.81	--	PREDICTED: shaggy-related protein kinase gamma-like [Raphanus sativus]	GO:0005829,cytosol; GO:0005524,ATP binding; GO:0004674,protein serine/threonine kinase activity; GO:0009933,meristem structural organization; GO:0046777,protein autophosphorylation
gene-LOC108805384	52.26	40.64	68.68	13.46	23.08	204.8	3.34	9.96	18.78	3.26	23.08	2.53	4.64	11.56	4.01	--	PREDICTED: BTB/POZ and TAZ domain-containing protein 1-like [Raphanus sativus]	GO:0005737,cytoplasm; GO:0005634,nucleus; GO:0019005,SCF ubiquitin ligase complex; GO:0005516,calmodulin binding; GO:0004402,histone acetyltransferase activity; GO:0003712,transcription coregulator activity; GO:0031625,ubiquitin protein ligase binding; GO:0008270,zinc ion binding; GO:0009553,embryo sac development; GO:0009555,pollen development; GO:0043161,proteasome-mediated ubiquitin-dependent …
gene-LOC108805388	6.73	6.72	6.48	31.39	27.07	7.99	44.85	86.72	41.54	45.95	58.04	68.47	51.62	99.72	54.67	ko04144: Endocytosis	PREDICTED: GDSL esterase/lipase At3g05180 [Raphanus sativus]	GO:0048046,apoplast; GO:0016788,hydrolase activity, acting on ester bonds; GO:0016042,lipid catabolic process; GO:0009627,systemic acquired resistance
gene-LOC108805390	3.77	4.03	1.47	4.44	2.28	6.59	5.44	9.36	7.56	9.82	12.54	9.31	10.19	12.43	8.46	--	PREDICTED: phosphoglycerate mutase-like protein AT74 [Raphanus sativus]	GO:0005829,cytosol; GO:0016791,phosphatase activity; GO:0005975,carbohydrate metabolic process
gene-LOC108805391	10.37	14.67	14.7	109.96	152.37	12.41	17.74	24.69	30.57	6.33	2.1	8.8	4.66	2.49	15.24	ko00564: Glycerophospholipid metabolism	PREDICTED: phosphoethanolamine N-methyltransferase 1 [Raphanus sativus]	GO:0005737,cytoplasm; GO:0005829,cytosol; GO:0008168,methyltransferase activity; GO:0000234,phosphoethanolamine N-methyltransferase activity; GO:0042425,choline biosynthetic process; GO:0006656,phosphatidylcholine biosynthetic process; GO:0009555,pollen development; GO:0009860,pollen tube growth; GO:0010183,pollen tube guidance; GO:0048528,post-embryonic root development; GO:0009826,unidimensiona…
gene-LOC108805392	18.78	24.93	20.98	20.74	26.66	30.41	58.92	123.97	90.39	45.57	31.37	40.76	41.91	31.54	78.27	--	PREDICTED: PRA1 family protein A3 [Raphanus sativus]	GO:0005783,endoplasmic reticulum; GO:0010008,endosome membrane; GO:0016021,integral component of membrane; GO:0016192,vesicle-mediated transport
gene-LOC108805396	9.91	16.7	11.8	52.37	50.16	8.55	11.85	8.85	6.53	6.65	2.98	11.3	6.32	13	8.1	--	PREDICTED: LRR receptor-like serine/threonine-protein kinase FEI 2 [Raphanus sativus]	GO:0016021,integral component of membrane; GO:0005886,plasma membrane; GO:0005524,ATP binding; GO:0004674,protein serine/threonine kinase activity; GO:0030244,cellulose biosynthetic process
gene-LOC108805398	24.71	26.41	9.04	0.84	0.99	3.2	3	2.52	2.97	0	4.9	0.46	27.27	62.04	27.99	--	PREDICTED: uncharacterized protein LOC108805398 [Raphanus sativus]	--
gene-LOC108805401	8.94	3.89	10.81	4.15	6.51	8.09	78.71	56.96	46.91	13.01	10.42	39.37	50.11	51.38	46.47	--	PREDICTED: protein PROTON GRADIENT REGULATION 5, chloroplastic-like [Raphanus sativus]	GO:0009507,chloroplast; GO:0009534,chloroplast thylakoid; GO:0009535,chloroplast thylakoid membrane; GO:0009055,electron transfer activity; GO:0071484,cellular response to light intensity; GO:0010117,photoprotection; GO:0009773,photosynthetic electron transport in photosystem I; GO:0009644,response to high light intensity; GO:0009414,response to water deprivation
gene-LOC108805403	42.86	44.93	45.07	48.27	48.07	25.99	20.69	16.59	17.6	17.44	21.62	23.25	22.15	20.56	21.29	ko00062: Fatty acid elongation; ko01040: Biosynthesis of unsaturated fatty acids; ko01212: Fatty acid metabolism	PREDICTED: very-long-chain enoyl-CoA reductase [Raphanus sativus]	GO:0005783,endoplasmic reticulum; GO:0005789,endoplasmic reticulum membrane; GO:0009923,fatty acid elongase complex; GO:0016021,integral component of membrane; GO:0005886,plasma membrane; GO:0009922,fatty acid elongase activity; GO:0016627,oxidoreductase activity, acting on the CH-CH group of donors; GO:0042335,cuticle development; GO:0006665,sphingolipid metabolic process; GO:0010091,trichome br…
gene-LOC108805408	18.1	18.28	12.56	9.12	4.43	16.36	28.01	29.14	26.78	45.24	35.22	33.7	44.78	34.26	38.15	ko00280: Valine, leucine and isoleucine degradation	PREDICTED: serine/threonine-protein kinase HT1-like [Raphanus sativus]	GO:0005622,intracellular; GO:0005886,plasma membrane; GO:0005524,ATP binding; GO:0004672,protein kinase activity; GO:0004674,protein serine/threonine kinase activity; GO:0004712,protein serine/threonine/tyrosine kinase activity; GO:0004713,protein tyrosine kinase activity; GO:0004871,NA; GO:0035556,intracellular signal transduction; GO:0006468,protein phosphorylation
gene-LOC108805412	5.76	2.95	6.17	5	4.37	25.58	59.87	133.16	87.47	21.74	4.84	18.55	8.82	16	49.38	ko00760: Nicotinate and nicotinamide metabolism	PREDICTED: NAD(H) kinase 1-like isoform X1 [Raphanus sativus]	GO:0005524,ATP binding; GO:0003951,NAD+ kinase activity; GO:0042736,NADH kinase activity; GO:0019674,NAD metabolic process; GO:0006741,NADP biosynthetic process
gene-LOC108805414	8.38	3.58	13.1	6.93	1.92	27.17	10.27	10.27	13.05	22.03	13.08	9.06	3.71	5.66	6.63	ko00270: Cysteine and methionine metabolism; ko00920: Sulfur metabolism; ko01200: Carbon metabolism; ko01230: Biosynthesis of amino acids	PREDICTED: serine acetyltransferase 1, chloroplastic-like [Raphanus sativus]	GO:0009507,chloroplast; GO:0005829,cytosol; GO:0005634,nucleus; GO:0009001,serine O-acetyltransferase activity; GO:0009970,cellular response to sulfate starvation; GO:0019344,cysteine biosynthetic process; GO:0006535,cysteine biosynthetic process from serine; GO:0009409,response to cold
gene-LOC108805419	1.25	1.01	0.86	2.13	2.3	2.93	2.4	1.71	1.41	1.31	1.1	2.41	3.03	3.64	2.95	--	PREDICTED: pentatricopeptide repeat-containing protein At1g31920 [Raphanus sativus]	GO:0043231,intracellular membrane-bounded organelle; GO:0004519,endonuclease activity; GO:0003723,RNA binding; GO:0008270,zinc ion binding; GO:0009451,RNA modification
gene-LOC108805420	56.48	67.72	60.66	70.09	60.2	79.55	97.13	69.54	72.68	72.54	76.59	63.98	47.85	12.67	36.64	--	PREDICTED: uncharacterized protein LOC108805420 [Raphanus sativus]	GO:0005576,extracellular region; GO:0004869,cysteine-type endopeptidase inhibitor activity; GO:0002020,protease binding; GO:0006952,defense response; GO:0006972,hyperosmotic response; GO:2000117,negative regulation of cysteine-type endopeptidase activity; GO:0009409,response to cold; GO:0006979,response to oxidative stress; GO:0009414,response to water deprivation
gene-LOC108805423	45.45	42.92	16.17	0	0	0	0	0	0	25.8	0.11	23.43	30.33	33.3	23.55	--	PREDICTED: mitochondrial fission 1 protein A-like [Raphanus sativus]	GO:0009507,chloroplast; GO:0016021,integral component of membrane; GO:0005741,mitochondrial outer membrane; GO:0005739,mitochondrion; GO:0005778,peroxisomal membrane; GO:0005777,peroxisome; GO:0000266,mitochondrial fission; GO:0007005,mitochondrion organization; GO:0016559,peroxisome fission
gene-LOC108805425	31.04	40.25	26.73	122.59	110.44	38.39	56.35	30.22	44.12	33.42	38.73	36.47	28.26	41.03	30.49	--	PREDICTED: probable methyltransferase At1g27930 [Raphanus sativus]	GO:0005768,endosome; GO:0005794,Golgi apparatus; GO:0000139,Golgi membrane; GO:0016021,integral component of membrane; GO:0005802,trans-Golgi network; GO:0008168,methyltransferase activity; GO:0045492,xylan biosynthetic process
gene-LOC108805426	6.83	9.83	6.73	0.67	2.79	0.68	0.27	0.56	0.05	0	0.04	0	0.77	0.43	0.09	ko00564: Glycerophospholipid metabolism	PREDICTED: acyl-protein thioesterase 2 [Raphanus sativus]	GO:0005737,cytoplasm; GO:0052689,carboxylic ester hydrolase activity; GO:0008474,palmitoyl-(protein) hydrolase activity; GO:0006631,fatty acid metabolic process; GO:0002084,protein depalmitoylation
gene-LOC108805428	3.65	6.08	2.09	0.77	1.07	0.29	0.22	0.16	0.7	3.16	0.24	3.96	5.07	7.02	5.66	ko00561: Glycerolipid metabolism; ko00564: Glycerophospholipid metabolism	PREDICTED: 1-acyl-sn-glycerol-3-phosphate acyltransferase 3 [Raphanus sativus]	GO:0016021,integral component of membrane; GO:0003841,1-acylglycerol-3-phosphate O-acyltransferase activity; GO:0016024,CDP-diacylglycerol biosynthetic process
gene-LOC108805431	12.25	6.06	3.29	1.7	0.51	3.58	1.27	2.02	2.24	4.1	2.6	4.91	7.11	5.79	5.92	ko00780: Biotin metabolism	PREDICTED: biotin--protein ligase 1, chloroplastic isoform X1 [Raphanus sativus]	GO:0009507,chloroplast; GO:0005829,cytosol; GO:0009536,plastid; GO:0005524,ATP binding; GO:0004077,biotin-[acetyl-CoA-carboxylase] ligase activity; GO:0004078,biotin-[methylcrotonoyl-CoA-carboxylase] ligase activity; GO:0042966,biotin carboxyl carrier protein biosynthetic process; GO:0006464,cellular protein modification process
gene-LOC108805433	9.2	13.27	13.09	2.6	0.88	13.47	4.72	7.84	5.86	7.31	9.38	9.71	5.07	2.68	4.07	--	PREDICTED: uncharacterized protein LOC108805433 [Raphanus sativus]	GO:0008080,N-acetyltransferase activity
gene-LOC108805435	8.04	0.18	3.32	1.06	7.76	4.7	3.62	2.91	0	0	0.14	0	3.36	5.77	0.96	--	--	--
gene-LOC108805485	1.78	1.83	2.42	0.28	0.36	1.17	0	0.64	1.22	3.17	1.25	2.55	0.27	0.19	0.39	ko00562: Inositol phosphate metabolism; ko04070: Phosphatidylinositol signaling system; ko04144: Endocytosis	PREDICTED: phosphatidylinositol 4-phosphate 5-kinase 7-like isoform X1 [Raphanus sativus]	GO:0005886,plasma membrane; GO:0016308,1-phosphatidylinositol-4-phosphate 5-kinase activity; GO:0005524,ATP binding
gene-LOC108805526	37.28	33.9	50.41	10.97	8.43	18.81	5.9	13.81	13.63	20.65	17.66	13.87	8.15	11.39	8.21	ko00010: Glycolysis / Gluconeogenesis; ko00051: Fructose and mannose metabolism; ko00052: Galactose metabolism; ko00500: Starch and sucrose metabolism; ko00520: Amino sugar and nucleotide sugar metabolism; ko01200: Carbon metabolism	PREDICTED: hexokinase-like 1 protein isoform X1 [Raphanus sativus]	GO:0009507,chloroplast; GO:0005829,cytosol; GO:0005524,ATP binding; GO:0008865,fructokinase activity; GO:0004340,glucokinase activity; GO:0005536,glucose binding; GO:0004396,hexokinase activity; GO:0019158,mannokinase activity; GO:0001678,cellular glucose homeostasis; GO:0006096,glycolytic process
gene-LOC108805577	13.91	0.05	8.23	0	0	0	0	0	0	26.54	0.11	24.82	0.49	0.72	0.45	--	PREDICTED: U3 small nucleolar ribonucleoprotein protein IMP4-like [Raphanus sativus]	--
gene-LOC108805578	3.75	0	2.97	0	0	0.11	0.06	0	0	7.95	0.11	15.24	0.84	0.25	0.19	--	--	--
gene-LOC108805579	0.56	1.3	1.35	0	0.5	1.69	0.73	0.76	0.58	0.91	1.14	0.6	2.41	1.29	1.85	--
gene-LOC108805586	10.73	7.36	8.07	8.58	11.93	2.92	5.33	2.74	2.87	2.29	1.61	5.52	3.87	4.28	2.94	--	PREDICTED: cell division control protein 6 homolog [Raphanus sativus]	GO:0005634,nucleus; GO:0051301,cell division; GO:0042023,DNA endoreduplication; GO:0006270,DNA replication initiation
gene-LOC108805588	0.83	0.22	0.53	1.41	0.33	2.15	3.64	4.53	6.93	9.74	1.01	3.34	0.99	5.35	1.48	--	PREDICTED: IQ domain-containing protein IQM2 [Raphanus sativus]	GO:0005737,cytoplasm; GO:0005634,nucleus
gene-LOC108805590	19.95	41.65	43.13	73.52	75.41	29.78	21.03	16.14	17.27	15.38	20.33	15.79	9.12	14.32	12.25	--	PREDICTED: probable cysteine protease RD21C isoform X1 [Raphanus sativus]	GO:0008234,cysteine-type peptidase activity
gene-LOC108805594	110.21	36.61	72.8	54.71	51.62	124.32	153.2	184.88	199.04	197.23	72.01	129.68	61.17	122	188.62	--	PREDICTED: tetraspanin-8-like [Raphanus sativus]	GO:0005794,Golgi apparatus; GO:0016021,integral component of membrane; GO:0016020,membrane; GO:0005886,plasma membrane; GO:0009506,plasmodesma; GO:0050829,defense response to Gram-negative bacterium
gene-LOC108805596	29.9	66.7	55.48	20.32	17.21	12.45	19.84	49.14	137.95	119.83	3.56	67.36	114.45	75.36	62.55	--	PREDICTED: UDP-glycosyltransferase 74C1 [Raphanus sativus]	GO:0043231,intracellular membrane-bounded organelle; GO:0080043,quercetin 3-O-glucosyltransferase activity; GO:0080044,quercetin 7-O-glucosyltransferase activity; GO:0008152,metabolic process
gene-LOC108805599	8.18	1.1	7.22	0.98	1.26	4.15	0.12	0.26	0.38	2.55	0.6	0.97	0.07	0	0	--	PREDICTED: receptor-like protein 12 [Raphanus sativus]	GO:0016021,integral component of membrane; GO:0006952,defense response; GO:1900150,regulation of defense response to fungus; GO:1902288,regulation of defense response to oomycetes; GO:0002238,response to molecule of fungal origin
gene-LOC108805602	9.63	0.58	2.15	4.34	2.42	1.25	0.08	0	0.09	0	0	0	0	0.47	0.04	ko00940: Phenylpropanoid biosynthesis	PREDICTED: peroxidase 27 [Raphanus sativus]	GO:0005576,extracellular region; GO:0009505,plant-type cell wall; GO:0009506,plasmodesma; GO:0020037,heme binding; GO:0046872,metal ion binding; GO:0004601,peroxidase activity; GO:0042744,hydrogen peroxide catabolic process; GO:0009664,plant-type cell wall organization; GO:0006979,response to oxidative stress
gene-LOC108805603	0	0	1.33	0	0	0.71	0.56	0.44	0.12	0	8.62	1.86	0	0	0	--	PREDICTED: homeobox-leucine zipper protein ATHB-20-like isoform X1 [Raphanus sativus]	GO:0005634,nucleus; GO:0003700,DNA-binding transcription factor activity; GO:0043565,sequence-specific DNA binding; GO:0009733,response to auxin; GO:0006351,transcription, DNA-templated
gene-LOC108805604	18.69	29.64	24.29	15.75	22.47	18.29	3.63	6.33	4.56	11.1	14.56	5.98	22.83	20.7	15.84	--	PREDICTED: uncharacterized protein LOC108805604 [Raphanus sativus]	GO:0016021,integral component of membrane; GO:0003676,nucleic acid binding
gene-LOC108805605	17.17	12.72	15.32	10.31	8.19	23.46	11.11	12.36	7.99	19.13	23.88	29.79	28.33	20.98	22.93	--	PREDICTED: probable protein phosphatase 2C 27 [Raphanus sativus]	GO:0005737,cytoplasm; GO:0005634,nucleus; GO:0046872,metal ion binding; GO:0004722,protein serine/threonine phosphatase activity; GO:0061416,regulation of transcription from RNA polymerase II promoter in response to salt stress; GO:0009737,response to abscisic acid; GO:0009651,response to salt stress; GO:0009414,response to water deprivation
gene-LOC108805607	37.48	19.38	17.79	67.67	55.61	43.78	108.8	159.16	136.72	121.9	24.72	99.24	21.72	61.75	106.69	--	PREDICTED: E3 ubiquitin-protein ligase RDUF1 [Raphanus sativus]	GO:0005737,cytoplasm; GO:0005829,cytosol; GO:0005634,nucleus; GO:0046872,metal ion binding; GO:0061630,ubiquitin protein ligase activity; GO:0004842,ubiquitin-protein transferase activity; GO:0009738,abscisic acid-activated signaling pathway; GO:0043161,proteasome-mediated ubiquitin-dependent protein catabolic process; GO:0051865,protein autoubiquitination; GO:0000209,protein polyubiquitination; …
gene-LOC108805608	1.69	0.24	1.82	0.73	0.88	5.62	5.52	4	3.43	0.04	0.12	0.62	0.14	0.05	0.07	ko00710: Carbon fixation in photosynthetic organisms; ko01200: Carbon metabolism	PREDICTED: glyceraldehyde-3-phosphate dehydrogenase GAPA1, chloroplastic-like [Raphanus sativus]	GO:0048046,apoplast; GO:0009507,chloroplast; GO:0009941,chloroplast envelope; GO:0031969,chloroplast membrane; GO:0009570,chloroplast stroma; GO:0009535,chloroplast thylakoid membrane; GO:0016020,membrane; GO:0010319,stromule; GO:0099080,supramolecular complex; GO:0097718,disordered domain specific binding; GO:0004365,glyceraldehyde-3-phosphate dehydrogenase (NAD+) (phosphorylating) activity; GO:…
gene-LOC108805610	24.86	25.08	18.54	15.94	11.03	79.95	8.97	11.65	25.73	71.77	61.41	69.64	122.49	98	70.01	--	PREDICTED: zinc finger CCCH domain-containing protein 20 [Raphanus sativus]	GO:0005886,plasma membrane; GO:0003677,DNA binding; GO:0003700,DNA-binding transcription factor activity; GO:0046872,metal ion binding; GO:0006355,regulation of transcription, DNA-templated; GO:0006979,response to oxidative stress
gene-LOC108805613	7.5	8.91	12.06	5.34	3.85	11.87	1.39	7.16	13.77	8.45	6.39	11.28	4.51	4.45	4.08	--	PREDICTED: transcription factor bHLH34-like [Raphanus sativus]	GO:0005634,nucleus; GO:0003677,DNA binding; GO:0003700,DNA-binding transcription factor activity; GO:0046983,protein dimerization activity; GO:0006355,regulation of transcription, DNA-templated; GO:0006351,transcription, DNA-templated
gene-LOC108805618	18.42	4.69	9.63	24.9	21.29	11.49	156.38	234.32	131.39	137.77	19.7	93.1	24.65	69.39	175.74	ko00514: Other types of O-glycan biosynthesis	PREDICTED: EGF domain-specific O-linked N-acetylglucosamine transferase [Raphanus sativus]	GO:0016021,integral component of membrane; GO:0016757,transferase activity, transferring glycosyl groups
gene-LOC108805623	5.37	3	6.95	19.38	24.74	2.52	13.95	17.5	14.13	5.37	1.53	8.54	2.77	11.44	2.64	--	PREDICTED: monocopper oxidase-like protein SKU5 isoform X1 [Raphanus sativus]	GO:0031225,anchored component of membrane; GO:0046658,anchored component of plasma membrane; GO:0048046,apoplast; GO:0005618,cell wall; GO:0016020,membrane; GO:0009505,plant-type cell wall; GO:0005886,plasma membrane; GO:0009506,plasmodesma; GO:0005774,vacuolar membrane; GO:0005507,copper ion binding; GO:0016722,oxidoreductase activity, oxidizing metal ions; GO:0009932,cell tip growth
gene-LOC108805627	0.96	1.9	0.95	0	0	0	0	0	0	0	0	0	0	0	0	--	PREDICTED: UDP-glucuronate:xylan alpha-glucuronosyltransferase 1 isoform X1 [Raphanus sativus]	GO:0005794,Golgi apparatus; GO:0000139,Golgi membrane; GO:0016021,integral component of membrane; GO:0015020,glucuronosyltransferase activity; GO:0080116,glucuronoxylan glucuronosyltransferase activity; GO:0046872,metal ion binding; GO:0071555,cell wall organization; GO:0010417,glucuronoxylan biosynthetic process; GO:0009834,plant-type secondary cell wall biogenesis; GO:0045492,xylan biosynthetic…
gene-LOC108805628	16.83	25.44	5.42	0.82	3.49	5.61	2.65	3.26	23.9	3.6	1.9	3.74	4.01	5.6	11.78	ko04016: MAPK signaling pathway - plant	PREDICTED: protein MKS1-like [Raphanus sativus]	GO:0005634,nucleus; GO:0006952,defense response; GO:0009870,defense response signaling pathway, resistance gene-dependent
gene-LOC108805633	0.39	3.16	7.18	0	0	0	0	0.29	0.54	0	0.47	0	0	0	0	ko00563: Glycosylphosphatidylinositol (GPI)-anchor biosynthesis	PREDICTED: gibberellin-regulated protein 13-like [Raphanus sativus]	GO:0005576,extracellular region
gene-LOC108805635	24.42	16.91	25.17	26.59	29.38	28.37	32.96	49.51	47.36	39.89	47.85	37.02	35.17	36.09	33.24	--	PREDICTED: aspartyl protease family protein 1 [Raphanus sativus]	GO:0031225,anchored component of membrane; GO:0005886,plasma membrane; GO:0004190,aspartic-type endopeptidase activity; GO:0030163,protein catabolic process; GO:0006508,proteolysis
gene-LOC108805636	40.94	25.66	39.88	6.73	10.36	17.34	12.74	16.95	22.2	32.18	15.65	23.06	11.19	12.52	7.08	ko00010: Glycolysis / Gluconeogenesis; ko00020: Citrate cycle (TCA cycle); ko00620: Pyruvate metabolism; ko01200: Carbon metabolism	PREDICTED: pyruvate dehydrogenase E1 component subunit alpha-2, mitochondrial [Raphanus sativus]	GO:0005829,cytosol; GO:0005759,mitochondrial matrix; GO:0005739,mitochondrion; GO:0005634,nucleus; GO:0050897,cobalt ion binding; GO:0004739,pyruvate dehydrogenase (acetyl-transferring) activity; GO:0008270,zinc ion binding; GO:0006086,acetyl-CoA biosynthetic process from pyruvate; GO:0006096,glycolytic process; GO:0009651,response to salt stress
gene-LOC108805637	15.64	15.09	13.07	19.23	20.2	15.25	10.49	11.87	9.39	20.01	23.27	19.66	22.16	34.92	18.74	--	PREDICTED: sulfhydryl oxidase 1 [Raphanus sativus]	GO:0005618,cell wall; GO:0005615,extracellular space; GO:0030173,integral component of Golgi membrane; GO:0016971,flavin-linked sulfhydryl oxidase activity; GO:0003756,protein disulfide isomerase activity; GO:0016972,thiol oxidase activity; GO:0045454,cell redox homeostasis; GO:0043268,positive regulation of potassium ion transport; GO:0043157,response to cation stress
gene-LOC108805638	0.87	0.49	5.88	1.24	1.68	3.62	3.35	3.61	2.09	2.68	2.39	1.75	0.75	0.68	0.87	--	PREDICTED: peptidyl-prolyl cis-trans isomerase CYP71 [Raphanus sativus]	GO:0005634,nucleus; GO:0003682,chromatin binding; GO:0042393,histone binding; GO:0003755,peptidyl-prolyl cis-trans isomerase activity; GO:0048440,carpel development; GO:0010338,leaf formation; GO:0010358,leaf shaping; GO:0010305,leaf vascular tissue pattern formation; GO:0009933,meristem structural organization; GO:0009909,regulation of flower development; GO:0031060,regulation of histone methyla…
gene-LOC108805643	20.85	15.15	17.31	8.55	8.22	31.33	11.82	17.94	16.29	28.04	18.34	30.38	4.84	9.44	7.22	ko02010: ABC transporters	PREDICTED: ABC transporter C family member 1 [Raphanus sativus]	GO:0016021,integral component of membrane; GO:0000325,plant-type vacuole; GO:0009506,plasmodesma; GO:0005774,vacuolar membrane; GO:0005773,vacuole; GO:1902417,(+)-abscisic acid D-glucopyranosyl ester transmembrane transporter activity; GO:0005524,ATP binding; GO:0042626,ATPase activity, coupled to transmembrane movement of substances; GO:0015446,ATPase-coupled arsenite transmembrane transporter a…
gene-LOC108805646	2.34	2.46	2.5	1.77	1.88	4.8	4.49	4.42	3.56	4.62	2.63	2	5.28	6.37	11.8	--	PREDICTED: growth hormone-regulated TBC protein 1-like [Raphanus sativus]	--
gene-LOC108805652	1.5	12	6.92	1	1.56	0.48	0	0	0	0.6	0.64	0	0	0	0.12	--	PREDICTED: uncharacterized protein LOC108805652 [Raphanus sativus]	GO:0016021,integral component of membrane
gene-LOC108805653	1313.84	1621.91	1525.76	1473.14	1076.99	1857.91	1779.21	2236.17	766.8	3502.46	1421.75	4077.36	3300.89	5363.68	5164.74	ko00010: Glycolysis / Gluconeogenesis; ko00053: Ascorbate and aldarate metabolism; ko00071: Fatty acid degradation; ko00280: Valine, leucine and isoleucine degradation; ko00310: Lysine degradation; ko00330: Arginine and proline metabolism; ko00340: Histidine metabolism; ko00380: Tryptophan metabolism; ko00410: beta-Alanine metabolism; ko00561: Glycerolipid metabolism; ko00620: Pyruvate metabolism…	PREDICTED: translationally-controlled tumor protein homolog [Raphanus sativus]	GO:0005737,cytoplasm
gene-LOC108805657	32.7	16	21.11	6.49	3.92	39.46	5.56	3.94	13.39	0	1.08	2.26	0.04	0	0.35	ko00195: Photosynthesis	PREDICTED: oxygen-evolving enhancer protein 1-1, chloroplastic-like [Raphanus sativus]	GO:0048046,apoplast; GO:0009507,chloroplast; GO:0009570,chloroplast stroma; GO:0009534,chloroplast thylakoid; GO:0009543,chloroplast thylakoid lumen; GO:0009535,chloroplast thylakoid membrane; GO:0019898,extrinsic component of membrane; GO:0016021,integral component of membrane; GO:0009654,photosystem II oxygen evolving complex; GO:0055035,plastid thylakoid membrane; GO:0010287,plastoglobule; GO:…
gene-LOC108805659	12.83	10.19	12.93	5.8	4.02	14.98	7.33	6.77	8.01	20.61	16.33	20.6	16.2	14.83	13.97	ko04120: Ubiquitin mediated proteolysis	PREDICTED: probable E3 ubiquitin-protein ligase LOG2 [Raphanus sativus]	GO:0005886,plasma membrane; GO:0046872,metal ion binding; GO:0004842,ubiquitin-protein transferase activity; GO:1901527,abscisic acid-activated signaling pathway involved in stomatal movement; GO:0080144,amino acid homeostasis; GO:0009737,response to abscisic acid
gene-LOC108805663	2.82	3.06	3.78	6.32	0.07	4.65	3.18	4.66	2.17	3.2	1.84	2.21	1.03	1.93	1.18	--	PREDICTED: calcium-dependent protein kinase 26-like [Raphanus sativus]	GO:0005737,cytoplasm; GO:0016020,membrane; GO:0005634,nucleus; GO:0005524,ATP binding; GO:0005509,calcium ion binding; GO:0009931,calcium-dependent protein serine/threonine kinase activity; GO:0005516,calmodulin binding; GO:0004683,calmodulin-dependent protein kinase activity; GO:0009738,abscisic acid-activated signaling pathway; GO:0035556,intracellular signal transduction; GO:0018105,peptidyl-s…
gene-LOC108805665	9.68	9.69	5.51	0.81	2.5	2.89	3.43	5.04	1.74	9.57	4.65	9.3	21.09	20.47	22.85	--	PREDICTED: zinc finger CCCH domain-containing protein 40-like isoform X1 [Raphanus sativus]	GO:0003677,DNA binding; GO:0046872,metal ion binding
gene-LOC108805666	8.74	6.25	3.81	0.43	1.2	0.16	6.04	12.48	0	18.88	5.11	22.1	18.47	12.24	20.36	--	--	--
gene-LOC108805667	3.25	3	5.33	6.13	9.71	5.5	5.53	5.76	5.09	5.76	6.22	6.49	3.24	3.66	3.64	--	PREDICTED: RRP12-like protein [Raphanus sativus]	--
gene-LOC108805670	10.72	20.94	9.81	9.63	8.82	22	10.87	7.38	14.69	24.7	27	29.18	15.59	20.33	13.47	--	PREDICTED: dnaJ homolog subfamily B member 1 [Raphanus sativus]	GO:0005886,plasma membrane; GO:0005524,ATP binding; GO:0031072,heat shock protein binding; GO:0046872,metal ion binding; GO:0051082,unfolded protein binding; GO:0006457,protein folding; GO:0009408,response to heat
gene-LOC108805671	0.1	0.15	0.09	0.73	0	0.35	0.04	0.16	0.05	2.66	0.58	6.04	0	0.23	0	--	PREDICTED: uncharacterized protein LOC108805671 [Raphanus sativus]	GO:0016021,integral component of membrane
gene-LOC108805677	164.98	131.7	102.86	147.89	141.54	177.02	80.75	73.82	44.71	109.01	154.73	318.45	380.03	305.96	351.47	ko04075: Plant hormone signal transduction	PREDICTED: two-component response regulator ARR4-like [Raphanus sativus]	GO:0005737,cytoplasm; GO:0005634,nucleus; GO:0000156,phosphorelay response regulator activity; GO:0004674,protein serine/threonine kinase activity; GO:0007623,circadian rhythm; GO:0009736,cytokinin-activated signaling pathway; GO:0009793,embryo development ending in seed dormancy; GO:0046777,protein autophosphorylation; GO:0010017,red or far-red light signaling pathway; GO:0006355,regulation of t…
gene-LOC108805678	34.9	40.38	40.15	78.73	83.76	47.11	28.66	30.32	24.49	30.67	56.35	36.99	25.79	30.82	22.66	ko03020: RNA polymerase	PREDICTED: DNA-directed RNA polymerases II, IV and V subunit 3 [Raphanus sativus]	GO:0005737,cytoplasm; GO:0005665,RNA polymerase II, core complex; GO:0000418,RNA polymerase IV complex; GO:0000419,RNA polymerase V complex; GO:0005730,nucleolus; GO:0005634,nucleus; GO:0003677,DNA binding; GO:0003899,DNA-directed 5'-3' RNA polymerase activity; GO:0046983,protein dimerization activity; GO:0010374,stomatal complex development; GO:0010375,stomatal complex patterning; GO:0006366,tra…
gene-LOC108805679	7.23	8.9	4.67	2.28	1.18	4.72	4.14	5.7	6.06	9.7	5.64	6.84	11.26	7.92	16.31	--	PREDICTED: myosin heavy chain, skeletal muscle [Raphanus sativus]	--
gene-LOC108805680	3.27	2.11	6.22	7.26	2.74	0.9	5.71	5.97	1.93	2.58	0.8	2.64	1.21	2.15	1.19	ko00290: Valine, leucine and isoleucine biosynthesis; ko00770: Pantothenate and CoA biosynthesis; ko01210: 2-Oxocarboxylic acid metabolism; ko01230: Biosynthesis of amino acids	PREDICTED: dihydroxy-acid dehydratase, chloroplastic [Raphanus sativus]	GO:0009507,chloroplast; GO:0009570,chloroplast stroma; GO:0009536,plastid; GO:0051539,4 iron, 4 sulfur cluster binding; GO:0005507,copper ion binding; GO:0004160,dihydroxy-acid dehydratase activity; GO:0016836,hydro-lyase activity; GO:0009082,branched-chain amino acid biosynthetic process; GO:0009553,embryo sac development; GO:0009097,isoleucine biosynthetic process; GO:0009555,pollen development…
gene-LOC108805683	207.15	132.97	122.22	222.44	207.55	330.94	550.05	767.72	769.63	600.1	170.25	425.05	130.22	237.21	408.64	ko03018: RNA degradation	PREDICTED: probable CCR4-associated factor 1 homolog 9 [Raphanus sativus]	GO:0030015,CCR4-NOT core complex; GO:0005634,nucleus; GO:0000932,P-body; GO:0008408,3'-5' exonuclease activity; GO:0046872,metal ion binding; GO:0004535,poly(A)-specific ribonuclease activity; GO:0003723,RNA binding; GO:0042742,defense response to bacterium; GO:0002213,defense response to insect; GO:0043928,exonucleolytic nuclear-transcribed mRNA catabolic process involved in deadenylation-depend…
gene-LOC108805685	1.12	0.02	0.44	0	0.69	3.46	2.18	1.93	9.83	0.13	1.56	0.14	0	0.06	0.02	ko04626: Plant-pathogen interaction	PREDICTED: putative cyclic nucleotide-gated ion channel 19 [Raphanus sativus]	GO:0005887,integral component of plasma membrane; GO:0005516,calmodulin binding; GO:0030552,cAMP binding; GO:0030553,cGMP binding; GO:0005249,voltage-gated potassium channel activity; GO:0042391,regulation of membrane potential
gene-LOC108805686	9.23	10.25	3.71	0	0	0	0	0	0	15.73	0.14	23.92	103.19	65.67	49.75	--
gene-LOC108805690	4.67	0.38	1.66	0.28	0	3.63	7.99	11.88	1.69	8.94	0.94	3.26	0.15	0.04	0.09	ko00908: Zeatin biosynthesis	PREDICTED: UDP-glycosyltransferase 73C5-like [Raphanus sativus]	GO:0016021,integral component of membrane; GO:0043231,intracellular membrane-bounded organelle; GO:0050502,cis-zeatin O-beta-D-glucosyltransferase activity; GO:0046527,glucosyltransferase activity; GO:0080043,quercetin 3-O-glucosyltransferase activity; GO:0080046,quercetin 4'-O-glucosyltransferase activity; GO:0080044,quercetin 7-O-glucosyltransferase activity; GO:0050403,trans-zeatin O-beta-D-gl…
gene-LOC108805691	0.3	0.04	1.77	0	0	0.6	0.43	2.25	0.28	1.83	0.93	1.61	0	0	0	ko00908: Zeatin biosynthesis	PREDICTED: UDP-glycosyltransferase 73C3-like [Raphanus sativus]	GO:0043231,intracellular membrane-bounded organelle; GO:0080043,quercetin 3-O-glucosyltransferase activity; GO:0080044,quercetin 7-O-glucosyltransferase activity; GO:0008152,metabolic process
gene-LOC108805694	4.24	4.06	3.58	3.05	0.72	2.12	1.13	1.25	1.4	2.86	3.8	4.24	5.57	4.95	4.37	--	PREDICTED: F-box/LRR-repeat protein At2g43260-like [Raphanus sativus]	GO:0005634,nucleus; GO:0000981,DNA-binding transcription factor activity, RNA polymerase II-specific; GO:0043565,sequence-specific DNA binding; GO:0001135,RNA polymerase II transcription regulator recruiting activity; GO:0044212,transcription regulatory region DNA binding; GO:0030154,cell differentiation; GO:0006357,regulation of transcription by RNA polymerase II
gene-LOC108805695	3.46	0.5	1.86	0	0	0	0	0.07	0.18	0	0.65	0.35	0	0	0	--	PREDICTED: LOW QUALITY PROTEIN: LOB domain-containing protein 13 [Raphanus sativus]	GO:0016020,membrane
gene-LOC108805697	22.49	37.8	11.53	48.81	47.96	20.45	88.71	121.82	100.59	25.3	28.91	25.86	41.52	52.13	71.26	ko00520: Amino sugar and nucleotide sugar metabolism	PREDICTED: putative UDP-arabinose 4-epimerase 2 [Raphanus sativus]	GO:0032580,Golgi cisterna membrane; GO:0016021,integral component of membrane; GO:0050373,UDP-arabinose 4-epimerase activity; GO:0003978,UDP-glucose 4-epimerase activity; GO:0045227,capsule polysaccharide biosynthetic process; GO:0009793,embryo development ending in seed dormancy; GO:0006012,galactose metabolic process; GO:0048868,pollen tube development; GO:0033358,UDP-L-arabinose biosynthetic p…
gene-LOC108805698	16.6	20.35	24.96	11.04	10.39	13.12	21.74	20.63	22.09	4.42	16.02	6.48	2.63	2.36	2.48	--	PREDICTED: stomatal closure-related actin-binding protein 2 [Raphanus sativus]	GO:0005737,cytoplasm; GO:0005856,cytoskeleton; GO:0005886,plasma membrane; GO:0003779,actin binding
gene-LOC108805703	5.4	4.18	7.71	2.68	1.09	2.79	1.89	3.18	2.18	1.57	2.03	2.04	1.28	1.62	1.11	--	PREDICTED: peptide deformylase 1A, chloroplastic/mitochondrial-like [Raphanus sativus]	GO:0009507,chloroplast; GO:0009570,chloroplast stroma; GO:0005739,mitochondrion; GO:0009505,plant-type cell wall; GO:0046872,metal ion binding; GO:0042586,peptide deformylase activity; GO:0043686,co-translational protein modification; GO:0031365,N-terminal protein amino acid modification; GO:0018206,peptidyl-methionine modification; GO:0006412,translation
gene-LOC108805705	3.81	18.74	6.65	1.09	0	0.19	0.1	0.16	3.49	0.75	0.04	1.17	11.59	0.58	3.27	--	PREDICTED: LOW QUALITY PROTEIN: probable mannan synthase 10 [Raphanus sativus]	GO:0000139,Golgi membrane; GO:0016021,integral component of membrane; GO:0016757,transferase activity, transferring glycosyl groups; GO:0071555,cell wall organization
gene-LOC108805708	34.55	36.54	32.76	26.94	19.9	50.2	48.45	48.25	43.37	80.87	68.72	94.24	83.27	85.42	89.75	--	PREDICTED: mediator of RNA polymerase II transcription subunit 10b [Raphanus sativus]	GO:0070847,core mediator complex; GO:0016592,mediator complex; GO:0001104,NA; GO:0006351,transcription, DNA-templated
gene-LOC108805709	0.44	1.2	1.31	0	0.49	0.7	1.99	0.57	0.86	0.11	0.03	0.04	0.06	0.14	0.18	ko04120: Ubiquitin mediated proteolysis	PREDICTED: myosin heavy chain kinase B-like [Raphanus sativus]	GO:0005737,cytoplasm; GO:0005634,nucleus; GO:0009846,pollen germination
gene-LOC108805711	7.87	5.67	8.25	6.72	12.14	25.67	2.97	5.68	4.15	3.3	5.24	4.06	5.56	4.77	4.14	--	PREDICTED: probable sugar phosphate/phosphate translocator At1g06470 [Raphanus sativus]	GO:0005793,endoplasmic reticulum-Golgi intermediate compartment; GO:0016021,integral component of membrane; GO:0008643,carbohydrate transport; GO:0015786,UDP-glucose transmembrane transport
gene-LOC108805712	3.3	2.69	0.73	0	0	0	0	0	0	2.36	0.05	3.05	0.05	1.72	0	--	PREDICTED: uncharacterized protein LOC108805712 [Raphanus sativus]	--
gene-LOC108805713	7.14	7.39	8.18	5.44	4.56	6.12	9.14	12.84	15.92	13.33	13.89	8.25	8.37	10.84	10.99	ko03008: Ribosome biogenesis in eukaryotes	PREDICTED: guanine nucleotide-binding protein-like NSN1 [Raphanus sativus]	GO:0005730,nucleolus; GO:0009506,plasmodesma; GO:0005525,GTP binding; GO:0003924,GTPase activity; GO:0048825,cotyledon development; GO:0048444,floral organ morphogenesis; GO:0010077,maintenance of inflorescence meristem identity; GO:0045892,negative regulation of transcription, DNA-templated; GO:0045995,regulation of embryonic development; GO:0045604,regulation of epidermal cell differentiation; …
gene-LOC108805719	1.67	1.31	2.36	2.53	0.77	3.84	2.49	4.36	3.63	2.35	6.23	3	11.08	5.37	8.19	--
gene-LOC108805720	0.43	0.06	11.22	8.43	13.95	2.14	28.35	28.89	14.7	0	1.78	2.22	0	0	0	--	--	--
gene-LOC108805722	1.9	2.99	3.15	3.8	1.84	3.91	2.97	4.49	1.76	9.21	4.99	8.84	5.47	8.46	5.82	--	PREDICTED: inactive leucine-rich repeat receptor-like serine/threonine-protein kinase At1g60630 [Raphanus sativus]	GO:0016021,integral component of membrane; GO:0005886,plasma membrane; GO:0005524,ATP binding; GO:0004672,protein kinase activity
gene-LOC108805728	58.47	34.54	52.41	50.95	58.03	13.95	34.27	28.49	19.48	19.86	20.77	22.86	26.2	28.49	30.11	ko03010: Ribosome	PREDICTED: 60S ribosomal protein L3-2 [Raphanus sativus]	GO:0022625,cytosolic large ribosomal subunit; GO:0016020,membrane; GO:0003723,RNA binding; GO:0003735,structural constituent of ribosome; GO:0000027,ribosomal large subunit assembly; GO:0006412,translation
gene-LOC108805729	7.24	5.97	12.11	5.73	10.49	8.58	4.12	5.92	6.32	5.03	6.76	3.61	3.99	3.04	3.24	ko04136: Autophagy - other	PREDICTED: ubiquitin-like modifier-activating enzyme atg7 [Raphanus sativus]	GO:0005829,cytosol; GO:0000407,phagophore assembly site; GO:0019778,Atg12 activating enzyme activity; GO:0019779,Atg8 activating enzyme activity; GO:0000045,autophagosome assembly; GO:0006914,autophagy; GO:0000422,autophagy of mitochondrion; GO:0006501,C-terminal protein lipidation; GO:0006995,cellular response to nitrogen starvation; GO:0050832,defense response to fungus; GO:0044805,late nucleop…
gene-LOC108805731	32.73	22.34	9.25	22.47	3.9	59.22	56.91	55.87	64.75	7.17	28.01	42.67	91.05	52.87	77.24	--	PREDICTED: triose phosphate/phosphate translocator, chloroplastic-like isoform X1 [Raphanus sativus]	GO:0031969,chloroplast membrane; GO:0016021,integral component of membrane; GO:0022857,transmembrane transporter activity
gene-LOC108805732	12.06	3.26	2.9	0	0	0.04	0	0	0	3.82	0	1.75	1.91	1.18	0.28	ko00020: Citrate cycle (TCA cycle); ko00270: Cysteine and methionine metabolism; ko00620: Pyruvate metabolism; ko00630: Glyoxylate and dicarboxylate metabolism; ko00710: Carbon fixation in photosynthetic organisms; ko01200: Carbon metabolism	PREDICTED: oligopeptide transporter 4 [Raphanus sativus]	GO:0005887,integral component of plasma membrane; GO:0016020,membrane; GO:0035673,oligopeptide transmembrane transporter activity; GO:0015031,protein transport; GO:0080167,response to karrikin
gene-LOC108805735	1.67	1.19	0.68	4.08	2.89	3.57	7.29	8.93	11.46	2.8	69.64	6.23	75.15	99.12	20.01	ko00460: Cyanoamino acid metabolism; ko00500: Starch and sucrose metabolism; ko00940: Phenylpropanoid biosynthesis	PREDICTED: uncharacterized protein LOC108805735 [Raphanus sativus]	GO:0048046,apoplast; GO:0005618,cell wall; GO:0009044,xylan 1,4-beta-xylosidase activity; GO:0009627,systemic acquired resistance; GO:0045493,xylan catabolic process
gene-LOC108805736	0.11	0.08	1.82	1.21	3.52	1.27	2.51	5.77	0.34	3.49	34.31	0.52	6.62	1.56	0.23	ko00460: Cyanoamino acid metabolism; ko00500: Starch and sucrose metabolism; ko00940: Phenylpropanoid biosynthesis	PREDICTED: uncharacterized protein LOC108805736 [Raphanus sativus]	GO:0048046,apoplast; GO:0009505,plant-type cell wall; GO:0005578,NA; GO:0046556,alpha-L-arabinofuranosidase activity; GO:0005975,carbohydrate metabolic process; GO:0010214,seed coat development
gene-LOC108805739	17.93	7.91	2.83	11	13.91	30.29	12.57	14.27	11.89	13.32	39.69	10.61	94.2	80.01	62.05	ko00310: Lysine degradation	PREDICTED: protein indeterminate-domain 9 isoform X1 [Raphanus sativus]	GO:0005634,nucleus; GO:0003677,DNA binding; GO:0003700,DNA-binding transcription factor activity; GO:0046872,metal ion binding; GO:0006355,regulation of transcription, DNA-templated; GO:0006351,transcription, DNA-templated
gene-LOC108805742	0.59	1.22	1.21	1.21	0	3.28	3.52	7.52	4.66	2.02	0.61	5.63	2.37	3.62	5.21	ko00860: Porphyrin and chlorophyll metabolism	PREDICTED: glutamyl-tRNA reductase 1, chloroplastic-like [Raphanus sativus]	GO:0009507,chloroplast; GO:0031969,chloroplast membrane; GO:0043234,NA; GO:0008883,glutamyl-tRNA reductase activity; GO:0050661,NADP binding; GO:0015995,chlorophyll biosynthetic process; GO:0006783,heme biosynthetic process; GO:0006782,protoporphyrinogen IX biosynthetic process
gene-LOC108805743	8.89	6.19	4.84	0.28	0.83	1.11	0.67	1.02	0.38	4.82	2.61	4.61	7.37	7.4	6.72	--
gene-LOC108805746	15.47	50.41	35.03	93.87	43.41	7.33	113.52	123.05	46.99	106.27	66.78	165.34	34.34	61.58	46.42	ko00040: Pentose and glucuronate interconversions	PREDICTED: polygalacturonase At1g48100-like [Raphanus sativus]	GO:0005618,cell wall; GO:0005576,extracellular region; GO:0004650,polygalacturonase activity; GO:0005975,carbohydrate metabolic process; GO:0009831,plant-type cell wall modification involved in multidimensional cell growth
gene-LOC108805748	40.61	8.56	21.22	6.5	11.94	79.62	98.03	91.8	46.98	0.14	4.74	16.44	4.55	1.88	11.62	ko00196: Photosynthesis - antenna proteins	PREDICTED: photosystem I chlorophyll a/b-binding protein 3-1, chloroplastic-like [Raphanus sativus]	GO:0009507,chloroplast; GO:0009941,chloroplast envelope; GO:0009534,chloroplast thylakoid; GO:0009535,chloroplast thylakoid membrane; GO:0016021,integral component of membrane; GO:0016020,membrane; GO:0009522,photosystem I; GO:0010287,plastoglobule; GO:0009579,thylakoid; GO:0016168,chlorophyll binding; GO:0046872,metal ion binding; GO:0031409,pigment binding; GO:0019904,protein domain specific bi…
gene-LOC108805751	2.03	0.47	3.56	0	0	1.55	0.46	1.21	0.6	0.39	0.43	0.27	0.39	0.21	0.97	--
gene-LOC108805755	8.47	4.18	5.42	3.7	0	3.86	0	0.45	1.06	8.81	4.46	11.31	4	7.48	3.84	--	BnaA08g06980D [Brassica napus]	--
gene-LOC108805757	2.34	0.18	1.05	0	0	0	0	0	0	1.57	0	1.58	0.02	1.94	0.02	--	PREDICTED: G-type lectin S-receptor-like serine/threonine-protein kinase At1g61500 [Raphanus sativus]	GO:0016021,integral component of membrane; GO:0005886,plasma membrane; GO:0005524,ATP binding; GO:0005516,calmodulin binding; GO:0030246,carbohydrate binding; GO:0004674,protein serine/threonine kinase activity; GO:0006468,protein phosphorylation; GO:0048544,recognition of pollen
gene-LOC108805759	1.89	4.6	2.1	1.9	0.75	0.77	1.88	2	2.82	0.83	0.88	0.67	0.17	0.6	0.59	ko04016: MAPK signaling pathway - plant; ko04626: Plant-pathogen interaction	PREDICTED: leucine-rich repeat receptor-like protein kinase PEPR1 [Raphanus sativus]	GO:0016021,integral component of membrane; GO:0005886,plasma membrane; GO:0009506,plasmodesma; GO:0005524,ATP binding; GO:0004383,guanylate cyclase activity; GO:0001653,peptide receptor activity; GO:0004674,protein serine/threonine kinase activity; GO:0006955,immune response; GO:0045087,innate immune response; GO:0009753,response to jasmonic acid; GO:0009611,response to wounding
gene-LOC108805761	129.34	151.29	140.08	58.57	37.76	36.7	173.34	211.87	148.69	323.72	51.02	207.97	59.89	58.03	68.18	--	PREDICTED: LOB domain-containing protein 41-like [Raphanus sativus]	GO:0006355,regulation of transcription, DNA-templated
gene-LOC108805763	0.54	1.17	1.43	1.44	2.45	1.94	0.29	0.26	0.41	0.45	0.5	0.08	0.31	0.19	0.15	ko03420: Nucleotide excision repair; ko04141: Protein processing in endoplasmic reticulum	PREDICTED: ubiquitin receptor RAD23c-like [Raphanus sativus]	GO:0005737,cytoplasm; GO:0005634,nucleus; GO:0003684,damaged DNA binding; GO:0031593,polyubiquitin modification-dependent protein binding; GO:0070628,proteasome binding; GO:0043130,ubiquitin binding; GO:0006289,nucleotide-excision repair; GO:0043161,proteasome-mediated ubiquitin-dependent protein catabolic process
gene-LOC108805764	9.08	16.34	5.49	17.93	22.29	9.74	24.2	22.63	50.18	17.7	14.11	5.98	1.29	1.08	2.32	ko00040: Pentose and glucuronate interconversions	PREDICTED: probable pectinesterase/pectinesterase inhibitor 20 [Raphanus sativus]	GO:0071944,cell periphery; GO:0005618,cell wall; GO:0005576,extracellular region; GO:0045330,aspartyl esterase activity; GO:0030599,pectinesterase activity; GO:0046910,pectinesterase inhibitor activity; GO:0042545,cell wall modification; GO:0045490,pectin catabolic process
gene-LOC108805767	1.32	0.66	17.45	20.41	9.22	9.17	19.09	10.39	0.09	0.09	1.06	1.05	0.21	0.55	0.25	--	PREDICTED: uncharacterized protein At2g27730, mitochondrial-like [Raphanus sativus]	GO:0031966,mitochondrial membrane; GO:0005747,mitochondrial respiratory chain complex I; GO:0005739,mitochondrion; GO:0005730,nucleolus; GO:0045271,respiratory chain complex I; GO:0005773,vacuole; GO:0005507,copper ion binding; GO:0009853,photorespiration
gene-LOC108805768	10.43	7.65	261.16	519.85	987.75	108.66	245.53	155.09	1.09	1.08	7.26	2.56	0.81	0.86	0.88	ko03010: Ribosome	PREDICTED: 60S acidic ribosomal protein P2-2 [Raphanus sativus]	GO:0009507,chloroplast; GO:0005829,cytosol; GO:0022625,cytosolic large ribosomal subunit; GO:0022626,cytosolic ribosome; GO:0016020,membrane; GO:0005730,nucleolus; GO:0005634,nucleus; GO:0005886,plasma membrane; GO:0042788,polysomal ribosome; GO:0003735,structural constituent of ribosome; GO:0002181,cytoplasmic translation; GO:0009409,response to cold; GO:0006414,translational elongation
gene-LOC108805769	25.84	15.26	12.83	0	0	0	0.23	0.08	0	19.62	0.4	33.13	31.69	47.93	26.19	--	--	--
gene-LOC108805774	17.41	1.86	14.02	1.97	0.67	4.91	4.09	6.52	10.35	6.98	9.61	4.25	0.76	4.3	0.63	--	PREDICTED: plant intracellular Ras-group-related LRR protein 2 isoform X1 [Raphanus sativus]	--
gene-LOC108805775	19.46	2.75	10.58	0	0	0.4	0.85	0.82	0.35	0.38	0.53	0.39	0.41	0	0.31	--	PREDICTED: uncharacterized protein LOC108805775 [Raphanus sativus]	--
gene-LOC108805779	1.91	2.86	0.7	0.23	0.46	0.24	0.14	0.21	0.09	5.56	0.27	4.89	0.2	1.83	0.31	--	PREDICTED: protein CLEC16A homolog isoform X1 [Raphanus sativus]	GO:0019898,extrinsic component of membrane; GO:0005794,Golgi apparatus; GO:0009718,anthocyanin-containing compound biosynthetic process; GO:0001708,cell fate specification; GO:1903415,flavonoid transport from endoplasmic reticulum to plant-type vacuole; GO:0044090,positive regulation of vacuole organization; GO:0016192,vesicle-mediated transport
gene-LOC108805780	67.03	30.07	63.81	18.88	28.67	39.62	33.06	28.79	20.83	41.69	23.77	34.38	17.31	27.39	17.9	ko00071: Fatty acid degradation; ko00410: beta-Alanine metabolism; ko00592: alpha-Linolenic acid metabolism; ko00640: Propanoate metabolism; ko01040: Biosynthesis of unsaturated fatty acids; ko01200: Carbon metabolism; ko01212: Fatty acid metabolism; ko04146: Peroxisome	PREDICTED: acyl-coenzyme A oxidase 4, peroxisomal-like [Raphanus sativus]	GO:0009514,glyoxysome; GO:0005777,peroxisome; GO:0003995,acyl-CoA dehydrogenase activity; GO:0003997,acyl-CoA oxidase activity; GO:0050660,flavin adenine dinucleotide binding; GO:0009793,embryo development ending in seed dormancy; GO:0006635,fatty acid beta-oxidation; GO:0046459,short-chain fatty acid metabolic process
gene-LOC108805781	734.27	894.12	1045.91	142.93	154.18	370.62	176.75	96.74	25.91	204.62	165.38	129.54	61.94	69.66	44.06	--	PREDICTED: PYK10-binding protein 1-like [Raphanus sativus]	GO:0005829,cytosol; GO:0016020,membrane; GO:0005634,nucleus; GO:0009506,plasmodesma; GO:0030246,carbohydrate binding; GO:0005507,copper ion binding; GO:0009409,response to cold
gene-LOC108805784	9.54	5.77	0.55	0	0	0.43	0.12	1.56	0.27	2.79	5.69	11.81	0.74	12.33	0.88	--	PREDICTED: glutathione S-transferase T3-like [Raphanus sativus]	GO:0005737,cytoplasm; GO:0005634,nucleus; GO:0004364,glutathione transferase activity; GO:0006749,glutathione metabolic process; GO:0009407,toxin catabolic process
gene-LOC108805787	0.73	0	5.92	0.79	0	0.24	1.39	6.33	0	0	0	0	0	0	0	--	--	--
gene-LOC108805791	0.78	1.84	1.61	0.62	0.29	0.15	0.12	0.13	0.26	0.17	0	0.18	0.12	0.18	0.11	--	PREDICTED: hippocampus abundant transcript-like protein 1 isoform X1 [Raphanus sativus]	GO:0016021,integral component of membrane; GO:0005215,transporter activity; GO:0055085,transmembrane transport
gene-LOC108805794	7.77	4.08	6.28	22.46	10.46	12.1	28.65	38.09	39.22	13.7	11.98	6.99	10.21	10.84	8.21	ko00400: Phenylalanine, tyrosine and tryptophan biosynthesis; ko01230: Biosynthesis of amino acids	PREDICTED: zinc finger CCCH domain-containing protein 26-like [Raphanus sativus]	GO:0005634,nucleus; GO:0003677,DNA binding; GO:0046872,metal ion binding
gene-LOC108805795	6.68	5.92	4.3	0.08	0	3.05	76.29	98.55	104.85	6.51	1.47	6.55	5.18	9.41	25.59	--	PREDICTED: heme-binding-like protein At3g10130, chloroplastic [Raphanus sativus]	GO:0009507,chloroplast; GO:0009535,chloroplast thylakoid membrane; GO:0010287,plastoglobule
gene-LOC108805797	1.14	2.97	0.78	0.32	1.05	0.87	7.3	5.67	0.53	0.63	1.19	0.18	7.61	8.92	9.02	--	PREDICTED: inositol transporter 1-like isoform X1 [Raphanus sativus]	GO:0005887,integral component of plasma membrane; GO:0009705,plant-type vacuole membrane; GO:0005773,vacuole; GO:0005366,myo-inositol:proton symporter activity; GO:0015798,myo-inositol transport
gene-LOC108805801	25.22	54.78	26.75	18.84	19.78	10.09	34.78	12.07	7.39	7.35	4.8	6.99	4.03	4.43	9.35	--	PREDICTED: uncharacterized protein LOC108805801 [Raphanus sativus]	GO:0016021,integral component of membrane
gene-LOC108805802	16.22	16.92	25.6	26.27	26.29	27.98	15.01	16.83	18.71	16.63	22.16	20.71	11.34	11.55	12.71	--	PREDICTED: uncharacterized protein LOC108805802 isoform X1 [Raphanus sativus]	GO:0005737,cytoplasm; GO:0016021,integral component of membrane; GO:0005886,plasma membrane; GO:0016627,oxidoreductase activity, acting on the CH-CH group of donors; GO:0006629,lipid metabolic process
gene-LOC108805804	16.53	25.57	11.55	23.08	16.85	24.17	13.98	15.59	11.16	23.38	8.12	29.94	65.95	56.93	63.21	--	PREDICTED: protein COBRA [Raphanus sativus]	GO:0031225,anchored component of membrane; GO:0046658,anchored component of plasma membrane; GO:0009897,external side of plasma membrane; GO:0016328,lateral plasma membrane; GO:0009930,longitudinal side of cell surface; GO:0009505,plant-type cell wall; GO:0005886,plasma membrane; GO:0010215,cellulose microfibril organization; GO:0009825,multidimensional cell growth; GO:0009651,response to salt st…
gene-LOC108805805	14.72	4.21	9.27	2.03	1.44	2.06	0.18	0.47	1.53	21.31	2.55	37.55	4.13	23.78	4.6	--	--	--
gene-LOC108805806	19.02	16.05	17.01	16.85	12.14	19.84	10.43	15.13	9.63	11.92	22.2	20.84	23.23	37.13	29.45	--	PREDICTED: formimidoyltransferase-cyclodeaminase-like [Raphanus sativus]	GO:0005542,folic acid binding; GO:0016740,transferase activity; GO:0008152,metabolic process
gene-LOC108805810	10.58	34.8	15.02	9.61	10.07	7.95	0.99	8.62	25.97	6.82	0.83	9.59	3.66	2.54	2.74	--	PREDICTED: extensin-like [Raphanus sativus]	--
gene-LOC108805813	4.68	2.55	3.17	1.08	0	6.51	6.29	9.53	3.6	0.6	1.57	1.34	10.62	6.77	6.91	--	PREDICTED: LOW QUALITY PROTEIN: BEL1-like homeodomain protein 4 [Raphanus sativus]	GO:0005634,nucleus; GO:0003677,DNA binding; GO:0003700,DNA-binding transcription factor activity; GO:0009965,leaf morphogenesis; GO:0006351,transcription, DNA-templated
gene-LOC108805814	6.14	6.1	8.41	8.93	5.46	4.36	9.73	14.01	18.83	6.47	9.66	4.15	3.93	7.78	4.65	ko00230: Purine metabolism; ko00250: Alanine, aspartate and glutamate metabolism	PREDICTED: amidophosphoribosyltransferase 1, chloroplastic [Brassica oleracea var. oleracea]	GO:0005618,cell wall; GO:0009570,chloroplast stroma; GO:0005829,cytosol; GO:0009536,plastid; GO:0009532,plastid stroma; GO:0004044,amidophosphoribosyltransferase activity; GO:0051536,iron-sulfur cluster binding; GO:0046872,metal ion binding; GO:0006189,'de novo' IMP biosynthetic process; GO:0006541,glutamine metabolic process; GO:0009116,nucleoside metabolic process; GO:0009113,purine nucleobase …
gene-LOC108805815	255.4	228.66	125.05	404.13	297.67	240.67	784.1	729.62	694.99	470.31	129.12	422.34	225.83	307.37	557.51	ko04626: Plant-pathogen interaction	PREDICTED: probable calcium-binding protein CML27 [Raphanus sativus]	GO:0005886,plasma membrane; GO:0005773,vacuole; GO:0005509,calcium ion binding
gene-LOC108805821	14.82	4.46	7.99	15.77	19.86	35.09	50.2	58.91	163.54	154.13	37.52	64.17	29.37	75.09	107.62	--	PREDICTED: protein HYPER-SENSITIVITY-RELATED 4 [Raphanus sativus]	GO:0016021,integral component of membrane; GO:0005740,mitochondrial envelope; GO:0005741,mitochondrial outer membrane; GO:0005739,mitochondrion; GO:0005524,ATP binding; GO:0016887,ATPase activity; GO:0042802,identical protein binding; GO:0008219,cell death; GO:0009626,plant-type hypersensitive response; GO:0009617,response to bacterium; GO:0002237,response to molecule of bacterial origin; GO:0009…
gene-LOC108805827	2.09	1.49	2.49	2.9	0.77	1.46	2.64	3.3	3	0.63	0.52	1.38	0.44	0.38	0.94	--	PREDICTED: serine/threonine-protein kinase STY17 [Raphanus sativus]	GO:0005829,cytosol; GO:0005524,ATP binding; GO:0004674,protein serine/threonine kinase activity; GO:0004712,protein serine/threonine/tyrosine kinase activity; GO:0004871,NA; GO:0009658,chloroplast organization; GO:0035556,intracellular signal transduction
gene-LOC108805829	2.83	2.82	3.1	1.95	4.74	3.13	4.25	3.12	4.81	2.98	4.46	1.93	1.62	1.46	1.29	--	PREDICTED: mitoferrin [Raphanus sativus]	GO:0009941,chloroplast envelope; GO:0031969,chloroplast membrane; GO:0016021,integral component of membrane; GO:0005743,mitochondrial inner membrane; GO:0000095,S-adenosyl-L-methionine transmembrane transporter activity; GO:0006839,mitochondrial transport
gene-LOC108805834	0.36	0.1	0.16	0.09	0	0.64	0.13	0.54	0.71	0.32	5.39	1.17	0.62	0.18	0.11	--	PREDICTED: polyamine-modulated factor 1-binding protein 1-like [Raphanus sativus]	--
gene-LOC108805842	62.68	113.83	30.61	6.42	2.63	6.42	1.81	3.55	1.88	7.14	1.41	20.35	12.68	4.07	10.25	--	PREDICTED: uncharacterized protein LOC108805842 [Raphanus sativus]	--
gene-LOC108805846	21.97	33.42	10.21	82.81	84.61	3.42	170.68	215.53	107.66	343.14	248.53	576.15	251.36	297.22	352.09	ko00040: Pentose and glucuronate interconversions	PREDICTED: polygalacturonase At1g48100 [Raphanus sativus]	GO:0005618,cell wall; GO:0005576,extracellular region; GO:0004650,polygalacturonase activity; GO:0005975,carbohydrate metabolic process; GO:0009831,plant-type cell wall modification involved in multidimensional cell growth
gene-LOC108805847	4.48	0.02	2.75	0	0	0	0	0	0	10.69	0.11	12.42	0.4	0.38	0.33	--	PREDICTED: ubiquitin carboxyl-terminal hydrolase 12-like [Raphanus sativus]	GO:0005737,cytoplasm; GO:0005829,cytosol; GO:0005634,nucleus; GO:0004843,thiol-dependent ubiquitin-specific protease activity; GO:0009867,jasmonic acid mediated signaling pathway; GO:0016579,protein deubiquitination; GO:0006511,ubiquitin-dependent protein catabolic process
gene-LOC108805852	12.56	11.53	10.41	21.23	22.83	34.32	11.59	12.28	6.25	7.11	23.67	10.09	57.2	26.14	40.33	--	PREDICTED: protein NRT1/ PTR FAMILY 5.16-like [Raphanus sativus]	GO:0016021,integral component of membrane; GO:0009705,plant-type vacuole membrane; GO:0080054,low-affinity nitrate transmembrane transporter activity; GO:0015706,nitrate transport; GO:0006857,oligopeptide transport
gene-LOC108805854	4.27	1.07	11.96	6.43	2.24	23.92	11.71	14.22	29.78	20.46	14.18	18.36	0.47	0.93	0.87	ko02010: ABC transporters	PREDICTED: ABC transporter C family member 4 [Raphanus sativus]	GO:0005794,Golgi apparatus; GO:0016021,integral component of membrane; GO:0000325,plant-type vacuole; GO:0005886,plasma membrane; GO:0009506,plasmodesma; GO:0005774,vacuolar membrane; GO:0005773,vacuole; GO:0005524,ATP binding; GO:0042626,ATPase activity, coupled to transmembrane movement of substances; GO:0008559,xenobiotic transmembrane transporting ATPase activity; GO:0006855,drug transmembran…
gene-LOC108805855	18.35	48.62	22	14.85	18.87	16.11	12.26	5.56	4.47	2.72	1.57	3.8	3.29	3.45	3.78	--	PREDICTED: WEB family protein At3g51720 isoform X1 [Raphanus sativus]	GO:0005829,cytosol; GO:0009904,chloroplast accumulation movement; GO:0009903,chloroplast avoidance movement
gene-LOC108805857	7.16	9.47	6.22	0.25	0.47	1.72	0.3	0.31	4.54	18.42	4.91	7.53	0.35	3.15	0.3	ko00040: Pentose and glucuronate interconversions; ko00052: Galactose metabolism; ko00053: Ascorbate and aldarate metabolism; ko00520: Amino sugar and nucleotide sugar metabolism	PREDICTED: UDP-sugar pyrophosphorylase [Raphanus sativus]	GO:0005829,cytosol; GO:0090406,pollen tube; GO:0047350,glucuronate-1-phosphate uridylyltransferase activity; GO:0051748,UTP-monosaccharide-1-phosphate uridylyltransferase activity; GO:0010491,UTP:arabinose-1-phosphate uridylyltransferase activity; GO:0017103,UTP:galactose-1-phosphate uridylyltransferase activity; GO:0003983,UTP:glucose-1-phosphate uridylyltransferase activity; GO:0047338,UTP:xylo…
gene-LOC108805858	8.63	3.67	10.67	8.75	14.22	11.55	4.57	15.37	10.34	15.1	15.8	18.19	43.95	43.01	54.35	--	PREDICTED: DCN1-like protein 4 [Raphanus sativus]	--
gene-LOC108805860	5.46	3.49	2.61	0	0	0.03	0	0	0	0	0	0	0.32	0.05	0.07	ko00270: Cysteine and methionine metabolism; ko00280: Valine, leucine and isoleucine degradation; ko00290: Valine, leucine and isoleucine biosynthesis; ko00770: Pantothenate and CoA biosynthesis; ko00966: Glucosinolate biosynthesis; ko01210: 2-Oxocarboxylic acid metabolism; ko01230: Biosynthesis of amino acids	PREDICTED: branched-chain-amino-acid aminotransferase 1, mitochondrial-like isoform X1 [Raphanus sativus]	GO:0005739,mitochondrion; GO:0004084,branched-chain-amino-acid transaminase activity; GO:0052656,L-isoleucine transaminase activity; GO:0052654,L-leucine transaminase activity; GO:0052655,L-valine transaminase activity; GO:0006552,leucine catabolic process; GO:0006574,valine catabolic process
gene-LOC108805861	39.27	18.52	16.26	16.44	7.04	49.52	18.06	25.62	38.31	38.21	26.07	46.77	76.62	209.71	140.41	--	PREDICTED: uncharacterized protein LOC108805861 [Raphanus sativus]	--
gene-LOC108805865	0.58	3.13	1.29	1.63	0.96	0.93	0.57	0.4	0.57	0.22	0.19	0.16	0.04	0.12	0.13	ko00270: Cysteine and methionine metabolism; ko00450: Selenocompound metabolism; ko01230: Biosynthesis of amino acids	PREDICTED: FT-interacting protein 1 [Raphanus sativus]	GO:0016021,integral component of membrane; GO:0005886,plasma membrane; GO:0009506,plasmodesma; GO:0016757,transferase activity, transferring glycosyl groups; GO:0099402,plant organ development
gene-LOC108805866	1.88	0.84	1.13	7.33	6.72	4.85	4.71	7.87	13.04	2.13	4.75	2.07	0.57	2.01	1.43	--	PREDICTED: uncharacterized protein LOC108805866 [Raphanus sativus]	--
gene-LOC108805867	1.41	0.22	0.45	0	0	1.35	5.75	7.37	0.8	0	1.28	0.26	0	0	0	--	PREDICTED: uncharacterized protein LOC108805867 [Raphanus sativus]	GO:0016021,integral component of membrane
gene-LOC108805870	7.1	11.08	14.93	1.64	1.63	4.43	1.93	6.95	3.38	3.8	0.99	2.76	9.7	4.97	5.33	--	PREDICTED: transcription factor bHLH112 isoform X4 [Raphanus sativus]	GO:0005634,nucleus; GO:0003700,DNA-binding transcription factor activity; GO:0046983,protein dimerization activity; GO:0000978,RNA polymerase II proximal promoter sequence-specific DNA binding; GO:0043565,sequence-specific DNA binding; GO:0001228,DNA-binding transcription activator activity, RNA polymerase II-specific; GO:0071215,cellular response to abscisic acid stimulus; GO:0071472,cellular re…
gene-LOC108805871	8.38	10.81	8.01	8.36	6.02	12.04	4.81	4.14	5.25	9.23	13.11	12.35	12.29	9.5	7.96	--	PREDICTED: trihelix transcription factor GT-1-like isoform X1 [Raphanus sativus]	GO:0005634,nucleus; GO:0003700,DNA-binding transcription factor activity; GO:0042802,identical protein binding; GO:0000981,DNA-binding transcription factor activity, RNA polymerase II-specific; GO:0043565,sequence-specific DNA binding; GO:0006355,regulation of transcription, DNA-templated; GO:0006351,transcription, DNA-templated
gene-LOC108805874	104.66	25.37	263.3	0.77	0.99	1.99	2.74	2.04	1.84	2.28	60.34	2.01	0.85	0.08	0.4	ko00260: Glycine, serine and threonine metabolism; ko01230: Biosynthesis of amino acids	PREDICTED: probable low-specificity L-threonine aldolase 1 [Raphanus sativus]	GO:0005829,cytosol; GO:0008732,L-allo-threonine aldolase activity; GO:0004793,threonine aldolase activity; GO:0006545,glycine biosynthetic process; GO:0006567,threonine catabolic process
gene-LOC108805877	4.4	5.08	4.57	3.45	6.28	3.64	4.58	2.74	2.98	1.69	0.92	2.61	1.28	1.19	1.07	ko04141: Protein processing in endoplasmic reticulum	PREDICTED: uncharacterized protein LOC108805877 isoform X1 [Raphanus sativus]	GO:0005694,chromosome; GO:0005730,nucleolus; GO:0051321,meiotic cell cycle; GO:0090173,regulation of synaptonemal complex assembly
gene-LOC108805878	92.48	143.88	57.76	479.37	608.23	223.57	92.76	84.05	115.45	57.21	66.79	73.59	35.45	107.62	39.12	ko03008: Ribosome biogenesis in eukaryotes; ko04712: Circadian rhythm - plant	PREDICTED: uncharacterized protein LOC108805878 [Raphanus sativus]	--
gene-LOC108805879	14.92	13.85	12.37	7.54	7.32	14.76	18.25	18.46	21.5	19.9	28.45	21	21.72	24.56	22.69	--	PREDICTED: peptidyl-prolyl cis-trans isomerase CYP40 [Raphanus sativus]	GO:0005737,cytoplasm; GO:0005829,cytosol; GO:0003755,peptidyl-prolyl cis-trans isomerase activity; GO:0010582,floral meristem determinacy; GO:0006457,protein folding; GO:0010050,vegetative phase change
gene-LOC108805880	125.45	144.32	61.98	92.77	68.82	135.61	127.81	134.55	172.44	59.66	163	87.91	50.9	80.42	79.69	--	PREDICTED: nucleosome assembly protein 1;2 isoform X1 [Raphanus sativus]	GO:0005737,cytoplasm; GO:0005829,cytosol; GO:0005634,nucleus; GO:0005886,plasma membrane; GO:0042393,histone binding; GO:0042802,identical protein binding; GO:0009294,DNA mediated transformation; GO:0000724,double-strand break repair via homologous recombination; GO:0006334,nucleosome assembly; GO:0046686,response to cadmium ion; GO:0016444,somatic cell DNA recombination
gene-LOC108805881	7.69	2.88	8.36	3.52	1.83	8.06	2.24	1.98	5.72	6.29	2.89	6.39	1.87	3.35	2.41	ko00052: Galactose metabolism; ko00500: Starch and sucrose metabolism	PREDICTED: reticuline oxidase-like protein [Raphanus sativus]	GO:0005618,cell wall; GO:0005576,extracellular region; GO:0009506,plasmodesma; GO:0005773,vacuole; GO:0050660,flavin adenine dinucleotide binding; GO:0016614,oxidoreductase activity, acting on CH-OH group of donors
gene-LOC108805883	0.74	0.62	0.75	0.34	0	0.1	0.04	0.21	0.03	0.12	0.12	0.29	0.21	0.13	0.37	--	PREDICTED: MAP3K epsilon protein kinase 1-like [Raphanus sativus]	GO:0005829,cytosol; GO:0005815,microtubule organizing center; GO:0005730,nucleolus; GO:0005886,plasma membrane; GO:0005524,ATP binding; GO:0004674,protein serine/threonine kinase activity; GO:0032147,activation of protein kinase activity; GO:0007049,cell cycle; GO:0051301,cell division; GO:0046777,protein autophosphorylation; GO:0051302,regulation of cell division; GO:0045995,regulation of embryo…
gene-LOC108805884	24.06	22.78	21.7	2.03	20.66	10.26	52.56	20.7	69.59	22.96	49.61	15.84	122.31	72.28	175.52	--	PREDICTED: arabinogalactan peptide 12-like [Raphanus sativus]	GO:0031225,anchored component of membrane; GO:0005886,plasma membrane
gene-LOC108805885	183.13	192.78	187.44	211.26	257.58	636.08	315.19	494.26	173.44	702.28	774.91	667.74	301.01	300.23	381.53	--	PREDICTED: ethylene-responsive transcription factor RAP2-3 [Raphanus sativus]	GO:0005737,cytoplasm; GO:0005634,nucleus; GO:0005886,plasma membrane; GO:0003677,DNA binding; GO:0003700,DNA-binding transcription factor activity; GO:0043565,sequence-specific DNA binding; GO:0008219,cell death; GO:0009873,ethylene-activated signaling pathway; GO:0010286,heat acclimation; GO:0045893,positive regulation of transcription, DNA-templated; GO:0009735,response to cytokinin; GO:0009723…
gene-LOC108805889	9.42	11.17	6.79	2.99	5.92	58.96	0	0.11	0.25	0.43	0.61	0.3	0.92	0.78	0.37	--	PREDICTED: adagio protein 2-like [Raphanus sativus]	GO:0015030,Cajal body; GO:0005829,cytosol; GO:0009881,photoreceptor activity; GO:0009908,flower development; GO:0016567,protein ubiquitination; GO:0018298,protein-chromophore linkage; GO:0042752,regulation of circadian rhythm; GO:0048511,rhythmic process
gene-LOC108805890	3.44	8.96	1.94	0	0	0.61	0.39	0.24	0	5.46	0	7.37	19.52	16.74	18.85	--	--	--
gene-LOC108805892	46.25	16.62	5.04	237.01	126.9	504.85	1021.21	725.39	22.55	7.35	40.39	96.31	29.58	30.7	112.49	ko00941: Flavonoid biosynthesis	PREDICTED: naringenin,2-oxoglutarate 3-dioxygenase [Raphanus sativus]	GO:0031418,L-ascorbic acid binding; GO:0046872,metal ion binding; GO:0045486,naringenin 3-dioxygenase activity; GO:0009813,flavonoid biosynthetic process
gene-LOC108805893	57.23	40.02	52.54	29.06	35.89	79.83	34.65	24.53	11.1	37.62	47.92	73.74	67.71	70.9	67.82	--	PREDICTED: bZIP transcription factor 2 [Raphanus sativus]	GO:0005634,nucleus; GO:0003677,DNA binding; GO:0003700,DNA-binding transcription factor activity; GO:0046982,protein heterodimerization activity; GO:0006351,transcription, DNA-templated
gene-LOC108805896	1.7	1.25	0.38	0.21	0	0.04	0.14	0.03	0	0.62	0.02	3.55	0.02	1.11	0.02	ko00040: Pentose and glucuronate interconversions; ko00052: Galactose metabolism; ko00053: Ascorbate and aldarate metabolism; ko00520: Amino sugar and nucleotide sugar metabolism	PREDICTED: UDP-sugar pyrophosphorylase [Raphanus sativus]	GO:0005829,cytosol; GO:0090406,pollen tube; GO:0047350,glucuronate-1-phosphate uridylyltransferase activity; GO:0051748,UTP-monosaccharide-1-phosphate uridylyltransferase activity; GO:0010491,UTP:arabinose-1-phosphate uridylyltransferase activity; GO:0017103,UTP:galactose-1-phosphate uridylyltransferase activity; GO:0003983,UTP:glucose-1-phosphate uridylyltransferase activity; GO:0047338,UTP:xylo…
gene-LOC108805897	16.53	59.28	12.73	27.96	13.14	16.93	21.15	10.68	14.67	32.03	28.05	20.68	98.7	41.32	196.5	--	PREDICTED: protein DETOXIFICATION 37-like [Raphanus sativus]	GO:0016021,integral component of membrane; GO:0015297,antiporter activity; GO:0015238,drug transmembrane transporter activity; GO:0006855,drug transmembrane transport; GO:0080167,response to karrikin
gene-LOC108805898	0.03	0.03	3.97	0	0	1.1	0.34	1.32	0.66	0	0.02	0.25	0	0	0	ko03040: Spliceosome	PREDICTED: RNA-binding protein 24-like [Raphanus sativus]	GO:0005634,nucleus; GO:0003729,mRNA binding; GO:0010029,regulation of seed germination; GO:0009737,response to abscisic acid; GO:0009651,response to salt stress; GO:0009414,response to water deprivation
gene-LOC108805901	2.26	4.44	2.27	0.32	0.05	0.38	0.14	2.11	5.8	0.9	0.03	0.44	0.2	0.09	0.17	--	PREDICTED: protein CHUP1, chloroplastic-like [Raphanus sativus]	GO:0016021,integral component of membrane
gene-LOC108805903	0.39	1.84	3.03	1.16	1.45	2.06	4.1	4.99	1.59	0.41	1.61	2.25	1.01	0.96	0.92	--
gene-LOC108805904	7.65	6.59	6.05	4.43	3.44	6.56	2.1	3.6	2.55	4.2	4.96	4.93	4.42	4.41	3.71	--	PREDICTED: uncharacterized protein LOC108805904 [Raphanus sativus]	--
gene-LOC108805905	9.85	5.97	25.32	7.63	0.76	12.91	12.99	10.22	10.3	13.49	16.77	11.26	4.91	6.29	4.31	ko00010: Glycolysis / Gluconeogenesis; ko00052: Galactose metabolism	PREDICTED: aldose 1-epimerase [Raphanus sativus]	GO:0016021,integral component of membrane; GO:0004034,aldose 1-epimerase activity; GO:0030246,carbohydrate binding; GO:0019318,hexose metabolic process
gene-LOC108805911	117.81	205.67	119.27	52.52	46.15	92.61	109.34	114.47	86.76	83.24	101.81	122.17	155.59	158.69	141.66	--	PREDICTED: protein DEHYDRATION-INDUCED 19 homolog 4-like [Raphanus sativus]	GO:0048471,perinuclear region of cytoplasm
gene-LOC108805921	3.02	4.54	3.74	20.02	18.27	32.77	19.17	15.28	13.43	19.05	16.43	19.39	29.47	30.77	32.03	ko00905: Brassinosteroid biosynthesis	PREDICTED: 3-epi-6-deoxocathasterone 23-monooxygenase [Raphanus sativus]	GO:0005789,endoplasmic reticulum membrane; GO:0016021,integral component of membrane; GO:0102097,(22S)-22-hydroxy-5alpha-campestan-3-one C-23 hydroxylase activity; GO:0020037,heme binding; GO:0005506,iron ion binding; GO:0016709,oxidoreductase activity, acting on paired donors, with incorporation or reduction of molecular oxygen, NAD(P)H as one donor, and incorporation of one atom of oxygen; GO:0…
gene-LOC108805923	2.1	2.92	5.22	3.72	1.61	0.28	1.46	4.38	6.78	4.38	0.44	3.02	0.08	0.79	0.06	ko03013: RNA transport; ko03015: mRNA surveillance pathway	PREDICTED: regulator of nonsense transcripts 1 homolog [Raphanus sativus]	GO:0005737,cytoplasm; GO:0005829,cytosol; GO:0000932,P-body; GO:0005886,plasma membrane; GO:0009506,plasmodesma; GO:0005524,ATP binding; GO:0003677,DNA binding; GO:0004386,helicase activity; GO:0003729,mRNA binding; GO:0008270,zinc ion binding; GO:0042742,defense response to bacterium; GO:0009867,jasmonic acid mediated signaling pathway; GO:0048571,long-day photoperiodism; GO:0000184,nuclear-tran…
gene-LOC108805926	25.88	28.33	30.68	17.1	18.45	26.54	10.23	10.05	10.58	15.74	18.27	13.78	13.61	12.88	12.28	--	PREDICTED: B3 domain-containing transcription factor VRN1 [Raphanus sativus]	GO:0005654,nucleoplasm; GO:0003677,DNA binding; GO:0043565,sequence-specific DNA binding; GO:0009909,regulation of flower development; GO:0006355,regulation of transcription, DNA-templated; GO:0006351,transcription, DNA-templated; GO:0010048,vernalization response
gene-LOC108805927	2.92	4.03	3.99	3.87	6.95	1.43	5.04	6.66	1.43	2.08	1.43	1.66	3.22	1.35	3.5	--
gene-LOC108805928	95.97	75.24	45.56	23.44	27.23	27.68	22.24	17.76	6.44	5.32	6.6	9.69	5.49	2.47	10.99	--	PREDICTED: aspartyl protease family protein 2 [Raphanus sativus]	GO:0009507,chloroplast; GO:0004190,aspartic-type endopeptidase activity; GO:0005975,carbohydrate metabolic process; GO:0010019,chloroplast-nucleus signaling pathway; GO:0007623,circadian rhythm; GO:0010492,maintenance of shoot apical meristem identity; GO:0030163,protein catabolic process; GO:0009744,response to sucrose
gene-LOC108805929	66.97	29.8	17.53	13.63	14.7	38.68	20.65	30.48	21.08	34.87	48.66	36.99	9.09	4.34	8.11	--	PREDICTED: protein DETOXIFICATION 12-like isoform X1 [Raphanus sativus]	GO:0009507,chloroplast; GO:0016021,integral component of membrane; GO:0015297,antiporter activity; GO:0015238,drug transmembrane transporter activity; GO:0006855,drug transmembrane transport
gene-LOC108805930	22.88	82.04	32.97	85.68	65.29	0.37	214.85	132.5	90.19	52.65	64.21	60.46	52.48	9.99	68.26	--	PREDICTED: thaumatin-like protein [Raphanus sativus]	--
gene-LOC108805934	15.4	16.37	13.17	24.42	26.71	23.44	11.72	12.86	12.31	11.04	11.82	11.83	14.73	14.97	14.32	ko00440: Phosphonate and phosphinate metabolism; ko00564: Glycerophospholipid metabolism; ko00565: Ether lipid metabolism	PREDICTED: choline/ethanolaminephosphotransferase 1-like [Raphanus sativus]	GO:0005794,Golgi apparatus; GO:0016021,integral component of membrane; GO:0004142,diacylglycerol cholinephosphotransferase activity; GO:0004307,ethanolaminephosphotransferase activity; GO:0046872,metal ion binding; GO:0006646,phosphatidylethanolamine biosynthetic process
gene-LOC108805940	31.34	100.05	69.92	309.2	372.02	125.9	0.84	0.3	109.32	75.76	108.86	102.84	96.12	189.79	110.43	--
gene-LOC108805944	0.47	0.19	1.49	1.28	1.13	4.02	2.2	3.21	0.76	0	2.66	0.22	0.07	0	0.04	--	--	--
gene-LOC108805948	1.5	5.51	1.62	8.48	5.52	6.09	1.32	4.5	1.54	2.47	2.67	4.48	1.77	0.73	0.82	--	PREDICTED: hydroxyproline O-galactosyltransferase GALT3-like [Raphanus sativus]	GO:0005794,Golgi apparatus; GO:0000139,Golgi membrane; GO:0016021,integral component of membrane; GO:0030246,carbohydrate binding; GO:1990714,hydroxyproline O-galactosyltransferase activity; GO:0010405,arabinogalactan protein metabolic process; GO:0048354,mucilage biosynthetic process involved in seed coat development; GO:0018258,protein O-linked glycosylation via hydroxyproline; GO:0080147,root …
gene-LOC108805950	20.63	16.21	17	5.19	10.27	19.66	13.13	14.11	10.35	30.01	27.43	32.12	39.6	29.41	27.36	--	PREDICTED: protein SSUH2 homolog [Raphanus sativus]	--
gene-LOC108805952	1.04	2.87	1.07	1.54	0.72	2.71	1.89	1.46	1.62	0.32	0.08	0.62	0.34	0.06	0.27	--	PREDICTED: protein NSP-INTERACTING KINASE 2-like isoform X1 [Raphanus sativus]	GO:0016021,integral component of membrane; GO:0005886,plasma membrane; GO:0005524,ATP binding; GO:0004675,transmembrane receptor protein serine/threonine kinase activity; GO:0007166,cell surface receptor signaling pathway; GO:0006952,defense response; GO:0006468,protein phosphorylation; GO:0016032,viral process
gene-LOC108805953	25.57	85.42	55.3	1.6	2.6	0.52	0.95	3.95	1.14	1.84	0.17	3.04	1.22	0.38	0.36	--
gene-LOC108805954	17.76	17.42	9.52	7.15	8.75	12.71	12.27	10.99	16.69	24.16	19.37	15.9	34.25	29.68	42.61	--	PREDICTED: uncharacterized protein LOC108805954 [Raphanus sativus]	--
gene-LOC108805959	3	0	3.01	0	0	0	0	0	0	7.02	0	3.63	7.13	7.67	8.55	ko03010: Ribosome	PREDICTED: 60S ribosomal protein L18-2-like [Raphanus sativus]	GO:0009507,chloroplast; GO:0022625,cytosolic large ribosomal subunit; GO:0015934,large ribosomal subunit; GO:0005886,plasma membrane; GO:0005774,vacuolar membrane; GO:0005773,vacuole; GO:0003723,RNA binding; GO:0003735,structural constituent of ribosome; GO:0006412,translation
gene-LOC108805962	1.91	0.8	1.21	1.85	6.5	10.86	12.96	26.12	23.57	1.82	25.17	11.21	14.41	2.44	18.38	--	MADS-box protein AGL20/SOC1 [Brassica juncea]	GO:0005737,cytoplasm; GO:0005634,nucleus; GO:0003700,DNA-binding transcription factor activity; GO:0046983,protein dimerization activity; GO:0000977,RNA polymerase II regulatory region sequence-specific DNA binding; GO:0008134,transcription factor binding; GO:0030154,cell differentiation; GO:0009908,flower development; GO:0010077,maintenance of inflorescence meristem identity; GO:0009911,positive…
gene-LOC108805965	10.5	9.54	10.03	2.05	0.87	3.5	0.92	0.7	1.88	2.01	0.61	2.45	1.03	1.68	1.05	ko00900: Terpenoid backbone biosynthesis	PREDICTED: geranylgeranyl pyrophosphate synthase 7, chloroplastic [Raphanus sativus]	GO:0009507,chloroplast; GO:0005622,intracellular; GO:0004161,dimethylallyltranstransferase activity; GO:0004311,farnesyltranstransferase activity; GO:0004337,geranyltranstransferase activity; GO:0046872,metal ion binding; GO:0016117,carotenoid biosynthetic process; GO:0045337,farnesyl diphosphate biosynthetic process; GO:0033384,geranyl diphosphate biosynthetic process; GO:0033386,geranylgeranyl …
gene-LOC108805966	5.98	9.7	5.13	6.54	7.79	4.41	3.52	2.7	2.31	3.26	2.4	5.28	2.48	1.89	2.09	--	PREDICTED: putative cyclin-B3-1 isoform X1 [Raphanus sativus]	GO:0005634,nucleus; GO:0007049,cell cycle; GO:0051301,cell division
gene-LOC108805967	1742.44	3118.92	2339.07	1451.65	1181.63	4408.57	6.01	15.83	24.3	81.18	107.53	80.38	240.91	168.47	123.6	--
gene-LOC108805968	21.41	15.47	11.34	3.27	9.47	7.4	3.41	4.73	4.55	11.17	7.23	13.67	13.76	12.64	13.57	--	PREDICTED: E3 ubiquitin-protein ligase BOI [Raphanus sativus]	GO:0005634,nucleus; GO:0046872,metal ion binding; GO:0016740,transferase activity; GO:0006952,defense response; GO:0043161,proteasome-mediated ubiquitin-dependent protein catabolic process; GO:0043067,regulation of programmed cell death
gene-LOC108805973	1.25	3.43	2.7	2.19	2.51	3.32	1.61	1.03	1.43	1.27	1.19	1.3	1.28	0.71	0.64	--	PREDICTED: kinesin-like protein KIN-4C isoform X1 [Raphanus sativus]	GO:0005871,kinesin complex; GO:0005874,microtubule; GO:0009506,plasmodesma; GO:0005524,ATP binding; GO:0008574,ATP-dependent microtubule motor activity, plus-end-directed; GO:0008017,microtubule binding; GO:0071555,cell wall organization; GO:0007018,microtubule-based movement
gene-LOC108805974	6.44	5.52	4.47	2.42	2.08	3.85	4.46	8.52	4.52	5.59	6.23	6.38	9.31	9.8	10.2	ko03013: RNA transport	PREDICTED: proteinaceous RNase P 1, chloroplastic/mitochondrial isoform X1 [Raphanus sativus]	GO:0009507,chloroplast; GO:0005739,mitochondrion; GO:0046872,metal ion binding; GO:0004526,ribonuclease P activity; GO:0001682,tRNA 5'-leader removal; GO:0008033,tRNA processing
gene-LOC108805977	39.6	22.96	99.09	0	1.56	2.55	0	0.03	0	0	0.05	0.12	0.19	0.15	0	--	PREDICTED: glycine-rich protein DOT1 isoform X2 [Raphanus sativus]	--
gene-LOC108805981	4.46	3.07	1.71	13.3	27.69	1.46	40.1	40.23	117.03	21.15	9.75	97.38	188.11	319.11	789.36	--	PREDICTED: early light-induced protein 1, chloroplastic-like [Raphanus sativus]	GO:0009535,chloroplast thylakoid membrane; GO:0016021,integral component of membrane; GO:0009522,photosystem I; GO:0009523,photosystem II; GO:0071483,cellular response to blue light; GO:0071490,cellular response to far red light; GO:0034605,cellular response to heat; GO:0071486,cellular response to high light intensity; GO:0071491,cellular response to red light; GO:0071492,cellular response to UV…
gene-LOC108805982	9.21	6.83	12.8	2.04	4.12	16.9	19.67	35.44	32.24	27.18	22.22	28.5	28.71	31.85	30.2	ko00760: Nicotinate and nicotinamide metabolism	PREDICTED: nicotinate phosphoribosyltransferase 2 [Raphanus sativus]	GO:0004516,nicotinate phosphoribosyltransferase activity; GO:0004514,nicotinate-nucleotide diphosphorylase (carboxylating) activity; GO:0009435,NAD biosynthetic process; GO:0019358,nicotinate nucleotide salvage
gene-LOC108805983	6.42	11.69	7.96	2.96	3.02	1.83	10.44	16.2	6.34	14.84	2.16	19.31	32.76	21.62	30.77	ko03022: Basal transcription factors	PREDICTED: transcription initiation factor TFIID subunit 5-like [Raphanus sativus]	GO:0005634,nucleus; GO:0006355,regulation of transcription, DNA-templated; GO:0006351,transcription, DNA-templated
gene-LOC108805984	45.8	51.7	69.41	45.63	43.44	95.69	12.14	16.84	47.74	52.14	60.6	30.97	19.23	24.21	17.51	ko00230: Purine metabolism	PREDICTED: inosine-5'-monophosphate dehydrogenase 2 [Raphanus sativus]	GO:0005737,cytoplasm; GO:0005829,cytosol; GO:0003938,IMP dehydrogenase activity; GO:0046872,metal ion binding; GO:0006177,GMP biosynthetic process; GO:0006183,GTP biosynthetic process; GO:0009735,response to cytokinin
gene-LOC108805986	8.85	10.83	8.45	5.66	8.37	2.53	4.42	2.16	3.83	3.97	2.9	6.07	5.53	4.26	4.39	ko00230: Purine metabolism; ko00240: Pyrimidine metabolism; ko00480: Glutathione metabolism	PREDICTED: ribonucleoside-diphosphate reductase large subunit [Raphanus sativus]	GO:0005737,cytoplasm; GO:0005524,ATP binding; GO:0004748,ribonucleoside-diphosphate reductase activity, thioredoxin disulfide as acceptor; GO:0009202,deoxyribonucleoside triphosphate biosynthetic process; GO:0009263,deoxyribonucleotide biosynthetic process; GO:0006260,DNA replication; GO:0046686,response to cadmium ion
gene-LOC108805994	13.28	10	13.87	9.11	0.82	31.61	9.83	14.47	14.24	15.67	31.04	22.83	7.42	8.38	6.42	ko00900: Terpenoid backbone biosynthesis; ko00909: Sesquiterpenoid and triterpenoid biosynthesis	PREDICTED: uncharacterized protein LOC108805994 [Raphanus sativus]	--
gene-LOC108805995	3.9	2.28	3.64	1.26	0.67	5.16	5.77	6.35	7.49	4.97	5.29	5.88	11.46	14.33	8.81	ko03040: Spliceosome	PREDICTED: uncharacterized protein LOC108805995 [Raphanus sativus]	--
gene-LOC108805996	0.6	0.26	0	0.04	0	0.3	0.13	0.43	0.11	2.2	0.56	2.67	4.42	1.79	2.45	--	PREDICTED: NAC domain-containing protein 100-like [Raphanus sativus]	GO:0005634,nucleus; GO:0003677,DNA binding; GO:0003700,DNA-binding transcription factor activity; GO:0006351,transcription, DNA-templated
gene-LOC108805997	1.54	0.07	2.64	2.13	0.98	6.31	12	12.53	12.76	0	7.66	1.03	0	0	0	--	PREDICTED: uncharacterized protein LOC108805997 [Raphanus sativus]	--
gene-LOC108805998	6.83	6.75	7.14	10.45	7.13	9.05	5.37	5.3	2.01	1.52	7.58	2.12	2.39	2.41	2.58	--	PREDICTED: UDP-glycosyltransferase 71D1-like [Raphanus sativus]	GO:0043231,intracellular membrane-bounded organelle; GO:0102360,daphnetin 3-O-glucosyltransferase activity; GO:0047893,flavonol 3-O-glucosyltransferase activity; GO:0102425,myricetin 3-O-glucosyltransferase activity; GO:0080043,quercetin 3-O-glucosyltransferase activity; GO:0080044,quercetin 7-O-glucosyltransferase activity; GO:0008152,metabolic process
gene-LOC108805999	32.02	9.62	17.45	10.75	3.36	33.9	8.85	9.7	20.43	0.3	4.67	4.39	0.96	0.71	1.72	ko00195: Photosynthesis	PREDICTED: oxygen-evolving enhancer protein 1-1, chloroplastic-like [Raphanus sativus]	GO:0048046,apoplast; GO:0009507,chloroplast; GO:0009570,chloroplast stroma; GO:0009534,chloroplast thylakoid; GO:0009543,chloroplast thylakoid lumen; GO:0009535,chloroplast thylakoid membrane; GO:0019898,extrinsic component of membrane; GO:0016021,integral component of membrane; GO:0009654,photosystem II oxygen evolving complex; GO:0055035,plastid thylakoid membrane; GO:0010287,plastoglobule; GO:…
gene-LOC108806002	64.91	94.93	49.55	133.56	84.73	110.08	244.92	304.53	405.66	248.65	89.96	147.59	145.91	147.29	341.3	--	PREDICTED: transcription factor MYB44 [Raphanus sativus]	GO:0005634,nucleus; GO:0003700,DNA-binding transcription factor activity; GO:0000981,DNA-binding transcription factor activity, RNA polymerase II-specific; GO:0043565,sequence-specific DNA binding; GO:0001135,RNA polymerase II transcription regulator recruiting activity; GO:0044212,transcription regulatory region DNA binding; GO:0009738,abscisic acid-activated signaling pathway; GO:0030154,cell d…
gene-LOC108806005	21.34	11.47	10.56	6.26	0.57	5.16	19.51	38.7	11.92	14.76	3.76	24.57	12.14	10.46	16.52	--	PREDICTED: BOI-related E3 ubiquitin-protein ligase 1-like [Raphanus sativus]	GO:0005634,nucleus; GO:0046872,metal ion binding; GO:0016740,transferase activity; GO:0006952,defense response; GO:0043161,proteasome-mediated ubiquitin-dependent protein catabolic process; GO:0043067,regulation of programmed cell death
gene-LOC108806007	2.7	5.91	0.69	0	0	0	0	0	0	7.13	0.25	12.16	9.77	6.48	7.71	--	--	--
gene-LOC108806011	12.39	8.21	8.05	3.42	3.97	18.83	7.07	11.5	5.42	19.75	22.04	23.84	18.76	29.01	21.2	--	PREDICTED: uncharacterized protein LOC108806011 [Raphanus sativus]	GO:0003676,nucleic acid binding
gene-LOC108806013	71.76	37.88	62.42	53.64	51.72	39.19	61.54	78.81	53.83	60.63	26.35	46.8	16.95	38.2	20.2	--	PREDICTED: zinc finger A20 and AN1 domain-containing stress-associated protein 5 [Raphanus sativus]	GO:0005634,nucleus; GO:0003677,DNA binding; GO:0004842,ubiquitin-protein transferase activity; GO:0008270,zinc ion binding; GO:0051865,protein autoubiquitination; GO:0016567,protein ubiquitination; GO:0006970,response to osmotic stress; GO:0009414,response to water deprivation
gene-LOC108806016	43.15	20.75	43.31	24.56	9.85	21.85	12.52	19.81	44.22	18.33	15.67	22.08	1.56	0.46	2.41	ko00052: Galactose metabolism; ko00500: Starch and sucrose metabolism	PREDICTED: beta-fructofuranosidase, insoluble isoenzyme CWINV1 [Raphanus sativus]	GO:0048046,apoplast; GO:0005618,cell wall; GO:0005886,plasma membrane; GO:0004564,beta-fructofuranosidase activity; GO:0004575,sucrose alpha-glucosidase activity; GO:0005975,carbohydrate metabolic process; GO:0050832,defense response to fungus; GO:0080167,response to karrikin; GO:0009611,response to wounding
gene-LOC108806017	49.3	40.88	50.46	32.17	60.98	63.48	59.71	62.9	39.43	25.93	40.83	28.41	20.59	15.8	16.99	ko04016: MAPK signaling pathway - plant; ko04075: Plant hormone signal transduction	PREDICTED: serine/threonine-protein kinase SRK2A [Raphanus sativus]	GO:0005622,intracellular; GO:0005524,ATP binding; GO:0004674,protein serine/threonine kinase activity; GO:0035556,intracellular signal transduction
gene-LOC108806020	3.83	4.07	5.55	2.16	0	0.81	0	0.39	0.37	0.1	0	0.05	0.04	0	0	--	PREDICTED: transcription factor AIG1-like [Raphanus sativus]	GO:0005634,nucleus; GO:0003677,DNA binding; GO:0003700,DNA-binding transcription factor activity; GO:0046983,protein dimerization activity; GO:0009718,anthocyanin-containing compound biosynthetic process; GO:0016036,cellular response to phosphate starvation; GO:0006355,regulation of transcription, DNA-templated; GO:0048364,root development; GO:0080147,root hair cell development; GO:0006351,transc…
gene-LOC108806021	3.27	0.08	1.27	0	0	0	0	0	0	2.4	0	2.43	0.24	2.16	0.14	--	--	--
gene-LOC108806023	29.96	38.3	15.06	5.27	4.96	8.91	10.21	11.51	13.24	8.64	10.54	10.74	10.52	11.39	14.12	--	PREDICTED: uncharacterized protein LOC108806023 [Raphanus sativus]	--
gene-LOC108806024	2.15	2.65	1.2	0	1.49	0.81	2.78	5.65	5.34	0.48	0.28	0.15	0.31	0.31	0.69	--	PREDICTED: BI1-like protein [Raphanus sativus]	GO:0016021,integral component of membrane
gene-LOC108806026	13.94	10.31	8.41	5.11	5.63	3.03	6.13	4.56	4.3	11.78	5	11.71	13.36	12.51	15.16	--	PREDICTED: DEAD-box ATP-dependent RNA helicase 22 [Raphanus sativus]	GO:0009507,chloroplast; GO:0005730,nucleolus; GO:0005524,ATP binding; GO:0004004,ATP-dependent RNA helicase activity; GO:0003723,RNA binding; GO:0010501,RNA secondary structure unwinding
gene-LOC108806028	5.4	1.98	2.26	11.86	8.25	8.61	0.53	1.2	6.02	4.82	5.41	5.24	0.69	4.94	1.57	--	PREDICTED: glucose-induced degradation protein 8 homolog isoform X1 [Raphanus sativus]	GO:0005737,cytoplasm
gene-LOC108806029	3.59	3.32	2.39	1.44	1.39	1.26	0.61	1.7	1.89	0.45	0.48	0.54	0.3	0.18	0.55	--	PREDICTED: protein MALE DISCOVERER 1 isoform X1 [Raphanus sativus]	GO:0012505,endomembrane system; GO:0016021,integral component of membrane; GO:0005886,plasma membrane; GO:0005524,ATP binding; GO:0004675,transmembrane receptor protein serine/threonine kinase activity; GO:0006468,protein phosphorylation
gene-LOC108806031	6.37	3.04	13.33	8.83	3.38	6.22	1.86	6.93	31.15	0.03	2.77	0.56	0.67	0.88	0.66	--	PREDICTED: WAT1-related protein At2g37460-like [Raphanus sativus]	GO:0016021,integral component of membrane; GO:0005886,plasma membrane; GO:0015171,amino acid transmembrane transporter activity; GO:0032973,amino acid export across plasma membrane; GO:0080144,amino acid homeostasis; GO:0043090,amino acid import
gene-LOC108806032	0.96	0.38	0.47	1.78	0.85	3.41	0.01	0.37	2.66	0.85	1.49	0.59	0.28	0.36	0.36	--	PREDICTED: protein NETWORKED 1D-like [Raphanus sativus]	GO:0005886,plasma membrane; GO:0003779,actin binding
gene-LOC108806035	16.98	24.17	33.63	31.75	35.42	41.09	14.92	13.29	10.33	13.05	25.56	18.75	16.85	13.96	19.61	--	PREDICTED: tubby-like F-box protein 2 [Raphanus sativus]	GO:0005829,cytosol; GO:0005634,nucleus; GO:0005886,plasma membrane; GO:0009536,plastid; GO:0003700,DNA-binding transcription factor activity; GO:0035091,phosphatidylinositol binding; GO:0006355,regulation of transcription, DNA-templated; GO:0009620,response to fungus
gene-LOC108806040	1.16	1.24	0.71	0	0	0.04	1.28	3.87	1.31	4.15	0.6	1.34	1.29	0.45	1.16	--	PREDICTED: patellin-2 [Raphanus sativus]	GO:0009507,chloroplast; GO:0005794,Golgi apparatus; GO:0005886,plasma membrane; GO:0008289,lipid binding; GO:0002020,protease binding; GO:0007049,cell cycle; GO:0051301,cell division
gene-LOC108806041	11.31	10.26	2.02	0	0	0.14	0.08	0.22	0.06	7.09	0.11	12.34	18.81	12.63	15.65	ko00590: Arachidonic acid metabolism	PREDICTED: uncharacterized protein OsI_027940-like [Raphanus sativus]	GO:0005829,cytosol; GO:0005634,nucleus; GO:0005886,plasma membrane; GO:0009506,plasmodesma; GO:0080037,negative regulation of cytokinin-activated signaling pathway; GO:0010628,positive regulation of gene expression; GO:2000012,regulation of auxin polar transport; GO:0010449,root meristem growth
gene-LOC108806043	10.41	9.59	29.24	3.18	4.08	0.89	0.24	4.65	4.81	2.36	0.09	2.3	0.66	0.83	0.3	--	PREDICTED: probable sulfate transporter 3.4 [Raphanus sativus]	GO:0005887,integral component of plasma membrane; GO:0009506,plasmodesma; GO:0008271,secondary active sulfate transmembrane transporter activity; GO:0015116,sulfate transmembrane transporter activity; GO:0015293,symporter activity
gene-LOC108806045	23.75	30.19	3.4	10.81	6.72	4.76	33.97	42.76	74.88	19.16	2.94	20.51	6.35	5.65	26.28	--	PREDICTED: mitogen-activated protein kinase kinase kinase A-like [Raphanus sativus]	GO:0005737,cytoplasm; GO:0005634,nucleus; GO:0005524,ATP binding; GO:0004709,MAP kinase kinase kinase activity; GO:0004674,protein serine/threonine kinase activity; GO:0004702,NA; GO:0009738,abscisic acid-activated signaling pathway; GO:0032147,activation of protein kinase activity; GO:0007346,regulation of mitotic cell cycle; GO:0009737,response to abscisic acid; GO:0006970,response to osmotic s…
gene-LOC108806047	1.69	0.37	0.95	0	0	0.3	0.17	0.24	0.03	2.32	0.35	1.87	0.36	2.35	0.43	--	PREDICTED: pentatricopeptide repeat-containing protein At3g16610 [Raphanus sativus]	GO:0043231,intracellular membrane-bounded organelle; GO:0004519,endonuclease activity; GO:0003723,RNA binding; GO:0009451,RNA modification
gene-LOC108806048	7.27	7.56	4.92	5.7	6.02	5.11	6.49	8.71	6.38	9.45	11.34	8.46	13.99	10.3	12.05	--	PREDICTED: protein NRT1/ PTR FAMILY 5.10 [Raphanus sativus]	GO:0016021,integral component of membrane; GO:0022857,transmembrane transporter activity; GO:0006857,oligopeptide transport
gene-LOC108806052	10.32	6.2	5.2	17.63	25.87	15.51	29.38	20.8	16.5	19.53	24.91	14.16	17.34	25.14	16.2	--	PREDICTED: lysM domain-containing GPI-anchored protein 2 [Raphanus sativus]	GO:0031225,anchored component of membrane; GO:0046658,anchored component of plasma membrane; GO:0005886,plasma membrane; GO:0009506,plasmodesma; GO:0008061,chitin binding; GO:0006952,defense response
gene-LOC108806054	18.54	21.74	20.67	15	12.52	39.62	5.58	20.63	15.6	5.66	3.63	3.19	15.88	5.91	9.36	ko04712: Circadian rhythm - plant	PREDICTED: protein GIGANTEA [Raphanus sativus]	GO:0005737,cytoplasm; GO:0005654,nucleoplasm; GO:0005634,nucleus; GO:0030154,cell differentiation; GO:0007623,circadian rhythm; GO:0009908,flower development; GO:0048578,positive regulation of long-day photoperiodism, flowering; GO:0009585,red, far-red light phototransduction; GO:0042752,regulation of circadian rhythm; GO:0006355,regulation of transcription, DNA-templated; GO:0009637,response to …
gene-LOC108806055	13.46	0.16	3.53	0	0	0	0	0	0	0	0	0	0	0.09	0	--	PREDICTED: protein PLANT CADMIUM RESISTANCE 2-like [Raphanus sativus]	GO:0016021,integral component of membrane; GO:0005886,plasma membrane; GO:0006979,response to oxidative stress
gene-LOC108806056	7.09	11.05	0.56	7.95	6.75	3.53	24.07	37.27	20.14	2.2	6.45	6.92	7.3	2.53	14.27	--	PREDICTED: protein CUP-SHAPED COTYLEDON 1-like [Raphanus sativus]	GO:0005634,nucleus; GO:0003677,DNA binding; GO:0003700,DNA-binding transcription factor activity; GO:0009908,flower development; GO:0090691,formation of plant organ boundary; GO:0048527,lateral root development; GO:0010014,meristem initiation; GO:0051782,negative regulation of cell division; GO:0010072,primary shoot apical meristem specification; GO:0010223,secondary shoot formation; GO:0006351,t…
gene-LOC108806058	3.74	3.54	5.49	5.81	6.52	7.22	0.88	2.24	1.7	0.37	4.34	0.95	2.09	0.84	0.9	--	PREDICTED: transcription factor DIVARICATA [Raphanus sativus]	GO:0005634,nucleus; GO:0003677,DNA binding; GO:0048262,determination of dorsal/ventral asymmetry; GO:0009908,flower development; GO:0006355,regulation of transcription, DNA-templated; GO:0006351,transcription, DNA-templated
gene-LOC108806067	88.56	107.91	59.44	35.22	24.02	90.25	85.24	157.54	47.37	184.81	91.18	199.86	136.22	155.29	137.86	--	PREDICTED: uncharacterized protein LOC108806067 [Raphanus sativus]	--
gene-LOC108806074	0.19	0.05	2.57	0.26	2.33	3.36	0	0.19	0.04	0	0.5	0.08	0	0	0	ko00940: Phenylpropanoid biosynthesis	PREDICTED: peroxidase 72 [Raphanus sativus]	GO:0005576,extracellular region; GO:0020037,heme binding; GO:0046872,metal ion binding; GO:0004601,peroxidase activity; GO:0042744,hydrogen peroxide catabolic process; GO:0009809,lignin biosynthetic process; GO:0006979,response to oxidative stress
gene-LOC108806076	12.76	2.04	9.03	3.1	0	1.72	1.38	1.82	1.28	2.82	1.44	2.89	0.95	0.38	0	--	PREDICTED: uncharacterized protein LOC108806076 [Raphanus sativus]	GO:0016021,integral component of membrane
gene-LOC108806077	17.44	10.63	11.07	19.82	14.53	10.61	33.74	38.62	7.89	14.89	5.26	15.11	3.56	3.02	12.82	--	PREDICTED: probable E3 ubiquitin-protein ligase RHC2A [Raphanus sativus]	GO:0046872,metal ion binding; GO:0061630,ubiquitin protein ligase activity; GO:0043161,proteasome-mediated ubiquitin-dependent protein catabolic process; GO:0000209,protein polyubiquitination; GO:0042787,NA
gene-LOC108806078	47.39	31.2	32.03	34.11	41.77	34.24	10.44	13.83	12.36	16.87	21.58	14.49	18.45	15.54	17.21	ko04016: MAPK signaling pathway - plant	PREDICTED: mitogen-activated protein kinase 7 [Raphanus sativus]	GO:0005737,cytoplasm; GO:0005634,nucleus; GO:0005524,ATP binding; GO:0004707,MAP kinase activity; GO:0006952,defense response; GO:0010468,regulation of gene expression; GO:0042542,response to hydrogen peroxide
gene-LOC108806084	38.42	41.35	32.71	42.09	40.42	57.09	77.44	58.94	70.93	92.16	95.61	100.88	87.78	117.28	115.95	ko03040: Spliceosome	PREDICTED: serine/arginine-rich SC35-like splicing factor SCL30A isoform X1 [Raphanus sativus]	GO:0005829,cytosol; GO:0016607,nuclear speck; GO:0005681,spliceosomal complex; GO:0003729,mRNA binding; GO:0000398,mRNA splicing, via spliceosome; GO:0008380,RNA splicing
gene-LOC108806085	23.33	26.61	27.71	7.95	11.13	28.6	18.66	29	25.88	30.96	30.72	36.4	38.92	40.8	39.72	--	PREDICTED: embryogenesis-associated protein EMB8 [Raphanus sativus]	GO:0052689,carboxylic ester hydrolase activity
gene-LOC108806088	25.79	44.76	15.1	74.8	64.01	25.36	25.4	14.31	46.2	25.6	44.78	59.06	60.24	76.46	66.68	ko03010: Ribosome	PREDICTED: 60S ribosomal protein L28-1 [Raphanus sativus]	GO:0005618,cell wall; GO:0009507,chloroplast; GO:0022625,cytosolic large ribosomal subunit; GO:0022626,cytosolic ribosome; GO:0005886,plasma membrane; GO:0009506,plasmodesma; GO:0003735,structural constituent of ribosome; GO:0009735,response to cytokinin; GO:0006412,translation
gene-LOC108806095	3.69	4.1	4.14	8.75	7.89	6.95	3.86	3.24	4.95	2.68	5.65	3.22	2.71	2.82	2.28	ko00310: Lysine degradation	PREDICTED: histone-lysine N-methyltransferase, H3 lysine-9 specific SUVH5 [Raphanus sativus]	GO:0000775,chromosome, centromeric region; GO:0005634,nucleus; GO:0042054,histone methyltransferase activity; GO:0018024,histone-lysine N-methyltransferase activity; GO:0008270,zinc ion binding; GO:0031048,chromatin silencing by small RNA; GO:0016571,histone methylation; GO:0040029,regulation of gene expression, epigenetic; GO:0010200,response to chitin
gene-LOC108806097	15.32	3.95	8.41	6.24	2.42	18.91	3.34	5.12	15.55	12.47	26.46	17.91	7.22	11.49	4.81	ko04144: Endocytosis	PREDICTED: EH domain-containing protein 1 [Raphanus sativus]	GO:0005737,cytoplasm; GO:0005768,endosome; GO:0010008,endosome membrane; GO:0043231,intracellular membrane-bounded organelle; GO:0016020,membrane; GO:0005886,plasma membrane; GO:0009506,plasmodesma; GO:0005509,calcium ion binding; GO:0005525,GTP binding; GO:0016787,hydrolase activity; GO:0032456,endocytic recycling; GO:0006897,endocytosis; GO:0042538,hyperosmotic salinity response; GO:0051260,pro…
gene-LOC108806098	7.82	3.66	3.8	5.48	2.53	8.7	12.71	23.39	15.92	10.54	20.16	13.34	10.96	20.18	15.24	--	PREDICTED: probable receptor-like protein kinase At5g47070 [Raphanus sativus]	GO:0005886,plasma membrane; GO:0005524,ATP binding; GO:0004675,transmembrane receptor protein serine/threonine kinase activity; GO:0007166,cell surface receptor signaling pathway; GO:0042742,defense response to bacterium; GO:0052033,pathogen-associated molecular pattern dependent induction by symbiont of host innate immune response; GO:0002221,pattern recognition receptor signaling pathway; GO:00…
gene-LOC108806100	2.46	0.72	8.88	0.56	3.18	0.66	12.28	4.17	1.19	0.71	1.35	4.64	1.24	0.88	1.28	--	PREDICTED: mitochondrial Rho GTPase 1-like [Raphanus sativus]	GO:0031307,integral component of mitochondrial outer membrane; GO:0005739,mitochondrion; GO:0005509,calcium ion binding; GO:0005525,GTP binding; GO:0003924,GTPase activity; GO:0009793,embryo development ending in seed dormancy; GO:0007005,mitochondrion organization; GO:0009860,pollen tube growth
gene-LOC108806104	5.51	8.35	5.17	27.88	31.79	3.6	13.19	4.65	12.88	0.17	28.47	2.26	10.65	15.16	22.52	ko03010: Ribosome	PREDICTED: 60S ribosomal protein L31-1 [Raphanus sativus]	GO:0009507,chloroplast; GO:0022625,cytosolic large ribosomal subunit; GO:0022626,cytosolic ribosome; GO:0005886,plasma membrane; GO:0042788,polysomal ribosome; GO:0003735,structural constituent of ribosome; GO:0002181,cytoplasmic translation
gene-LOC108806108	0.27	1.57	7.15	0	0	0.6	0	0.07	0	0	0.09	0	0.05	0.22	0.16	--	PREDICTED: cysteine protease XCP2-like, partial [Raphanus sativus]	GO:0005618,cell wall; GO:0005615,extracellular space; GO:0005764,lysosome; GO:0005886,plasma membrane; GO:0004197,cysteine-type endopeptidase activity; GO:0042742,defense response to bacterium; GO:0010623,programmed cell death involved in cell development; GO:0051603,proteolysis involved in cellular protein catabolic process
gene-LOC108806117	1267	1310.03	834.15	621.7	685.16	3532.16	212.99	120.5	22.52	276.51	887.91	309.26	695.72	329.13	365.77	--	PREDICTED: dormancy-associated protein homolog 1-like [Raphanus sativus]	GO:0007275,multicellular organism development
gene-LOC108806120	31.39	27.84	43.29	84.26	83	53.75	101.81	65.91	54	28.43	65.43	36.29	30.38	34.38	33.59	--	PREDICTED: probable prefoldin subunit 4 [Brassica rapa]	GO:0005829,cytosol; GO:0016272,prefoldin complex; GO:0051087,chaperone binding; GO:0051082,unfolded protein binding; GO:0006457,protein folding
gene-LOC108806122	22.39	25.71	20.44	1.36	0.96	11.44	10.4	7.92	5.45	32.09	0.98	46.64	68.3	77.64	76.5	--	PREDICTED: uncharacterized protein LOC108806122 [Raphanus sativus]	--
gene-LOC108806123	7.58	11.41	8.78	0	0	4.73	1.16	4.46	3.34	13.66	0.31	16.98	40.54	19.75	30.47	--	--	--
gene-LOC108806124	5.57	0.11	4.31	0	0	0	0	0	0	7.96	0.19	11.46	0.16	5.47	0.35	--	--	--
gene-LOC108806125	66.23	50.54	49.32	70.77	49.68	75.76	105.86	68.72	81.69	48.1	41.85	41.8	48.3	56.93	48.61	ko03010: Ribosome	PREDICTED: 50S ribosomal protein L12-1, chloroplastic-like [Raphanus sativus]	GO:0009507,chloroplast; GO:0009941,chloroplast envelope; GO:0009570,chloroplast stroma; GO:0009535,chloroplast thylakoid membrane; GO:0009295,nucleoid; GO:0009506,plasmodesma; GO:0000311,plastid large ribosomal subunit; GO:0009579,thylakoid; GO:0003735,structural constituent of ribosome; GO:0006412,translation
gene-LOC108806126	8.27	18.6	11.31	9.6	8.82	11.77	9.82	3.8	3.56	0.29	1.64	1.99	1.61	1.19	1.5	--	PREDICTED: nucleosome assembly protein 1;4-like [Raphanus sativus]	--
gene-LOC108806127	8.79	4.72	8.38	11.72	3.19	10.97	9.53	10.02	8.62	4.27	3.97	5.61	2.93	3.75	5.48	--	PREDICTED: uncharacterized protein LOC108806127 isoform X1 [Raphanus sativus]	GO:0009642,response to light intensity
gene-LOC108806128	20.48	26.58	19.17	7.6	3.44	14.83	9.37	13.61	10.5	21.72	11.56	20.16	37.63	23.07	30.21	ko03450: Non-homologous end-joining	PREDICTED: DNA repair protein XRCC4 isoform X2 [Raphanus sativus]	GO:0005634,nucleus; GO:0005524,ATP binding; GO:0003677,DNA binding; GO:0006310,DNA recombination; GO:0006303,double-strand break repair via nonhomologous end joining
gene-LOC108806129	13.03	17.76	3.48	0	0	0	0	0	0	9.64	0	9.13	16.75	15.64	8.06	--	PREDICTED: probable prefoldin subunit 4 [Raphanus sativus]	GO:0005829,cytosol; GO:0016272,prefoldin complex; GO:0051087,chaperone binding; GO:0051082,unfolded protein binding; GO:0006457,protein folding
gene-LOC108806130	97.65	123.09	138.93	149.28	146.86	82.47	126.16	208.4	162.31	84.19	42.44	81.88	45.28	43.56	54.32	ko00240: Pyrimidine metabolism; ko00250: Alanine, aspartate and glutamate metabolism	PREDICTED: chaperone protein dnaJ 11, chloroplastic-like [Raphanus sativus]	GO:0009507,chloroplast; GO:0009570,chloroplast stroma; GO:0005634,nucleus; GO:0009536,plastid
gene-LOC108806132	52.37	65.3	15.58	0	0	0.16	0	0	0	106.44	1.26	136.69	0	0.23	0	--	--	--
gene-LOC108806133	6.63	8.64	7.6	11.47	9.47	3.36	4.18	3.14	2.21	1.08	2.29	2.67	1.15	1.1	0.98	--	PREDICTED: protein tesmin/TSO1-like CXC 3 [Raphanus sativus]	GO:0005634,nucleus; GO:0003700,DNA-binding transcription factor activity; GO:0046872,metal ion binding; GO:0044212,transcription regulatory region DNA binding; GO:0007275,multicellular organism development
gene-LOC108806134	30.68	24.79	21.14	17.12	17.87	27.31	0	0.46	0.25	2.54	1.07	2.02	2.24	2.69	2.29	--	PREDICTED: uncharacterized protein LOC108806134 [Raphanus sativus]	GO:0005783,endoplasmic reticulum; GO:0005788,endoplasmic reticulum lumen; GO:0005886,plasma membrane; GO:0044794,positive regulation by host of viral process; GO:0016032,viral process
gene-LOC108806135	28.31	17.01	30.25	11.63	9.65	10.31	2.98	1.88	3.02	7.24	25.3	13.43	15.19	9.47	6.44	--	PREDICTED: probable BOI-related E3 ubiquitin-protein ligase 3 [Raphanus sativus]	GO:0005634,nucleus; GO:0046872,metal ion binding; GO:0016740,transferase activity; GO:0006952,defense response; GO:0043161,proteasome-mediated ubiquitin-dependent protein catabolic process; GO:0043067,regulation of programmed cell death
gene-LOC108806140	25.57	17.16	12.49	13.45	11.38	33.45	29.82	23.49	12.64	41.3	46.68	49.52	43.2	41.06	36.34	--	PREDICTED: uncharacterized protein LOC108806140 isoform X1 [Raphanus sativus]	--
gene-LOC108806141	10.34	6.65	6.01	0.58	2.07	5.85	0.87	0.93	0.5	1.48	4.15	2.86	1.39	0.44	1.93	--	PREDICTED: uncharacterized protein LOC108806141 [Raphanus sativus]	--
gene-LOC108806142	1.26	0.13	1.14	0.68	0	0.81	0.47	0.27	0	0	0.03	0.04	0	0	0.07	--	PREDICTED: uncharacterized protein LOC108806142 [Raphanus sativus]	--
gene-LOC108806144	38.89	2.09	73.3	77.1	87.51	1.14	90.65	45.41	61.11	33.05	1.41	22.53	0.42	19.01	0.08	--	protein SPIRAL1-like [Brassica napus]	GO:0010005,cortical microtubule, transverse to long axis; GO:0009524,phragmoplast; GO:0009574,preprophase band; GO:0005876,spindle microtubule; GO:0051211,anisotropic cell growth; GO:0071472,cellular response to salt stress; GO:0043622,cortical microtubule organization; GO:0009826,unidimensional cell growth
gene-LOC108806148	8.02	8.04	7.5	6.33	9.65	5.24	7.9	4.48	2.92	5.07	6.65	8.88	15.74	28.52	18.2	ko00510: N-Glycan biosynthesis; ko00513: Various types of N-glycan biosynthesis	PREDICTED: dol-P-Man:Man(7)GlcNAc(2)-PP-Dol alpha-1,6-mannosyltransferase [Raphanus sativus]	GO:0005783,endoplasmic reticulum; GO:0005789,endoplasmic reticulum membrane; GO:0016021,integral component of membrane; GO:0052917,dol-P-Man:Man(7)GlcNAc(2)-PP-Dol alpha-1,6-mannosyltransferase activity; GO:0006487,protein N-linked glycosylation; GO:0030433,ubiquitin-dependent ERAD pathway
gene-LOC108806149	71.42	86.84	166.12	18.76	16.99	52.97	80.14	94.24	160.64	22.44	54.19	22.89	26.35	27.07	41.76	--	PREDICTED: uncharacterized protein LOC108806149 [Raphanus sativus]	--
gene-LOC108806150	14.04	0.08	8.78	0	0	0	0	0	0	32.11	0.16	21.36	1.04	16.79	0.25	--	PREDICTED: ethylene-responsive transcription factor RAP2-2-like [Raphanus sativus]	GO:0005634,nucleus; GO:0003677,DNA binding; GO:0003700,DNA-binding transcription factor activity; GO:0009873,ethylene-activated signaling pathway; GO:0010468,regulation of gene expression; GO:0001666,response to hypoxia; GO:0006351,transcription, DNA-templated
gene-LOC108806151	6.35	6.65	7.79	2.79	3.56	0.81	0	0.15	0.05	1.27	0.51	0.24	0.1	0.49	0	--	PREDICTED: auxin efflux carrier component 7 [Raphanus sativus]	GO:0005783,endoplasmic reticulum; GO:0016021,integral component of membrane; GO:0016020,membrane; GO:0005886,plasma membrane; GO:0009506,plasmodesma; GO:0010329,auxin efflux transmembrane transporter activity; GO:0010252,auxin homeostasis; GO:0009926,auxin polar transport; GO:0009734,auxin-activated signaling pathway; GO:0009942,longitudinal axis specification
gene-LOC108806152	12.88	18.97	6.24	72.28	34.07	25.35	9.69	15.78	10.83	12.57	23.05	13.5	22.23	22.11	34.45	ko00561: Glycerolipid metabolism	PREDICTED: GDSL esterase/lipase At5g45960 [Raphanus sativus]	GO:0005576,extracellular region; GO:0016788,hydrolase activity, acting on ester bonds; GO:0016042,lipid catabolic process
gene-LOC108806153	65.85	24.6	32.8	3.38	5.13	7.91	2.18	1.62	3.46	45.39	0.96	32.74	1.2	2.74	1.47	ko00941: Flavonoid biosynthesis	PREDICTED: flavonol synthase 3-like [Raphanus sativus]	GO:0045431,flavonol synthase activity; GO:0046872,metal ion binding; GO:0009813,flavonoid biosynthetic process; GO:0009416,response to light stimulus
gene-LOC108806156	9.31	8.5	12.32	25.66	6.14	30.58	89.89	74.15	86.26	11.9	341.53	37.47	77.12	42.82	22.4	--	PREDICTED: phosphoglycerate mutase-like protein 1 isoform X1 [Raphanus sativus]	GO:0005829,cytosol
gene-LOC108806162	30.21	13.34	29.2	15.27	12.18	22.78	36.07	37.37	27.75	22.51	35	26.91	21.23	18.96	24.49	ko04146: Peroxisome	PREDICTED: phytanoyl-CoA dioxygenase [Raphanus sativus]	GO:0005886,plasma membrane; GO:0031418,L-ascorbic acid binding; GO:0046872,metal ion binding; GO:0048244,phytanoyl-CoA dioxygenase activity; GO:0006631,fatty acid metabolic process
gene-LOC108806164	0.44	0.05	0.17	0	0	0	0	0	0	2.58	0.03	3.8	0	0	0	ko00040: Pentose and glucuronate interconversions	PREDICTED: probable pectinesterase 15 [Raphanus sativus]	GO:0005618,cell wall; GO:0005576,extracellular region; GO:0045330,aspartyl esterase activity; GO:0030599,pectinesterase activity; GO:0042545,cell wall modification; GO:0045490,pectin catabolic process
gene-LOC108806166	0.18	0.02	0.37	9.68	7.09	7.1	5.91	7.12	3.53	5.37	8.28	4.43	4.28	11.74	4.63	--	PREDICTED: G-type lectin S-receptor-like serine/threonine-protein kinase At1g11330 isoform X1 [Raphanus sativus]	GO:0016021,integral component of membrane; GO:0005886,plasma membrane; GO:0005524,ATP binding; GO:0005516,calmodulin binding; GO:0030246,carbohydrate binding; GO:0004674,protein serine/threonine kinase activity; GO:0006468,protein phosphorylation; GO:0048544,recognition of pollen
gene-LOC108806171	16.77	26.02	22.96	39.24	45.04	25.52	23.2	19.67	15.29	13.65	21.71	13.65	18.36	18	20.14	--	PREDICTED: uncharacterized protein LOC108806171 isoform X1 [Raphanus sativus]	--
gene-LOC108806172	5.29	6.49	4.43	2.71	1.7	2.42	1.61	2.57	2.61	3.86	3.49	2.25	2.78	1.89	2.53	ko03410: Base excision repair	PREDICTED: DNA-3-methyladenine glycosylase 1 [Raphanus sativus]	GO:0003824,catalytic activity; GO:0006284,base-excision repair
gene-LOC108806173	8.27	3.22	1.54	0	0	0.52	0.22	0.74	0.35	0.14	0.3	0.65	0.4	0.53	2.06	ko00965: Betalain biosynthesis	PREDICTED: zinc-finger homeodomain protein 7-like [Raphanus sativus]	GO:0005634,nucleus; GO:0003677,DNA binding; GO:0046872,metal ion binding; GO:0042803,protein homodimerization activity; GO:0006355,regulation of transcription, DNA-templated; GO:0006351,transcription, DNA-templated
gene-LOC108806175	6.94	8.04	11.04	7.98	4.91	4.38	0.81	1.44	0.59	3.63	3.63	7.36	2.57	1.89	1.64	--	PREDICTED: uncharacterized protein LOC108806175 [Raphanus sativus]	--
gene-LOC108806177	1.34	0.36	0.63	0.36	0	1.02	0.39	0.62	0.36	0.97	1.29	0.46	0.25	0.28	0.24	--	PREDICTED: protein SUPPRESSOR OF npr1-1, CONSTITUTIVE 1-like [Raphanus sativus]	GO:0005739,mitochondrion; GO:0043531,ADP binding; GO:0006952,defense response; GO:0010193,response to ozone; GO:0007165,signal transduction
gene-LOC108806179	39.78	5.65	12.85	1.44	0	5.99	6	14.7	26.46	13.57	1.08	8.09	0.02	0.96	0.69	--	PREDICTED: cytochrome P450 71B22 [Raphanus sativus]	GO:0016021,integral component of membrane; GO:0016020,membrane; GO:0020037,heme binding; GO:0005506,iron ion binding; GO:0016709,oxidoreductase activity, acting on paired donors, with incorporation or reduction of molecular oxygen, NAD(P)H as one donor, and incorporation of one atom of oxygen; GO:0044550,secondary metabolite biosynthetic process
gene-LOC108806180	7.96	11.12	6.45	4.8	7.74	8.96	3.1	4.13	2.43	6.88	8.38	3.63	7.28	7.35	8.19	--	PREDICTED: protein SAND [Raphanus sativus]	GO:0012505,endomembrane system; GO:0005768,endosome; GO:0005770,late endosome; GO:0005085,guanyl-nucleotide exchange factor activity; GO:0006886,intracellular protein transport; GO:0045324,late endosome to vacuole transport; GO:0099402,plant organ development; GO:0007033,vacuole organization; GO:0016192,vesicle-mediated transport
gene-LOC108806181	1.65	2.2	0.86	2.36	0.12	1.72	0	1.1	6.75	0.32	0.07	0.32	0.55	0.58	0.13	--	PREDICTED: dnaJ homolog subfamily B member 3-like isoform X1 [Raphanus sativus]	GO:0005788,endoplasmic reticulum lumen
gene-LOC108806182	12.17	8.2	12.89	18.81	23.89	20.9	18.24	16.76	14.83	16.56	15.42	16.85	12.81	21.88	13.82	--	PREDICTED: G-type lectin S-receptor-like serine/threonine-protein kinase At1g11330 isoform X1 [Raphanus sativus]	GO:0016021,integral component of membrane; GO:0005886,plasma membrane; GO:0005524,ATP binding; GO:0005516,calmodulin binding; GO:0030246,carbohydrate binding; GO:0004674,protein serine/threonine kinase activity; GO:0006468,protein phosphorylation; GO:0048544,recognition of pollen
gene-LOC108806193	6.35	6.84	7.71	3.35	1.95	6.4	4.69	5.52	6.81	10.83	7.7	7.97	9.25	11.43	9.27	--	PREDICTED: sn1-specific diacylglycerol lipase beta [Raphanus sativus]	GO:0016787,hydrolase activity; GO:0006629,lipid metabolic process
gene-LOC108806196	29.39	12.1	5.11	20.8	6.87	17.67	101.59	125.64	243.03	50.49	13.72	29.08	10.54	14.07	68.82	--	PREDICTED: zinc finger protein AZF2-like [Raphanus sativus]	GO:0005634,nucleus; GO:0003677,DNA binding; GO:0003700,DNA-binding transcription factor activity; GO:0046872,metal ion binding; GO:0043565,sequence-specific DNA binding; GO:0044212,transcription regulatory region DNA binding; GO:0009738,abscisic acid-activated signaling pathway; GO:0009793,embryo development ending in seed dormancy; GO:0042538,hyperosmotic salinity response; GO:0045892,negative r…
gene-LOC108806200	16.9	15.01	23.83	1.28	3.64	0.94	0.41	1.24	4.78	1.67	1.43	0.65	0.86	0.62	0.71	ko04016: MAPK signaling pathway - plant; ko04075: Plant hormone signal transduction	PREDICTED: phosphate transporter PHO1 [Raphanus sativus]	GO:0005789,endoplasmic reticulum membrane; GO:0005794,Golgi apparatus; GO:0000139,Golgi membrane; GO:0016021,integral component of membrane; GO:0005886,plasma membrane; GO:0005802,trans-Golgi network; GO:0000822,inositol hexakisphosphate binding; GO:0015114,phosphate ion transmembrane transporter activity; GO:0016036,cellular response to phosphate starvation; GO:0048016,inositol phosphate-mediate…
gene-LOC108806201	5.74	3.31	20.29	7.54	11.65	9	11.43	16.2	7.4	0.88	7.77	2.34	0.87	1.51	1.11	ko03018: RNA degradation	PREDICTED: poly(A) RNA polymerase cid12-like [Raphanus sativus]	GO:0005737,cytoplasm; GO:0005634,nucleus; GO:0000932,P-body; GO:0016779,nucleotidyltransferase activity; GO:0050265,RNA uridylyltransferase activity; GO:0060964,regulation of gene silencing by miRNA; GO:0071076,RNA 3' uridylation
gene-LOC108806204	26	15.46	16.75	3.2	5.48	9.04	0.87	2.38	3.34	1.03	3.23	2.07	0.76	0.54	1.84	--	PREDICTED: probable methyltransferase PMT16 [Raphanus sativus]	GO:0005737,cytoplasm; GO:0005789,endoplasmic reticulum membrane; GO:0016021,integral component of membrane; GO:0008757,S-adenosylmethionine-dependent methyltransferase activity; GO:0032259,methylation
gene-LOC108806206	25.13	25.92	28.18	2.61	14.16	0.11	17.82	16.2	3.39	6.07	0.15	9.78	11.1	11.48	11.67	ko00350: Tyrosine metabolism	PREDICTED: glutathione S-transferase Z1-like [Raphanus sativus]	GO:0005737,cytoplasm; GO:0005829,cytosol; GO:0004364,glutathione transferase activity; GO:0016034,maleylacetoacetate isomerase activity; GO:0004601,peroxidase activity; GO:0009072,aromatic amino acid family metabolic process; GO:1902000,homogentisate catabolic process; GO:0009407,toxin catabolic process
gene-LOC108806210	17.9	30.06	39.26	13.94	26.88	8.03	9.25	11.17	7.81	5.46	5.68	11.24	3.35	3.7	7.99	--	PREDICTED: uncharacterized protein LOC108806210 [Raphanus sativus]	--
gene-LOC108806218	7.57	2.86	4.4	0.37	2.91	7.41	0.44	0.24	0.25	0.17	0.24	0.02	0.58	0.27	0.28	--	PREDICTED: uncharacterized protein LOC108806218 [Raphanus sativus]	--
gene-LOC108806221	11.34	144.22	23.35	0.81	0.05	1.99	0.37	0.74	1.25	3.75	0.94	2.87	5.69	1.52	17.54	ko00904: Diterpenoid biosynthesis	PREDICTED: probable 2-oxoglutarate-dependent dioxygenase AOP1 [Raphanus sativus]	GO:0051213,dioxygenase activity; GO:0046872,metal ion binding
gene-LOC108806222	2.34	40.03	4.94	0.28	0.07	0.34	0	0.19	0.3	0.49	0.27	1.58	1.65	0.14	8.97	ko00904: Diterpenoid biosynthesis	PREDICTED: probable 2-oxoglutarate-dependent dioxygenase AOP1, partial [Raphanus sativus]	GO:0051213,dioxygenase activity; GO:0046872,metal ion binding
gene-LOC108806223	3.91	0.29	3.51	1.27	3.34	3.81	1.99	1.9	5.91	0	0.39	1.56	0.04	0	0.3	ko00196: Photosynthesis - antenna proteins	PREDICTED: chlorophyll a-b binding protein 5, chloroplastic-like [Raphanus sativus]	GO:0009941,chloroplast envelope; GO:0009535,chloroplast thylakoid membrane; GO:0016021,integral component of membrane; GO:0009522,photosystem I; GO:0009523,photosystem II; GO:0010287,plastoglobule; GO:0009517,PSII associated light-harvesting complex II; GO:0009579,thylakoid; GO:0016168,chlorophyll binding; GO:0046872,metal ion binding; GO:0031409,pigment binding; GO:0071215,cellular response to a…
gene-LOC108806228	13.49	5.7	5.24	5.35	4.25	8.72	8.72	9.91	7.15	9.99	6.11	21.06	12.86	14.33	17.37	--	PREDICTED: U-box domain-containing protein 11-like [Raphanus sativus]	GO:0005737,cytoplasm; GO:0005634,nucleus; GO:0004842,ubiquitin-protein transferase activity; GO:0051865,protein autoubiquitination; GO:0016567,protein ubiquitination; GO:0010200,response to chitin
gene-LOC108806231	9.11	11.55	6.14	2.8	1.23	2.3	6.19	3.27	6.94	5.54	3.17	6.58	9.23	6.17	6.89	ko00270: Cysteine and methionine metabolism; ko00280: Valine, leucine and isoleucine degradation; ko00290: Valine, leucine and isoleucine biosynthesis; ko00770: Pantothenate and CoA biosynthesis; ko00966: Glucosinolate biosynthesis; ko01210: 2-Oxocarboxylic acid metabolism; ko01230: Biosynthesis of amino acids	PREDICTED: branched-chain-amino-acid aminotransferase 3, chloroplastic isoform X1 [Raphanus sativus]	GO:0009507,chloroplast; GO:0009570,chloroplast stroma; GO:0052656,L-isoleucine transaminase activity; GO:0052654,L-leucine transaminase activity; GO:0052655,L-valine transaminase activity; GO:0009097,isoleucine biosynthetic process; GO:0009098,leucine biosynthetic process; GO:0009099,valine biosynthetic process
gene-LOC108806234	15.41	25	16.89	24.6	33.9	12.3	25.2	46.93	27.66	20.33	18.36	21.43	18.15	17.21	15.22	--	PREDICTED: reticulon-like protein B5 [Raphanus sativus]	GO:0005783,endoplasmic reticulum; GO:0005789,endoplasmic reticulum membrane; GO:0016021,integral component of membrane; GO:0005886,plasma membrane; GO:0080167,response to karrikin
gene-LOC108806235	3.84	6.63	3.97	13.57	6.84	4.14	4.17	15.57	11.71	18.78	13.71	36.99	9.55	13.5	12.36	--	PREDICTED: uncharacterized protein LOC108806235 isoform X1 [Raphanus sativus]	--
gene-LOC108806236	23.45	22.04	20.6	20.32	23.32	35.17	12.24	11.62	10.77	20.63	14.25	18.89	16.18	17.55	16.4	--	PREDICTED: protein IQ-DOMAIN 31 [Raphanus sativus]	GO:0005829,cytosol; GO:0005875,microtubule associated complex; GO:0005886,plasma membrane
gene-LOC108806239	0.64	0.06	5.88	0	0	1.93	1.09	3.05	3.22	0.27	0	0.17	0	0	0	--	PREDICTED: uncharacterized protein LOC108806239 [Raphanus sativus]	--
gene-LOC108806241	3.82	4.9	2.2	0.82	1.27	26.17	1.02	2.57	2.8	1.39	1.48	1.32	0.17	2.74	0.3	--	PREDICTED: probable sulfate transporter 3.3 [Raphanus sativus]	GO:0005887,integral component of plasma membrane; GO:0008271,secondary active sulfate transmembrane transporter activity; GO:0015116,sulfate transmembrane transporter activity; GO:0015293,symporter activity
gene-LOC108806242	27.45	9.48	11.46	9.65	12.2	33.27	7.41	4.42	2.74	23.01	17.28	24.61	3.68	15.27	2.42	ko00240: Pyrimidine metabolism	PREDICTED: cytidine deaminase 1-like [Raphanus sativus]	GO:0005829,cytosol; GO:0004126,cytidine deaminase activity; GO:0047844,deoxycytidine deaminase activity; GO:0042803,protein homodimerization activity; GO:0008270,zinc ion binding; GO:0006216,cytidine catabolic process; GO:0009972,cytidine deamination
gene-LOC108806243	4.11	2.59	4.56	0.98	0.46	3.48	0.69	2.12	2.09	2.58	2.69	2.55	1.79	0.79	1.45	--	PREDICTED: uncharacterized protein LOC108806243 isoform X1 [Raphanus sativus]	--
gene-LOC108806245	2.15	3.03	3.55	5.1	5.42	3.94	7.76	10.27	18.43	3.08	7.53	4.2	3.12	15.1	4.88	--	PREDICTED: protein NUCLEAR FUSION DEFECTIVE 4-like [Raphanus sativus]	GO:0016021,integral component of membrane; GO:0000741,karyogamy; GO:0010197,polar nucleus fusion; GO:0009651,response to salt stress
gene-LOC108806250	5.27	15.79	7.5	3.07	0.71	4.05	1.08	8.23	8.88	3.52	3.99	6.2	44.15	26.94	60.48	--	PREDICTED: probable rhamnogalacturonate lyase B [Raphanus sativus]	GO:0030246,carbohydrate binding; GO:0003824,catalytic activity; GO:0005975,carbohydrate metabolic process
gene-LOC108806252	1.28	0.54	167.59	0.97	0	17.13	1.6	6.96	2.49	6.72	12.36	12.67	0	0	0	--	PREDICTED: probable thiol methyltransferase 2 isoform X1 [Raphanus sativus]	GO:0009507,chloroplast; GO:0009941,chloroplast envelope; GO:0018708,thiol S-methyltransferase activity
gene-LOC108806254	2.84	6.38	2.32	3.03	3.38	3.76	4.29	5.93	7.85	2.45	2.52	1.24	1.95	2.77	3.66	--	PREDICTED: heat shock 70 kDa protein 8 isoform X2 [Raphanus sativus]	GO:0005524,ATP binding; GO:0009408,response to heat; GO:0009644,response to high light intensity; GO:0042542,response to hydrogen peroxide
gene-LOC108806255	1.57	0.64	0.58	0.13	0	3.07	16.13	19.31	20.32	21.31	3.81	32.51	34.56	32.6	35.06	ko03030: DNA replication; ko03420: Nucleotide excision repair; ko03430: Mismatch repair	PREDICTED: uncharacterized protein LOC108806255 [Raphanus sativus]	--
gene-LOC108806257	43.1	27.64	41.2	7.75	5.18	20	2.88	5.98	12.81	13.77	20.84	18.56	3.57	4.69	5.06	--	PREDICTED: protein DETOXIFICATION 27-like [Raphanus sativus]	GO:0016021,integral component of membrane; GO:0015297,antiporter activity; GO:0015238,drug transmembrane transporter activity; GO:0006855,drug transmembrane transport
gene-LOC108806262	2.28	0.39	1.5	0	0	1.27	0.04	0.12	0.07	0.23	0.25	0.38	0.1	0.08	0	--
gene-LOC108806263	1.74	5.98	3.9	7.38	4.22	2.4	2.67	3.8	2.4	8.21	1.98	4.84	7.26	8.01	9.27	--	PREDICTED: receptor-like protein 12 [Raphanus sativus]	GO:0016021,integral component of membrane; GO:0016020,membrane
gene-LOC108806264	49.5	123.22	71.63	162.86	167.72	41.07	39.94	14.81	36.13	18.25	10.27	35.66	22.87	33.85	27.15	--	PREDICTED: PLASMODESMATA CALLOSE-BINDING PROTEIN 1-like [Raphanus sativus]	GO:0031225,anchored component of membrane; GO:0046658,anchored component of plasma membrane; GO:0009505,plant-type cell wall; GO:0005886,plasma membrane; GO:0009506,plasmodesma; GO:0001872,(1->3)-beta-D-glucan binding; GO:0004553,hydrolase activity, hydrolyzing O-glycosyl compounds; GO:0030247,polysaccharide binding; GO:0052543,callose deposition in cell wall
gene-LOC108806266	5.02	0.47	19.98	0	0	1.69	1.96	2.37	4.68	4.52	5.92	5.53	0	0	0.06	--	PREDICTED: protein kinase 2A, chloroplastic-like [Raphanus sativus]	GO:0005634,nucleus; GO:0005886,plasma membrane; GO:0005524,ATP binding; GO:0030957,Tat protein binding; GO:0004675,transmembrane receptor protein serine/threonine kinase activity; GO:0007166,cell surface receptor signaling pathway; GO:0006952,defense response; GO:0006468,protein phosphorylation
gene-LOC108806267	0.91	0.86	0.63	1.69	3.3	0.65	0.91	0.34	0.93	0.07	0.64	0.6	0.24	0.28	0.18	ko00600: Sphingolipid metabolism	PREDICTED: LAG1 longevity assurance homolog 2 [Raphanus sativus]	GO:0005783,endoplasmic reticulum; GO:0005789,endoplasmic reticulum membrane; GO:0005794,Golgi apparatus; GO:0016021,integral component of membrane; GO:0005886,plasma membrane; GO:0050291,sphingosine N-acyltransferase activity; GO:0046513,ceramide biosynthetic process; GO:0042759,long-chain fatty acid biosynthetic process; GO:0002238,response to molecule of fungal origin
gene-LOC108806269	6.55	2.19	4.27	1.96	2.42	7.48	0.11	0.61	0.32	3.41	2.46	4.95	0.42	0.12	0.13	--	PREDICTED: receptor-like protein 12 [Raphanus sativus]	GO:0016021,integral component of membrane; GO:0006952,defense response; GO:1900150,regulation of defense response to fungus; GO:1902288,regulation of defense response to oomycetes; GO:0002238,response to molecule of fungal origin
gene-LOC108806270	2.02	2.92	4.14	0.8	1.29	0.29	0.2	0	0.16	0.06	0.15	0.18	0.12	0.31	0.26	ko00260: Glycine, serine and threonine metabolism	PREDICTED: protein HOTHEAD [Raphanus sativus]	GO:0050660,flavin adenine dinucleotide binding; GO:0046593,mandelonitrile lyase activity; GO:0016614,oxidoreductase activity, acting on CH-OH group of donors
gene-LOC108806271	3.78	4.26	1.63	7.48	0.85	18.28	4.83	8.29	18.45	4.43	8.91	5.21	5.71	8.39	5.29	--	PREDICTED: E3 ubiquitin-protein ligase RNF181 [Raphanus sativus]	GO:0005737,cytoplasm; GO:0005829,cytosol; GO:0046872,metal ion binding; GO:0051787,misfolded protein binding; GO:0061630,ubiquitin protein ligase activity; GO:0061659,ubiquitin-like protein ligase activity; GO:0071218,cellular response to misfolded protein; GO:0071629,cytoplasm protein quality control by the ubiquitin-proteasome system; GO:0043161,proteasome-mediated ubiquitin-dependent protein c…
gene-LOC108806273	27.81	36.12	24.68	6.81	7.63	16.86	5.9	8.71	16.46	17.57	13.61	16.39	32.8	28.41	26.26	--	PREDICTED: katanin p60 ATPase-containing subunit A-like 2 isoform X1 [Raphanus sativus]	GO:0008352,katanin complex; GO:0005874,microtubule; GO:0005634,nucleus; GO:0005524,ATP binding; GO:0008017,microtubule binding; GO:0008568,microtubule-severing ATPase activity; GO:0043622,cortical microtubule organization; GO:0000226,microtubule cytoskeleton organization; GO:0009825,multidimensional cell growth; GO:0009832,plant-type cell wall biogenesis; GO:0010091,trichome branching
gene-LOC108806275	1.45	3.17	3.87	13.93	13.26	5.9	6.96	7.6	6.92	6.73	5.06	12.78	14.82	14.29	15.94	--	PREDICTED: hydroxyproline O-galactosyltransferase GALT4-like [Raphanus sativus]	GO:0005794,Golgi apparatus; GO:0000139,Golgi membrane; GO:0016021,integral component of membrane; GO:0030246,carbohydrate binding; GO:1990714,hydroxyproline O-galactosyltransferase activity; GO:0010405,arabinogalactan protein metabolic process; GO:0018258,protein O-linked glycosylation via hydroxyproline
gene-LOC108806276	12.14	2.43	15.91	1.84	0.64	4.27	6.88	10.27	6.82	6.34	7.75	7.77	12.88	9.2	11.41	--
gene-LOC108806277	10.78	23.08	15.13	0.4	1.73	0.53	0	0.12	0.06	0	0.22	0.19	0.11	0.03	0	--	PREDICTED: laccase-4 [Raphanus sativus]	GO:0048046,apoplast; GO:0005507,copper ion binding; GO:0052716,hydroquinone:oxygen oxidoreductase activity; GO:0016491,oxidoreductase activity; GO:0016722,oxidoreductase activity, oxidizing metal ions; GO:0009809,lignin biosynthetic process; GO:0046274,lignin catabolic process; GO:0009834,plant-type secondary cell wall biogenesis
gene-LOC108806279	4.8	5.75	4.35	3.96	0.91	4.15	2.49	2.44	1.27	4.18	5.76	4.6	4.71	5.94	5.73	--	PREDICTED: uncharacterized protein LOC108806279 [Raphanus sativus]	--
gene-LOC108806288	1.37	0.87	1.8	0.18	0.24	3.23	4.74	3.34	1.41	0.74	2.21	1.66	6.82	1.72	7.32	--	PREDICTED: uncharacterized protein LOC108806288 [Raphanus sativus]	GO:0005739,mitochondrion; GO:0005730,nucleolus; GO:0003677,DNA binding; GO:0003729,mRNA binding; GO:0010588,cotyledon vascular tissue pattern formation; GO:0000478,endonucleolytic cleavage involved in rRNA processing; GO:0048366,leaf development; GO:0010305,leaf vascular tissue pattern formation; GO:0080056,petal vascular tissue pattern formation; GO:0042254,ribosome biogenesis; GO:0048364,root d…
gene-LOC108806289	8.53	9.41	6.19	6.56	2.86	6.02	54.52	81.79	60.2	26.78	5.1	23.15	35.58	14.65	38.81	--	PREDICTED: chaperone protein dnaJ 10 isoform X1 [Raphanus sativus]	--
gene-LOC108806296	10.22	3.1	7.68	4.12	3.04	12.47	3.63	8.09	6.42	19.99	11.52	19.88	0.37	0.68	0.38	ko03040: Spliceosome	PREDICTED: uncharacterized protein LOC108806296 [Raphanus sativus]	GO:0003682,chromatin binding; GO:0010468,regulation of gene expression
gene-LOC108806298	12.17	8.14	2.45	0	0	0	0	0	0	11.47	0.27	15.48	0.26	14.77	0.43	--	--	--
gene-LOC108806300	15.53	10	13.87	15.41	10.25	24.79	35.7	34.07	22.84	10.9	17.1	24.23	24.58	17.13	22.76	ko04144: Endocytosis; ko04145: Phagosome	PREDICTED: uncharacterized protein LOC108806300 isoform X1 [Raphanus sativus]	GO:0016021,integral component of membrane; GO:0005773,vacuole
gene-LOC108806302	43.45	36.29	38.94	11.86	11.73	68.38	33	43.47	18.46	92.94	66.19	90.93	75.25	87.82	75.61	--	PREDICTED: trihelix transcription factor ASR3-like isoform X1 [Raphanus sativus]	GO:0005634,nucleus; GO:0003677,DNA binding; GO:0003700,DNA-binding transcription factor activity; GO:0042803,protein homodimerization activity; GO:0071219,cellular response to molecule of bacterial origin; GO:0006952,defense response; GO:0050777,negative regulation of immune response; GO:0045892,negative regulation of transcription, DNA-templated; GO:0006355,regulation of transcription, DNA-templ…
gene-LOC108806304	20.56	18.85	20.54	40.45	61.65	13.9	23.51	15.3	6.73	16.92	8.27	10.83	8.09	8.86	9.39	--	PREDICTED: pectin acetylesterase 3 [Raphanus sativus]	GO:0005576,extracellular region; GO:0009505,plant-type cell wall; GO:0052793,pectin acetylesterase activity; GO:0071555,cell wall organization
gene-LOC108806307	7.53	3.5	6.18	3.74	2.35	18.06	11.61	10.26	13.22	4	8.19	5.57	5.81	8.5	5.35	ko00195: Photosynthesis	PREDICTED: uncharacterized protein ycf37 isoform X1 [Raphanus sativus]	GO:0009507,chloroplast; GO:0009535,chloroplast thylakoid membrane; GO:0016021,integral component of membrane; GO:0048564,photosystem I assembly
gene-LOC108806310	3.95	3.68	2.59	1.21	1.4	2.16	1.59	1.03	1.22	1.29	2.02	1.29	1.87	1.79	1.49	ko04144: Endocytosis	PREDICTED: ADP-ribosylation factor GTPase-activating protein AGD1 isoform X1 [Raphanus sativus]	GO:0030139,endocytic vesicle; GO:0005768,endosome; GO:0005096,GTPase activator activity; GO:0046872,metal ion binding; GO:0007010,cytoskeleton organization
gene-LOC108806315	52.61	85.33	102.01	13.65	29.01	29.58	2.97	13.98	15.57	49.25	29.04	19.06	6.54	7.63	8.47	ko04075: Plant hormone signal transduction	PREDICTED: auxin-responsive protein IAA13 isoform X1 [Raphanus sativus]	GO:0005634,nucleus; GO:0003700,DNA-binding transcription factor activity; GO:0009734,auxin-activated signaling pathway; GO:0009733,response to auxin; GO:0006351,transcription, DNA-templated
gene-LOC108806318	10.21	18.66	10.24	5.74	8.15	13.97	4.47	8.1	9.49	11.24	18.17	17.91	20.77	12.13	18.33	--	PREDICTED: peroxisome biogenesis protein 22-like [Raphanus sativus]	GO:0016021,integral component of membrane; GO:0005778,peroxisomal membrane; GO:0007031,peroxisome organization; GO:0015031,protein transport
gene-LOC108806324	6.07	13.91	5.85	26.54	37.99	9.73	14.91	3.94	3.5	0.95	1.08	4.02	1.57	1.57	2.07	--	PREDICTED: hydroxyproline O-galactosyltransferase GALT6-like isoform X1 [Raphanus sativus]	GO:0009507,chloroplast; GO:0005794,Golgi apparatus; GO:0000139,Golgi membrane; GO:0016021,integral component of membrane; GO:0030246,carbohydrate binding; GO:1990714,hydroxyproline O-galactosyltransferase activity; GO:0010405,arabinogalactan protein metabolic process; GO:0048354,mucilage biosynthetic process involved in seed coat development; GO:1900056,negative regulation of leaf senescence; GO:…
gene-LOC108806325	1.39	0.76	1.57	1.32	4.27	3.09	8.07	4.76	1.77	0.39	0.16	0.71	0.16	0.44	0.19	ko00590: Arachidonic acid metabolism	PREDICTED: uncharacterized protein OsI_027940-like isoform X3 [Raphanus sativus]	GO:0005829,cytosol; GO:0005634,nucleus; GO:0005886,plasma membrane; GO:0009506,plasmodesma; GO:0080037,negative regulation of cytokinin-activated signaling pathway; GO:0010628,positive regulation of gene expression; GO:2000012,regulation of auxin polar transport; GO:0010449,root meristem growth
gene-LOC108806326	18.57	10.15	15.12	21.41	24.56	20.48	33.68	36.04	27.96	13.27	22.49	17.64	7.72	16.28	7.66	ko04130: SNARE interactions in vesicular transport	PREDICTED: syntaxin-32-like isoform X1 [Raphanus sativus]	GO:0000139,Golgi membrane; GO:0016021,integral component of membrane; GO:0031201,SNARE complex; GO:0005484,SNAP receptor activity; GO:0000149,SNARE binding; GO:0006888,ER to Golgi vesicle-mediated transport; GO:0006886,intracellular protein transport; GO:0048278,vesicle docking; GO:0006906,vesicle fusion
gene-LOC108806327	78.83	93.65	71.3	69.12	61.12	118.91	119	132.74	150.02	329.21	327.42	378.85	196.49	268.52	242.09	--	PREDICTED: mitochondrial import inner membrane translocase subunit TIM17-2 [Raphanus sativus]	GO:0031305,integral component of mitochondrial inner membrane; GO:0005743,mitochondrial inner membrane; GO:0005744,TIM23 mitochondrial import inner membrane translocase complex; GO:0005741,mitochondrial outer membrane; GO:0005739,mitochondrion; GO:0030150,protein import into mitochondrial matrix
gene-LOC108806328	23.59	60.54	29.15	5.8	6.06	20.39	14.07	21.08	18.89	34.51	25.78	39.42	29.98	27.41	24.72	--	PREDICTED: casein kinase 1-like protein 8 [Raphanus sativus]	GO:0005737,cytoplasm; GO:0005634,nucleus; GO:0009506,plasmodesma; GO:0005524,ATP binding; GO:0004674,protein serine/threonine kinase activity; GO:0006897,endocytosis; GO:0018105,peptidyl-serine phosphorylation; GO:0008360,regulation of cell shape
gene-LOC108806330	11.2	12.21	6.72	3.59	10.23	3.4	2.11	1.89	1.67	16.23	3.16	8.52	2.34	7.46	3.9	ko00190: Oxidative phosphorylation	PREDICTED: NADH dehydrogenase [ubiquinone]	GO:0016020,membrane; GO:0005759,mitochondrial matrix; GO:0005747,mitochondrial respiratory chain complex I; GO:0005739,mitochondrion; GO:0003954,NADH dehydrogenase activity; GO:0009651,response to salt stress; GO:1901006,ubiquinone-6 biosynthetic process
gene-LOC108806332	13.19	9.61	12.67	3.01	5.47	1.92	2.13	0.97	1.73	5.6	3.4	3.53	11.9	8.25	6.62	--	PREDICTED: probable receptor-like protein kinase At3g17420 [Raphanus sativus]	GO:0016021,integral component of membrane; GO:0005886,plasma membrane; GO:0009506,plasmodesma; GO:0005524,ATP binding; GO:0004675,transmembrane receptor protein serine/threonine kinase activity; GO:0007166,cell surface receptor signaling pathway; GO:0006468,protein phosphorylation
gene-LOC108806334	63.67	68.02	28.07	48.12	28.87	33.77	31.94	29.85	71.28	78.34	74.97	74.51	74.21	91.57	70.39	ko03013: RNA transport	PREDICTED: eukaryotic translation initiation factor 5B-like isoform X1 [Raphanus sativus]	GO:0046872,metal ion binding; GO:0004842,ubiquitin-protein transferase activity
gene-LOC108806336	95.45	114.9	51.58	68.11	49.89	65.75	102.02	146.83	132.73	184.03	127.37	133.3	128.09	145.52	133.45	--	PREDICTED: bZIP transcription factor 60 [Raphanus sativus]	GO:0005789,endoplasmic reticulum membrane; GO:0016021,integral component of membrane; GO:0005634,nucleus; GO:0003677,DNA binding; GO:0003700,DNA-binding transcription factor activity; GO:0030968,endoplasmic reticulum unfolded protein response; GO:0002376,immune system process; GO:0010200,response to chitin; GO:0006351,transcription, DNA-templated
gene-LOC108806337	4.43	5.64	5.05	7.88	3.41	8.4	6.74	9.24	7.22	7.68	11.92	11.19	14.37	13.61	12.57	--
gene-LOC108806340	2.62	12.64	4.1	12.94	3.08	3.23	4.41	3.34	7.64	2.97	1.69	2.1	0.26	1.63	0.23	ko00040: Pentose and glucuronate interconversions	PREDICTED: pectinesterase/pectinesterase inhibitor 3-like [Raphanus sativus]	GO:0048046,apoplast; GO:0005618,cell wall; GO:0005737,cytoplasm; GO:0005886,plasma membrane; GO:0045330,aspartyl esterase activity; GO:0030599,pectinesterase activity; GO:0046910,pectinesterase inhibitor activity; GO:0042545,cell wall modification; GO:0050829,defense response to Gram-negative bacterium; GO:0045490,pectin catabolic process; GO:0009620,response to fungus; GO:0009624,response to nem…
gene-LOC108806341	6.71	8.09	5.12	1.31	1.22	12.64	1.42	1.65	1.36	2.6	3.92	4.14	6.35	5.41	5.03	--	PREDICTED: uncharacterized protein At3g49140 [Raphanus sativus]	GO:0048037,cofactor binding
gene-LOC108806342	2.22	0.44	3.44	5.44	1.77	21.09	23.08	18.6	0.73	1.42	2.22	4.86	0	0	0.12	ko04016: MAPK signaling pathway - plant; ko04626: Plant-pathogen interaction	PREDICTED: WRKY transcription factor 44-like isoform X1 [Raphanus sativus]	GO:0005634,nucleus; GO:0003700,DNA-binding transcription factor activity; GO:0043565,sequence-specific DNA binding; GO:0009957,epidermal cell fate specification; GO:0010214,seed coat development; GO:0006351,transcription, DNA-templated
gene-LOC108806344	432.76	328.55	371.63	250.05	234.69	383.8	95.14	141.55	247.43	182.67	259.38	176.41	105.93	182.5	107.95	--	PREDICTED: wound-induced protein 1-like [Raphanus sativus]	GO:0007568,aging; GO:0010150,leaf senescence; GO:0009620,response to fungus; GO:0002238,response to molecule of fungal origin; GO:0009624,response to nematode; GO:0010193,response to ozone
gene-LOC108806345	0.88	0.95	0.41	0	0	0	0	0	0	2.77	0	1.92	1.27	1.83	1.45	ko00520: Amino sugar and nucleotide sugar metabolism	PREDICTED: metal tolerance protein 11 [Raphanus sativus]	GO:0005794,Golgi apparatus; GO:0000139,Golgi membrane; GO:0016021,integral component of membrane; GO:0005770,late endosome; GO:0031902,late endosome membrane; GO:0005384,manganese ion transmembrane transporter activity; GO:0010486,manganese:proton antiporter activity; GO:0030026,cellular manganese ion homeostasis; GO:0046688,response to copper ion; GO:0010042,response to manganese ion
gene-LOC108806346	1.11	0.06	2.76	5.35	1.5	0.54	0.79	12.05	2.35	0.06	2	0.06	0.04	0	0.11	--	--	--
gene-LOC108806347	77.38	74.66	46.63	19.5	17.72	110.36	13.78	21.84	10.55	91.68	66.06	104.65	134.06	85.35	95.47	--	PREDICTED: homeobox-leucine zipper protein ATHB-7 [Raphanus sativus]	GO:0005634,nucleus; GO:0003700,DNA-binding transcription factor activity; GO:0043565,sequence-specific DNA binding; GO:0045893,positive regulation of transcription, DNA-templated; GO:0009737,response to abscisic acid; GO:0009414,response to water deprivation; GO:0006351,transcription, DNA-templated
gene-LOC108806357	34.25	24.34	31.48	20.86	19.9	50.45	39.34	19.92	48.94	126.16	82.24	70.37	84.34	73.73	108.02	--	PREDICTED: LOB domain-containing protein 37-like [Raphanus sativus]	GO:0006807,nitrogen compound metabolic process; GO:0060776,simple leaf morphogenesis
gene-LOC108806359	9.4	4.4	8.24	6.77	5.69	9.53	5.65	6.17	3.36	7.25	10.59	6.37	3.39	4.78	2.8	ko00071: Fatty acid degradation; ko00073: Cutin, suberine and wax biosynthesis	PREDICTED: cytochrome P450 704C1 [Raphanus sativus]	GO:0016021,integral component of membrane; GO:0020037,heme binding; GO:0005506,iron ion binding; GO:0004497,monooxygenase activity; GO:0016705,oxidoreductase activity, acting on paired donors, with incorporation or reduction of molecular oxygen
gene-LOC108806361	51.09	4.41	92.29	29.75	13.29	0.62	64.24	30.06	0.12	61.45	0.71	53.22	1.49	1.73	0.73	ko04146: Peroxisome	PREDICTED: superoxide dismutase [Mn]	GO:0005759,mitochondrial matrix; GO:0005739,mitochondrion; GO:0005507,copper ion binding; GO:0046872,metal ion binding; GO:0004784,superoxide dismutase activity; GO:0042742,defense response to bacterium; GO:0009793,embryo development ending in seed dormancy; GO:0009651,response to salt stress; GO:0010043,response to zinc ion
gene-LOC108806362	1.63	0.05	3.9	0	0	0.08	0.35	0.86	0	3.26	0	2.16	0.26	0	0.04	--	PREDICTED: reticulon-like protein B16 [Raphanus sativus]	GO:0005789,endoplasmic reticulum membrane; GO:0016021,integral component of membrane
gene-LOC108806366	3.91	5.59	5.05	2.64	2.41	1.83	3.38	2.76	3.42	3.16	4.04	4.54	2.21	2.29	2.35	--	PREDICTED: sister chromatid cohesion protein DCC1 isoform X1 [Raphanus sativus]	GO:0031390,Ctf18 RFC-like complex; GO:0007064,mitotic sister chromatid cohesion
gene-LOC108806368	17.52	12.83	21.7	12.62	3.79	32.25	32.28	34.5	37.69	21.88	61.87	31.27	19.83	21.15	19.37	--	PREDICTED: ribosome production factor 2 homolog [Raphanus sativus]	GO:0005730,nucleolus; GO:0019843,rRNA binding; GO:0000463,maturation of LSU-rRNA from tricistronic rRNA transcript (SSU-rRNA, 5.8S rRNA, LSU-rRNA); GO:0000027,ribosomal large subunit assembly
gene-LOC108806373	4.13	3.83	4.61	5.09	1.96	17.75	9.24	15.09	6.66	10.11	11.81	10.91	11.44	5.18	8.03	ko04075: Plant hormone signal transduction	PREDICTED: ABSCISIC ACID-INSENSITIVE 5-like protein 5 isoform X1 [Raphanus sativus]	GO:0005634,nucleus; GO:0003677,DNA binding; GO:0003700,DNA-binding transcription factor activity; GO:0009738,abscisic acid-activated signaling pathway; GO:0006351,transcription, DNA-templated
gene-LOC108806374	12.38	14.08	11.22	5.36	10.63	11.42	6.98	15.45	9.35	10.8	9.19	5.29	2.68	2.97	6.03	ko03040: Spliceosome	PREDICTED: RNA-binding protein 24-B-like isoform X1 [Raphanus sativus]	GO:0005634,nucleus; GO:0003729,mRNA binding; GO:0010029,regulation of seed germination; GO:0009737,response to abscisic acid; GO:0009651,response to salt stress; GO:0009414,response to water deprivation
gene-LOC108806375	3.72	1.19	8.45	7.92	5.99	3.32	12.78	12.54	14.81	4.96	5.47	3.94	0.66	2.83	1.08	--	PREDICTED: receptor for activated C kinase 1C [Raphanus sativus]	GO:0005730,nucleolus; GO:0005840,ribosome; GO:0005078,MAP-kinase scaffold activity; GO:0004871,NA; GO:0071215,cellular response to abscisic acid stimulus; GO:0009967,positive regulation of signal transduction; GO:0048364,root development; GO:0009845,seed germination; GO:0048367,shoot system development
gene-LOC108806379	12.97	25.27	42.83	66.74	95.38	16.68	84.18	64.89	47.98	12.98	25.15	20.55	16.56	15.93	19.15	ko03013: RNA transport	PREDICTED: eukaryotic translation initiation factor 3 subunit I-like [Raphanus sativus]	GO:0080008,Cul4-RING E3 ubiquitin ligase complex; GO:0005829,cytosol; GO:0005852,eukaryotic translation initiation factor 3 complex; GO:0003743,translation initiation factor activity; GO:0046686,response to cadmium ion; GO:0009651,response to salt stress
gene-LOC108806380	41.36	93.29	43.15	142.39	149.41	100.34	95.96	77.3	61.55	92.39	89.78	125.24	57.49	57.03	50.32	--	PREDICTED: uncharacterized protein LOC108806380 [Raphanus sativus]	--
gene-LOC108806381	145.97	175.29	184.39	221.37	192.37	60.68	159.12	71.15	64.12	39.8	48.7	39.45	39.79	60.74	47.73	--	PREDICTED: histone H3.2 [Musa acuminata subsp. malaccensis]	GO:0000786,nucleosome; GO:0005634,nucleus; GO:0003677,DNA binding; GO:0046982,protein heterodimerization activity
gene-LOC108806385	18.98	20.1	21.64	9.18	6.95	14.74	11.77	16.05	11.7	15.65	12.39	14.14	8.43	10.36	8.26	--	PREDICTED: uncharacterized protein LOC108806385 [Raphanus sativus]	GO:0009570,chloroplast stroma; GO:0004725,protein tyrosine phosphatase activity
gene-LOC108806387	14.84	16.41	9.97	9.29	4.76	10.7	22.17	20.08	22.76	11.16	19.91	15.72	23.58	21.68	20.57	ko00190: Oxidative phosphorylation	PREDICTED: uncharacterized protein LOC108806387 [Raphanus sativus]	--
gene-LOC108806388	5.84	6.48	6.42	5.62	2.25	5.04	9.89	15.69	11.15	5.03	4.04	5.77	5.95	3.69	12.86	--	PREDICTED: protein PHLOEM PROTEIN 2-LIKE A10-like [Raphanus sativus]	GO:0016021,integral component of membrane; GO:0030246,carbohydrate binding
gene-LOC108806389	7.43	4.4	4.94	1.75	2.58	0.05	0.11	0.14	0.93	0.18	1.54	0.36	0.09	0.04	0.08	--	PREDICTED: serine carboxypeptidase-like 34 [Raphanus sativus]	GO:0005576,extracellular region; GO:0009505,plant-type cell wall; GO:0005773,vacuole; GO:0004185,serine-type carboxypeptidase activity; GO:0051603,proteolysis involved in cellular protein catabolic process
gene-LOC108806390	77.6	66.18	57.98	5.24	3.28	7.41	28.11	23.88	3.71	10.19	12.65	3.72	15.91	8.28	9.04	--	PREDICTED: zinc finger A20 and AN1 domain-containing stress-associated protein 4 [Raphanus sativus]	GO:0003677,DNA binding; GO:0008270,zinc ion binding
gene-LOC108806395	378.22	338.72	304.08	457.97	367.29	291.77	756.28	370.52	277.13	183.66	398.52	222.49	224.49	209.15	210.17	--	PREDICTED: profilin-1 [Raphanus sativus]	GO:0015629,actin cytoskeleton; GO:0048046,apoplast; GO:0005938,cell cortex; GO:0005618,cell wall; GO:0005737,cytoplasm; GO:0005829,cytosol; GO:0005730,nucleolus; GO:0005634,nucleus; GO:0009524,phragmoplast; GO:0005886,plasma membrane; GO:0009506,plasmodesma; GO:0005819,spindle; GO:0003785,actin monomer binding; GO:0008154,actin polymerization or depolymerization; GO:0010229,inflorescence developm…
gene-LOC108806396	2.71	4	2.59	0.87	2.31	5.59	0.9	1.88	1.52	5.39	2.08	4.08	3.01	3.91	2.99	--	PREDICTED: homeobox-leucine zipper protein REVOLUTA-like [Raphanus sativus]	GO:0005634,nucleus; GO:0003700,DNA-binding transcription factor activity; GO:0008289,lipid binding; GO:0043565,sequence-specific DNA binding; GO:0044212,transcription regulatory region DNA binding; GO:0030154,cell differentiation; GO:0009855,determination of bilateral symmetry; GO:0010014,meristem initiation; GO:0009944,polarity specification of adaxial/abaxial axis; GO:0009956,radial pattern for…
gene-LOC108806397	19	22.45	28.25	57.6	36.33	26.09	24.35	20.87	29.07	9.37	30.53	12.36	14.13	13.64	16.5	--	PREDICTED: uncharacterized protein LOC108806397 [Raphanus sativus]	GO:0005783,endoplasmic reticulum; GO:0016021,integral component of membrane
gene-LOC108806399	5.93	7.61	8	10.35	26.61	4.52	10.98	3.42	4.18	0.58	1.24	2.53	1.41	1.75	1.68	--	PREDICTED: uncharacterized protein LOC108806399 isoform X1 [Raphanus sativus]	--
gene-LOC108806403	115.78	209.96	180.42	9.03	10.32	18	26.76	130.12	335.42	96.5	11.62	75.4	59.35	41.74	29.94	ko00290: Valine, leucine and isoleucine biosynthesis; ko00966: Glucosinolate biosynthesis; ko01210: 2-Oxocarboxylic acid metabolism	PREDICTED: 3-isopropylmalate dehydratase small subunit 1 [Raphanus sativus]	GO:0009570,chloroplast stroma; GO:0009536,plastid; GO:0003861,3-isopropylmalate dehydratase activity; GO:0019761,glucosinolate biosynthetic process; GO:0009098,leucine biosynthetic process
gene-LOC108806404	212.19	50.24	139.24	27.93	61.11	1.46	77.05	50.41	24.98	6.26	2.47	10.29	0.32	3.8	0.61	--	PREDICTED: uncharacterized protein LOC108806404 [Raphanus sativus]	GO:0005737,cytoplasm; GO:0005829,cytosol; GO:0005634,nucleus; GO:0004843,thiol-dependent ubiquitin-specific protease activity; GO:0009867,jasmonic acid mediated signaling pathway; GO:0016579,protein deubiquitination; GO:0006511,ubiquitin-dependent protein catabolic process
gene-LOC108806405	14.94	20.3	23.67	33.28	27.04	32.16	25.29	27.52	38.44	8	25.61	12.22	50.29	35.88	46.21	--	PREDICTED: WD-40 repeat-containing protein MSI4-like [Raphanus sativus]	GO:0080008,Cul4-RING E3 ubiquitin ligase complex; GO:0005737,cytoplasm; GO:0005829,cytosol; GO:0005730,nucleolus; GO:0005634,nucleus; GO:0046872,metal ion binding; GO:0030154,cell differentiation; GO:0016569,covalent chromatin modification; GO:0006281,DNA repair; GO:0009908,flower development; GO:0006355,regulation of transcription, DNA-templated; GO:0010224,response to UV-B; GO:0006351,transcrip…
gene-LOC108806409	6.11	1.43	3.42	0	0.74	1.81	1.28	1.93	2.2	7.15	2.45	5.91	9.07	5.34	8.34	ko04144: Endocytosis	PREDICTED: probable ADP-ribosylation factor GTPase-activating protein AGD11 [Raphanus sativus]	GO:0005096,GTPase activator activity; GO:0046872,metal ion binding
gene-LOC108806410	3.11	1.05	0.25	1.01	0	0.14	0	0.3	0.8	0.63	0.26	0.45	3.36	0.77	2.14	--	PREDICTED: NAC transcription factor 56-like [Raphanus sativus]	GO:0005634,nucleus; GO:0003700,DNA-binding transcription factor activity; GO:0044212,transcription regulatory region DNA binding; GO:0080060,integument development; GO:0045995,regulation of embryonic development; GO:0009753,response to jasmonic acid; GO:0048317,seed morphogenesis; GO:0006351,transcription, DNA-templated
gene-LOC108806411	34.15	31.97	48.18	55.77	70.86	29.65	28.87	24.34	26.26	17.67	38.52	15.06	16.08	18.11	14.05	--	PREDICTED: ribose-phosphate pyrophosphokinase 4 [Raphanus sativus]	GO:0005737,cytoplasm; GO:0005829,cytosol; GO:0005886,plasma membrane; GO:0009506,plasmodesma; GO:0005524,ATP binding; GO:0016301,kinase activity; GO:0046872,metal ion binding; GO:0004749,ribose phosphate diphosphokinase activity; GO:0009116,nucleoside metabolic process; GO:0009165,nucleotide biosynthetic process
gene-LOC108806412	5.12	4.16	2.76	8.24	2.7	8.91	21.65	20.59	40.01	12.82	4.16	12.28	8.55	13.54	31.49	--	PREDICTED: uncharacterized protein LOC108806412 [Raphanus sativus]	--
gene-LOC108806413	6.28	10.52	7.49	1.02	3.76	8.17	0.42	1.09	1.46	5.22	1.47	8.59	3	1.78	2.63	--	PREDICTED: nudix hydrolase 9 [Raphanus sativus]	GO:0052751,GDP-mannose hydrolase activity; GO:0046872,metal ion binding; GO:0071242,cellular response to ammonium ion
gene-LOC108806415	7.99	9.45	5.82	4.26	4.15	10.79	7.11	6.8	5.75	17.73	7.33	12.78	16.58	18.35	15.38	--	PREDICTED: vacuolar cation/proton exchanger 5 isoform X1 [Raphanus sativus]	GO:0016021,integral component of membrane; GO:0009705,plant-type vacuole membrane; GO:0015369,calcium:proton antiporter activity
gene-LOC108806416	7.55	2.59	4.33	5.45	0	0.96	0.22	0.1	0.16	2.08	0.33	0.15	0.07	0.11	0.11	ko04075: Plant hormone signal transduction	PREDICTED: auxin transporter-like protein 2 [Raphanus sativus]	GO:0016021,integral component of membrane; GO:0005886,plasma membrane; GO:0015171,amino acid transmembrane transporter activity; GO:0015293,symporter activity; GO:0003333,amino acid transmembrane transport; GO:0009734,auxin-activated signaling pathway; GO:0010588,cotyledon vascular tissue pattern formation; GO:0009624,response to nematode; GO:0048829,root cap development
gene-LOC108806420	13.33	3.75	2.24	1.97	0.19	11.21	11.5	5.36	7.85	0.1	0.66	1.69	0.57	0.83	2.6	ko00196: Photosynthesis - antenna proteins	PREDICTED: chlorophyll a-b binding protein CP29.3, chloroplastic [Raphanus sativus]	GO:0009507,chloroplast; GO:0009941,chloroplast envelope; GO:0009534,chloroplast thylakoid; GO:0009535,chloroplast thylakoid membrane; GO:0016021,integral component of membrane; GO:0016020,membrane; GO:0009522,photosystem I; GO:0009523,photosystem II; GO:0010287,plastoglobule; GO:0009579,thylakoid; GO:0016168,chlorophyll binding; GO:0046872,metal ion binding; GO:0031409,pigment binding; GO:0009768…
gene-LOC108806422	60.93	70.34	87.12	32.03	74.28	19.1	4.78	1.36	6.27	0.67	1.85	0.68	2.23	1.02	2.81	--	PREDICTED: KDEL-tailed cysteine endopeptidase CEP3 [Raphanus sativus]	GO:0005783,endoplasmic reticulum; GO:0005615,extracellular space; GO:0005764,lysosome; GO:0004197,cysteine-type endopeptidase activity; GO:0051603,proteolysis involved in cellular protein catabolic process
gene-LOC108806424	8.9	7.27	15.29	9.53	13.36	11.18	17.31	18.61	32.74	0.05	23.63	4.61	9.3	8.41	8.73	ko03015: mRNA surveillance pathway	PREDICTED: nucleolin 1-like isoform X1 [Raphanus sativus]	GO:0005739,mitochondrion; GO:0005730,nucleolus; GO:0003677,DNA binding; GO:0003729,mRNA binding; GO:0010588,cotyledon vascular tissue pattern formation; GO:0000478,endonucleolytic cleavage involved in rRNA processing; GO:0048366,leaf development; GO:0010305,leaf vascular tissue pattern formation; GO:0080056,petal vascular tissue pattern formation; GO:0042254,ribosome biogenesis; GO:0048364,root d…
gene-LOC108806426	8.64	3.82	6.23	5.63	2.2	6.96	2.23	3.89	3.24	12.03	5.92	13.75	17.91	21.64	19.7	--	PREDICTED: ubiquitin-like-specific protease 1A [Raphanus sativus]	GO:0005634,nucleus; GO:0009506,plasmodesma; GO:0004175,endopeptidase activity; GO:0070140,SUMO-specific isopeptidase activity; GO:0016926,protein desumoylation
gene-LOC108806429	2.74	2.26	1.82	0	0	0.07	0	0	0.27	0.03	0	0.09	4.62	2.88	9.26	ko00940: Phenylpropanoid biosynthesis	PREDICTED: flavin-dependent oxidoreductase FOX2 [Raphanus sativus]	GO:0005618,cell wall; GO:0005576,extracellular region; GO:0050660,flavin adenine dinucleotide binding; GO:0016614,oxidoreductase activity, acting on CH-OH group of donors; GO:0009753,response to jasmonic acid; GO:0009611,response to wounding
gene-LOC108806431	42	35.16	33.97	24.02	27.81	41.85	56.05	37.79	22.4	62.06	61.66	65.06	67.4	68.25	60.45	ko03015: mRNA surveillance pathway	PREDICTED: protein IQ-DOMAIN 1 [Raphanus sativus]	GO:0005737,cytoplasm; GO:0005874,microtubule; GO:0005634,nucleus; GO:0005516,calmodulin binding; GO:0008017,microtubule binding
gene-LOC108806433	8.86	15.65	5.39	5.05	4	8.32	7.87	14.21	8.45	16.44	3.43	10.24	6.04	2.48	2.64	--	PREDICTED: sucrose transport protein SUC2 isoform X1 [Raphanus sativus]	GO:0005887,integral component of plasma membrane; GO:0005886,plasma membrane; GO:0008506,sucrose:proton symporter activity; GO:0005985,sucrose metabolic process
gene-LOC108806435	2.59	0.86	0.8	0.03	0	0.02	0	0.08	0.05	1.5	0.09	0.49	0.04	0.38	0	--	PREDICTED: U-box domain-containing protein 16-like [Raphanus sativus]	GO:0005737,cytoplasm; GO:0005634,nucleus; GO:0004842,ubiquitin-protein transferase activity; GO:0010200,response to chitin
gene-LOC108806438	3.61	2.48	1.69	5.12	3.43	4.25	7.43	6.48	9.82	9.56	6.22	8.64	6.62	7.52	8.93	--	PREDICTED: organic cation/carnitine transporter 7-like [Raphanus sativus]	GO:0016021,integral component of membrane; GO:0005886,plasma membrane; GO:0005524,ATP binding; GO:0090417,N-methylnicotinate transmembrane transporter activity; GO:0090416,nicotinate transmembrane transporter activity; GO:2001143,N-methylnicotinate transport; GO:2001142,nicotinate transport
gene-LOC108806441	2.02	1.84	0.57	5.3	2.38	0.58	0.54	0.26	0.91	3.02	0.68	3.99	1.42	2.48	3.38	ko00940: Phenylpropanoid biosynthesis	PREDICTED: peroxidase 31-like [Raphanus sativus]	GO:0005829,cytosol; GO:0005576,extracellular region; GO:0009505,plant-type cell wall; GO:0020037,heme binding; GO:0046872,metal ion binding; GO:0004601,peroxidase activity; GO:0042744,hydrogen peroxide catabolic process; GO:0006979,response to oxidative stress
gene-LOC108806443	1.01	0.38	0.91	0	0	1.11	1.73	2.33	2.56	0.06	4.47	0.59	0.23	0.15	0	--	--	--
gene-LOC108806445	9.46	15.77	2.03	1.54	1	2.04	1.25	1.02	2.99	6.03	1.58	7.75	26.39	19.75	11.59	--	PREDICTED: NDR1/HIN1-like protein 12 [Raphanus sativus]	GO:0046658,anchored component of plasma membrane; GO:0016021,integral component of membrane; GO:0009506,plasmodesma; GO:0004871,NA; GO:0051607,defense response to virus
gene-LOC108806448	2.01	0.84	25.71	13.51	22.47	16.08	37.2	53.54	41.02	0	1.57	6.28	0	0	0	ko03030: DNA replication; ko03420: Nucleotide excision repair; ko03430: Mismatch repair; ko03440: Homologous recombination	PREDICTED: uncharacterized protein LOC108806448 isoform X1 [Raphanus sativus]	--
gene-LOC108806450	9.4	2.6	14.8	7.49	3.12	10.71	8.33	12.18	11.29	5.71	14.13	5.04	0.64	4.5	1.03	--	PREDICTED: glutathione gamma-glutamylcysteinyltransferase 1-like isoform X1 [Raphanus sativus]	GO:0005829,cytosol; GO:0015446,ATPase-coupled arsenite transmembrane transporter activity; GO:0046870,cadmium ion binding; GO:0005507,copper ion binding; GO:0016756,glutathione gamma-glutamylcysteinyltransferase activity; GO:0015700,arsenite transport; GO:0052544,defense response by callose deposition in cell wall; GO:0042742,defense response to bacterium; GO:0042344,indole glucosinolate cataboli…
gene-LOC108806451	4.31	8.91	3.7	0.77	0.04	2.55	7.03	19.67	1.1	31.14	8.9	16.15	18.61	15.01	28.75	--	PREDICTED: G-box-binding factor 3-like isoform X1 [Raphanus sativus]	GO:0005829,cytosol; GO:0005634,nucleus; GO:0003700,DNA-binding transcription factor activity; GO:0043565,sequence-specific DNA binding; GO:0044212,transcription regulatory region DNA binding; GO:0009737,response to abscisic acid; GO:0006351,transcription, DNA-templated
gene-LOC108806454	2.57	0.48	0.52	1	7.22	1.15	24.91	5.88	15.1	0.61	22.39	3.03	0.77	0.22	0.59	ko00563: Glycosylphosphatidylinositol (GPI)-anchor biosynthesis	PREDICTED: gibberellin-regulated protein 9 [Raphanus sativus]	GO:0005576,extracellular region; GO:0009740,gibberellic acid mediated signaling pathway
gene-LOC108806456	102.18	55.29	32.78	164.76	288.47	64.81	71.91	37.24	86.96	26.22	36.38	20.94	104.37	88.88	62.72	--	PREDICTED: probable xyloglucan endotransglucosylase/hydrolase protein 32 [Raphanus sativus]	GO:0048046,apoplast; GO:0005618,cell wall; GO:0004553,hydrolase activity, hydrolyzing O-glycosyl compounds; GO:0016762,xyloglucan:xyloglucosyl transferase activity; GO:0042546,cell wall biogenesis; GO:0016998,cell wall macromolecule catabolic process; GO:0071555,cell wall organization; GO:0010411,xyloglucan metabolic process
gene-LOC108806457	0.54	0.13	0	1.19	0.55	0.48	0.86	0.85	0.63	0.85	0.67	1.42	2.38	1.48	2.66	ko00564: Glycerophospholipid metabolism	PREDICTED: CDP-diacylglycerol--serine O-phosphatidyltransferase 1-like [Raphanus sativus]	GO:0005789,endoplasmic reticulum membrane; GO:0016021,integral component of membrane; GO:0031965,nuclear membrane; GO:0003882,CDP-diacylglycerol-serine O-phosphatidyltransferase activity; GO:0009556,microsporogenesis; GO:0006646,phosphatidylethanolamine biosynthetic process; GO:0006659,phosphatidylserine biosynthetic process
gene-LOC108806464	10.61	15.27	17.13	11.79	16.77	14.54	4.1	5.55	4.94	8.63	7.89	11.3	2.93	9.12	4.01	ko00906: Carotenoid biosynthesis	PREDICTED: uncharacterized protein LOC108806464 [Raphanus sativus]	--
gene-LOC108806468	0.82	2.23	0.52	0.25	0	4.13	0	0.19	0.36	0.36	1.11	0.85	1.79	2.74	1.92	ko03015: mRNA surveillance pathway	PREDICTED: serine/threonine protein phosphatase 2A regulatory subunit B''beta-like [Raphanus sativus]	GO:0005829,cytosol; GO:0005509,calcium ion binding
gene-LOC108806469	6.95	9.21	12.43	7.2	4.28	6.62	4.4	3.81	3.57	0.26	5.54	1.74	1.16	1.22	1.36	ko04145: Phagosome	tubulin beta chain [Brassica napus]	GO:0005737,cytoplasm; GO:0005874,microtubule; GO:0005525,GTP binding; GO:0003924,GTPase activity; GO:0005200,structural constituent of cytoskeleton; GO:0016049,cell growth; GO:0007017,microtubule-based process; GO:0009723,response to ethylene; GO:0090378,seed trichome elongation
gene-LOC108806472	0.23	0	0.23	0	0	0	0.55	0.73	0.64	1.79	0.03	2.03	0	0	0	ko04144: Endocytosis	PREDICTED: protein PHLOEM PROTEIN 2-LIKE A6-like [Raphanus sativus]	GO:0043531,ADP binding; GO:0005524,ATP binding; GO:0042742,defense response to bacterium; GO:0007275,multicellular organism development; GO:0009416,response to light stimulus; GO:0010114,response to red light; GO:0007165,signal transduction
gene-LOC108806474	18.08	26.07	8.96	8.56	5.39	7.11	55.74	90.6	111.87	11.21	0.86	6.96	6.58	6.69	43.87	--	PREDICTED: probable inactive poly [ADP-ribose]	GO:0005739,mitochondrion; GO:0016363,nuclear matrix; GO:0003950,NAD+ ADP-ribosyltransferase activity; GO:0007275,multicellular organism development; GO:0072593,reactive oxygen species metabolic process; GO:0009651,response to salt stress
gene-LOC108806475	30.52	3.93	20.2	10.1	1.53	50.77	5.62	12.76	20.62	40.45	10.43	26.7	0.48	5.63	0.32	--	PREDICTED: indole glucosinolate O-methyltransferase 4 isoform X1 [Raphanus sativus]	GO:0008171,O-methyltransferase activity; GO:0046983,protein dimerization activity; GO:0008757,S-adenosylmethionine-dependent methyltransferase activity; GO:0019438,aromatic compound biosynthetic process
gene-LOC108806476	9.52	9.25	8.9	8.34	11.37	9.29	6.11	6.01	5.02	9.03	9.56	11.22	12.71	13.74	12.97	--	PREDICTED: protein NLRC3 isoform X1 [Raphanus sativus]	--
gene-LOC108806480	24.41	20.49	25.6	8.27	8.11	18.94	14.2	18.02	21.38	31.67	29.43	23.92	21.92	26.57	22.69	--	PREDICTED: uncharacterized protein LOC108806480 [Raphanus sativus]	GO:0016021,integral component of membrane; GO:0005743,mitochondrial inner membrane; GO:0005758,mitochondrial intermembrane space; GO:0005886,plasma membrane; GO:0020037,heme binding; GO:0046872,metal ion binding; GO:0018063,cytochrome c-heme linkage
gene-LOC108806485	1.88	0.6	1.88	0	0	0.08	0	0	0.22	1.28	0	0.82	0.12	0.04	0.33	--	PREDICTED: sugar transporter ERD6-like 18 isoform X1 [Raphanus sativus]	GO:0016021,integral component of membrane; GO:0005355,glucose transmembrane transporter activity; GO:0005351,carbohydrate:proton symporter activity; GO:0046323,glucose import; GO:0035428,NA
gene-LOC108806487	20.72	17.54	18.82	13	14.59	46.03	1.46	4.9	2.12	2.58	4.32	6.23	6.74	8.8	8.12	ko04145: Phagosome	PREDICTED: uncharacterized protein YNL011C isoform X1 [Raphanus sativus]	--
gene-LOC108806488	10.8	1.06	6	6.8	7.8	2.85	25.23	47.85	25.06	15.33	3.88	6.5	0.23	1.36	0.65	--	PREDICTED: expansin-A5-like [Raphanus sativus]	GO:0005618,cell wall; GO:0005576,extracellular region; GO:0016020,membrane; GO:0009664,plant-type cell wall organization; GO:0080022,primary root development; GO:0009826,unidimensional cell growth
gene-LOC108806494	16.81	1.4	91.89	2.13	0.26	41.35	3.94	6.99	5.97	20.57	8.55	18.32	0.26	1.63	0.12	--	PREDICTED: indole glucosinolate O-methyltransferase 4-like [Raphanus sativus]	GO:0008171,O-methyltransferase activity; GO:0046983,protein dimerization activity; GO:0008757,S-adenosylmethionine-dependent methyltransferase activity; GO:0019438,aromatic compound biosynthetic process
gene-LOC108806495	7.44	7.8	8.16	15.32	9.11	17.06	5.6	7.84	4.05	5.66	6.52	4.29	15.21	13.64	13.47	ko00564: Glycerophospholipid metabolism	PREDICTED: CDP-diacylglycerol--serine O-phosphatidyltransferase 1-like [Raphanus sativus]	GO:0005789,endoplasmic reticulum membrane; GO:0016021,integral component of membrane; GO:0031965,nuclear membrane; GO:0003882,CDP-diacylglycerol-serine O-phosphatidyltransferase activity; GO:0009556,microsporogenesis; GO:0006646,phosphatidylethanolamine biosynthetic process; GO:0006659,phosphatidylserine biosynthetic process
gene-LOC108806496	38.01	7.7	8.65	0	5.43	32.55	2.24	4.79	1.22	8.07	21.79	8.15	2.96	0.85	2.64	--	PREDICTED: uncharacterized protein LOC108806496 isoform X1 [Raphanus sativus]	GO:0016021,integral component of membrane
gene-LOC108806497	8.01	6.54	6.14	7.86	12.19	26.7	9.42	22.33	5.8	26.31	14.37	35.57	37.22	32.99	34.4	--	PREDICTED: nodulation receptor kinase-like isoform X1 [Raphanus sativus]	GO:0016021,integral component of membrane; GO:0005524,ATP binding; GO:0004672,protein kinase activity; GO:0004674,protein serine/threonine kinase activity; GO:0009877,nodulation; GO:0046777,protein autophosphorylation
gene-LOC108806498	6.11	0.05	7.14	3.96	2.22	13.45	0	1.36	0	7.73	0.74	13.87	16.15	22.8	14.38	--	--	--
gene-LOC108806499	20.17	28.2	23.78	1.11	1.34	9.71	8.46	12.24	9.86	11.84	29.7	12.3	9.47	12.38	19	ko04075: Plant hormone signal transduction	PREDICTED: ethylene-responsive transcription factor 2-like [Raphanus sativus]	GO:0005634,nucleus; GO:0003677,DNA binding; GO:0003700,DNA-binding transcription factor activity; GO:0051301,cell division; GO:0009873,ethylene-activated signaling pathway; GO:0009864,induced systemic resistance, jasmonic acid mediated signaling pathway; GO:0010087,phloem or xylem histogenesis; GO:0045893,positive regulation of transcription, DNA-templated; GO:0010200,response to chitin; GO:00063…
gene-LOC108806501	3.51	0.12	6.34	11.36	7.28	32.15	2.48	4.45	7.56	0	21.48	2.29	0.09	0	0.05	--	--	--
gene-LOC108806502	22.11	32.65	30.91	8.83	10.5	18.62	0.6	4.67	60.4	10.65	20.51	20.68	18.74	9.72	10.86	--	PREDICTED: uncharacterized protein LOC108806502 [Raphanus sativus]	--
gene-LOC108806506	13.76	9.49	9.18	4.07	2.19	11.63	3.01	3.91	5.57	4.04	9.43	4.19	4.88	5.06	4.54	ko00561: Glycerolipid metabolism	PREDICTED: diacylglycerol O-acyltransferase 1-like [Raphanus sativus]	GO:0009941,chloroplast envelope; GO:0031969,chloroplast membrane; GO:0005789,endoplasmic reticulum membrane; GO:0016021,integral component of membrane; GO:0005811,lipid droplet; GO:0016020,membrane; GO:0004144,diacylglycerol O-acyltransferase activity; GO:0007568,aging; GO:0005975,carbohydrate metabolic process; GO:0009793,embryo development ending in seed dormancy; GO:0006071,glycerol metabolic …
gene-LOC108806507	58.54	49.43	63.46	87.84	59.32	149.75	86.21	97.43	66.33	54.22	105.91	61.63	36.89	46.32	27.47	ko04141: Protein processing in endoplasmic reticulum	PREDICTED: 18.5 kDa class IV heat shock protein [Raphanus sativus]	GO:0005737,cytoplasm; GO:0009408,response to heat; GO:0009644,response to high light intensity; GO:0042542,response to hydrogen peroxide; GO:0006979,response to oxidative stress
gene-LOC108806508	4.5	7.93	1.25	0	0	0	0	0	0	12.84	0.05	19.57	11.01	10.68	8.79	--	--	--
gene-LOC108806509	1.32	9.38	24.8	31.87	48.57	8.6	60.88	27.66	19.61	4.69	12.07	8.42	9.42	4.43	8.19	ko03050: Proteasome	PREDICTED: proteasome subunit beta type-7-A-like [Raphanus sativus]	GO:0005737,cytoplasm; GO:0005634,nucleus; GO:0000502,proteasome complex; GO:0019774,proteasome core complex, beta-subunit complex; GO:0004298,threonine-type endopeptidase activity; GO:0051603,proteolysis involved in cellular protein catabolic process
gene-LOC108806511	3.65	2.74	2.65	6.97	5.33	4.15	34.36	71.9	89.98	38.22	3.13	26.2	7.02	10.18	34.71	--	PREDICTED: probable protein phosphatase 2C 49 [Raphanus sativus]	GO:0046872,metal ion binding; GO:0004722,protein serine/threonine phosphatase activity
gene-LOC108806512	33.75	3.73	38.79	3.96	2.09	52.15	3.35	14.31	10.35	84.12	35.49	82.96	0.06	0.69	0	--	PREDICTED: indole glucosinolate O-methyltransferase 4-like [Raphanus sativus]	GO:0008171,O-methyltransferase activity; GO:0046983,protein dimerization activity; GO:0008757,S-adenosylmethionine-dependent methyltransferase activity; GO:0019438,aromatic compound biosynthetic process
gene-LOC108806515	0.19	0.03	0.21	0	0	0.59	2.25	3.94	0.17	0	0.26	0.68	0.22	0.31	0.26	--	PREDICTED: transcription factor TCP10 [Raphanus sativus]	GO:0005634,nucleus; GO:0003677,DNA binding; GO:0003700,DNA-binding transcription factor activity; GO:0030154,cell differentiation; GO:0048366,leaf development; GO:0009965,leaf morphogenesis; GO:0045962,positive regulation of development, heterochronic; GO:0006355,regulation of transcription, DNA-templated; GO:0006351,transcription, DNA-templated
gene-LOC108806517	0.29	0.23	9.14	0.81	1.83	12.85	1.68	3.38	2.66	0.04	0.29	0.8	0	0	0	--	--	--
gene-LOC108806519	8.99	4.49	6.06	18.98	9.15	8.76	11.78	11	19.74	0.33	14.52	2.73	4.62	7.87	7.66	--	PREDICTED: protein YLS9-like [Raphanus sativus]	GO:0016021,integral component of membrane
gene-LOC108806520	5.33	4.35	6.45	7.26	18.81	6	9.61	11.23	9.57	6.34	5.34	6.2	3.39	5.61	3.03	ko04141: Protein processing in endoplasmic reticulum	PREDICTED: nucleotide exchange factor SIL1 [Raphanus sativus]	GO:0005783,endoplasmic reticulum
gene-LOC108806522	4.77	18.9	3.48	0	0	0	0	0	0	3.64	0	4.67	22.11	16.05	19.12	--	--	--
gene-LOC108806524	5.64	8.05	9.5	12.94	8.43	4.11	3.27	2.41	1.74	5.59	2.3	4.67	3.07	2.55	2.49	--	PREDICTED: uncharacterized protein LOC108806524 [Raphanus sativus]	--
gene-LOC108806525	3.36	2.82	2.64	0	0	0.89	0	0.51	0	0.1	0.2	0.2	0	0.12	0.23	--	PREDICTED: uncharacterized protein LOC108806525 [Raphanus sativus]	GO:0016021,integral component of membrane
gene-LOC108806526	72.81	21.17	36.8	16.57	17.93	63.5	5	7.68	2.81	10.29	22.81	12.48	2.35	1.84	2.68	--	PREDICTED: nudix hydrolase 17, mitochondrial-like [Raphanus sativus]	GO:0005737,cytoplasm; GO:0005739,mitochondrion; GO:0005634,nucleus; GO:0016818,hydrolase activity, acting on acid anhydrides, in phosphorus-containing anhydrides; GO:0046872,metal ion binding
gene-LOC108806528	23.92	17.37	16.59	58.61	48.92	78.49	132.81	162.84	176.32	107.18	30.03	141.28	176.54	244.94	194.05	ko00480: Glutathione metabolism	PREDICTED: cyclin-U2-1 [Raphanus sativus]	GO:0019901,protein kinase binding; GO:0007049,cell cycle; GO:0051301,cell division; GO:0000079,regulation of cyclin-dependent protein serine/threonine kinase activity
gene-LOC108806530	16.78	87.79	16.25	8.3	9.05	5.47	1.11	6.64	10.69	21.61	2.69	34.97	2.32	2.04	1.46	--	PREDICTED: protein DA1-related 2 isoform X1 [Raphanus sativus]	GO:0046872,metal ion binding; GO:0043130,ubiquitin binding; GO:0010088,phloem development; GO:0048364,root development
gene-LOC108806531	4.15	6.63	3.31	1.26	0	0	0	0.03	0	0.1	0.02	0.13	0	0.19	0.05	--	PREDICTED: laccase-2 [Raphanus sativus]	GO:0048046,apoplast; GO:0005507,copper ion binding; GO:0052716,hydroquinone:oxygen oxidoreductase activity; GO:0016722,oxidoreductase activity, oxidizing metal ions; GO:0046274,lignin catabolic process; GO:0009414,response to water deprivation
gene-LOC108806532	26.6	42.84	20.94	93.73	108.17	26.17	25.11	28.59	34.28	18.59	10.8	21.28	14.9	10.23	18.35	ko00500: Starch and sucrose metabolism	PREDICTED: glucan endo-1,3-beta-glucosidase 11 [Raphanus sativus]	GO:0031225,anchored component of membrane; GO:0046658,anchored component of plasma membrane; GO:0005576,extracellular region; GO:0009505,plant-type cell wall; GO:0005886,plasma membrane; GO:0042973,glucan endo-1,3-beta-D-glucosidase activity; GO:0030247,polysaccharide binding; GO:0005975,carbohydrate metabolic process; GO:0007154,cell communication; GO:0071555,cell wall organization; GO:0006952,d…
gene-LOC108806534	3.71	3.34	2.36	1.36	1.57	3.05	2.43	2.99	2.55	4.02	5.85	5.6	8.37	5.51	7.5	--	PREDICTED: 5' exonuclease Apollo [Raphanus sativus]	GO:0005737,cytoplasm; GO:0005634,nucleus; GO:0005524,ATP binding; GO:0003677,DNA binding; GO:0003910,DNA ligase (ATP) activity; GO:0046872,metal ion binding; GO:0071897,DNA biosynthetic process; GO:0015074,DNA integration; GO:0051103,DNA ligation involved in DNA repair; GO:0006310,DNA recombination; GO:0006281,DNA repair; GO:0006303,double-strand break repair via nonhomologous end joining; GO:000…
gene-LOC108806535	2.22	1.98	1.7	6.39	3.25	7.36	5.18	2.4	1.17	2.86	5.01	4.31	6.38	5.64	4.15	--	--	--
gene-LOC108806537	180.27	176.08	82.23	228.26	248.04	87.38	195.51	230.27	499.45	78.47	87.89	73.88	68.68	131.63	152.12	--	PREDICTED: pectin acetylesterase 11 [Raphanus sativus]	GO:0005618,cell wall; GO:0005829,cytosol; GO:0005576,extracellular region; GO:0009505,plant-type cell wall; GO:0005886,plasma membrane; GO:0009506,plasmodesma; GO:0052793,pectin acetylesterase activity; GO:0071555,cell wall organization
gene-LOC108806541	0.93	0.15	0.31	0	0	0.35	0.16	0.6	1.29	1.6	1.06	0.76	3.65	3.42	1.54	ko02010: ABC transporters	PREDICTED: LOW QUALITY PROTEIN: ABC transporter C family member 3 [Raphanus sativus]	GO:0048046,apoplast; GO:0016021,integral component of membrane; GO:0000325,plant-type vacuole; GO:0009506,plasmodesma; GO:0005774,vacuolar membrane; GO:0005773,vacuole; GO:0005524,ATP binding; GO:0042626,ATPase activity, coupled to transmembrane movement of substances; GO:0010290,chlorophyll catabolite transmembrane transporter activity; GO:0015431,glutathione S-conjugate-exporting ATPase activit…
gene-LOC108806545	13.02	13.91	17.38	29.54	53.95	63.17	65.24	62.44	18.41	9.81	35.5	16.69	23.8	21.85	22.96	--	PREDICTED: tetraspanin-2 [Raphanus sativus]	GO:0016021,integral component of membrane
gene-LOC108806546	9.27	17.22	14.05	7.99	2.05	10.5	4.07	4.94	5.47	5.41	8.82	9.85	9.14	7.13	7.84	--	PREDICTED: NEDD8-activating enzyme E1 regulatory subunit AXL [Raphanus sativus]	GO:0005634,nucleus; GO:0005777,peroxisome; GO:0019781,NEDD8 activating enzyme activity; GO:0000166,nucleotide binding; GO:0010252,auxin homeostasis; GO:0009791,post-embryonic development; GO:0045116,protein neddylation
gene-LOC108806548	20.65	6.16	15.82	2.05	3.32	12.49	1.15	4	2.11	2.51	10.49	5.16	3.72	2.14	2.55	--	PREDICTED: probable beta-1,3-galactosyltransferase 3 isoform X1 [Raphanus sativus]	GO:0000139,Golgi membrane; GO:0016021,integral component of membrane; GO:0008378,galactosyltransferase activity; GO:0006486,protein glycosylation
gene-LOC108806550	6.81	4.73	7.6	8.81	4.84	11.08	15.18	12.93	9.56	6.46	11.29	7.28	8.26	5.18	6	--	PREDICTED: protein DEHYDRATION-INDUCED 19 homolog 6 [Raphanus sativus]	GO:0005634,nucleus
gene-LOC108806553	15.5	23.91	26.49	18.06	17.45	13.68	4.38	8.52	5.3	5.71	8.66	9.54	3.31	1.73	3.8	ko03050: Proteasome	PREDICTED: LOB domain-containing protein 11-like [Raphanus sativus]	--
gene-LOC108806555	7.08	1.1	12.84	4.86	9.2	5.9	3.11	7.3	2.63	2.86	8.16	3.91	1.17	1.03	1.29	--	PREDICTED: protein ALUMINUM SENSITIVE 3-like [Raphanus sativus]	GO:0005887,integral component of plasma membrane; GO:0005886,plasma membrane; GO:0012506,vesicle membrane; GO:0015075,ion transmembrane transporter activity; GO:0005460,UDP-glucose transmembrane transporter activity; GO:0010044,response to aluminum ion
gene-LOC108806556	9.61	4.82	3.13	5.48	0	13.06	14.52	14.07	13.47	6.21	8.61	10.61	11.97	8.68	10.52	ko00562: Inositol phosphate metabolism; ko04070: Phosphatidylinositol signaling system	PREDICTED: protein CURVATURE THYLAKOID 1B, chloroplastic [Raphanus sativus]	GO:0009507,chloroplast; GO:0009941,chloroplast envelope; GO:0030093,chloroplast photosystem I; GO:0009534,chloroplast thylakoid; GO:0009535,chloroplast thylakoid membrane; GO:0016021,integral component of membrane; GO:0009295,nucleoid; GO:0009508,plastid chromosome; GO:0009579,thylakoid; GO:0003677,DNA binding; GO:0019904,protein domain specific binding; GO:0009773,photosynthetic electron transpo…
gene-LOC108806558	22.42	11.53	9.87	32.61	15.03	69.82	133.48	62.24	71.21	31.7	21.95	51.05	31.95	32.11	34.55	ko00195: Photosynthesis	PREDICTED: ferredoxin, leaf L-A-like [Raphanus sativus]	GO:0009507,chloroplast; GO:0051537,2 iron, 2 sulfur cluster binding; GO:0009055,electron transfer activity; GO:0046872,metal ion binding; GO:0009643,photosynthetic acclimation; GO:0009767,photosynthetic electron transport chain
gene-LOC108806561	0.12	0	0.33	0.19	0.25	0.68	0.73	1.63	0.92	0.04	3.06	0.72	1.57	0.82	0.42	ko04626: Plant-pathogen interaction	PREDICTED: probable LRR receptor-like serine/threonine-protein kinase At3g47570 [Raphanus sativus]	GO:0016021,integral component of membrane; GO:0005886,plasma membrane; GO:0005524,ATP binding; GO:0004674,protein serine/threonine kinase activity
gene-LOC108806563	7.03	2.6	10.46	8.11	1.56	16.32	31.16	45.71	48.43	28.9	12.91	21.4	2.7	2.71	5.06	--	PREDICTED: MLO-like protein 6 [Raphanus sativus]	GO:0016021,integral component of membrane; GO:0005886,plasma membrane; GO:0005516,calmodulin binding; GO:0009817,defense response to fungus, incompatible interaction
gene-LOC108806566	25.2	26.52	20.6	10.79	8.72	12.22	14.99	23.83	14.75	23.4	34.47	34.98	48.56	36.08	43.26	ko03030: DNA replication; ko03420: Nucleotide excision repair; ko03430: Mismatch repair; ko03440: Homologous recombination	PREDICTED: uncharacterized protein LOC108806566 isoform X1 [Raphanus sativus]	GO:0071013,catalytic step 2 spliceosome; GO:0005732,small nucleolar ribonucleoprotein complex; GO:0005685,U1 snRNP; GO:0003723,RNA binding; GO:0000398,mRNA splicing, via spliceosome; GO:0000387,spliceosomal snRNP assembly
gene-LOC108806567	18.3	6.49	9.97	11.98	9.41	13.44	60.54	58.21	60.64	36.27	48.16	51.28	55.37	44.02	52.58	--	PREDICTED: B-box zinc finger protein 24-like isoform X1 [Raphanus sativus]	GO:0005634,nucleus; GO:0003677,DNA binding; GO:0003700,DNA-binding transcription factor activity; GO:0003712,transcription coregulator activity; GO:0008270,zinc ion binding; GO:0048573,photoperiodism, flowering; GO:0006355,regulation of transcription, DNA-templated; GO:0080167,response to karrikin; GO:0009416,response to light stimulus; GO:0006351,transcription, DNA-templated; GO:0010228,vegetati…
gene-LOC108806568	19.13	13.8	17.04	19.81	37.48	28.87	10.9	8.87	7.6	11.3	18.26	11.14	15.92	18.44	16.09	ko00940: Phenylpropanoid biosynthesis	PREDICTED: peroxidase 17-like [Raphanus sativus]	GO:0005829,cytosol; GO:0005576,extracellular region; GO:0009505,plant-type cell wall; GO:0005773,vacuole; GO:0020037,heme binding; GO:0046872,metal ion binding; GO:0004601,peroxidase activity; GO:0042744,hydrogen peroxide catabolic process; GO:0009809,lignin biosynthetic process; GO:0006979,response to oxidative stress; GO:0010228,vegetative to reproductive phase transition of meristem
gene-LOC108806569	2.29	0.61	0.55	1.66	0	2.68	12.2	15.58	16.67	3.29	4.35	6.54	6.91	6.51	5.8	ko03010: Ribosome	PREDICTED: ribulose bisphosphate carboxylase/oxygenase activase, chloroplastic-like isoform X1 [Raphanus sativus]	GO:0048046,apoplast; GO:0005618,cell wall; GO:0009507,chloroplast; GO:0009941,chloroplast envelope; GO:0009570,chloroplast stroma; GO:0009535,chloroplast thylakoid membrane; GO:0016020,membrane; GO:0005634,nucleus; GO:0010287,plastoglobule; GO:0010319,stromule; GO:0009579,thylakoid; GO:0043531,ADP binding; GO:0005524,ATP binding; GO:0030234,enzyme regulator activity; GO:0046863,ribulose-1,5-bisph…
gene-LOC108806570	58	85.8	48.45	34.14	28.74	17.93	30.04	8.84	14.24	7.72	14.77	17.45	18.07	21.85	19.57	ko03410: Base excision repair	PREDICTED: high mobility group B protein 7-like [Raphanus sativus]	GO:0005634,nucleus; GO:0003677,DNA binding; GO:0003700,DNA-binding transcription factor activity; GO:0000741,karyogamy; GO:0010197,polar nucleus fusion
gene-LOC108806571	3.84	3.33	4.75	2.46	1.89	2.69	1.88	1.43	1.44	3.67	2.13	3.28	2.35	3.12	2.82	--	PREDICTED: putative zinc transporter At3g08650 [Raphanus sativus]	GO:0016021,integral component of membrane; GO:0016020,membrane; GO:0005385,zinc ion transmembrane transporter activity; GO:0071577,zinc ion transmembrane transport
gene-LOC108806572	5.51	3.84	4.01	1.32	1.01	8.13	0.02	0.33	0.28	1.25	1.6	0.64	1.84	1	0.79	--	PREDICTED: zinc finger CCCH domain-containing protein 38 [Raphanus sativus]	GO:0003677,DNA binding; GO:0046872,metal ion binding
gene-LOC108806576	18.68	10.04	29.34	2.52	3.84	1.91	2.6	3.09	6.18	0.67	1.03	0.69	0.25	0.12	0.26	--	PREDICTED: pirin-like protein 2 [Raphanus sativus]	GO:0005829,cytosol; GO:0005634,nucleus; GO:0005886,plasma membrane; GO:0046872,metal ion binding; GO:0030414,peptidase inhibitor activity; GO:0042742,defense response to bacterium
gene-LOC108806579	5.02	1.78	4.16	6.76	3.61	13.61	4.13	6.22	2.43	2.71	8.71	3.96	16.42	7.4	11.03	--	--	--
gene-LOC108806581	2.41	4.08	1.95	4.05	1.56	8.3	1.37	1.85	2.23	6.11	4.74	10.56	6.49	8.91	6.81	ko04016: MAPK signaling pathway - plant; ko04626: Plant-pathogen interaction	PREDICTED: probable WRKY transcription factor 21 [Raphanus sativus]	GO:0005634,nucleus; GO:0005516,calmodulin binding; GO:0003700,DNA-binding transcription factor activity; GO:0043565,sequence-specific DNA binding; GO:0019760,glucosinolate metabolic process; GO:0006351,transcription, DNA-templated
gene-LOC108806582	1.05	0.23	2.21	0	0	0.94	1.44	2.17	0	0.04	0.02	0.06	0	0	0	--	PREDICTED: putative ion channel POLLUX-like 2 [Raphanus sativus]	GO:0009507,chloroplast; GO:0009941,chloroplast envelope; GO:0016021,integral component of membrane; GO:0008324,cation transmembrane transporter activity; GO:0006813,potassium ion transport
gene-LOC108806584	8.36	6.02	4.52	2.74	3.98	10.51	2.74	3.74	5.7	12.05	9.64	12.82	22.51	14.52	20.27	--	PREDICTED: titin homolog [Raphanus sativus]	GO:0031011,Ino80 complex; GO:0006338,chromatin remodeling
gene-LOC108806586	1.65	2.08	1.3	2.17	1.18	1.47	1.61	0.47	0.73	0.02	0.25	0.66	0.18	0.1	0.23	--	PREDICTED: kinesin-4-like [Raphanus sativus]	GO:0005871,kinesin complex; GO:0005874,microtubule; GO:0005524,ATP binding; GO:0016887,ATPase activity; GO:0008017,microtubule binding; GO:0003777,microtubule motor activity; GO:0007018,microtubule-based movement
gene-LOC108806587	25.95	21.27	20.39	24.46	23.03	23.46	10.98	12.24	9.93	23.12	28.21	27.53	31.51	28.52	22.83	ko03013: RNA transport; ko03015: mRNA surveillance pathway; ko03018: RNA degradation	PREDICTED: polyadenylate-binding protein-interacting protein 10-like isoform X1 [Raphanus sativus]	GO:0005634,nucleus; GO:0003729,mRNA binding
gene-LOC108806588	10.5	3.71	1.18	0.05	0	4.37	1.54	0.6	0.52	0.08	0.58	0.16	0	0	0	--	PREDICTED: GDSL esterase/lipase At5g45950 [Raphanus sativus]	GO:0005576,extracellular region; GO:0016788,hydrolase activity, acting on ester bonds; GO:0016042,lipid catabolic process
gene-LOC108806590	17.9	18.91	26.54	76.18	459.29	20.26	45.95	36.48	23.73	34.22	40.77	26.9	28.48	26.88	66.94	ko03010: Ribosome	PREDICTED: 60S ribosomal protein L22-2-like [Brassica rapa]	GO:0005829,cytosol; GO:0022625,cytosolic large ribosomal subunit; GO:0022626,cytosolic ribosome; GO:0005730,nucleolus; GO:0005886,plasma membrane; GO:0009506,plasmodesma; GO:0042788,polysomal ribosome; GO:0003729,mRNA binding; GO:0003723,RNA binding; GO:0003735,structural constituent of ribosome; GO:0002181,cytoplasmic translation
gene-LOC108806598	9.1	5.85	16.31	27.48	39.56	11.71	13.34	14.61	41.95	23.95	5.7	23.81	7.49	8.06	8.67	--	PREDICTED: carbohydrate-binding X8 domain-containing protein [Raphanus sativus]	GO:0031225,anchored component of membrane; GO:0046658,anchored component of plasma membrane; GO:0004553,hydrolase activity, hydrolyzing O-glycosyl compounds; GO:0030247,polysaccharide binding
gene-LOC108806603	47.48	68.88	77.89	58.68	35.42	338.53	118.94	124.03	65.07	83.76	77.35	87.9	45.91	52.51	43.59	--	PREDICTED: nodulin-related protein 1-like [Raphanus sativus]	GO:0009738,abscisic acid-activated signaling pathway; GO:0006952,defense response; GO:1900426,positive regulation of defense response to bacterium; GO:0009617,response to bacterium; GO:0009409,response to cold; GO:0009408,response to heat; GO:0009651,response to salt stress
gene-LOC108806605	11.3	4.82	1.59	1.95	1.02	7.21	1.35	2.48	7.1	2.02	0.42	2.09	0.09	0.5	0.38	--	PREDICTED: homeobox-leucine zipper protein HDG1-like isoform X1 [Raphanus sativus]	GO:0005634,nucleus; GO:0003700,DNA-binding transcription factor activity; GO:0008289,lipid binding; GO:0043565,sequence-specific DNA binding; GO:0048497,maintenance of floral organ identity; GO:0006351,transcription, DNA-templated
gene-LOC108806609	5.5	0.05	3.11	0	0	0.43	8.96	7.07	1.2	15.49	1.48	8.95	1.57	3.95	1.78	ko00950: Isoquinoline alkaloid biosynthesis	PREDICTED: probable carboxylesterase 120 [Raphanus sativus]	GO:0016787,hydrolase activity; GO:0009056,catabolic process
gene-LOC108806611	6.24	4.44	7.28	8.12	8.39	16.36	9.35	19.66	3.06	2.85	4.25	5.4	3.52	3.48	3.09	--	PREDICTED: uncharacterized protein LOC108806611 [Raphanus sativus]	GO:0005886,plasma membrane
gene-LOC108806612	171.5	26.89	261.77	2.7	17.54	40.65	19.32	52.84	106.09	17.82	59.45	8.88	0.91	0.53	0	ko00500: Starch and sucrose metabolism	PREDICTED: probable glucan endo-1,3-beta-glucosidase BG3 [Raphanus sativus]	GO:0046658,anchored component of plasma membrane; GO:0048046,apoplast; GO:0005618,cell wall; GO:0005783,endoplasmic reticulum; GO:0005773,vacuole; GO:0008810,cellulase activity; GO:0042973,glucan endo-1,3-beta-D-glucosidase activity; GO:0030247,polysaccharide binding; GO:0005975,carbohydrate metabolic process; GO:0009617,response to bacterium
gene-LOC108806614	7.93	9.3	5.56	2.82	5.43	7.26	9.63	9.44	7.46	11.79	6.17	14.15	12.64	17.57	16.05	--	PREDICTED: uncharacterized protein LOC108806614 [Raphanus sativus]	--
gene-LOC108806615	22.65	14.31	22.54	25.97	23.42	39.05	39.9	27.63	24.96	0	22.62	4.57	15.15	11.07	10.96	ko00010: Glycolysis / Gluconeogenesis	PREDICTED: putative glucose-6-phosphate 1-epimerase isoform X1 [Raphanus sativus]	GO:0030246,carbohydrate binding; GO:0047938,glucose-6-phosphate 1-epimerase activity; GO:0005975,carbohydrate metabolic process
gene-LOC108806618	2.36	0.65	1.99	0.5	0.51	1.11	1.6	6.49	6.46	1.41	4.32	1.16	0.48	0.35	0.79	ko03040: Spliceosome	PREDICTED: probable WRKY transcription factor 23 [Raphanus sativus]	GO:0005634,nucleus; GO:0003700,DNA-binding transcription factor activity; GO:0043565,sequence-specific DNA binding; GO:0009733,response to auxin; GO:0009624,response to nematode; GO:0006351,transcription, DNA-templated
gene-LOC108806621	5.58	1.67	1.03	2.38	3.09	2.6	0.19	0.19	0	0.87	0.26	0.61	0	0	0	--	PREDICTED: transcription factor LAF1 [Raphanus sativus]	GO:0016607,nuclear speck; GO:0005634,nucleus; GO:0003700,DNA-binding transcription factor activity; GO:0000981,DNA-binding transcription factor activity, RNA polymerase II-specific; GO:0043565,sequence-specific DNA binding; GO:0001135,RNA polymerase II transcription regulator recruiting activity; GO:0044212,transcription regulatory region DNA binding; GO:0030154,cell differentiation; GO:0010018,f…
gene-LOC108806627	10.15	10.11	9.92	13.23	11.08	19.54	53.8	31.57	30.81	27.98	33.5	38.8	49.49	45.8	40.23	--	PREDICTED: cyclin-C1-2 [Raphanus sativus]	GO:0000307,cyclin-dependent protein kinase holoenzyme complex; GO:0016592,mediator complex; GO:0005634,nucleus; GO:0016538,cyclin-dependent protein serine/threonine kinase regulator activity; GO:0007049,cell cycle; GO:0051301,cell division; GO:0045737,positive regulation of cyclin-dependent protein serine/threonine kinase activity; GO:1901409,positive regulation of phosphorylation of RNA polymera…
gene-LOC108806628	9.41	23.43	6.57	21.35	6.92	12.8	0.66	3.63	15.73	0.9	2.96	1.49	1.63	2.23	2.34	ko04141: Protein processing in endoplasmic reticulum	PREDICTED: 17.6 kDa class I heat shock protein 2-like [Raphanus sativus]	GO:0005737,cytoplasm; GO:0009408,response to heat; GO:0009644,response to high light intensity; GO:0042542,response to hydrogen peroxide; GO:0006979,response to oxidative stress
gene-LOC108806631	7.66	7.31	3.43	0.11	0.05	0.71	0.32	0.49	0.05	6.73	0.84	7.77	8.14	13.57	7.32	--	PREDICTED: zinc finger protein ZOP1-like isoform X1 [Raphanus sativus]	GO:0015030,Cajal body; GO:0005681,spliceosomal complex; GO:0003690,double-stranded DNA binding; GO:0003725,double-stranded RNA binding; GO:0008270,zinc ion binding; GO:0006397,mRNA processing; GO:0008380,RNA splicing; GO:0080188,RNA-directed DNA methylation; GO:0009845,seed germination
gene-LOC108806633	8.83	7.83	10.79	5.53	4.67	3.74	8.65	14.19	22.82	7.93	3.19	6.81	4.6	4.23	10.54	ko03050: Proteasome	PREDICTED: uncharacterized protein LOC108806633 [Raphanus sativus]	--
gene-LOC108806634	12.55	9.08	6.95	2.18	5.89	5.16	10.47	11.03	12.24	10.94	9.73	14.33	14	12.54	9.53	--	PREDICTED: uncharacterized protein LOC108806634 [Raphanus sativus]	GO:0016021,integral component of membrane; GO:0048193,Golgi vesicle transport
gene-LOC108806641	2.43	0.8	1.05	3.18	2.25	10.79	2.67	3.57	7.43	4.46	3.87	4.41	2.05	6.52	4.47	ko00030: Pentose phosphate pathway; ko00710: Carbon fixation in photosynthetic organisms; ko01200: Carbon metabolism; ko01230: Biosynthesis of amino acids	PREDICTED: probable ribose-5-phosphate isomerase 2 [Raphanus sativus]	GO:0005737,cytoplasm; GO:0004751,ribose-5-phosphate isomerase activity; GO:0008219,cell death; GO:0009052,pentose-phosphate shunt, non-oxidative branch; GO:0010228,vegetative to reproductive phase transition of meristem
gene-LOC108806642	4.22	1.59	4.51	2.46	0.96	0.52	2.41	1.47	1.87	0.25	0.06	0.81	0.69	0.66	0.8	ko03440: Homologous recombination	PREDICTED: acyltransferase-like protein At3g26840, chloroplastic [Raphanus sativus]	GO:0009507,chloroplast; GO:0010287,plastoglobule; GO:0004144,diacylglycerol O-acyltransferase activity; GO:0033306,phytol metabolic process; GO:0019432,triglyceride biosynthetic process
gene-LOC108806647	10.43	15.48	14.12	11.65	22.35	12.69	10.47	8.16	7.14	7.2	3.82	5.76	5.7	5.47	6.31	--	PREDICTED: uncharacterized protein At5g01610-like isoform X1 [Raphanus sativus]	--
gene-LOC108806649	37.77	12.81	16.37	34.85	9.34	20.66	210.2	183.03	148.4	125.55	46.19	99.72	13.06	48.56	79.75	ko00440: Phosphonate and phosphinate metabolism; ko00564: Glycerophospholipid metabolism; ko00565: Ether lipid metabolism	PREDICTED: uncharacterized protein LOC108806649 [Raphanus sativus]	--
gene-LOC108806651	9.67	9.25	10.42	23.88	24.54	25.91	21.94	18.68	15.87	4.09	28	9.78	16.72	19.14	13.45	--
gene-LOC108806654	15.51	46.72	19.35	4.27	5.24	21.96	6.58	9.64	11.28	12.93	64.21	10.48	21.2	13.35	12.94	--	PREDICTED: ethylene-responsive transcription factor ERF010-like [Raphanus sativus]	GO:0005634,nucleus; GO:0003677,DNA binding; GO:0003700,DNA-binding transcription factor activity; GO:0009873,ethylene-activated signaling pathway; GO:0006351,transcription, DNA-templated
gene-LOC108806657	18.49	16.61	11.93	24.08	9.74	23.38	18.77	23.23	16.49	15.51	16.81	27.95	29.92	34.61	37.18	--	PREDICTED: uncharacterized protein LOC108806657 [Raphanus sativus]	--
gene-LOC108806659	17.89	31.98	15.2	9.82	10.97	5.74	19.78	35.01	78.29	14.81	1.52	8.66	4.59	4.86	28.75	--	PREDICTED: uncharacterized protein LOC108806659 [Raphanus sativus]	GO:0016021,integral component of membrane
gene-LOC108806660	320.03	357.38	291.9	382.61	487.6	228.57	344.82	252.67	222.99	529.15	419.97	595.02	649.06	707.78	811.71	ko03010: Ribosome	PREDICTED: 60S ribosomal protein L28-1 [Raphanus sativus]	GO:0005618,cell wall; GO:0009507,chloroplast; GO:0022625,cytosolic large ribosomal subunit; GO:0022626,cytosolic ribosome; GO:0005886,plasma membrane; GO:0009506,plasmodesma; GO:0003735,structural constituent of ribosome; GO:0009735,response to cytokinin; GO:0006412,translation
gene-LOC108806662	12.28	0	29.4	2.02	0	7.98	6.71	2.09	0.23	0.26	30.73	0.27	0	0.14	0	--
gene-LOC108806665	8.82	10.56	7.22	4.58	3.77	7.23	3.81	6.5	5.75	12.07	9.06	9.1	12.04	11.65	10.19	--	PREDICTED: mediator of RNA polymerase II transcription subunit 23-like [Raphanus sativus]	GO:0016592,mediator complex; GO:0006355,regulation of transcription, DNA-templated; GO:0006351,transcription, DNA-templated
gene-LOC108806666	93.42	75.44	71.64	73.14	56	105.49	85.04	78.83	61.21	206.56	119.94	148.69	192.86	167.03	111.65	--	PREDICTED: putative 4-hydroxy-4-methyl-2-oxoglutarate aldolase 2 [Raphanus sativus]	GO:0047443,4-hydroxy-4-methyl-2-oxoglutarate aldolase activity; GO:0046872,metal ion binding; GO:0008948,oxaloacetate decarboxylase activity; GO:0008428,ribonuclease inhibitor activity; GO:0051252,regulation of RNA metabolic process
gene-LOC108806667	1.81	2.96	1.95	0.67	0.59	0.48	0.46	1.32	0.94	1.5	1.29	1	1.31	2.23	1.71	--	PREDICTED: lon protease homolog 4, chloroplastic/mitochondrial-like [Raphanus sativus]	GO:0009507,chloroplast; GO:0009535,chloroplast thylakoid membrane; GO:0005759,mitochondrial matrix; GO:0005739,mitochondrion; GO:0005524,ATP binding; GO:0004176,ATP-dependent peptidase activity; GO:0003677,DNA binding; GO:0004252,serine-type endopeptidase activity; GO:0007005,mitochondrion organization; GO:0006515,protein quality control for misfolded or incompletely synthesized proteins
gene-LOC108806671	72.95	92.15	100.84	100.21	111.17	51.31	54.68	43.99	50.91	29.55	74.35	23.83	24.68	28.15	19.36	ko00970: Aminoacyl-tRNA biosynthesis	PREDICTED: dirigent protein 20 [Raphanus sativus]	GO:0048046,apoplast; GO:0016853,isomerase activity
gene-LOC108806673	10.73	3.05	10.45	1.04	0.64	10.79	2.4	3.37	1.18	0.29	1.27	2.48	3.16	0.51	2.25	ko04626: Plant-pathogen interaction	PREDICTED: transcription factor HBI1 [Raphanus sativus]	GO:0005634,nucleus; GO:0003677,DNA binding; GO:0046983,protein dimerization activity; GO:0009742,brassinosteroid mediated signaling pathway; GO:0009740,gibberellic acid mediated signaling pathway; GO:0040008,regulation of growth; GO:0006355,regulation of transcription, DNA-templated; GO:0006351,transcription, DNA-templated
gene-LOC108806674	2.26	0.26	3.02	0	0	8.07	5.88	12.55	5.85	0.14	7.24	1.38	5.96	1.62	6.03	--	PREDICTED: serine carboxypeptidase-like 15 [Raphanus sativus]	GO:0005576,extracellular region; GO:0004180,carboxypeptidase activity; GO:0016747,transferase activity, transferring acyl groups other than amino-acyl groups; GO:0019748,secondary metabolic process
gene-LOC108806675	1.37	0.26	3.77	5.46	2.29	11.07	8.04	9.21	3.01	0.03	10.33	1.78	2.54	1.4	3.74	--
gene-LOC108806677	5.76	1.67	2.62	0	0	0.65	1.96	2.7	2.86	0.31	3.43	1.61	0.57	1.39	1.16	ko04075: Plant hormone signal transduction	PREDICTED: transcription activator GLK1-like isoform X1 [Raphanus sativus]	GO:0005634,nucleus; GO:0003677,DNA binding; GO:1900056,negative regulation of leaf senescence; GO:0006355,regulation of transcription, DNA-templated; GO:0006351,transcription, DNA-templated
gene-LOC108806678	3.79	5.32	5.61	3.51	1.88	1.35	8.3	21.12	14.65	4.31	0.66	3.95	1.76	3.59	5.79	--	PREDICTED: calcium uniporter protein 5, mitochondrial-like [Raphanus sativus]	GO:0016021,integral component of membrane; GO:0005743,mitochondrial inner membrane; GO:0005262,calcium channel activity; GO:0015292,uniporter activity
gene-LOC108806679	842.09	85.96	40.2	5.48	44.04	48.35	1.51	0.19	4.01	0	0	0	0	0	0.08	--	PREDICTED: non-specific lipid-transfer protein D [Raphanus sativus]	GO:0008289,lipid binding; GO:0006869,lipid transport
gene-LOC108806680	2.64	3.29	3.44	0.63	2.28	3.19	1.26	1.5	1.48	2.12	3.6	3.28	3.18	3.8	3.61	--	PREDICTED: E3 ubiquitin-protein ligase hel2 [Raphanus sativus]	GO:0003676,nucleic acid binding
gene-LOC108806689	5.97	0.04	0.83	18.43	8.03	15.76	11.78	12.99	17.65	3.01	18.56	12.08	3.53	4.05	8.98	ko03410: Base excision repair	PREDICTED: uncharacterized protein LOC108806689 [Raphanus sativus]	GO:0008725,DNA-3-methyladenine glycosylase activity; GO:0006284,base-excision repair
gene-LOC108806692	3.39	2.43	3.13	0.7	1.3	1.83	2.27	1.58	1.3	2.52	1.81	1.52	0.39	0.29	0.44	--	PREDICTED: AT-hook motif nuclear-localized protein 6-like [Raphanus sativus]	GO:0005634,nucleus; GO:0003677,DNA binding; GO:0006355,regulation of transcription, DNA-templated; GO:0006351,transcription, DNA-templated
gene-LOC108806696	128.09	174.25	39.88	86.57	60.46	64.96	69.48	109.61	70.71	38.32	13.68	39.49	28.37	28.57	65	ko04144: Endocytosis	PREDICTED: senescence/dehydration-associated protein At3g51250-like [Raphanus sativus]	GO:0009507,chloroplast; GO:0005886,plasma membrane; GO:0007623,circadian rhythm; GO:0009737,response to abscisic acid; GO:0009409,response to cold; GO:0009644,response to high light intensity; GO:0009651,response to salt stress; GO:0009414,response to water deprivation
gene-LOC108806700	6.23	4.52	13.43	6.61	5.79	8.5	5.21	15.83	6.23	8.12	11.97	6.49	4.14	2.79	3.37	--	PREDICTED: peroxisome biogenesis protein 22-like isoform X1 [Raphanus sativus]	GO:0016021,integral component of membrane; GO:0005778,peroxisomal membrane; GO:0007031,peroxisome organization; GO:0015031,protein transport
gene-LOC108806701	48.85	29.95	50.92	16.13	9.45	60.25	56.67	51.75	48.71	1.1	88.37	23.43	32.43	23.94	25.64	ko00480: Glutathione metabolism; ko00590: Arachidonic acid metabolism	PREDICTED: LOW QUALITY PROTEIN: probable glutathione peroxidase 2 [Raphanus sativus]	GO:0005829,cytosol; GO:0005634,nucleus; GO:0005886,plasma membrane; GO:0004602,glutathione peroxidase activity; GO:0006979,response to oxidative stress
gene-LOC108806707	1.07	4.37	1.71	3.47	2.56	2.31	0.4	2.49	3.09	1.44	0.4	1.53	0.82	0.96	1.03	--	PREDICTED: uncharacterized protein LOC108806707 [Raphanus sativus]	GO:0016021,integral component of membrane
gene-LOC108806711	9.94	15.09	15.23	8.39	9.77	2.84	0.27	0.77	2.69	1.57	0.26	1	0.59	1.34	1	--	PREDICTED: uncharacterized protein LOC108806711 [Raphanus sativus]	--
gene-LOC108806712	29.22	11.2	19.64	10.43	29.34	3.28	2.8	1.77	3.87	5.14	9.16	5.88	5.95	3.26	6.19	ko00010: Glycolysis / Gluconeogenesis; ko00052: Galactose metabolism	PREDICTED: aldose 1-epimerase-like [Raphanus sativus]	GO:0030246,carbohydrate binding; GO:0016853,isomerase activity; GO:0019318,hexose metabolic process
gene-LOC108806714	9.18	15.1	16.68	3.99	5.57	2.32	0.62	0.9	1.56	4.98	2.74	3.09	1.25	1.49	1.31	ko04075: Plant hormone signal transduction	PREDICTED: cyclin-D3-3-like [Raphanus sativus]	GO:0005634,nucleus; GO:0007049,cell cycle; GO:0051301,cell division; GO:0010444,guard mother cell differentiation; GO:0048316,seed development
gene-LOC108806716	0.09	0.06	0.91	0.03	2.77	0	1.12	3.86	0	0	0	0.08	0	0	0.03	ko03040: Spliceosome	PREDICTED: pre-mRNA-splicing factor SLU7-like isoform X1 [Raphanus sativus]	GO:0005681,spliceosomal complex; GO:0046872,metal ion binding; GO:0006397,mRNA processing; GO:0000375,RNA splicing, via transesterification reactions
gene-LOC108806718	17.55	5.85	2.09	0.9	0.44	0.55	0.35	0.5	1.08	0.74	0.16	1.42	0.39	0.4	0.52	--	PREDICTED: VAN3-binding protein-like [Raphanus sativus]	GO:0009734,auxin-activated signaling pathway; GO:0010305,leaf vascular tissue pattern formation; GO:0010087,phloem or xylem histogenesis; GO:0009733,response to auxin
gene-LOC108806721	13.69	8.41	4.36	3.53	1.53	4.86	3.55	3.58	2.43	19.67	2.28	17.97	11.94	14.37	14.07	--	PREDICTED: myelin transcription factor 1-like isoform X1 [Raphanus sativus]	GO:0018024,histone-lysine N-methyltransferase activity
gene-LOC108806722	30.63	8.82	3.46	144.1	85.48	138.91	154.77	134.02	36.46	29.68	29.44	29.39	32.32	50.95	57.37	ko03410: Base excision repair	PREDICTED: uncharacterized protein LOC108806722 [Raphanus sativus]	GO:0008725,DNA-3-methyladenine glycosylase activity; GO:0006284,base-excision repair
gene-LOC108806724	6.14	8.04	7.61	9.24	9.01	10.23	7.09	10.84	9.14	13.04	17.78	10.82	11.49	17.79	14.74	ko03040: Spliceosome	PREDICTED: cell division cycle 5-like protein [Raphanus sativus]	GO:0009507,chloroplast; GO:0005634,nucleus; GO:0005681,spliceosomal complex; GO:0003700,DNA-binding transcription factor activity; GO:0000981,DNA-binding transcription factor activity, RNA polymerase II-specific; GO:0043565,sequence-specific DNA binding; GO:0001135,RNA polymerase II transcription regulator recruiting activity; GO:0044212,transcription regulatory region DNA binding; GO:0007049,cel…
gene-LOC108806728	21.24	39.95	25.79	40.19	35.19	28.38	31.04	11.77	8.79	2.05	4.51	7.91	5.21	2.43	5.86	--	PREDICTED: cyclin-dependent kinase B2-2 [Raphanus sativus]	GO:0000307,cyclin-dependent protein kinase holoenzyme complex; GO:0005737,cytoplasm; GO:0005634,nucleus; GO:0005524,ATP binding; GO:0030332,cyclin binding; GO:0004693,cyclin-dependent protein serine/threonine kinase activity; GO:0004674,protein serine/threonine kinase activity; GO:0008353,RNA polymerase II CTD heptapeptide repeat kinase activity; GO:0000082,G1/S transition of mitotic cell cycle; …
gene-LOC108806729	2.07	1.08	2.18	5.08	2.04	4.28	14.17	10.26	8.23	5.73	9.41	9.04	4.27	11.21	6.25	ko04120: Ubiquitin mediated proteolysis	PREDICTED: ultraviolet-B receptor UVR8-like [Raphanus sativus]	GO:0000785,chromatin; GO:0005829,cytosol; GO:0005634,nucleus; GO:0003682,chromatin binding; GO:0005085,guanyl-nucleotide exchange factor activity; GO:0042802,identical protein binding; GO:0009881,photoreceptor activity; GO:0042803,protein homodimerization activity; GO:0009649,entrainment of circadian clock; GO:0018298,protein-chromophore linkage; GO:0009411,response to UV; GO:0010224,response to …
gene-LOC108806730	10.72	12.94	10.85	15.39	4.74	7.84	2.85	3.1	2.9	3.31	1.73	3.21	2.8	5.77	4.53	--	PREDICTED: uncharacterized protein LOC108806730 [Raphanus sativus]	--
gene-LOC108806731	0.86	0.78	0.75	0.16	0.03	0.69	1.46	1.5	2.12	0.4	0.72	1	0.22	0.45	0.9	--	PREDICTED: uncharacterized protein LOC108806731 [Raphanus sativus]	--
gene-LOC108806733	423.69	620.88	349.25	348.69	365.03	216.3	218.15	124.55	162.03	196.56	190.49	270.47	329.27	453.97	441.07	ko04145: Phagosome	Tubulin/FtsZ family protein [Arabidopsis thaliana]	GO:0005618,cell wall; GO:0005829,cytosol; GO:0016020,membrane; GO:0005874,microtubule; GO:0005730,nucleolus; GO:0005886,plasma membrane; GO:0009506,plasmodesma; GO:0045298,tubulin complex; GO:0005773,vacuole; GO:0005525,GTP binding; GO:0003924,GTPase activity; GO:0005200,structural constituent of cytoskeleton; GO:0071258,cellular response to gravity; GO:0000226,microtubule cytoskeleton organizati…
gene-LOC108806736	22.8	25.37	10.77	5.83	3.55	37.88	7.67	18.47	10.28	21.89	23.2	33.52	30.72	27.41	27.27	--	--	--
gene-LOC108806739	5.28	5.33	6.93	2.7	0	0.96	0.02	0.58	4.6	2.19	1.14	3.59	2.5	1.63	2.16	ko00941: Flavonoid biosynthesis	PREDICTED: vacuolar-sorting receptor 1-like [Raphanus sativus]	GO:0030665,clathrin-coated vesicle membrane; GO:0005783,endoplasmic reticulum; GO:0005794,Golgi apparatus; GO:0000139,Golgi membrane; GO:0016021,integral component of membrane; GO:0005770,late endosome; GO:0031902,late endosome membrane; GO:0005886,plasma membrane; GO:0005802,trans-Golgi network; GO:0009940,amino-terminal vacuolar sorting propeptide binding; GO:0005509,calcium ion binding; GO:000…
gene-LOC108806741	12.73	6.07	4.5	1.78	0.94	3.16	4.03	4.53	6.51	10.04	3.92	11.14	19.14	17.12	16.15	--	PREDICTED: uncharacterized protein LOC108806741 [Raphanus sativus]	GO:0016021,integral component of membrane
gene-LOC108806743	1.76	0.24	0.32	0	0	2.18	4.12	7.37	4.37	1.19	1.36	2.82	0.71	6.09	3.79	--	PREDICTED: probable L-type lectin-domain containing receptor kinase VI.1 [Raphanus sativus]	GO:0016021,integral component of membrane; GO:0005886,plasma membrane; GO:0005524,ATP binding; GO:0030246,carbohydrate binding; GO:0004674,protein serine/threonine kinase activity
gene-LOC108806744	45.36	9.09	3.41	0	2.21	1.58	1.03	0.09	0.68	0.15	0.19	0.08	0.25	0.7	0.3	--	PREDICTED: uncharacterized protein LOC108806744 [Raphanus sativus]	--
gene-LOC108806751	79.86	14	175.54	19.86	25.7	27.06	4.57	9.77	5.52	37.09	43.54	48.58	3.55	0.97	2.6	ko00053: Ascorbate and aldarate metabolism	PREDICTED: L-gulonolactone oxidase 2 [Raphanus sativus]	GO:0016020,membrane; GO:0003885,D-arabinono-1,4-lactone oxidase activity; GO:0050660,flavin adenine dinucleotide binding; GO:0050105,L-gulonolactone oxidase activity; GO:0019853,L-ascorbic acid biosynthetic process
gene-LOC108806752	16.5	10.4	11.87	52.21	35.11	77.01	45.87	37.36	48.16	90.28	105.68	113.27	134.88	132.93	102.96	--	PREDICTED: stress enhanced protein 2, chloroplastic [Raphanus sativus]	GO:0009535,chloroplast thylakoid membrane; GO:0016021,integral component of membrane; GO:0009523,photosystem II; GO:0016168,chlorophyll binding; GO:0071486,cellular response to high light intensity; GO:0071492,cellular response to UV-A; GO:0009765,photosynthesis, light harvesting; GO:0009611,response to wounding
gene-LOC108806753	74.28	120.7	84.25	220.71	228.19	36.75	80.72	22.85	47.51	20.43	20.59	15.99	38.24	39.24	38.2	--	PREDICTED: uncharacterized protein C594.04c [Raphanus sativus]	GO:0005737,cytoplasm; GO:0016021,integral component of membrane; GO:0016787,hydrolase activity; GO:0016627,oxidoreductase activity, acting on the CH-CH group of donors; GO:0006629,lipid metabolic process
gene-LOC108806755	61.23	36.86	118.1	2.19	1.66	23.36	10.23	20.87	5.39	2.56	12.5	2.98	3.22	0.53	4.03	ko00010: Glycolysis / Gluconeogenesis; ko00020: Citrate cycle (TCA cycle); ko00620: Pyruvate metabolism; ko00710: Carbon fixation in photosynthetic organisms; ko01200: Carbon metabolism	PREDICTED: phosphoenolpyruvate carboxykinase [ATP]	GO:0005829,cytosol; GO:0016020,membrane; GO:0005730,nucleolus; GO:0005634,nucleus; GO:0005524,ATP binding; GO:0004612,phosphoenolpyruvate carboxykinase (ATP) activity; GO:0016036,cellular response to phosphate starvation; GO:0009817,defense response to fungus, incompatible interaction; GO:0006094,gluconeogenesis; GO:0046686,response to cadmium ion
gene-LOC108806757	3.21	1.54	4.56	0	3.83	3.38	0.22	0.27	1.14	0.35	1.05	1.6	0.84	0.22	1.56	ko03420: Nucleotide excision repair; ko04120: Ubiquitin mediated proteolysis; ko04141: Protein processing in endoplasmic reticulum	PREDICTED: putative GEM-like protein 8 [Raphanus sativus]	--
gene-LOC108806759	0.27	0.13	0.17	0	0	0.03	0.05	0.07	0.19	20.76	1.44	10.06	16.74	10.87	21.37	ko00380: Tryptophan metabolism	PREDICTED: myrosinase MA1-like [Raphanus sativus]	GO:0005773,vacuole; GO:0102799,glucosinolate glucohydrolase activity; GO:0046872,metal ion binding; GO:0019137,thioglucosidase activity; GO:0005975,carbohydrate metabolic process
gene-LOC108806760	7.88	7.78	5.76	3.1	4.33	6.72	5.54	7.78	5.93	7.31	9.17	9.3	10.04	13.61	8.66	ko03060: Protein export	PREDICTED: ALBINO3-like protein 3, mitochondrial isoform X1 [Raphanus sativus]	GO:0016021,integral component of membrane; GO:0005743,mitochondrial inner membrane; GO:0005739,mitochondrion; GO:0051205,protein insertion into membrane
gene-LOC108806761	6.15	4.05	3.99	1.38	1	5.08	0.97	3.29	5.72	17.25	5.59	11.86	1.75	2.79	3.15	--	PREDICTED: probable LRR receptor-like serine/threonine-protein kinase At1g29720 isoform X1 [Raphanus sativus]	GO:0016021,integral component of membrane; GO:0005886,plasma membrane; GO:0005524,ATP binding; GO:0004674,protein serine/threonine kinase activity
gene-LOC108806766	7.16	4.9	1.91	0.3	0	2.61	1.44	0.7	0.7	6.1	3.77	8.25	0.36	8.05	0	--	PREDICTED: trihelix transcription factor GTL1-like [Raphanus sativus]	GO:0005634,nucleus; GO:0003677,DNA binding; GO:0003700,DNA-binding transcription factor activity; GO:0006351,transcription, DNA-templated
gene-LOC108806768	1.77	1.09	1.9	1.08	0.04	2.01	0.45	1.03	0.96	2.95	1.45	4.38	3.05	4.8	4.23	--	PREDICTED: uncharacterized protein LOC108811646 [Raphanus sativus]	GO:0009507,chloroplast; GO:0016020,membrane; GO:0009508,plastid chromosome
gene-LOC108806770	17.7	26.08	32.68	27.53	29.1	28.24	32.35	22.54	29.89	10.67	30.13	12.6	14.82	15.06	10.66	ko00240: Pyrimidine metabolism; ko00760: Nicotinate and nicotinamide metabolism	PREDICTED: uridine nucleosidase 1 [Raphanus sativus]	GO:0005829,cytosol; GO:0047622,adenosine nucleosidase activity; GO:0047724,inosine nucleosidase activity; GO:0045437,uridine nucleosidase activity; GO:0072585,xanthosine nucleotidase activity; GO:0006152,purine nucleoside catabolic process; GO:0006218,uridine catabolic process
gene-LOC108806773	6.16	5.8	16.9	8.32	9.35	2.48	1.09	1.14	0.52	0.61	2.45	2.11	3.4	1.44	1.34	ko00040: Pentose and glucuronate interconversions	PREDICTED: putative pectate lyase 11 [Raphanus sativus]	GO:0046872,metal ion binding; GO:0030570,pectate lyase activity; GO:0045490,pectin catabolic process; GO:0009624,response to nematode
gene-LOC108806775	1.71	0.98	2.76	0.22	0.23	2.28	1.12	2.57	2.01	0.15	0.06	0.59	0.03	0.02	0.06	--	PREDICTED: uncharacterized protein LOC108806775 [Raphanus sativus]	GO:0016021,integral component of membrane
gene-LOC108806777	10.27	2.48	14.27	7.54	13	72.17	6.67	22.69	8.09	76.41	37.01	91.91	0.82	1.3	0.26	--	PREDICTED: endo-1,3;1,4-beta-D-glucanase-like [Raphanus sativus]	GO:0005576,extracellular region; GO:0016787,hydrolase activity
gene-LOC108806779	111.86	38.77	158.49	25.3	21.39	80.08	70.25	85.82	85.76	66.66	26.38	42.88	25.45	59.52	33.94	--	PREDICTED: protein LURP-one-related 15-like [Raphanus sativus]	GO:0009507,chloroplast; GO:0019904,protein domain specific binding
gene-LOC108806780	75.87	42.82	37.37	38.7	41.92	50.31	22.47	19.85	14.18	38.77	19.72	34.75	44.92	48.12	39.17	ko00900: Terpenoid backbone biosynthesis	PREDICTED: farnesyl pyrophosphate synthase 1, mitochondrial [Raphanus sativus]	GO:0005829,cytosol; GO:0005739,mitochondrion; GO:0004161,dimethylallyltranstransferase activity; GO:0004337,geranyltranstransferase activity; GO:0046872,metal ion binding; GO:0006695,cholesterol biosynthetic process; GO:0045337,farnesyl diphosphate biosynthetic process; GO:0033384,geranyl diphosphate biosynthetic process
gene-LOC108806786	21.95	67.53	21.61	3.46	1.1	4.91	2.04	2.64	3.16	4.19	1.91	2.61	2.66	1.46	2.62	--	PREDICTED: uncharacterized protein LOC108806786 [Raphanus sativus]	--
gene-LOC108806788	5.05	6.4	3.43	0.63	0	0.33	0.65	1.12	0.47	4.39	0.81	2.92	5.99	4.62	3.53	--	PREDICTED: uncharacterized protein LOC108806788 [Raphanus sativus]	GO:0016021,integral component of membrane
gene-LOC108806789	12.94	8.84	8.94	7.02	6	11.91	2.39	3.8	2.79	7.43	13.18	7.61	12.89	11.75	10.18	ko04141: Protein processing in endoplasmic reticulum; ko04626: Plant-pathogen interaction	PREDICTED: F-box protein At5g49610 [Raphanus sativus]	GO:0016567,protein ubiquitination
gene-LOC108806790	4.58	6.37	5.9	4.41	5.66	5.39	4.64	3.86	3.12	7.18	6.65	12.25	8.96	10.5	8.1	--	PREDICTED: probable protein S-acyltransferase 14 [Raphanus sativus]	GO:0005769,early endosome; GO:0005794,Golgi apparatus; GO:0000138,Golgi trans cisterna; GO:0016021,integral component of membrane; GO:0005802,trans-Golgi network; GO:0019707,protein-cysteine S-acyltransferase activity; GO:0019706,protein-cysteine S-palmitoyltransferase activity; GO:0010150,leaf senescence; GO:1900055,regulation of leaf senescence; GO:2000377,regulation of reactive oxygen species …
gene-LOC108806791	1.52	2.16	0.86	0.79	2.29	0.04	2.35	3.61	0.36	0	0.2	0.05	2.05	2.45	2.53	--	PREDICTED: uncharacterized protein LOC108806791 [Raphanus sativus]	--
gene-LOC108806793	21.97	25.27	9.23	2.22	0	6.56	6.56	5.19	2.32	6.26	4.99	8.31	6.58	4.08	5.49	ko00904: Diterpenoid biosynthesis	PREDICTED: uncharacterized protein LOC108806793 [Raphanus sativus]	GO:0052635,C-20 gibberellin 2-beta-dioxygenase activity; GO:0046872,metal ion binding; GO:0009686,gibberellin biosynthetic process; GO:0009685,gibberellin metabolic process
gene-LOC108806794	18.59	26.45	24.08	63.86	77.27	41.38	85.15	45.05	49.45	54.81	57.83	69.1	97.31	80.82	67.08	ko00190: Oxidative phosphorylation	PREDICTED: soluble inorganic pyrophosphatase 2-like [Raphanus sativus]	GO:0005737,cytoplasm; GO:0004427,inorganic diphosphatase activity; GO:0000287,magnesium ion binding; GO:0006796,phosphate-containing compound metabolic process
gene-LOC108806795	3.76	12.18	5.56	17.21	6.18	14.15	4.2	9.8	7.56	19.05	26.52	21.73	11.68	8.47	5.48	ko03040: Spliceosome	PREDICTED: uncharacterized protein LOC103854271 [Brassica rapa]	GO:0016021,integral component of membrane
gene-LOC108806797	114.68	49.59	45.93	71.65	28.48	256.03	196.06	95.66	105.48	3.49	89.16	36.87	47.77	34.12	43.12	ko00195: Photosynthesis	PREDICTED: photosystem II reaction center W protein, chloroplastic-like [Brassica rapa]	GO:0009535,chloroplast thylakoid membrane; GO:0016021,integral component of membrane; GO:0009523,photosystem II; GO:0015979,photosynthesis; GO:0042549,photosystem II stabilization
gene-LOC108806798	5.75	6.32	6.7	2.72	0	7.63	4.97	3.91	9.62	12.08	15.38	19.89	8.12	8.87	7.33	--	PREDICTED: F-box/LRR-repeat protein At2g43260-like [Raphanus sativus]	GO:0005634,nucleus; GO:0000981,DNA-binding transcription factor activity, RNA polymerase II-specific; GO:0043565,sequence-specific DNA binding; GO:0001135,RNA polymerase II transcription regulator recruiting activity; GO:0044212,transcription regulatory region DNA binding; GO:0030154,cell differentiation; GO:0006357,regulation of transcription by RNA polymerase II
gene-LOC108806800	1.56	23.48	3.24	0.69	2.11	0.27	0.17	0	0.13	2.79	0.84	0.43	1.07	1.35	1.07	--	PREDICTED: protein DETOXIFICATION 9 [Raphanus sativus]	GO:0016021,integral component of membrane; GO:0015297,antiporter activity; GO:0015238,drug transmembrane transporter activity; GO:0006855,drug transmembrane transport; GO:0009611,response to wounding
gene-LOC108806802	11.6	15.57	8.03	10.47	8.14	5.19	8.86	9.07	16.56	15.73	19.67	16.32	17.31	20.76	20.88	ko03008: Ribosome biogenesis in eukaryotes	PREDICTED: RNA-binding protein 28 isoform X1 [Raphanus sativus]	GO:0016607,nuclear speck; GO:0005634,nucleus; GO:0005681,spliceosomal complex; GO:0003723,RNA binding; GO:0000398,mRNA splicing, via spliceosome
gene-LOC108806804	7.15	2.95	4.94	8.34	7.71	4.77	1.88	1.86	0.96	4.18	3.55	4.34	3.43	2.72	2.6	--	PREDICTED: zinc finger CCCH domain-containing protein 45 [Raphanus sativus]	GO:0003677,DNA binding; GO:0046872,metal ion binding
gene-LOC108806809	10.54	0.82	3.43	0	0.54	1.17	0.51	2.51	9.34	0.62	0.44	1.02	0.13	1.01	1.36	ko00600: Sphingolipid metabolism	PREDICTED: uncharacterized protein LOC108806809 [Raphanus sativus]	--
gene-LOC108806810	33.17	36.74	62.52	36.78	44.07	33.03	30.67	29.17	28.08	31.42	37.61	29.12	20.63	23.12	20.5	ko00514: Other types of O-glycan biosynthesis	PREDICTED: arabinosyltransferase RRA3 [Raphanus sativus]	GO:0005768,endosome; GO:0005794,Golgi apparatus; GO:0000139,Golgi membrane; GO:0016021,integral component of membrane; GO:0005802,trans-Golgi network; GO:0016757,transferase activity, transferring glycosyl groups; GO:0042546,cell wall biogenesis; GO:0071555,cell wall organization; GO:0080147,root hair cell development
gene-LOC108806811	11.87	0.38	2.83	0	0	0.25	0.27	0.44	0.31	0	1.77	0.54	0.33	0.2	0.42	--	PREDICTED: uncharacterized acetyltransferase At3g50280 [Raphanus sativus]	GO:0016747,transferase activity, transferring acyl groups other than amino-acyl groups; GO:0006952,defense response; GO:1900424,regulation of defense response to bacterium; GO:1900150,regulation of defense response to fungus; GO:0009617,response to bacterium; GO:0009753,response to jasmonic acid; GO:0009697,salicylic acid biosynthetic process
gene-LOC108806812	9.19	15.32	12.73	8.01	6.85	15.5	8.06	10.83	11.19	12.8	23.64	18.31	18.97	20.93	20.57	--	PREDICTED: RNA-directed DNA methylation 4 isoform X1 [Raphanus sativus]	GO:0003700,DNA-binding transcription factor activity; GO:0006342,chromatin silencing; GO:0006306,DNA methylation; GO:0031047,gene silencing by RNA; GO:0009791,post-embryonic development; GO:0006355,regulation of transcription, DNA-templated
gene-LOC108806817	26.98	31.76	39.59	39.01	48.12	40.32	28.22	31.52	40.99	59.33	66.52	90.68	19.95	50.71	18.69	ko03013: RNA transport	PREDICTED: eukaryotic translation initiation factor 3 subunit H-like [Raphanus sativus]	GO:0005829,cytosol; GO:0005852,eukaryotic translation initiation factor 3 complex; GO:0042788,polysomal ribosome; GO:0003743,translation initiation factor activity; GO:0009738,abscisic acid-activated signaling pathway; GO:0045948,positive regulation of translational initiation; GO:0009737,response to abscisic acid; GO:0009733,response to auxin; GO:0009749,response to glucose; GO:0034286,response …
gene-LOC108806821	0.58	1.48	1.25	0	0.34	4.47	0.44	3.63	6.29	0.7	0.14	0.92	1.04	0.6	0.65	ko00500: Starch and sucrose metabolism	PREDICTED: probable trehalose-phosphate phosphatase J [Raphanus sativus]	GO:0005730,nucleolus; GO:0005634,nucleus; GO:0004805,trehalose-phosphatase activity; GO:0046686,response to cadmium ion; GO:0005992,trehalose biosynthetic process
gene-LOC108806822	5.05	2.34	2.39	1.94	0.46	2.52	0.19	0.41	0.46	1.56	2	2.39	0.03	0	0.08	ko04016: MAPK signaling pathway - plant	PREDICTED: phytosulfokine receptor 1-like [Raphanus sativus]	GO:0016021,integral component of membrane; GO:0005886,plasma membrane; GO:0005524,ATP binding; GO:0004383,guanylate cyclase activity; GO:0001653,peptide receptor activity; GO:0004672,protein kinase activity; GO:0004674,protein serine/threonine kinase activity; GO:0045087,innate immune response; GO:0031347,regulation of defense response
gene-LOC108806827	51.12	58.43	122.56	68.45	80.33	29.21	5.36	5.41	6.95	7.87	14.45	10.7	9.39	8.94	58.33	ko00940: Phenylpropanoid biosynthesis	PREDICTED: peroxidase 15 [Raphanus sativus]	GO:0005618,cell wall; GO:0005576,extracellular region; GO:0020037,heme binding; GO:0046872,metal ion binding; GO:0004601,peroxidase activity; GO:0042744,hydrogen peroxide catabolic process; GO:0006979,response to oxidative stress
gene-LOC108806830	41.77	35.31	125.43	53.89	107.09	29.12	100.93	91.51	58.33	17.96	22.55	31.92	14.18	23.82	12.87	--	PREDICTED: transcription elongation factor 1 homolog [Brassica rapa]	GO:0008023,transcription elongation factor complex; GO:0046872,metal ion binding; GO:0000993,RNA polymerase II complex binding; GO:0048096,chromatin-mediated maintenance of transcription; GO:0006368,transcription elongation from RNA polymerase II promoter
gene-LOC108806831	6.61	28.04	5.31	35.23	43.48	3.91	54.73	66.06	32.52	27.39	76.01	47.1	50.28	39.87	55.27	--	PREDICTED: transcription factor SCREAM2 [Raphanus sativus]	GO:0005634,nucleus; GO:0003677,DNA binding; GO:0003700,DNA-binding transcription factor activity; GO:0046983,protein dimerization activity; GO:0010444,guard mother cell differentiation; GO:0006355,regulation of transcription, DNA-templated; GO:0050826,response to freezing; GO:0006351,transcription, DNA-templated
gene-LOC108806832	60.39	0.28	1.14	24.48	46.97	5.85	58.07	32.7	23.9	2.67	22.04	1.89	4.96	6.31	4.91	ko03008: Ribosome biogenesis in eukaryotes; ko04712: Circadian rhythm - plant	PREDICTED: uncharacterized protein LOC108806832 [Raphanus sativus]	--
gene-LOC108806835	0.45	0.23	0.38	0.19	1.49	0.81	0.34	1	0.77	0.3	0.39	0.85	0.07	0.3	0.11	--	PREDICTED: uncharacterized protein LOC108806808 [Raphanus sativus]	--
gene-LOC108806836	10.25	6.01	10.31	13.16	8.32	14.34	12.81	14.68	20.69	5.34	20.63	7.26	9.25	11.39	10.32	--	PREDICTED: ankyrin-3-like [Raphanus sativus]	GO:0005737,cytoplasm; GO:0005634,nucleus; GO:0051879,Hsp90 protein binding; GO:0070678,preprotein binding; GO:0051131,chaperone-mediated protein complex assembly; GO:0010286,heat acclimation; GO:0009408,response to heat; GO:0009644,response to high light intensity; GO:0042542,response to hydrogen peroxide
gene-LOC108806838	33.94	29.6	7.04	18.76	8.22	5.52	32.07	15.19	52.82	51.69	17.47	60.74	37.44	63.33	60.37	--	PREDICTED: expansin-A6 [Raphanus sativus]	GO:0005576,extracellular region; GO:0016020,membrane; GO:0009505,plant-type cell wall; GO:0009664,plant-type cell wall organization; GO:0006949,syncytium formation
gene-LOC108806839	28.65	96.55	18.68	4.07	2.07	5.2	20.37	5.44	9.04	20.74	16.39	31.8	61.39	54.43	57.82	--	PREDICTED: uncharacterized protein LOC108806839 [Raphanus sativus]	GO:0005634,nucleus; GO:0032502,developmental process; GO:0006351,transcription, DNA-templated
gene-LOC108806840	8.9	3.09	1.19	0	0.47	3.36	0.67	1.41	5.62	5.99	4.16	4.45	0	0.09	0	--	PREDICTED: exocyst complex component EXO70B1-like [Raphanus sativus]	GO:0005829,cytosol; GO:0012505,endomembrane system; GO:0000145,exocyst; GO:0016020,membrane; GO:0005634,nucleus; GO:0045335,phagocytic vesicle; GO:0031982,vesicle; GO:0006952,defense response; GO:0006887,exocytosis; GO:1900426,positive regulation of defense response to bacterium; GO:0009617,response to bacterium; GO:0009620,response to fungus; GO:0002237,response to molecule of bacterial origin
gene-LOC108806841	5.38	4.63	7.17	4.12	2.47	10.86	3.74	4.52	4.49	13.04	13.15	7.07	3.58	3.8	2.95	--	PREDICTED: VAN3-binding protein-like [Raphanus sativus]	GO:0009734,auxin-activated signaling pathway; GO:0010305,leaf vascular tissue pattern formation; GO:0010087,phloem or xylem histogenesis; GO:0009733,response to auxin
gene-LOC108806842	5.3	3.61	9.27	2.61	3.01	5.02	3.88	4.02	2.33	3.48	9.74	6.69	7.12	15.78	12.91	--	--	--
gene-LOC108806843	5.31	6.51	8.96	1.63	5.12	3.6	2.63	3.73	4.4	5.64	5.09	3.56	2.19	2.08	2.06	ko00500: Starch and sucrose metabolism	PREDICTED: uncharacterized protein LOC108806843 [Raphanus sativus]	--
gene-LOC108806844	15.87	5.91	6.06	0	0.54	6.7	2.41	3.21	1.98	5.65	13.48	12.9	14.87	8.94	9.56	--	PREDICTED: transcription factor MYB3-like [Raphanus sativus]	GO:0005634,nucleus; GO:0003700,DNA-binding transcription factor activity; GO:0000981,DNA-binding transcription factor activity, RNA polymerase II-specific; GO:0043565,sequence-specific DNA binding; GO:0001135,RNA polymerase II transcription regulator recruiting activity; GO:0044212,transcription regulatory region DNA binding; GO:0030154,cell differentiation; GO:0009800,cinnamic acid biosynthetic …
gene-LOC108806846	23.6	23.81	32.43	1.81	9.37	7.09	0.47	1.31	0.51	15.44	3.04	11.71	13.36	7.32	23.61	ko00460: Cyanoamino acid metabolism; ko00500: Starch and sucrose metabolism; ko00940: Phenylpropanoid biosynthesis	PREDICTED: beta-glucosidase 46-like [Raphanus sativus]	GO:0008422,beta-glucosidase activity; GO:0047782,coniferin beta-glucosidase activity; GO:0102483,scopolin beta-glucosidase activity; GO:0005975,carbohydrate metabolic process; GO:1901657,glycosyl compound metabolic process; GO:0009809,lignin biosynthetic process
gene-LOC108806847	5.03	1.69	8.27	9.76	16.93	22.18	14.01	11.35	3.24	4.64	4.82	5.2	2.69	2.01	1.06	--	PREDICTED: late embryogenesis abundant protein At1g64065 [Raphanus sativus]	GO:0016021,integral component of membrane
gene-LOC108806850	12.2	7.21	8.81	1.43	1.2	37.72	0.14	0.34	0.41	0.37	0.38	0.35	0.19	0.07	0.14	ko04712: Circadian rhythm - plant	PREDICTED: zinc finger protein CONSTANS-LIKE 9-like [Raphanus sativus]	GO:0005634,nucleus; GO:0003700,DNA-binding transcription factor activity; GO:0008270,zinc ion binding; GO:0007623,circadian rhythm; GO:0048579,negative regulation of long-day photoperiodism, flowering; GO:0006355,regulation of transcription, DNA-templated
gene-LOC108806852	12.44	8.85	4.43	3.89	1.27	14.61	3.19	4.36	2.64	8.68	9.63	7.19	4.01	1.89	1.92	--	PREDICTED: protein TANC2-like [Raphanus sativus]	--
gene-LOC108806854	362.6	262.21	351.92	461.57	463.02	284.24	578.52	407.82	462.03	371.01	524.73	394.02	89.3	374	146.94	ko03010: Ribosome	PREDICTED: 60S ribosomal protein L27a-2 [Raphanus sativus]	GO:0022625,cytosolic large ribosomal subunit; GO:0022626,cytosolic ribosome; GO:0005730,nucleolus; GO:0009506,plasmodesma; GO:0003723,RNA binding; GO:0003735,structural constituent of ribosome; GO:0002181,cytoplasmic translation; GO:0009908,flower development; GO:0010229,inflorescence development; GO:0009791,post-embryonic development
gene-LOC108806857	6.23	1.05	3.5	5.79	0.24	14.99	24.79	29.66	4.9	18.37	10.61	9.65	3.11	8.67	5.48	--	PREDICTED: ammonium transporter 2 [Raphanus sativus]	GO:0016021,integral component of membrane; GO:0005886,plasma membrane; GO:0009506,plasmodesma; GO:0015398,high-affinity secondary active ammonium transmembrane transporter activity; GO:0015696,ammonium transport; GO:0009624,response to nematode
gene-LOC108806858	199.69	80.74	90.52	56.25	46.14	105.37	11.21	21.89	32.8	39.28	27.93	54.43	16.52	16.64	6.71	--	PREDICTED: putative gamma-glutamylcyclotransferase At3g02910 [Raphanus sativus]	GO:0016746,transferase activity, transferring acyl groups; GO:0080167,response to karrikin
gene-LOC108806859	21.9	19.34	11.12	2.57	1.96	6.84	1.44	0.54	0	5.54	111.57	2.97	11.17	7.3	5.68	--	PREDICTED: uncharacterized protein LOC108806859 [Raphanus sativus]	--
gene-LOC108806860	4.34	3.99	3.99	6.03	1.08	7.43	4.64	4.81	4.29	7.12	9.89	7.17	7.72	8.71	5.46	--	PREDICTED: protein DEFECTIVE IN MERISTEM SILENCING 3-like [Raphanus sativus]	GO:0000419,RNA polymerase V complex; GO:0042803,protein homodimerization activity; GO:0006306,DNA methylation; GO:0031047,gene silencing by RNA; GO:0070921,regulation of production of siRNA involved in chromatin silencing by small RNA; GO:0080188,RNA-directed DNA methylation
gene-LOC108806862	8.84	4.65	13.67	3.3	4.13	14.36	0.65	1.19	0.36	2.39	2.43	2.22	1.89	3.84	1.11	ko04141: Protein processing in endoplasmic reticulum	PREDICTED: uncharacterized protein At4g06598-like [Raphanus sativus]	--
gene-LOC108806863	6.32	14.64	9.56	12.36	12.59	15.5	13.68	3.73	2.78	0.96	2.17	2.26	2.25	1.7	2.64	--	PREDICTED: protein POLLENLESS 3-LIKE 2 [Raphanus sativus]	GO:0005634,nucleus; GO:0007049,cell cycle; GO:0051301,cell division
gene-LOC108806866	1.06	2.26	1.75	1.83	3.68	3.94	0.74	2.04	2.8	0.56	0.18	1.43	0.79	0.45	0.71	ko00564: Glycerophospholipid metabolism; ko00565: Ether lipid metabolism; ko04144: Endocytosis	PREDICTED: phospholipase D alpha 3 [Raphanus sativus]	GO:0005737,cytoplasm; GO:0016020,membrane; GO:0005509,calcium ion binding; GO:0070290,N-acylphosphatidylethanolamine-specific phospholipase D activity; GO:0004630,phospholipase D activity; GO:0046466,membrane lipid catabolic process; GO:0046470,phosphatidylcholine metabolic process; GO:0009737,response to abscisic acid; GO:0009651,response to salt stress; GO:0009414,response to water deprivation
gene-LOC108806868	16.31	10.16	15.74	10.27	12.43	18.22	22.14	22.91	38.82	33.11	33.43	29.25	26.32	26.66	29.01	--	PREDICTED: uncharacterized protein At4g17700-like [Raphanus sativus]	--
gene-LOC108806870	10.44	16.86	9.96	2.17	0	1.36	0.54	0	1.24	2.67	0.33	1.83	0.85	0.21	0.23	--	PREDICTED: LOW QUALITY PROTEIN: F-box protein PP2-B15-like [Raphanus sativus]	GO:0030246,carbohydrate binding
gene-LOC108806872	10.77	14.86	74.44	27.44	18.75	37.48	21.07	35.7	3.6	126.74	31.28	80.29	3.3	9.79	5.71	ko00480: Glutathione metabolism	PREDICTED: glutathione S-transferase U5-like [Raphanus sativus]	GO:0005737,cytoplasm; GO:0005829,cytosol; GO:0005886,plasma membrane; GO:0009506,plasmodesma; GO:0043295,glutathione binding; GO:0004364,glutathione transferase activity; GO:0006749,glutathione metabolic process; GO:0006979,response to oxidative stress; GO:0009407,toxin catabolic process
gene-LOC108806875	2.59	2.9	2.1	0.33	4.8	4.15	1.18	0.7	0.47	0.43	6.86	4.89	4.84	3.6	10.8	--	PREDICTED: expansin-B1-like [Raphanus sativus]	GO:0005618,cell wall; GO:0005576,extracellular region; GO:0016020,membrane; GO:0009506,plasmodesma; GO:0071555,cell wall organization; GO:0019953,sexual reproduction; GO:0006949,syncytium formation
gene-LOC108806878	31.21	11.98	18.29	9.97	6.98	47.72	14.25	9.78	22.45	0.42	1.84	3.08	0.11	0	1.08	ko00195: Photosynthesis	PREDICTED: photosystem I reaction center subunit V, chloroplastic-like [Raphanus sativus]	GO:0009507,chloroplast; GO:0009941,chloroplast envelope; GO:0031969,chloroplast membrane; GO:0030093,chloroplast photosystem I; GO:0009534,chloroplast thylakoid; GO:0009535,chloroplast thylakoid membrane; GO:0016021,integral component of membrane; GO:0009579,thylakoid; GO:0016168,chlorophyll binding; GO:0015979,photosynthesis; GO:0009773,photosynthetic electron transport in photosystem I; GO:0009…
gene-LOC108806879	3.12	3.65	1.24	0.49	1.39	3.26	0.52	0.68	1.71	3.21	3.95	3.86	4.76	4.28	5.21	--	PREDICTED: MMS19 nucleotide excision repair protein homolog isoform X1 [Raphanus sativus]	GO:0005737,cytoplasm; GO:0005634,nucleus
gene-LOC108806887	4.64	1.34	3.46	0.36	0	8.78	1.39	2.96	4.33	0.04	0.82	1.5	0	0	0.17	ko00970: Aminoacyl-tRNA biosynthesis	PREDICTED: uncharacterized protein LOC108806887 [Raphanus sativus]	GO:0016021,integral component of membrane
gene-LOC108806892	9.07	7.99	13.88	17.93	14.35	3.52	10.76	10.93	3.36	8.63	0.97	7.4	2.66	3.2	6.34	--	PREDICTED: uncharacterized protein LOC108806892 [Raphanus sativus]	--
gene-LOC108806893	14.11	12.64	5.47	3.65	3.83	15.52	1.26	1.95	5.98	11.03	27.28	15.29	16.29	15.85	14.67	ko00960: Tropane, piperidine and pyridine alkaloid biosynthesis	PREDICTED: zinc finger CCHC domain-containing protein 10-like [Raphanus sativus]	GO:0003676,nucleic acid binding; GO:0008270,zinc ion binding
gene-LOC108806896	128.44	65.38	24.3	34.69	81.27	128.04	521.17	737.01	609.22	0	104.85	49.35	259	116.67	418.01	--	PREDICTED: uncharacterized protein LOC108806896 [Raphanus sativus]	--
gene-LOC108806898	10.78	6.34	8.19	11.73	13.3	10.96	47.41	44.19	28.26	36.71	27.24	46.11	58.94	60.72	70.03	--	PREDICTED: nuclear transcription factor Y subunit A-4 [Raphanus sativus]	GO:0016602,CCAAT-binding factor complex; GO:0005634,nucleus; GO:0003677,DNA binding; GO:0003700,DNA-binding transcription factor activity; GO:0045892,negative regulation of transcription, DNA-templated; GO:0048510,regulation of timing of transition from vegetative to reproductive phase; GO:0006351,transcription, DNA-templated
gene-LOC108806899	224.08	1080.97	145.88	944.91	781.86	1521.63	28.62	19.87	27.2	116.51	199.51	128.32	277.84	234.77	148.17	--	PREDICTED: defensin-like protein 1 [Raphanus sativus]	GO:0005618,cell wall; GO:0005576,extracellular region; GO:0009505,plant-type cell wall; GO:0005886,plasma membrane; GO:0006952,defense response; GO:0050832,defense response to fungus; GO:0031640,killing of cells of other organism
gene-LOC108806901	2.92	3.21	2.64	1.88	0.11	1.27	0.33	0.1	0.09	0.56	0.5	0.58	2.67	1.06	1.72	--	PREDICTED: uncharacterized protein LOC108806901 [Raphanus sativus]	GO:0016021,integral component of membrane
gene-LOC108806903	1.58	5.07	1.74	0.99	1.21	1.75	0.18	0.28	1.07	0.35	0.33	1.14	1.16	1.43	1.4	--	PREDICTED: telomerase reverse transcriptase-like [Raphanus sativus]	GO:0000781,chromosome, telomeric region; GO:0005634,nucleus; GO:0000333,telomerase catalytic core complex; GO:0046872,metal ion binding; GO:0003720,telomerase activity; GO:0070034,telomerase RNA binding; GO:0003721,telomerase RNA reverse transcriptase activity; GO:0042162,telomeric DNA binding; GO:0050000,chromosome localization; GO:0051276,chromosome organization; GO:0010073,meristem maintenance…
gene-LOC108806906	0.91	9.32	0.93	4.63	7.43	1.36	4.39	2.95	6.44	2.48	2.76	1.92	2.14	0.92	2.07	--	PREDICTED: transcription factor bHLH148-like [Raphanus sativus]	GO:0005634,nucleus; GO:0003677,DNA binding; GO:0003700,DNA-binding transcription factor activity; GO:0046983,protein dimerization activity; GO:0006355,regulation of transcription, DNA-templated; GO:0006351,transcription, DNA-templated
gene-LOC108806908	0.86	0	1.39	5.31	10.53	18.96	0.42	0.6	0	0	0.48	0.15	0	0	0	--	--	--
gene-LOC108806909	0.42	0.28	0.57	3.43	4.8	0.16	2.73	4.06	2.08	1.29	3.34	0.96	0.47	0.51	0.31	ko04075: Plant hormone signal transduction	PREDICTED: transcription activator GLK2-like [Raphanus sativus]	GO:0005634,nucleus; GO:0003677,DNA binding; GO:0003700,DNA-binding transcription factor activity; GO:0009658,chloroplast organization; GO:0009910,negative regulation of flower development; GO:1900056,negative regulation of leaf senescence; GO:0045893,positive regulation of transcription, DNA-templated; GO:0010380,regulation of chlorophyll biosynthetic process; GO:0006351,transcription, DNA-templa…
gene-LOC108806911	312.79	137.16	167.2	330.07	265.2	923.58	349.47	423.78	497.7	264.01	326.85	218.42	61.68	29.24	52.82	ko00380: Tryptophan metabolism; ko00630: Glyoxylate and dicarboxylate metabolism; ko01200: Carbon metabolism; ko04016: MAPK signaling pathway - plant; ko04146: Peroxisome	PREDICTED: catalase-3-like [Raphanus sativus]	GO:0048046,apoplast; GO:0005618,cell wall; GO:0009507,chloroplast; GO:0009941,chloroplast envelope; GO:0009570,chloroplast stroma; GO:0022626,cytosolic ribosome; GO:0016020,membrane; GO:0005739,mitochondrion; GO:0005777,peroxisome; GO:0005886,plasma membrane; GO:0009506,plasmodesma; GO:0005773,vacuole; GO:0004096,catalase activity; GO:0050897,cobalt ion binding; GO:0020037,heme binding; GO:000372…
gene-LOC108806917	36.02	27.71	28.4	14.98	12.29	14.81	22.65	16.88	13.4	20.84	17.05	19.71	13.63	13.42	14.4	ko03060: Protein export; ko04141: Protein processing in endoplasmic reticulum; ko04145: Phagosome	PREDICTED: protein transport protein Sec61 subunit gamma-3 [Brassica rapa]	GO:0005789,endoplasmic reticulum membrane; GO:0016021,integral component of membrane; GO:0005886,plasma membrane; GO:0015450,P-P-bond-hydrolysis-driven protein transmembrane transporter activity; GO:0006605,protein targeting
gene-LOC108806919	48.04	8.33	43.87	14.96	29.29	53.65	5.97	17.56	26.45	55.95	47.54	16.63	0.32	4.01	1.53	ko04075: Plant hormone signal transduction	PREDICTED: auxin-responsive protein IAA2-like [Raphanus sativus]	GO:0005634,nucleus; GO:0003700,DNA-binding transcription factor activity; GO:0009734,auxin-activated signaling pathway; GO:0009733,response to auxin; GO:0006351,transcription, DNA-templated
gene-LOC108806920	0.2	0.13	0.2	2.28	0	3.77	0.22	0.1	0.06	2.13	0.23	1.6	0.23	0.84	0.25	ko00380: Tryptophan metabolism; ko00630: Glyoxylate and dicarboxylate metabolism; ko01200: Carbon metabolism; ko04016: MAPK signaling pathway - plant; ko04146: Peroxisome	PREDICTED: catalase-1-like [Raphanus sativus]	GO:0005618,cell wall; GO:0009941,chloroplast envelope; GO:0022626,cytosolic ribosome; GO:0005739,mitochondrion; GO:0005777,peroxisome; GO:0004096,catalase activity; GO:0050897,cobalt ion binding; GO:0020037,heme binding; GO:0006995,cellular response to nitrogen starvation; GO:0016036,cellular response to phosphate starvation; GO:0009970,cellular response to sulfate starvation; GO:0042744,hydrogen…
gene-LOC108806921	10.39	16.69	10.76	8.17	11.84	10.48	11.81	7.13	10.42	4.69	4.78	6.56	8	4.94	8.06	--	PREDICTED: mitotic checkpoint protein BUB3.1 [Raphanus sativus]	GO:1990298,bub1-bub3 complex; GO:0000777,condensed chromosome kinetochore; GO:0080008,Cul4-RING E3 ubiquitin ligase complex; GO:0000776,kinetochore; GO:0005828,kinetochore microtubule; GO:0033597,mitotic checkpoint complex; GO:0009524,phragmoplast; GO:0005876,spindle microtubule; GO:0043130,ubiquitin binding; GO:0051301,cell division; GO:0007059,chromosome segregation; GO:0051321,meiotic cell cyc…
gene-LOC108806922	5.73	5.99	6.19	5.77	8.46	4.55	5.01	4.71	9.74	11.66	13.54	9.91	4.89	10.33	7.19	--	PREDICTED: tRNA (guanine(10)-N2)-methyltransferase homolog [Raphanus sativus]	GO:0008168,methyltransferase activity; GO:0003676,nucleic acid binding
gene-LOC108806925	9.2	8.32	7.71	19.01	14.58	9.18	6.79	5.98	5.42	6.27	6.11	6.06	5.16	8.45	4.98	ko00510: N-Glycan biosynthesis	PREDICTED: RHOMBOID-like protein 1 [Raphanus sativus]	GO:0005794,Golgi apparatus; GO:0000139,Golgi membrane; GO:0016021,integral component of membrane; GO:0004252,serine-type endopeptidase activity
gene-LOC108806926	2.19	2.43	0.92	0.38	0.26	0.73	0	0.06	0.52	0.2	0.02	0.08	0.02	0.16	0.1	ko00052: Galactose metabolism; ko00511: Other glycan degradation; ko00531: Glycosaminoglycan degradation; ko00600: Sphingolipid metabolism; ko00604: Glycosphingolipid biosynthesis - ganglio series	PREDICTED: protein indeterminate-domain 5, chloroplastic-like [Raphanus sativus]	GO:0009507,chloroplast; GO:0003677,DNA binding; GO:0003700,DNA-binding transcription factor activity; GO:0046872,metal ion binding; GO:0006355,regulation of transcription, DNA-templated; GO:0006351,transcription, DNA-templated
gene-LOC108806930	18.26	17.95	18.48	53.56	40.37	12.88	11.62	10.32	12.5	10.86	15.12	11.8	12.23	15.6	12.34	--	PREDICTED: inositol phosphorylceramide glucuronosyltransferase 1-like [Raphanus sativus]	GO:0005768,endosome; GO:0005794,Golgi apparatus; GO:0000139,Golgi membrane; GO:0016021,integral component of membrane; GO:0016020,membrane; GO:0005802,trans-Golgi network; GO:0015020,glucuronosyltransferase activity; GO:0046872,metal ion binding; GO:1990482,sphingolipid alpha-glucuronosyltransferase activity; GO:0046513,ceramide biosynthetic process
gene-LOC108806935	21.59	15.24	25.61	10.38	14.07	19.61	84.97	79.54	68.99	65.12	33.82	79.26	42.04	95.1	35.17	--	PREDICTED: 28 kDa heat- and acid-stable phosphoprotein [Raphanus sativus]	--
gene-LOC108806936	51.08	67.4	63.16	24.39	23.88	0.16	11.98	2.64	0	25.44	0.13	10.67	9.49	23.6	7.27	--	PREDICTED: TSA1-like protein [Raphanus sativus]	GO:0005788,endoplasmic reticulum lumen; GO:0010168,ER body; GO:0016020,membrane; GO:0005777,peroxisome; GO:0009506,plasmodesma; GO:0080119,ER body organization; GO:0009651,response to salt stress
gene-LOC108806938	7.09	6.99	29.07	3.42	0	7.53	1.26	1.99	12.01	42.08	3.22	27.73	4.01	3.23	4.48	--	PREDICTED: heavy metal-associated isoprenylated plant protein 3 [Raphanus sativus]	GO:0005737,cytoplasm; GO:0005507,copper ion binding; GO:0046914,transition metal ion binding; GO:0046916,cellular transition metal ion homeostasis; GO:0030001,metal ion transport
gene-LOC108806940	59.98	0.89	102.14	0	5.23	0.52	0.7	2.05	16.03	0.29	1.09	0	0	0	0	ko00950: Isoquinoline alkaloid biosynthesis	PREDICTED: MLP-like protein 31 [Raphanus sativus]	GO:0006952,defense response; GO:0009607,response to biotic stimulus
gene-LOC108806941	74.21	92.38	238.84	2.77	11.5	12.06	1.35	24.23	34.61	6.07	1.58	9.46	2.56	1.44	1.08	ko00950: Isoquinoline alkaloid biosynthesis	PREDICTED: MLP-like protein 28 [Raphanus sativus]	GO:0006952,defense response; GO:0009607,response to biotic stimulus
gene-LOC108806949	23.87	20.76	13.18	24.5	21.69	27.09	25.56	38.65	20.05	24.42	21.04	21.31	12.97	12.3	19.21	--	PREDICTED: PRA1 family protein F3-like [Raphanus sativus]	GO:0005783,endoplasmic reticulum; GO:0005789,endoplasmic reticulum membrane; GO:0016021,integral component of membrane; GO:0016192,vesicle-mediated transport
gene-LOC108806950	4.62	1.55	1.67	0	1.02	4.99	1.64	2.02	1.89	0.06	1.56	0.8	0.41	0	0.49	--	PREDICTED: photosynthetic NDH subunit of subcomplex B 5, chloroplastic [Raphanus sativus]	GO:0009507,chloroplast; GO:0031969,chloroplast membrane; GO:0009535,chloroplast thylakoid membrane; GO:0016021,integral component of membrane; GO:0006979,response to oxidative stress
gene-LOC108806952	29.53	21.65	19.34	16.26	20.46	43.14	46.72	62.74	25.08	38.85	49.17	47.23	38.43	38.84	41.42	--	PREDICTED: uncharacterized protein LOC108806952 [Raphanus sativus]	--
gene-LOC108806955	9.81	9.44	8.26	1.84	2.85	5.67	5.4	3.1	2.73	15.8	8.99	11.61	17.48	13.07	14.21	ko00402: Benzoxazinoid biosynthesis	PREDICTED: probable 2-oxoacid dependent dioxygenase [Raphanus sativus]	GO:0009506,plasmodesma; GO:0009815,1-aminocyclopropane-1-carboxylate oxidase activity; GO:0051213,dioxygenase activity; GO:0046872,metal ion binding; GO:0019761,glucosinolate biosynthetic process; GO:0010439,regulation of glucosinolate biosynthetic process
gene-LOC108806956	0.42	0.12	0.11	2.73	1.48	0.5	2.01	5.77	8.25	0.49	0.07	0.28	0.64	0.24	1.18	--	PREDICTED: exocyst complex component EXO70A1 [Raphanus sativus]	GO:0005829,cytosol; GO:0012505,endomembrane system; GO:0000145,exocyst; GO:0016020,membrane; GO:0005634,nucleus; GO:0045335,phagocytic vesicle; GO:0031982,vesicle; GO:0006952,defense response; GO:0006887,exocytosis; GO:1900426,positive regulation of defense response to bacterium; GO:0009617,response to bacterium; GO:0009620,response to fungus; GO:0002237,response to molecule of bacterial origin
gene-LOC108806958	21.32	5.08	38.63	4.98	0	13.48	2.34	6.39	6.29	16.61	8.92	16.34	0.37	0.28	0.21	--	PREDICTED: UDP-glycosyltransferase 74F1 [Raphanus sativus]	GO:0043231,intracellular membrane-bounded organelle; GO:0080043,quercetin 3-O-glucosyltransferase activity; GO:0008152,metabolic process
gene-LOC108806959	18.16	9.71	10.38	6.29	5.25	3.65	2.46	1.18	1.94	4	3.99	3.89	12.71	6.09	8.86	--	PREDICTED: ethylene-responsive transcription factor ERF034 [Raphanus sativus]	GO:0005634,nucleus; GO:0003700,DNA-binding transcription factor activity; GO:0044212,transcription regulatory region DNA binding; GO:0009873,ethylene-activated signaling pathway; GO:0006351,transcription, DNA-templated
gene-LOC108806960	11.25	5.23	11.06	5.36	5.46	2.19	3.24	3.88	1.1	11.4	12.78	3.34	0.27	1.88	3.18	--	PREDICTED: AT-hook motif nuclear-localized protein 27-like [Raphanus sativus]	GO:0005634,nucleus; GO:0003680,AT DNA binding; GO:0003700,DNA-binding transcription factor activity; GO:0003690,double-stranded DNA binding; GO:0042393,histone binding; GO:0043621,protein self-association; GO:0006325,chromatin organization; GO:0009908,flower development; GO:0045087,innate immune response; GO:0010150,leaf senescence; GO:0045824,negative regulation of innate immune response; GO:000…
gene-LOC108806962	1266.9	933.89	1157.86	374.06	355.28	253.67	431.61	288.02	289.91	771.44	269.95	964.71	215.8	131.12	108	ko00950: Isoquinoline alkaloid biosynthesis	PREDICTED: MLP-like protein 328 [Raphanus sativus]	GO:0005829,cytosol; GO:0005507,copper ion binding; GO:0006952,defense response; GO:0009607,response to biotic stimulus; GO:0080184,response to phenylpropanoid; GO:0010043,response to zinc ion; GO:0010228,vegetative to reproductive phase transition of meristem
gene-LOC108806963	145.96	65.54	125.16	22.01	18.78	89.28	8.96	15.06	3.05	26.64	7.82	22.84	6.57	3.95	2.86	ko00480: Glutathione metabolism	PREDICTED: glutathione S-transferase U27 [Raphanus sativus]	GO:0005737,cytoplasm; GO:0005829,cytosol; GO:0004364,glutathione transferase activity; GO:0006749,glutathione metabolic process; GO:0080167,response to karrikin; GO:0009407,toxin catabolic process
gene-LOC108806965	3.44	5.79	3.18	0	3.55	1.87	1.15	0.69	0.61	0.93	1.91	0.67	0.84	0.58	0.7	--	PREDICTED: protein trichome birefringence-like 45 [Raphanus sativus]	GO:0005794,Golgi apparatus; GO:0016021,integral component of membrane; GO:0016413,O-acetyltransferase activity; GO:0071554,cell wall organization or biogenesis
gene-LOC108806968	15.44	35.68	15	9.92	14.34	11.4	7.35	12.53	10.4	3.06	15.47	6.94	7.6	4.87	4.8	ko00520: Amino sugar and nucleotide sugar metabolism	PREDICTED: UDP-glucuronic acid decarboxylase 6 [Raphanus sativus]	GO:0005737,cytoplasm; GO:0005886,plasma membrane; GO:0070403,NAD+ binding; GO:0048040,UDP-glucuronate decarboxylase activity; GO:0042732,D-xylose metabolic process; GO:0033320,UDP-D-xylose biosynthetic process
gene-LOC108806969	0.78	3.36	1.95	0	0	0.44	0.16	0.12	0.43	0.1	0.11	0.1	0.16	0.13	0	ko00500: Starch and sucrose metabolism; ko00520: Amino sugar and nucleotide sugar metabolism	PREDICTED: inactive glucose-1-phosphate adenylyltransferase small subunit 2, chloroplastic isoform X1 [Raphanus sativus]	GO:0009507,chloroplast; GO:0005524,ATP binding; GO:0008878,glucose-1-phosphate adenylyltransferase activity; GO:0005978,glycogen biosynthetic process
gene-LOC108806970	2.21	2.34	2.28	1.74	1.06	0.87	1.51	1.46	1.44	1.12	1.56	1.21	1.33	0.82	0.79	--	PREDICTED: pentatricopeptide repeat-containing protein At2g15630, mitochondrial [Raphanus sativus]	GO:0043231,intracellular membrane-bounded organelle; GO:0005739,mitochondrion; GO:0004519,endonuclease activity; GO:0003723,RNA binding; GO:0009451,RNA modification
gene-LOC108806971	1.86	2.44	2.08	0.93	0	0.63	0.54	0.78	0.99	1.14	1.21	1.55	1.5	1.52	1.44	--	PREDICTED: pentatricopeptide repeat-containing protein At3g49170, chloroplastic [Raphanus sativus]	GO:0009507,chloroplast; GO:0043231,intracellular membrane-bounded organelle; GO:0004519,endonuclease activity; GO:0003723,RNA binding; GO:0008270,zinc ion binding; GO:0009793,embryo development ending in seed dormancy; GO:0009451,RNA modification
gene-LOC108806972	164.47	224.15	149.32	209.67	255.54	209.28	175.54	104.28	92.5	77.27	105.96	104.35	76.83	83.98	96.66	--	PREDICTED: LIM domain-containing protein WLIM1 [Raphanus sativus]	GO:0005737,cytoplasm; GO:0005856,cytoskeleton; GO:0005886,plasma membrane; GO:0051015,actin filament binding; GO:0046872,metal ion binding; GO:0003729,mRNA binding; GO:0051017,actin filament bundle assembly
gene-LOC108806973	0.79	0.67	0.44	0	0	0.08	0	0	0.1	1.43	0.31	1.46	0	0	0	ko00040: Pentose and glucuronate interconversions	PREDICTED: probable polygalacturonase [Raphanus sativus]	GO:0016021,integral component of membrane; GO:0004650,polygalacturonase activity; GO:0005975,carbohydrate metabolic process
gene-LOC108806975	54.67	12.45	28.32	1.07	5.61	6.87	25.66	32.46	21.3	41.53	9.44	23.27	4.61	18.84	28.52	--	PREDICTED: flotillin-like protein 1 [Raphanus sativus]	GO:0005901,caveola; GO:0005768,endosome; GO:0005886,plasma membrane; GO:0009506,plasmodesma; GO:0005774,vacuolar membrane; GO:0005773,vacuole; GO:0071456,cellular response to hypoxia; GO:0006897,endocytosis; GO:0010324,membrane invagination
gene-LOC108806978	7.3	5.29	1	1.4	2.79	6.52	1.77	0.89	4.03	2.96	5.36	7.6	14.66	7.82	14.65	--	PREDICTED: uncharacterized protein LOC108806978 [Raphanus sativus]	GO:0005840,ribosome; GO:0019843,rRNA binding; GO:0003735,structural constituent of ribosome; GO:0006412,translation
gene-LOC108806981	16.39	19.1	12.07	13.34	6.02	40.19	57.03	51.12	31.78	28.95	56.74	44.6	44.6	36.23	28.87	ko00480: Glutathione metabolism; ko00590: Arachidonic acid metabolism	PREDICTED: phospholipid hydroperoxide glutathione peroxidase 1, chloroplastic [Raphanus sativus]	GO:0009507,chloroplast; GO:0009941,chloroplast envelope; GO:0009570,chloroplast stroma; GO:0009535,chloroplast thylakoid membrane; GO:0004602,glutathione peroxidase activity; GO:0047066,phospholipid-hydroperoxide glutathione peroxidase activity; GO:0006979,response to oxidative stress
gene-LOC108806982	3.04	2.7	2.04	0.41	2.54	2.94	0.99	1.28	1.61	3	3.33	3.71	4.63	5.18	4.79	--	PREDICTED: uncharacterized protein LOC108806982 [Raphanus sativus]	--
gene-LOC108806986	17.81	12.39	49.88	11.96	8.71	20.42	11.12	16.46	11.81	27.62	12.64	10.54	1.11	2.05	2.25	ko00480: Glutathione metabolism	PREDICTED: glutathione S-transferase U4-like [Raphanus sativus]	GO:0005737,cytoplasm; GO:0005829,cytosol; GO:0004364,glutathione transferase activity; GO:0006749,glutathione metabolic process; GO:0009407,toxin catabolic process
gene-LOC108806988	11.06	11.03	19.02	6.38	7.13	12.89	3.2	2.99	2.53	16.59	11.08	15.59	19.42	9.84	20.47	--	PREDICTED: uncharacterized protein LOC108806988 [Raphanus sativus]	--
gene-LOC108806989	8.7	8.36	8.18	14.36	8.73	9.06	16.89	16.84	12.79	16.47	13	14.48	15.33	16.06	31.41	ko00511: Other glycan degradation	PREDICTED: uncharacterized protein LOC108806989 [Raphanus sativus]	--
gene-LOC108806990	0.29	0	2	0	0	3.55	1.75	1.83	1.17	0	0.16	0.56	0	0	0	--	--	--
gene-LOC108806991	8.43	8.03	9.84	6.25	6.05	12.69	5.35	7.94	5.45	6.12	8.87	9.34	4.4	3.96	2.43	--	PREDICTED: protein unc-50 homolog [Raphanus sativus]	GO:0016021,integral component of membrane
gene-LOC108806992	4.14	8.36	4.54	7.08	8.09	5.11	3.09	1.15	0.64	0.34	0.61	1.1	1.02	1.03	1.16	--	PREDICTED: microtubule-binding protein TANGLED-like [Raphanus sativus]	GO:0005856,cytoskeleton; GO:0005730,nucleolus; GO:0009524,phragmoplast
gene-LOC108806994	15.87	12.55	9.72	5.94	5.78	12.97	8.29	12.47	16.02	14.45	20.1	24.46	30.43	24.38	25.25	ko04144: Endocytosis	PREDICTED: actin-related protein 2/3 complex subunit 1A [Raphanus sativus]	GO:0005885,Arp2/3 protein complex; GO:0005737,cytoplasm; GO:0005634,nucleus; GO:0051015,actin filament binding; GO:0007015,actin filament organization; GO:0034314,Arp2/3 complex-mediated actin nucleation
gene-LOC108806997	3.34	1.38	0.81	0	1.31	1.75	2.17	0.63	1.47	4.2	0.14	6.85	5.64	2.72	6	ko04146: Peroxisome	PREDICTED: peroxisome biogenesis protein 16-like isoform X1 [Raphanus sativus]	GO:0005789,endoplasmic reticulum membrane; GO:0016021,integral component of membrane; GO:0005778,peroxisomal membrane; GO:0005777,peroxisome; GO:0006633,fatty acid biosynthetic process; GO:0007031,peroxisome organization
gene-LOC108806999	7.32	9.13	3.07	0	0	0	0	0	0	8.89	0.03	13.87	11.04	7.92	8.15	--	--	--
gene-LOC108807002	228.19	195.28	39.27	0	0	0	0.18	0	0	232.53	2.99	179.49	1.62	169.82	0.79	--	PREDICTED: PLAT domain-containing protein 2-like [Raphanus sativus]	GO:0009507,chloroplast; GO:0005783,endoplasmic reticulum; GO:0016020,membrane; GO:0009579,thylakoid
gene-LOC108807003	0.79	0.67	1.24	0.52	1.84	0.36	0.11	0.1	0	0.14	0	0.18	0.02	0.04	0.11	--	PREDICTED: serine carboxypeptidase-like 46 isoform X1 [Raphanus sativus]	GO:0005576,extracellular region; GO:0009505,plant-type cell wall; GO:0009506,plasmodesma; GO:0004185,serine-type carboxypeptidase activity; GO:0051603,proteolysis involved in cellular protein catabolic process
gene-LOC108807005	6.67	2.6	1.53	0.12	0	4.99	1.71	1.58	3.01	5.55	7.21	6.38	4.68	4.82	2.44	--	PREDICTED: probable tyrosine-protein phosphatase At1g05000 isoform X1 [Raphanus sativus]	GO:0005737,cytoplasm; GO:0016791,phosphatase activity; GO:0004725,protein tyrosine phosphatase activity
gene-LOC108807006	11.4	18.21	17.46	23.82	28.61	10.51	11.45	6.22	6.61	7.79	7.88	4.88	9.99	6.86	10.41	ko00901: Indole alkaloid biosynthesis	PREDICTED: GDSL esterase/lipase At3g14220 [Raphanus sativus]	GO:0005576,extracellular region; GO:0005773,vacuole; GO:0016788,hydrolase activity, acting on ester bonds; GO:0016042,lipid catabolic process
gene-LOC108807011	1.28	1.72	2.87	2.09	0	7.75	2.16	4.19	4.3	1.41	9.21	1.98	0.83	0.4	0.33	ko04075: Plant hormone signal transduction	PREDICTED: putative indole-3-acetic acid-amido synthetase GH3.9 isoform X1 [Raphanus sativus]	GO:0009941,chloroplast envelope; GO:0016874,ligase activity
gene-LOC108807014	20.78	19.4	10.51	10.43	18.01	29.26	22.74	13.98	13.41	11.58	37.36	21.35	50.65	38.54	37.59	--	PREDICTED: cyclin-dependent kinase inhibitor 1 isoform X1 [Raphanus sativus]	GO:0005654,nucleoplasm; GO:0005634,nucleus; GO:0004861,cyclin-dependent protein serine/threonine kinase inhibitor activity; GO:0007050,cell cycle arrest; GO:0000082,G1/S transition of mitotic cell cycle; GO:0048527,lateral root development; GO:0010311,lateral root formation; GO:0048366,leaf development; GO:0045736,negative regulation of cyclin-dependent protein serine/threonine kinase activity; G…
gene-LOC108807019	69.66	59.26	53	64.98	60.88	56.58	122.82	221.11	94.44	128.08	67.49	109.82	81.92	67.34	170.37	--	PREDICTED: ethylene-responsive transcription factor 4-like [Raphanus sativus]	GO:0016604,nuclear body; GO:0005634,nucleus; GO:0003700,DNA-binding transcription factor activity; GO:0043565,sequence-specific DNA binding; GO:0009873,ethylene-activated signaling pathway; GO:0009864,induced systemic resistance, jasmonic acid mediated signaling pathway; GO:0010105,negative regulation of ethylene-activated signaling pathway; GO:0045892,negative regulation of transcription, DNA-te…
gene-LOC108807020	26.06	32.87	19.98	14.69	12.3	18.1	6.72	15.12	10.4	25.08	18.78	21.35	36.61	25.88	26.18	--	PREDICTED: formin-like protein 3 [Raphanus sativus]	--
gene-LOC108807024	14.69	4.83	5.09	0.32	0	4.64	5.63	6.78	1.11	4.79	4.82	2.96	0.41	0.16	1	ko04075: Plant hormone signal transduction	PREDICTED: transcription factor TGA1-like [Raphanus sativus]	GO:0005634,nucleus; GO:0003700,DNA-binding transcription factor activity; GO:0043565,sequence-specific DNA binding; GO:0044212,transcription regulatory region DNA binding; GO:0042742,defense response to bacterium; GO:0006351,transcription, DNA-templated
gene-LOC108807026	2.98	5.53	4.39	4.03	5.54	1.36	0.49	1.1	0.89	2.99	0	2.19	1.77	3.41	3.22	ko04626: Plant-pathogen interaction	PREDICTED: cathepsin L-like [Raphanus sativus]	--
gene-LOC108807027	14.57	5.99	4.91	2.17	4.61	39.49	37.83	30.19	14.8	9.3	19.24	15.26	8.25	2.68	7.6	ko00904: Diterpenoid biosynthesis	PREDICTED: probable 2-oxoglutarate-dependent dioxygenase At3g49630 [Raphanus sativus]	GO:0051213,dioxygenase activity; GO:0046872,metal ion binding; GO:0009267,cellular response to starvation
gene-LOC108807028	22.39	30.89	15.93	16.75	14.32	37.9	31.95	34.33	27.7	29.02	31.64	43.83	77.13	84.18	76.42	ko03010: Ribosome	PREDICTED: 50S ribosomal protein L4, chloroplastic [Raphanus sativus]	GO:0009507,chloroplast; GO:0009570,chloroplast stroma; GO:0009535,chloroplast thylakoid membrane; GO:0022626,cytosolic ribosome; GO:0016020,membrane; GO:0005634,nucleus; GO:0000311,plastid large ribosomal subunit; GO:0009579,thylakoid; GO:0008266,poly(U) RNA binding; GO:0019843,rRNA binding; GO:0003735,structural constituent of ribosome; GO:0006412,translation
gene-LOC108807029	4.52	3.94	6.74	1.65	1.44	5.32	1.16	1.86	1.54	3.19	0.12	3.88	1.92	3.15	1.72	--	PREDICTED: F-box/kelch-repeat protein At2g22050-like [Raphanus sativus]	--
gene-LOC108807033	9.25	8.62	11.89	3.9	2.26	4.4	4.29	6.54	4.56	8.94	4.3	6.66	12.12	22.47	24.33	--	PREDICTED: E3 ubiquitin-protein ligase ATL9-like [Raphanus sativus]	GO:0016021,integral component of membrane; GO:0046872,metal ion binding; GO:0061630,ubiquitin protein ligase activity; GO:0004842,ubiquitin-protein transferase activity; GO:0050832,defense response to fungus; GO:0043161,proteasome-mediated ubiquitin-dependent protein catabolic process; GO:0016567,protein ubiquitination; GO:0010200,response to chitin
gene-LOC108807035	2.36	2.08	1.17	1.95	0	0.16	3.62	3.08	10.08	2.11	0.87	0.9	0.24	0.3	1.53	--	PREDICTED: uncharacterized protein LOC108807035 [Raphanus sativus]	--
gene-LOC108807037	1.37	3.23	1.82	0.49	1.01	1.21	0.65	1.22	2.28	0.89	0.52	0.55	0.56	3.15	2.36	--
gene-LOC108807039	3.49	0.25	0.27	0	0	0	0	0.05	0	8.64	0.04	5.36	8.3	7.9	8.39	--	--	--
gene-LOC108807040	2.26	3.57	11.72	7.88	9.92	1.69	2.38	5.38	2.78	8.16	4.56	0.88	0.12	0.82	0.47	--	PREDICTED: protein trichome birefringence-like 37 [Raphanus sativus]	GO:0005794,Golgi apparatus; GO:0016021,integral component of membrane; GO:0016413,O-acetyltransferase activity; GO:0071554,cell wall organization or biogenesis
gene-LOC108807044	133.91	74.74	205.82	13.11	10.45	33.8	17.46	27.44	21.16	30.91	54.75	36.46	9.43	8.22	16.91	--	PREDICTED: ethylene-responsive transcription factor ERF011 [Raphanus sativus]	GO:0005634,nucleus; GO:0003677,DNA binding; GO:0003700,DNA-binding transcription factor activity; GO:0042742,defense response to bacterium; GO:0009873,ethylene-activated signaling pathway; GO:0010941,regulation of cell death; GO:0009617,response to bacterium; GO:0010200,response to chitin; GO:0009409,response to cold; GO:0006351,transcription, DNA-templated
gene-LOC108807046	2	0.83	1.97	0	1.04	2.04	0.09	0.22	0.05	1.64	0.93	2.02	0.5	0.97	0.5	--	PREDICTED: methyltransferase-like protein 13 isoform X1 [Raphanus sativus]	GO:0008168,methyltransferase activity
gene-LOC108807048	7.02	0	3.59	0.21	0	0.59	1.19	0	0	7.61	1.65	6.77	0	6.68	0.4	--	PREDICTED: uncharacterized protein LOC103859704 [Brassica rapa]	--
gene-LOC108807049	2.4	2.03	4.11	0	0	0	0	0	0.62	3.36	0.05	2.53	0.21	0.08	0.06	--	PREDICTED: RING-H2 finger protein ATL77-like [Raphanus sativus]	GO:0016021,integral component of membrane; GO:0046872,metal ion binding; GO:0061630,ubiquitin protein ligase activity; GO:0043161,proteasome-mediated ubiquitin-dependent protein catabolic process
gene-LOC108807050	5.6	0.33	5.49	0.36	0.56	0.03	0.75	0.64	0.14	11.77	0.23	13.77	0.7	6.34	0.49	--	--	--
gene-LOC108807051	2.09	1.21	0.76	0	0	3.94	0.76	0.54	0.6	2.61	1.9	2.63	2.25	2.7	3.65	--	PREDICTED: uncharacterized protein LOC108807051 [Raphanus sativus]	GO:0009507,chloroplast
gene-LOC108807054	42.61	11.44	27.5	7.99	3.18	14.99	6.37	3.54	3.1	13.02	13.55	15.45	13.18	15.88	9.08	ko04016: MAPK signaling pathway - plant; ko04075: Plant hormone signal transduction	PREDICTED: ethylene-responsive transcription factor 15-like [Raphanus sativus]	GO:0009507,chloroplast; GO:0005634,nucleus; GO:0003677,DNA binding; GO:0003700,DNA-binding transcription factor activity; GO:0006952,defense response; GO:0009873,ethylene-activated signaling pathway; GO:0010200,response to chitin; GO:0006351,transcription, DNA-templated
gene-LOC108807055	3.04	7.05	0.86	5.34	4.2	0.13	52.92	64.76	0.11	4.06	0.02	9.66	0.4	4.95	1.61	--	PREDICTED: ankyrin repeat domain-containing protein 13C-like [Raphanus sativus]	--
gene-LOC108807059	0.29	3.27	0.16	0	0	0	0	0	0	0.08	0	0.88	2.53	4.17	8.17	--	PREDICTED: uncharacterized protein LOC108807059 [Raphanus sativus]	GO:0005737,cytoplasm; GO:0005634,nucleus; GO:0016791,phosphatase activity; GO:0004725,protein tyrosine phosphatase activity
gene-LOC108807065	0.22	0.03	0.32	0	1.19	0.14	5.48	7.25	5.86	8.96	4	11.8	51.28	30.17	28.44	ko04712: Circadian rhythm - plant	PREDICTED: two-component response regulator-like APRR9 isoform X1 [Raphanus sativus]	GO:0005634,nucleus; GO:0003677,DNA binding; GO:0007623,circadian rhythm; GO:0045892,negative regulation of transcription, DNA-templated; GO:0000160,phosphorelay signal transduction system; GO:0010017,red or far-red light signaling pathway; GO:0006355,regulation of transcription, DNA-templated; GO:0006351,transcription, DNA-templated
gene-LOC108807067	109.8	106.15	64.38	125.74	138.19	85.63	168.73	136.6	79	125.36	179.64	147.9	234.16	175.76	212.79	--	PREDICTED: uncharacterized protein LOC108807067 [Raphanus sativus]	--
gene-LOC108807068	3.72	5.27	4.88	3.39	7.1	8.39	1.58	2.6	3.44	5.43	3.53	7.25	5.78	5.13	6.45	ko04016: MAPK signaling pathway - plant; ko04626: Plant-pathogen interaction	PREDICTED: probable WRKY transcription factor 74 [Raphanus sativus]	GO:0005634,nucleus; GO:0005516,calmodulin binding; GO:0003700,DNA-binding transcription factor activity; GO:0043565,sequence-specific DNA binding; GO:0006351,transcription, DNA-templated
gene-LOC108807072	0.98	0.44	0.2	0.47	0.61	4.48	3.07	4.2	1.46	3.5	4.64	6.93	6.24	6.22	8.69	--	PREDICTED: protein PHYTOCHROME KINASE SUBSTRATE 1-like [Raphanus sativus]	GO:0005737,cytoplasm; GO:0005886,plasma membrane; GO:0009638,phototropism; GO:0009958,positive gravitropism; GO:0010017,red or far-red light signaling pathway; GO:0009585,red, far-red light phototransduction; GO:0010218,response to far red light; GO:0010114,response to red light
gene-LOC108807074	41.53	2.05	19.75	0	1.4	7.72	8.28	27.17	18.99	73.21	15.45	36.11	1.47	0.84	0	ko00010: Glycolysis / Gluconeogenesis; ko00071: Fatty acid degradation; ko00350: Tyrosine metabolism	PREDICTED: alcohol dehydrogenase-like 4 [Raphanus sativus]	GO:0005737,cytoplasm; GO:0004022,alcohol dehydrogenase (NAD) activity; GO:0008270,zinc ion binding
gene-LOC108807075	1.18	1.05	1.05	1.85	0.36	2.49	1.02	1.64	2.18	1.11	1.98	1.34	0.71	0.37	0.93	ko03050: Proteasome	PREDICTED: protein NLP8-like [Raphanus sativus]	GO:0005634,nucleus; GO:0003677,DNA binding; GO:0003700,DNA-binding transcription factor activity; GO:0006355,regulation of transcription, DNA-templated; GO:0006351,transcription, DNA-templated
gene-LOC108807076	15.2	46.58	18.39	13.81	15.05	5.36	14.87	10.68	21.95	4.76	11.8	6.57	10.65	9.47	21.09	ko03008: Ribosome biogenesis in eukaryotes; ko03013: RNA transport	PREDICTED: serine/threonine-protein phosphatase 1 regulatory subunit 10-like [Raphanus sativus]	GO:0003676,nucleic acid binding
gene-LOC108807078	7.44	13.89	12.32	0	0	0.08	0.29	0	0	0.09	0.11	0.13	0.35	0.28	0.12	--	PREDICTED: protein IRREGULAR XYLEM 15 [Raphanus sativus]	GO:0005794,Golgi apparatus; GO:0000139,Golgi membrane; GO:0016021,integral component of membrane; GO:0009834,plant-type secondary cell wall biogenesis; GO:0045492,xylan biosynthetic process
gene-LOC108807079	4.33	1.92	5.52	5.05	3.86	3.94	7.73	10.81	7.04	11.54	11.96	16.62	12.73	11.79	14.19	--	PREDICTED: putative serine/threonine-protein kinase [Raphanus sativus]	GO:0005886,plasma membrane; GO:0005524,ATP binding; GO:0004674,protein serine/threonine kinase activity; GO:0033160,positive regulation of protein import into nucleus, translocation; GO:0046777,protein autophosphorylation; GO:0009409,response to cold; GO:0050826,response to freezing; GO:0009625,response to insect; GO:0002237,response to molecule of bacterial origin
gene-LOC108807082	2.46	2.74	4.45	4.01	1.86	5.57	1.65	3.04	1.99	1.95	4.24	2.59	1.41	1.81	1.33	ko04075: Plant hormone signal transduction	PREDICTED: probable serine/threonine-protein kinase At5g41260 isoform X1 [Raphanus sativus]	GO:0005886,plasma membrane; GO:0005524,ATP binding; GO:0004675,transmembrane receptor protein serine/threonine kinase activity; GO:0009742,brassinosteroid mediated signaling pathway; GO:0007166,cell surface receptor signaling pathway; GO:0006468,protein phosphorylation
gene-LOC108807083	2.04	1.87	5.18	3.23	0	15.25	0.04	0.94	1.17	0.31	4.11	1.18	0.03	0.05	0	ko04712: Circadian rhythm - plant	PREDICTED: zinc finger protein CONSTANS-LIKE 13-like [Raphanus sativus]	GO:0005634,nucleus; GO:0003700,DNA-binding transcription factor activity; GO:0043565,sequence-specific DNA binding; GO:0044212,transcription regulatory region DNA binding; GO:0008270,zinc ion binding; GO:0006355,regulation of transcription, DNA-templated
gene-LOC108807085	7.09	20.75	17.97	0	1.38	0.76	0	0.06	0.39	0	0.08	0.42	0.29	0.33	0.05	ko04016: MAPK signaling pathway - plant; ko04626: Plant-pathogen interaction	PREDICTED: probable WRKY transcription factor 12 isoform X1 [Raphanus sativus]	GO:0005634,nucleus; GO:0003700,DNA-binding transcription factor activity; GO:0043565,sequence-specific DNA binding; GO:0006351,transcription, DNA-templated
gene-LOC108807087	22.01	32.01	14.38	3.73	2.11	11.1	1.82	3.21	2.96	7.01	14.1	10.63	3.63	2.56	2.86	--	PREDICTED: E3 ubiquitin-protein ligase RGLG1-like [Raphanus sativus]	GO:0005737,cytoplasm; GO:0005634,nucleus; GO:0046872,metal ion binding; GO:0004842,ubiquitin-protein transferase activity; GO:0042742,defense response to bacterium; GO:0009867,jasmonic acid mediated signaling pathway; GO:0009611,response to wounding
gene-LOC108807089	5.25	21.09	6.63	1.62	2.37	2.18	1.49	1.83	1.1	0.52	0.46	0.46	1.51	1.06	1.44	ko04016: MAPK signaling pathway - plant	PREDICTED: mitogen-activated protein kinase kinase kinase ANP1 [Raphanus sativus]	GO:0005737,cytoplasm; GO:0005634,nucleus; GO:0005524,ATP binding; GO:0004709,MAP kinase kinase kinase activity; GO:0004674,protein serine/threonine kinase activity; GO:0004702,NA; GO:0009738,abscisic acid-activated signaling pathway; GO:0032147,activation of protein kinase activity; GO:0007346,regulation of mitotic cell cycle; GO:0009737,response to abscisic acid; GO:0006970,response to osmotic s…
gene-LOC108807090	2.99	1.58	4.16	0.21	0.48	0.93	0	0.24	0	4.86	0.29	1.48	3.24	1.97	2.94	ko04075: Plant hormone signal transduction	PREDICTED: scarecrow-like protein 33 [Raphanus sativus]	GO:0005634,nucleus; GO:0003700,DNA-binding transcription factor activity; GO:0043565,sequence-specific DNA binding; GO:0006355,regulation of transcription, DNA-templated; GO:0006351,transcription, DNA-templated
gene-LOC108807091	22.77	56.34	32.11	23.96	28.92	41.99	16.4	8.31	9.39	13.68	18.22	9.41	5.51	9.64	3.94	--	PREDICTED: TSA1-like protein isoform X1 [Raphanus sativus]	GO:0005788,endoplasmic reticulum lumen; GO:0010168,ER body; GO:0016020,membrane; GO:0005777,peroxisome; GO:0009506,plasmodesma; GO:0080119,ER body organization; GO:0009651,response to salt stress
gene-LOC108807093	0.02	0.05	1.06	1.48	1.59	0	0.44	0.56	0.48	0.02	0.04	0.34	0	0.04	0	ko03030: DNA replication; ko03420: Nucleotide excision repair; ko03430: Mismatch repair; ko03440: Homologous recombination	PREDICTED: uncharacterized protein LOC108807093 isoform X1 [Raphanus sativus]	GO:0005634,nucleus; GO:0003677,DNA binding; GO:0046872,metal ion binding; GO:0006310,DNA recombination; GO:0006281,DNA repair; GO:0006260,DNA replication; GO:0010224,response to UV-B
gene-LOC108807095	56.52	44.58	14.7	16.73	11.08	32.49	1.01	1.58	9.02	39.83	26.29	37.66	26.71	52.27	32.11	ko03050: Proteasome	PREDICTED: proteasome subunit beta type-7-A-like [Raphanus sativus]	GO:0005737,cytoplasm; GO:0005634,nucleus; GO:0000502,proteasome complex; GO:0019774,proteasome core complex, beta-subunit complex; GO:0004298,threonine-type endopeptidase activity; GO:0051603,proteolysis involved in cellular protein catabolic process
gene-LOC108807096	7.52	5.89	1.82	2.13	0.95	19.29	17.57	23.37	18.47	31.9	4.72	52.72	29.46	35.36	26.59	--	PREDICTED: thioredoxin-like protein AAED1, chloroplastic [Raphanus sativus]	GO:0009507,chloroplast; GO:0016209,antioxidant activity; GO:0055114,oxidation-reduction process
gene-LOC108807098	1.04	0.37	0	2.58	14.95	34.41	96.77	52.91	0	0	0.75	0.14	0	0	0	--
gene-LOC108807099	22.78	16.64	6.16	0	0	0	0	0	0	20.01	0.14	19.29	0.63	20.57	0.56	--	PREDICTED: uncharacterized protein LOC108807099 [Raphanus sativus]	GO:0016021,integral component of membrane
gene-LOC108807103	3.2	1.84	12.83	14.07	37.37	6.26	11.99	14.41	5.31	0	1.2	0.28	0.28	0.45	0.27	ko04141: Protein processing in endoplasmic reticulum	PREDICTED: 17.6 kDa class I heat shock protein 2 [Raphanus sativus]	GO:0005737,cytoplasm; GO:0009408,response to heat; GO:0009644,response to high light intensity; GO:0042542,response to hydrogen peroxide; GO:0006979,response to oxidative stress
gene-LOC108807104	9.6	7.15	9.61	21.5	14.68	10.04	8.3	5.56	5.3	6.74	9.34	7.31	4.73	6.59	4.42	--	PREDICTED: probable sugar phosphate/phosphate translocator At3g14410 isoform X1 [Raphanus sativus]	GO:0022626,cytosolic ribosome; GO:0016021,integral component of membrane; GO:0008643,carbohydrate transport
gene-LOC108807105	5.04	8.49	3.5	1.59	3.36	8.35	1.82	1.29	2.88	0.24	0.79	0.74	0.04	0	0.32	--	PREDICTED: transcription termination factor MTEF1, chloroplastic [Raphanus sativus]	GO:0009507,chloroplast; GO:0003690,double-stranded DNA binding; GO:0019843,rRNA binding; GO:0003727,single-stranded RNA binding; GO:0009658,chloroplast organization; GO:0006353,DNA-templated transcription, termination; GO:0009793,embryo development ending in seed dormancy; GO:0006355,regulation of transcription, DNA-templated; GO:0042255,ribosome assembly; GO:0008380,RNA splicing
gene-LOC108807106	25.75	37.17	26.49	14.25	21.12	24.79	31.13	30.94	49.83	55.81	65.94	56.51	38.68	34.05	40.32	ko03010: Ribosome	PREDICTED: 60S ribosomal protein L23-like [Brassica rapa]	GO:0022625,cytosolic large ribosomal subunit; GO:0005730,nucleolus; GO:0070180,large ribosomal subunit rRNA binding; GO:0003735,structural constituent of ribosome; GO:0006412,translation
gene-LOC108807108	28.62	3.95	98.49	9.16	10.66	170.49	9.38	33.41	21.48	81.8	66.87	100.67	0.25	0	0	--	PREDICTED: indole glucosinolate O-methyltransferase 1-like [Raphanus sativus]	GO:0008171,O-methyltransferase activity; GO:0046983,protein dimerization activity; GO:0008757,S-adenosylmethionine-dependent methyltransferase activity; GO:0019438,aromatic compound biosynthetic process
gene-LOC108807111	15.69	13.24	15.56	28.5	26.26	16.33	51.21	100.99	118.73	40.02	20.11	24.51	5.54	4.75	21.68	--	PREDICTED: NAC domain-containing protein 2 [Raphanus sativus]	GO:0005634,nucleus; GO:0003677,DNA binding; GO:0003700,DNA-binding transcription factor activity; GO:0009788,negative regulation of abscisic acid-activated signaling pathway; GO:0009611,response to wounding; GO:0006351,transcription, DNA-templated
gene-LOC108807112	0.48	1.52	1.33	1.56	0	0.05	0	0.06	0.06	0.36	0	0.05	0.21	0	0	ko04075: Plant hormone signal transduction	PREDICTED: cyclin-D3-2-like [Raphanus sativus]	GO:0005634,nucleus; GO:0007049,cell cycle; GO:0051301,cell division; GO:0010444,guard mother cell differentiation; GO:0048316,seed development
gene-LOC108807115	2.32	0.52	2.1	3.24	7.35	6.84	6.27	4.55	5.86	1.96	4.84	9.79	0.99	3.55	0.83	--	PREDICTED: histone deacetylase 5-like [Raphanus sativus]	GO:0005634,nucleus; GO:0032041,NAD-dependent histone deacetylase activity (H3-K14 specific); GO:0006355,regulation of transcription, DNA-templated; GO:0006351,transcription, DNA-templated
gene-LOC108807117	83.52	115.6	46.32	31.36	23.51	26.06	36.89	19.26	33.52	28.13	32.33	38.57	33.39	38.56	28.94	--	hypothetical protein SETIT_032292mg, partial [Setaria italica]	GO:0009507,chloroplast; GO:0005829,cytosol; GO:0000788,nuclear nucleosome; GO:0005730,nucleolus; GO:0005886,plasma membrane; GO:0009506,plasmodesma; GO:0009579,thylakoid; GO:0005774,vacuolar membrane; GO:0003677,DNA binding; GO:0042393,histone binding; GO:0046982,protein heterodimerization activity; GO:0006334,nucleosome assembly; GO:0009414,response to water deprivation
gene-LOC108807118	75.6	47.81	25.49	81.15	83.99	72.31	219.17	210.16	108.91	39.04	46.84	74.62	51.28	42.68	66.51	--	PREDICTED: uncharacterized protein At3g27210 [Raphanus sativus]	GO:0005886,plasma membrane
gene-LOC108807119	4.43	4.89	7.71	1.72	3.45	3.35	0.82	1.79	2.5	13.97	5.52	17.77	16.7	13.69	34.2	--	PREDICTED: nuclear transcription factor Y subunit A-2-like [Raphanus sativus]	GO:0016602,CCAAT-binding factor complex; GO:0003677,DNA binding; GO:0003700,DNA-binding transcription factor activity; GO:0009567,double fertilization forming a zygote and endosperm; GO:0006355,regulation of transcription, DNA-templated; GO:0006351,transcription, DNA-templated
gene-LOC108807123	8.15	7.8	7.45	4.29	6.3	4.86	8.16	6.24	9.39	8.76	8.52	10.03	9.5	13.73	11.21	--	PREDICTED: DEAD-box ATP-dependent RNA helicase 57 [Raphanus sativus]	GO:0005737,cytoplasm; GO:0005730,nucleolus; GO:0005524,ATP binding; GO:0004004,ATP-dependent RNA helicase activity; GO:0003723,RNA binding; GO:0010501,RNA secondary structure unwinding; GO:0006364,rRNA processing
gene-LOC108807124	7.35	9.97	6.09	9.61	6.76	4.17	2.38	2.16	1.72	4.11	7.47	8.01	11.5	6.79	9.43	--	--	--
gene-LOC108807126	32.65	21.32	67.12	4.44	15.15	12.44	4.97	9.91	1.63	8.35	4.67	6.18	4.95	6.83	4.26	--	PREDICTED: transcription factor bHLH129-like isoform X1 [Raphanus sativus]	GO:0005634,nucleus; GO:0001046,core promoter sequence-specific DNA binding; GO:0046983,protein dimerization activity; GO:0001228,DNA-binding transcription activator activity, RNA polymerase II-specific; GO:0006366,transcription by RNA polymerase II
gene-LOC108807127	3.32	0.64	5.69	1.64	0	2.36	0.99	0.57	3.6	1.53	1.8	1.49	0.08	0.41	0.14	ko03040: Spliceosome	PREDICTED: muscle M-line assembly protein unc-89 [Raphanus sativus]	GO:0003682,chromatin binding; GO:0010468,regulation of gene expression
gene-LOC108807131	3.37	4.27	3.59	5.43	1.39	1.31	0.73	0.9	2.64	1.01	0.33	1.38	1.01	0.52	0.39	--	PREDICTED: glucan endo-1,3-beta-glucosidase 12 [Raphanus sativus]	GO:0046658,anchored component of plasma membrane; GO:0042973,glucan endo-1,3-beta-D-glucosidase activity; GO:0004553,hydrolase activity, hydrolyzing O-glycosyl compounds; GO:0030247,polysaccharide binding; GO:0005975,carbohydrate metabolic process; GO:0006952,defense response
gene-LOC108807132	8.88	10.32	3.66	0	0	0	0	0	0	8.69	0.16	9.67	9.44	12.25	10.03	--	PREDICTED: uncharacterized protein LOC108807132 [Raphanus sativus]	GO:0005768,endosome; GO:0005794,Golgi apparatus; GO:0016021,integral component of membrane; GO:0005802,trans-Golgi network; GO:0016757,transferase activity, transferring glycosyl groups; GO:0006004,fucose metabolic process; GO:0006486,protein glycosylation
gene-LOC108807134	4.05	3	5.45	2.1	1.16	0.18	5.47	8.12	0.22	9.66	1.02	13.52	13.23	13.63	13.08	--	PREDICTED: magnesium transporter MRS2-3 [Raphanus sativus]	GO:0016021,integral component of membrane; GO:0005886,plasma membrane; GO:0015095,magnesium ion transmembrane transporter activity
gene-LOC108807137	1.66	1.5	2	3	2.36	2.22	3.99	4.45	7.47	0.13	3.37	0.47	1.54	2.73	3.02	ko03008: Ribosome biogenesis in eukaryotes	PREDICTED: U3 small nucleolar ribonucleoprotein protein MPP10-like [Raphanus sativus]	GO:0005829,cytosol; GO:0034457,Mpp10 complex; GO:0005732,small nucleolar ribonucleoprotein complex; GO:0006364,rRNA processing
gene-LOC108807138	2.13	2.99	0.7	0	0	0	0	0	0	2.84	0	3.29	3.53	6.95	4.02	--	PREDICTED: uncharacterized protein LOC108807138 isoform X1 [Raphanus sativus]	--
gene-LOC108807140	1.66	2.78	3.27	0.83	0.18	1.1	0.77	1.73	2.66	1	0.71	0.8	0.79	1.67	1.02	--	PREDICTED: putative ABC1 protein At2g40090 [Raphanus sativus]	GO:0005215,transporter activity
gene-LOC108807144	3.14	0.89	1.25	0	0	0.08	0	0.07	0	1.11	0.3	0.89	0.1	0.12	0.14	--	PREDICTED: mucin-5AC [Raphanus sativus]	--
gene-LOC108807147	7.68	7.33	4.78	1.69	1.83	1.36	1.83	1.7	4.06	7.65	1.69	5.87	5.06	7.75	6.36	--	PREDICTED: probable transcription factor At1g61730 [Raphanus sativus]	GO:0009507,chloroplast; GO:0005829,cytosol; GO:0005730,nucleolus; GO:0043565,sequence-specific DNA binding; GO:0044212,transcription regulatory region DNA binding; GO:0019760,glucosinolate metabolic process; GO:0006355,regulation of transcription, DNA-templated; GO:0006351,transcription, DNA-templated
gene-LOC108807150	17.01	13.99	8.9	7.28	0	7.95	8.31	5.86	4.08	12.56	18.05	15.44	17.65	15.19	16.92	--	PREDICTED: uncharacterized protein LOC108807150 [Raphanus sativus]	GO:0043189,H4/H2A histone acetyltransferase complex; GO:0006355,regulation of transcription, DNA-templated
gene-LOC108807153	1.21	1.55	1.97	1.24	1.37	0.9	1.56	0.71	1.67	0.43	0.86	1.6	0.52	0.56	0.33	ko03440: Homologous recombination	PREDICTED: DNA topoisomerase 3-alpha [Raphanus sativus]	GO:0005694,chromosome; GO:0005634,nucleus; GO:0003677,DNA binding; GO:0003916,DNA topoisomerase activity; GO:0003917,DNA topoisomerase type I activity; GO:0008270,zinc ion binding; GO:0007059,chromosome segregation; GO:0006281,DNA repair; GO:0006265,DNA topological change; GO:0051321,meiotic cell cycle; GO:0000278,mitotic cell cycle; GO:0000712,resolution of meiotic recombination intermediates
gene-LOC108807154	0.08	0.04	0	0	0	0.31	4.74	8.27	8.81	15	4.4	24.85	14.63	19.67	13.08	ko04712: Circadian rhythm - plant	PREDICTED: protein REVEILLE 8-like isoform X1 [Raphanus sativus]	GO:0005634,nucleus; GO:0003700,DNA-binding transcription factor activity; GO:0043565,sequence-specific DNA binding; GO:0001190,NA; GO:0032922,circadian regulation of gene expression; GO:0043966,histone H3 acetylation; GO:0048573,photoperiodism, flowering; GO:0042753,positive regulation of circadian rhythm; GO:0010628,positive regulation of gene expression; GO:0042752,regulation of circadian rhyth…
gene-LOC108807159	7.64	17.56	13.26	0	0.53	2.76	0.28	0.3	0.04	0.15	0.03	0.65	0.33	0.29	0.29	--	PREDICTED: probable beta-1,4-xylosyltransferase IRX9 [Raphanus sativus]	GO:0005794,Golgi apparatus; GO:0000139,Golgi membrane; GO:0016021,integral component of membrane; GO:0015018,galactosylgalactosylxylosylprotein 3-beta-glucuronosyltransferase activity; GO:0042285,xylosyltransferase activity; GO:0071555,cell wall organization; GO:0010417,glucuronoxylan biosynthetic process; GO:0010413,glucuronoxylan metabolic process; GO:0009834,plant-type secondary cell wall biog…
gene-LOC108807160	2.01	1.8	2.36	0.59	2.06	1.02	0.72	0.67	0.83	0.94	1.15	0.99	0.76	1.09	0.67	--	PREDICTED: probable inactive purple acid phosphatase 9 [Raphanus sativus]	GO:0005576,extracellular region; GO:0003993,acid phosphatase activity; GO:0046872,metal ion binding
gene-LOC108807161	0.79	1.57	1.1	0	0	0.03	0	0	0.04	1.77	0.06	2.7	0.86	1.77	1.48	ko00360: Phenylalanine metabolism; ko00940: Phenylpropanoid biosynthesis	PREDICTED: dirigent protein 9-like [Raphanus sativus]	GO:0048046,apoplast; GO:0016853,isomerase activity
gene-LOC108807167	10.87	10.71	15.01	5.86	8.66	9.29	10.07	8.74	7.46	3.56	3.27	5.55	4.21	3.72	4.48	--	PREDICTED: protein ABIL2 [Raphanus sativus]	GO:0005737,cytoplasm; GO:0005856,cytoskeleton
gene-LOC108807169	294.29	444.14	86.16	758.51	1169.03	169.64	241.52	626.21	46.5	244.78	88.79	114.99	413.94	406.9	383.04	ko00940: Phenylpropanoid biosynthesis	PREDICTED: peroxidase 69-like [Raphanus sativus]	GO:0005618,cell wall; GO:0005576,extracellular region; GO:0009505,plant-type cell wall; GO:0005886,plasma membrane; GO:0009506,plasmodesma; GO:0020037,heme binding; GO:0046872,metal ion binding; GO:0003729,mRNA binding; GO:0004601,peroxidase activity; GO:0042744,hydrogen peroxide catabolic process; GO:0009664,plant-type cell wall organization; GO:0006979,response to oxidative stress
gene-LOC108807170	7.55	3.51	4.47	11.35	4.11	18.34	11.7	10.69	3.85	8.6	11.1	16.8	20.96	25.7	20.36	--	PREDICTED: protein COFACTOR ASSEMBLY OF COMPLEX C SUBUNIT B CCB1, chloroplastic [Raphanus sativus]	GO:0009507,chloroplast; GO:0009535,chloroplast thylakoid membrane; GO:0016021,integral component of membrane; GO:0010190,cytochrome b6f complex assembly
gene-LOC108807173	2.14	1.86	2.28	1.46	3.46	4.69	4.94	3.96	2.39	9.23	8.99	6.63	13.95	9.23	11.99	--	PREDICTED: uncharacterized protein LOC108807173 [Raphanus sativus]	--
gene-LOC108807174	3.14	3.93	1.14	0	0	0.01	0.01	0	0	7.48	0.02	7.74	8.86	14.84	8.08	--	--	--
gene-LOC108807175	0.33	0.18	4.9	2.74	12.15	2.68	0.6	1.72	1.96	0.08	0.03	0.04	0.1	0	0	ko00561: Glycerolipid metabolism; ko00564: Glycerophospholipid metabolism	PREDICTED: lipid phosphate phosphatase 2 [Raphanus sativus]	GO:0005887,integral component of plasma membrane; GO:0005886,plasma membrane; GO:0003993,acid phosphatase activity; GO:0008195,phosphatidate phosphatase activity
gene-LOC108807178	28.09	33.43	16.89	13.73	9.84	7.4	4.74	3.44	1.71	1.62	2.23	4.38	2.44	2.94	2.5	--	PREDICTED: uncharacterized protein LOC108807178 [Raphanus sativus]	--
gene-LOC108807179	8.86	1.97	0.82	0	0	0.18	0	0	0	0	0	0	0	0	0	--	PREDICTED: transcription factor MYB30-like [Raphanus sativus]	GO:0005634,nucleus; GO:0003700,DNA-binding transcription factor activity; GO:0000981,DNA-binding transcription factor activity, RNA polymerase II-specific; GO:0043565,sequence-specific DNA binding; GO:0001135,RNA polymerase II transcription regulator recruiting activity; GO:0044212,transcription regulatory region DNA binding; GO:0009738,abscisic acid-activated signaling pathway; GO:0030154,cell d…
gene-LOC108807181	5.21	4.5	3.78	3.12	3.62	4.68	2.11	2.79	1.93	4.07	4.4	5.63	7.27	7.18	5.03	--	PREDICTED: uncharacterized WD repeat-containing protein C2A9.03-like [Raphanus sativus]	GO:0005634,nucleus; GO:0048188,Set1C/COMPASS complex; GO:0042393,histone binding; GO:0008168,methyltransferase activity; GO:0010228,vegetative to reproductive phase transition of meristem
gene-LOC108807183	0.79	0.27	9.27	1.37	1.03	4.67	5.94	7.91	13.29	6.68	8.15	5.82	0.14	0.14	0.29	--	PREDICTED: LOW QUALITY PROTEIN: putative G-type lectin S-receptor-like serine/threonine-protein kinase At1g61610 [Raphanus sativus]	GO:0016021,integral component of membrane; GO:0005886,plasma membrane; GO:0005524,ATP binding; GO:0005516,calmodulin binding; GO:0030246,carbohydrate binding; GO:0004674,protein serine/threonine kinase activity; GO:0006468,protein phosphorylation; GO:0048544,recognition of pollen
gene-LOC108807186	2.22	7.33	4.83	6.65	11.37	10.97	1.62	6.63	8.64	2.05	0.28	2.98	1.25	1.76	2.19	ko00500: Starch and sucrose metabolism	PREDICTED: glucan endo-1,3-beta-glucosidase 14-like [Raphanus sativus]	GO:0046658,anchored component of plasma membrane; GO:0005618,cell wall; GO:0005737,cytoplasm; GO:0005576,extracellular region; GO:0005634,nucleus; GO:0042973,glucan endo-1,3-beta-D-glucosidase activity; GO:0004553,hydrolase activity, hydrolyzing O-glycosyl compounds; GO:0030247,polysaccharide binding; GO:0005975,carbohydrate metabolic process; GO:0071555,cell wall organization; GO:0006952,defense…
gene-LOC108807187	0.78	0.44	1.18	0.17	0.68	1.63	0.12	0.08	0	0.26	0.43	0.47	3.36	4.74	5.15	--	PREDICTED: E3 ubiquitin-protein ligase RHA2A-like [Raphanus sativus]	GO:0005737,cytoplasm; GO:0005634,nucleus; GO:0046872,metal ion binding; GO:0061630,ubiquitin protein ligase activity; GO:0004842,ubiquitin-protein transferase activity; GO:0009738,abscisic acid-activated signaling pathway; GO:0009789,positive regulation of abscisic acid-activated signaling pathway; GO:0043161,proteasome-mediated ubiquitin-dependent protein catabolic process; GO:0016567,protein ub…
gene-LOC108807191	1.35	2.97	0.84	1.46	0	0.13	0.61	0.12	0.16	1.24	0.49	0.87	0.2	0.45	0.05	--	--	--
gene-LOC108807192	0.99	1.2	0.56	0	0	0.48	0.17	0.24	0.2	0.77	0.52	0.53	0.11	0.09	0.31	--	--	--
gene-LOC108807193	6.43	8.96	1.19	0	0	0	0.3	0.05	0.15	0	0	0	0	0	0.27	--	PREDICTED: uncharacterized protein C24B11.05-like [Raphanus sativus]	GO:0016787,hydrolase activity; GO:0008152,metabolic process
gene-LOC108807194	13.18	0.6	0.09	1.72	6.65	0.88	5.46	2.1	1.47	0	0	0	0	0	0.09	--	PREDICTED: expansin-A3-like [Raphanus sativus]	GO:0005618,cell wall; GO:0005576,extracellular region; GO:0016020,membrane; GO:0009664,plant-type cell wall organization; GO:0009739,response to gibberellin; GO:0010114,response to red light; GO:0006949,syncytium formation
gene-LOC108807195	9.63	11.54	7.38	9.03	3.51	6.86	3.29	6.42	3.69	6.5	8.43	11.09	10.7	8.84	10.9	--
gene-LOC108807197	181.15	153.17	72.91	52.99	93.24	28.23	53.62	42.34	28.99	170.94	34.88	179.06	136.9	191.44	140.86	ko03060: Protein export; ko04141: Protein processing in endoplasmic reticulum; ko04145: Phagosome	PREDICTED: protein transport protein Sec61 subunit beta [Raphanus sativus]	GO:0005789,endoplasmic reticulum membrane; GO:0031205,endoplasmic reticulum Sec complex; GO:0016021,integral component of membrane; GO:0005784,Sec61 translocon complex; GO:0005086,ARF guanyl-nucleotide exchange factor activity; GO:0031204,posttranslational protein targeting to membrane, translocation; GO:0006616,SRP-dependent cotranslational protein targeting to membrane, translocation
gene-LOC108807198	25.93	28.07	45.51	47.96	52.55	10	4.54	4.79	7.68	1.52	1.06	4.84	4.38	6.66	6.25	--	PREDICTED: transcription initiation factor TFIID subunit 15b [Raphanus sativus]	GO:0046872,metal ion binding
gene-LOC108807199	663.65	2.87	163.57	0	0	9.19	0	0	0	2.85	0.21	1.49	0	0	0	ko00520: Amino sugar and nucleotide sugar metabolism	PREDICTED: endochitinase At2g43590-like [Raphanus sativus]	GO:0008061,chitin binding; GO:0004568,chitinase activity; GO:0016998,cell wall macromolecule catabolic process; GO:0006032,chitin catabolic process; GO:0006952,defense response; GO:0000272,polysaccharide catabolic process
gene-LOC108807200	2.82	5.8	8.64	1.03	9.56	3.47	36.02	37.63	25.09	5.15	6.03	20.38	4.14	7.34	10.04	--	PREDICTED: dof zinc finger protein DOF3.4-like [Raphanus sativus]	GO:0005634,nucleus; GO:0003677,DNA binding; GO:0003700,DNA-binding transcription factor activity; GO:0046872,metal ion binding; GO:0044212,transcription regulatory region DNA binding; GO:0042545,cell wall modification; GO:0045787,positive regulation of cell cycle; GO:0045893,positive regulation of transcription, DNA-templated; GO:0009733,response to auxin; GO:0009751,response to salicylic acid; G…
gene-LOC108807201	4.05	2.64	4.74	0	1.03	3.1	0.83	1.77	1.09	4.14	1.61	5.43	1.45	1.9	1.46	--	PREDICTED: methyl-CpG-binding domain-containing protein 11-like [Raphanus sativus]	GO:0005634,nucleus; GO:0008327,methyl-CpG binding; GO:0006355,regulation of transcription, DNA-templated; GO:0006351,transcription, DNA-templated
gene-LOC108807202	6.25	6.83	1.2	0	0	0	0.15	0	0	16.58	0	13.88	13.13	14.13	11.15	--	PREDICTED: uncharacterized protein LOC108807202 [Raphanus sativus]	GO:0016021,integral component of membrane
gene-LOC108807203	7.66	15.69	11.1	13.1	9.36	13.44	22.81	8.58	7.01	5.19	2.61	11.74	4.49	2.87	6.26	--	PREDICTED: mitotic spindle checkpoint protein BUBR1-like [Raphanus sativus]	GO:0010369,chromocenter; GO:0000778,condensed nuclear chromosome kinetochore; GO:0005737,cytoplasm; GO:0000776,kinetochore; GO:0005828,kinetochore microtubule; GO:0005815,microtubule organizing center; GO:0005876,spindle microtubule; GO:0004672,protein kinase activity; GO:0051754,meiotic sister chromatid cohesion, centromeric; GO:0007094,mitotic spindle assembly checkpoint
gene-LOC108807206	0.45	0.18	1.3	3.19	1.56	4.74	0.06	1.96	1.84	0.67	0.29	2.08	3.26	2.04	2.73	--	PREDICTED: uncharacterized protein LOC108807206 [Raphanus sativus]	--
gene-LOC108807208	31.15	37.82	162.39	48.85	58.01	30.16	84.5	108.22	65.46	95.73	44.42	66.06	32.88	37.03	27.45	--	PREDICTED: uncharacterized protein LOC108807208 [Raphanus sativus]	GO:0016021,integral component of membrane
gene-LOC108807209	14.83	19.76	13.84	25.34	32.37	24.25	12.13	7.49	11.18	7.33	17.71	11.42	3.95	6.77	5.03	--	PREDICTED: puff II/9-2 protein [Raphanus sativus]	--
gene-LOC108807211	0.06	0	0	0.45	0.35	0.21	11.53	13.55	5.5	7.67	2.35	8.5	4.67	5.44	2.73	ko00909: Sesquiterpenoid and triterpenoid biosynthesis	PREDICTED: uncharacterized protein LOC108807211 [Raphanus sativus]	--
gene-LOC108807213	4.63	6.7	2.23	1.43	5.56	6.84	2.3	1.85	1.12	1.58	4.37	4.58	4.68	5.4	5.13	ko00350: Tyrosine metabolism; ko00360: Phenylalanine metabolism; ko00380: Tryptophan metabolism; ko00901: Indole alkaloid biosynthesis; ko00950: Isoquinoline alkaloid biosynthesis; ko00965: Betalain biosynthesis	PREDICTED: tyrosine decarboxylase 1-like [Raphanus sativus]	GO:1990055,phenylacetaldehyde synthase activity; GO:0030170,pyridoxal phosphate binding; GO:0004837,tyrosine decarboxylase activity; GO:0006559,L-phenylalanine catabolic process; GO:0009611,response to wounding
gene-LOC108807215	7.01	7.97	14.28	4.38	5.89	6.86	1.26	1.75	1.27	3.32	1.64	3.97	0.99	0.78	0.96	--	PREDICTED: TLC domain-containing protein At5g14285 [Raphanus sativus]	GO:0016021,integral component of membrane
gene-LOC108807216	125.26	236.7	262.23	49.76	20.26	64.41	169.1	127.4	277.26	107.63	36.55	129.51	121.51	30.29	49.69	--	PREDICTED: cytochrome B5 [Raphanus sativus]	GO:0005789,endoplasmic reticulum membrane; GO:0016021,integral component of membrane; GO:0020037,heme binding; GO:0046872,metal ion binding; GO:0055114,oxidation-reduction process
gene-LOC108807217	5.4	2.05	3.26	2.36	1.34	6.64	2.37	3.81	2.79	5.65	5.96	9.86	9.88	8.4	8.62	--	PREDICTED: uncharacterized protein LOC108807217 isoform X1 [Raphanus sativus]	GO:0009507,chloroplast
gene-LOC108807218	4.1	7.96	6.15	3.74	1.53	2.42	3.52	3.68	1.99	1.89	1.68	3.85	2.63	2.14	2.6	--	PREDICTED: kinesin-like protein KIN-7N [Raphanus sativus]	GO:0005871,kinesin complex; GO:0005874,microtubule; GO:0005524,ATP binding; GO:0016887,ATPase activity; GO:0008017,microtubule binding; GO:0003777,microtubule motor activity; GO:0007018,microtubule-based movement
gene-LOC108807219	6.01	3.45	6.09	5.76	0.91	8.34	1.12	1.13	2.06	4.12	3.1	3.46	1.88	1.64	1.53	--	PREDICTED: uncharacterized protein LOC108807219 [Raphanus sativus]	GO:0005829,cytosol; GO:0061630,ubiquitin protein ligase activity; GO:0009737,response to abscisic acid; GO:0009651,response to salt stress; GO:0006511,ubiquitin-dependent protein catabolic process
gene-LOC108807220	3.33	7.05	7.79	19.01	10.76	1.16	0.47	0.24	0.89	0.12	0.47	0.29	1.03	1.05	0.87	ko00940: Phenylpropanoid biosynthesis	PREDICTED: peroxidase 19 [Raphanus sativus]	GO:0005576,extracellular region; GO:0009505,plant-type cell wall; GO:0009506,plasmodesma; GO:0020037,heme binding; GO:0046872,metal ion binding; GO:0004601,peroxidase activity; GO:0042744,hydrogen peroxide catabolic process; GO:0009664,plant-type cell wall organization; GO:0006979,response to oxidative stress
gene-LOC108807221	20.64	4.05	1.04	0	0	0.25	0	0	0	0	0	0	0	0	0	ko00073: Cutin, suberine and wax biosynthesis	PREDICTED: omega-hydroxypalmitate O-feruloyl transferase-like [Raphanus sativus]	GO:0090430,caffeoyl-CoA: alcohol caffeoyl transferase activity; GO:0090431,alkyl caffeate ester biosynthetic process; GO:0071555,cell wall organization
gene-LOC108807224	1.53	1.66	0.73	0.41	1.1	2.47	0.9	1.25	0.69	0.97	3.28	2.9	2.49	4.04	3.7	--	--	--
gene-LOC108807226	1.1	0.16	0.61	2.86	0.35	9.76	9.33	9.74	5.76	6.07	6.19	5.27	6.62	4.24	6.76	ko03440: Homologous recombination	PREDICTED: acyltransferase-like protein At3g26840, chloroplastic [Raphanus sativus]	GO:0009507,chloroplast; GO:0010287,plastoglobule; GO:0004144,diacylglycerol O-acyltransferase activity; GO:0033306,phytol metabolic process; GO:0019432,triglyceride biosynthetic process
gene-LOC108807229	12.72	11.99	5.13	4.99	2.81	8.78	5.2	5.59	4.4	9.42	8.35	16.36	10.01	12.96	11.82	ko03008: Ribosome biogenesis in eukaryotes; ko04712: Circadian rhythm - plant	PREDICTED: casein kinase II subunit beta-1 isoform X1 [Raphanus sativus]	GO:0005829,cytosol; GO:0005634,nucleus; GO:0005956,protein kinase CK2 complex; GO:0019887,protein kinase regulator activity; GO:0006468,protein phosphorylation; GO:0071900,regulation of protein serine/threonine kinase activity
gene-LOC108807231	8.97	10.27	4.88	4.97	1.32	5.69	3.04	4.63	3	9.31	6.45	10.73	6.58	7.1	4.72	ko03050: Proteasome	PREDICTED: enhanced ethylene response protein 5-like [Raphanus sativus]	GO:0005634,nucleus; GO:0070390,transcription export complex 2; GO:0003690,double-stranded DNA binding; GO:0003723,RNA binding; GO:0009873,ethylene-activated signaling pathway; GO:0071033,nuclear retention of pre-mRNA at the site of transcription; GO:0016973,poly(A)+ mRNA export from nucleus; GO:0000973,posttranscriptional tethering of RNA polymerase II gene DNA at nuclear periphery; GO:0060968,re…
gene-LOC108807232	330.64	314.5	227.11	140.19	135.21	187.88	175.22	182.68	106.61	486.16	264.7	631.5	1022.94	1069.85	1167.76	--	PREDICTED: peptidyl-prolyl cis-trans isomerase NIMA-interacting 4-like [Raphanus sativus]	GO:0005737,cytoplasm; GO:0005634,nucleus; GO:0003755,peptidyl-prolyl cis-trans isomerase activity
gene-LOC108807235	4.37	4.8	8.95	0	0	0.05	0.24	0.68	0.33	0.08	2.54	0	0	0	0	--
gene-LOC108807237	63.45	1	110.77	0	0	0.03	0.34	0.55	0.09	3.63	0	2.02	0.26	2.79	0.11	--	PREDICTED: probable S-adenosylmethionine-dependent methyltransferase At5g38780 [Raphanus sativus]	GO:0046872,metal ion binding; GO:0008168,methyltransferase activity
gene-LOC108807238	4.29	4.41	3.63	1.41	0	3.25	0.79	1.66	1.21	2.68	1.95	1.98	2.37	4.72	1.03	--	PREDICTED: GDSL esterase/lipase At4g10955-like [Raphanus sativus]	GO:0016787,hydrolase activity; GO:0016042,lipid catabolic process
gene-LOC108807239	12.85	8.68	11.34	22.06	18.04	50.44	16.15	19.53	22.32	12.38	26.54	12.01	15.33	13.99	10.23	--	PREDICTED: uncharacterized protein LOC108807239 [Raphanus sativus]	--
gene-LOC108807240	2.15	0.97	0.94	0	0	0.17	0.12	0.23	0.04	1.07	0.27	0.93	0	0	0	ko00130: Ubiquinone and other terpenoid-quinone biosynthesis	PREDICTED: homogentisate phytyltransferase 1, chloroplastic [Raphanus sativus]	GO:0009507,chloroplast; GO:0031969,chloroplast membrane; GO:0016021,integral component of membrane; GO:0010176,homogentisate phytyltransferase activity; GO:0071555,cell wall organization; GO:0009915,phloem sucrose loading; GO:0031347,regulation of defense response; GO:0009266,response to temperature stimulus; GO:0006636,unsaturated fatty acid biosynthetic process; GO:0010189,vitamin E biosyntheti…
gene-LOC108807241	7.26	4.7	3.24	4.56	2.1	23.76	22.93	14.65	14.09	1.96	8.28	4.22	5.74	5.3	5.15	--	PREDICTED: thioredoxin F-type, chloroplastic [Raphanus sativus]	GO:0009507,chloroplast; GO:0015035,protein disulfide oxidoreductase activity; GO:0045454,cell redox homeostasis; GO:0006662,glycerol ether metabolic process
gene-LOC108807243	13.15	8.36	16.11	15.95	20.58	22.89	23.89	20.19	15.76	15.37	16.73	15.43	9.53	8.08	5.29	--	PREDICTED: XIAP-associated factor 1-like isoform X1 [Raphanus sativus]	GO:0016021,integral component of membrane; GO:0008270,zinc ion binding
gene-LOC108807244	0.95	6.44	29.3	0	0.94	0.24	0.23	0.19	0.5	0.24	0.24	0.05	0.06	0.1	0.05	ko00100: Steroid biosynthesis	PREDICTED: cytochrome P450 710A1 [Raphanus sativus]	GO:0016021,integral component of membrane; GO:0000249,C-22 sterol desaturase activity; GO:0020037,heme binding; GO:0005506,iron ion binding; GO:0004497,monooxygenase activity; GO:0016126,sterol biosynthetic process
gene-LOC108807246	131.06	7.41	57.5	30.86	52.5	244.1	44.66	74.26	44.07	226.78	149.38	161.03	0.31	0.04	0.12	ko00073: Cutin, suberine and wax biosynthesis	PREDICTED: protease inhibitor HPI-like [Raphanus sativus]	GO:0004867,serine-type endopeptidase inhibitor activity; GO:0009611,response to wounding
gene-LOC108807247	5.02	5.35	7.42	6.03	2.84	4.29	1.37	1.37	1.01	2.26	2.46	2.09	1.14	1.46	1.48	--	PREDICTED: uncharacterized protein LOC108807247 [Raphanus sativus]	GO:0005634,nucleus; GO:0008483,transaminase activity; GO:0048507,meristem development; GO:0007275,multicellular organism development; GO:0040008,regulation of growth
gene-LOC108807252	3.08	1.11	2.65	0.44	0	1.52	0.15	0.24	0.36	0.86	0.4	1.43	0.64	0.09	0.61	ko00073: Cutin, suberine and wax biosynthesis	PREDICTED: cytochrome P450 86A4 [Raphanus sativus]	GO:0016021,integral component of membrane; GO:0018685,alkane 1-monooxygenase activity; GO:0070330,aromatase activity; GO:0020037,heme binding; GO:0005506,iron ion binding; GO:0006631,fatty acid metabolic process
gene-LOC108807253	0.85	0.27	11.45	5.59	6.44	1.07	13.3	18.04	0.11	0	0.12	0.54	0.04	0	0.05	--	--	--
gene-LOC108807254	0.42	1.4	3.74	0	0	0.76	0	1.06	0.06	0.06	0	0.08	0.13	0	0.37	ko00073: Cutin, suberine and wax biosynthesis; ko04146: Peroxisome	PREDICTED: probable fatty acyl-CoA reductase 5 [Raphanus sativus]	GO:0043231,intracellular membrane-bounded organelle; GO:0102965,alcohol-forming fatty acyl-CoA reductase activity; GO:0080019,fatty-acyl-CoA reductase (alcohol-forming) activity; GO:0050062,long-chain-fatty-acyl-CoA reductase activity; GO:0006629,lipid metabolic process; GO:0035336,long-chain fatty-acyl-CoA metabolic process; GO:0009651,response to salt stress; GO:0009611,response to wounding; GO…
gene-LOC108807256	4.9	6.92	5.37	4.47	5.69	2.96	7.9	5.16	3.79	2.07	3.84	3.26	7.94	10.05	5.66	--	PREDICTED: origin of replication complex subunit 2 [Raphanus sativus]	GO:0005664,nuclear origin of replication recognition complex; GO:0000808,origin recognition complex; GO:0003688,DNA replication origin binding; GO:0006260,DNA replication
gene-LOC108807259	27.71	32.96	14.88	44.2	34.39	30.27	86.47	94.83	72.95	40.38	27.53	31.45	47.04	41.27	132.11	ko04626: Plant-pathogen interaction	PREDICTED: calmodulin-like protein 11 [Raphanus sativus]	GO:0005509,calcium ion binding
gene-LOC108807261	8.22	1.19	0.72	0	0	0.71	0.17	0.55	0.14	3.99	0.23	1.07	0.04	0.19	0.26	ko00240: Pyrimidine metabolism	PREDICTED: CTP synthase 1 isoform X1 [Raphanus sativus]	GO:0005524,ATP binding; GO:0003883,CTP synthase activity; GO:0044210,'de novo' CTP biosynthetic process; GO:0006541,glutamine metabolic process
gene-LOC108807263	10.1	9.57	11.19	12.99	5.65	16.71	8.11	9.1	5.45	6.84	10.48	10.38	4.43	3.82	3.28	--	PREDICTED: protein FAR-RED ELONGATED HYPOCOTYL 1-like isoform X1 [Raphanus sativus]	GO:0005737,cytoplasm; GO:0016604,nuclear body; GO:0005634,nucleus; GO:0042803,protein homodimerization activity; GO:0031048,chromatin silencing by small RNA; GO:0051457,maintenance of protein location in nucleus; GO:0009640,photomorphogenesis; GO:0045893,positive regulation of transcription, DNA-templated; GO:1901000,regulation of response to salt stress; GO:0010029,regulation of seed germination…
gene-LOC108807278	38.57	99.94	61.86	19.63	71.66	24.23	2.28	54.95	130.57	42.45	18.03	40.73	18.88	5.04	6.04	ko04120: Ubiquitin mediated proteolysis; ko04141: Protein processing in endoplasmic reticulum	PREDICTED: ubiquitin-conjugating enzyme E2 29 [Raphanus sativus]	GO:0005524,ATP binding; GO:0004842,ubiquitin-protein transferase activity; GO:0006511,ubiquitin-dependent protein catabolic process
gene-LOC108807290	3.7	5.51	4.15	0.6	0	0.22	0.13	0.16	0.03	0.38	0.59	0.87	0.33	0	0.37	ko00053: Ascorbate and aldarate metabolism	PREDICTED: probable L-gulonolactone oxidase 6 [Raphanus sativus]	GO:0016020,membrane; GO:0003885,D-arabinono-1,4-lactone oxidase activity; GO:0050660,flavin adenine dinucleotide binding; GO:0050105,L-gulonolactone oxidase activity; GO:0019853,L-ascorbic acid biosynthetic process
gene-LOC108807291	6.17	3.35	4.9	5.07	6.1	3.6	3.67	3.09	1.39	1.67	1.38	1.21	2.62	3.08	1.92	--	PREDICTED: tRNA(His) guanylyltransferase 1 [Raphanus sativus]	GO:0005654,nucleoplasm; GO:0005525,GTP binding; GO:0000287,magnesium ion binding; GO:0008193,tRNA guanylyltransferase activity; GO:0008283,cell proliferation; GO:0006974,cellular response to DNA damage stimulus; GO:0000086,G2/M transition of mitotic cell cycle; GO:0006400,tRNA modification; GO:0008033,tRNA processing
gene-LOC108807292	17.96	6.91	16.53	20.76	15.29	26.14	28.29	32.15	32.57	40.85	19.44	40.49	3.76	16.15	17.66	--	PREDICTED: E3 ubiquitin-protein ligase ATL41 [Raphanus sativus]	GO:0016021,integral component of membrane; GO:0046872,metal ion binding; GO:0061630,ubiquitin protein ligase activity; GO:0004842,ubiquitin-protein transferase activity; GO:0043161,proteasome-mediated ubiquitin-dependent protein catabolic process; GO:0016567,protein ubiquitination
gene-LOC108807295	3.09	2.77	1.26	4.61	1.72	8.22	34.51	32.82	18.87	8.29	12.81	13.05	12.78	17.22	20.51	ko03040: Spliceosome	PREDICTED: probable WRKY transcription factor 48 [Raphanus sativus]	GO:0005634,nucleus; GO:0003677,DNA binding; GO:0003700,DNA-binding transcription factor activity; GO:0043565,sequence-specific DNA binding; GO:0042742,defense response to bacterium; GO:0045893,positive regulation of transcription, DNA-templated; GO:0009617,response to bacterium; GO:0010200,response to chitin; GO:0006351,transcription, DNA-templated
gene-LOC108807296	5.45	16.99	4.39	17.19	6.1	3.08	11.39	1.73	1.05	0.87	0.39	2.45	0.46	1.57	0.55	ko03020: RNA polymerase	PREDICTED: lysine-rich arabinogalactan protein 17-like [Raphanus sativus]	--
gene-LOC108807300	0.45	0.16	0	0.56	0	1.91	0	0.07	0.42	0.18	0.07	0.15	4.67	4.66	4.74	--	PREDICTED: aluminum-activated malate transporter 13-like [Raphanus sativus]	GO:0016021,integral component of membrane; GO:0009705,plant-type vacuole membrane; GO:0015140,malate transmembrane transporter activity
gene-LOC108807307	7.47	0.51	5.02	1.36	0	0.4	0.14	0.09	0	3.35	0.19	4.68	0.74	6.17	0.29	--	PREDICTED: probable histone H2A.2 [Brassica rapa]	GO:0000790,nuclear chromatin; GO:0000786,nucleosome; GO:0003677,DNA binding; GO:0046982,protein heterodimerization activity; GO:0006342,chromatin silencing
gene-LOC108807308	0.7	0.18	6.69	3.3	3.22	0.48	13.58	11.03	6.85	0.92	0.49	1.44	1.75	0.83	0.47	--
gene-LOC108807309	3.96	3.12	7.75	2.53	0	2.89	1.67	2.83	3.02	0.89	0.53	1.17	0.38	0.29	0.49	--	PREDICTED: uncharacterized protein LOC108807309 [Raphanus sativus]	GO:0016021,integral component of membrane
gene-LOC108807311	0.11	0.04	0.04	0	0	0	0	0	0	0.04	0	0.02	1.06	2.38	0.93	--
gene-LOC108807312	4.96	8.97	4.84	2.01	4.45	5.96	2.72	1.93	2.29	12.01	1.2	11.61	10.4	11.47	15.66	--	PREDICTED: homeobox-leucine zipper protein ATHB-4 [Raphanus sativus]	GO:0005634,nucleus; GO:0009506,plasmodesma; GO:0003700,DNA-binding transcription factor activity; GO:0043565,sequence-specific DNA binding; GO:0006355,regulation of transcription, DNA-templated; GO:0010218,response to far red light; GO:0009725,response to hormone; GO:0009641,shade avoidance; GO:0006351,transcription, DNA-templated
gene-LOC108807313	7.87	9.03	5.09	3.1	2.98	1.36	5.47	7.46	11.58	7.29	6.8	9.55	7.67	13.97	10.46	--	PREDICTED: uncharacterized protein LOC108807313 [Raphanus sativus]	GO:0005730,nucleolus; GO:0006364,rRNA processing
gene-LOC108807314	0.82	0	0.14	3.09	4.08	9.44	0.19	0.03	0.22	0.03	0.55	0.5	4.44	2.38	1.7	ko00904: Diterpenoid biosynthesis	PREDICTED: ent-kaurenoic acid oxidase 2 [Raphanus sativus]	GO:0005783,endoplasmic reticulum; GO:0005789,endoplasmic reticulum membrane; GO:0016021,integral component of membrane; GO:0051777,ent-kaurenoate oxidase activity; GO:0020037,heme binding; GO:0005506,iron ion binding; GO:0016132,brassinosteroid biosynthetic process; GO:0010268,brassinosteroid homeostasis; GO:0009686,gibberellin biosynthetic process; GO:0007275,multicellular organism development; …
gene-LOC108807315	1.08	0.56	0.18	8.92	0.99	14.89	78.35	121.56	18.28	16.24	33.8	36.72	68.63	47.3	66.58	ko00905: Brassinosteroid biosynthesis	PREDICTED: cytochrome P450 85A2-like [Raphanus sativus]	GO:0016021,integral component of membrane; GO:0020037,heme binding; GO:0005506,iron ion binding; GO:0004497,monooxygenase activity; GO:0016705,oxidoreductase activity, acting on paired donors, with incorporation or reduction of molecular oxygen; GO:0016132,brassinosteroid biosynthetic process; GO:0010268,brassinosteroid homeostasis; GO:0007275,multicellular organism development; GO:0016125,sterol…
gene-LOC108807317	108.87	93.64	22.84	11.55	31.84	16.94	46.13	70.44	213.09	288.54	166.11	108.67	145.08	181.89	405.25	ko00280: Valine, leucine and isoleucine degradation	PREDICTED: protein EXORDIUM-like 2 [Raphanus sativus]	GO:0048046,apoplast; GO:0005618,cell wall; GO:0005829,cytosol; GO:0005615,extracellular space; GO:0005794,Golgi apparatus; GO:0009505,plant-type cell wall; GO:0009506,plasmodesma
gene-LOC108807319	12.31	6.45	5.02	3.03	9.34	0.06	2.7	3.24	0	7.76	0.36	11.11	17.72	22.49	17.88	--	--	--
gene-LOC108807320	20.63	2.91	10.69	5.33	0.67	21.37	8.47	10.62	14.57	16.3	23.32	20.7	3.94	8.17	4.31	--	PREDICTED: uncharacterized protein LOC108807320 [Raphanus sativus]	--
gene-LOC108807322	18.03	17.43	20.47	16.97	18.61	34.49	41.76	53.2	33.06	35.88	31.85	51.12	59.19	66.15	57.55	ko04075: Plant hormone signal transduction	PREDICTED: auxin response factor 6 isoform X1 [Raphanus sativus]	GO:0005634,nucleus; GO:0003677,DNA binding; GO:0003700,DNA-binding transcription factor activity; GO:0009734,auxin-activated signaling pathway; GO:0009908,flower development; GO:0009733,response to auxin; GO:0006351,transcription, DNA-templated
gene-LOC108807324	2.53	1.89	5.04	2.02	0	2.8	5.35	11.27	10.79	6.49	3.27	6.04	2.84	3.41	3.34	--	PREDICTED: bidirectional sugar transporter SWEET2-like [Raphanus sativus]	GO:0016021,integral component of membrane; GO:0005887,integral component of plasma membrane; GO:0051119,sugar transmembrane transporter activity; GO:0008643,carbohydrate transport
gene-LOC108807326	3.17	3.37	2.41	0.07	0.72	1.79	15.78	6.46	3.93	1.22	0.77	1.33	2.04	1	9.25	ko04626: Plant-pathogen interaction	PREDICTED: transcription factor bHLH74-like [Raphanus sativus]	GO:0005634,nucleus; GO:0003677,DNA binding; GO:0003700,DNA-binding transcription factor activity; GO:0046983,protein dimerization activity; GO:0040008,regulation of growth; GO:0006355,regulation of transcription, DNA-templated; GO:0009637,response to blue light; GO:0006351,transcription, DNA-templated
gene-LOC108807332	1.47	0.85	2.31	0	0	3.32	3.78	5.66	3.05	2.51	1.97	2.98	3.43	3.91	3.65	--	PREDICTED: lactation elevated protein 1 [Raphanus sativus]	GO:0005524,ATP binding
gene-LOC108807333	1.32	1.08	1.1	0.33	0.23	0.71	0.59	0.83	0.86	0.62	0.83	0.74	0.96	1.3	1.5	--	PREDICTED: pentatricopeptide repeat-containing protein At2g17140 [Raphanus sativus]	GO:0043231,intracellular membrane-bounded organelle; GO:0004519,endonuclease activity; GO:0003723,RNA binding; GO:0009451,RNA modification
gene-LOC108807335	6.74	18.94	11.24	13.6	14.47	34.99	29.07	25.92	26.34	17.29	28.8	14.67	24.1	26.23	19.56	--	PREDICTED: uncharacterized acetyltransferase At3g50280-like [Raphanus sativus]	GO:0016747,transferase activity, transferring acyl groups other than amino-acyl groups; GO:0006952,defense response; GO:1900424,regulation of defense response to bacterium; GO:1900150,regulation of defense response to fungus; GO:0009617,response to bacterium; GO:0009753,response to jasmonic acid; GO:0009697,salicylic acid biosynthetic process
gene-LOC108807336	3.17	4.2	7.69	7.04	8.74	13.72	1.2	0.89	0.89	11.7	11.59	9.24	15.89	10.3	7.29	ko03410: Base excision repair	PREDICTED: zinc finger protein 3 [Raphanus sativus]	GO:0005634,nucleus; GO:0003700,DNA-binding transcription factor activity; GO:0046872,metal ion binding; GO:0044212,transcription regulatory region DNA binding; GO:0009738,abscisic acid-activated signaling pathway; GO:0009788,negative regulation of abscisic acid-activated signaling pathway; GO:0006355,regulation of transcription, DNA-templated
gene-LOC108807338	8.28	7.7	9.27	11.34	5.34	3.39	6.38	4.03	4.81	3.26	5.06	3.39	4.33	5.3	3.52	ko00520: Amino sugar and nucleotide sugar metabolism	PREDICTED: pentatricopeptide repeat-containing protein At3g46870 [Raphanus sativus]	GO:0009507,chloroplast; GO:0043231,intracellular membrane-bounded organelle; GO:0004519,endonuclease activity; GO:0003723,RNA binding; GO:1990825,sequence-specific mRNA binding; GO:0003727,single-stranded RNA binding; GO:0008270,zinc ion binding; GO:0009451,RNA modification
gene-LOC108807339	4.29	4.07	4.37	0	0	1.04	0	0.19	0.17	0	0	0.22	0	0	0	ko04075: Plant hormone signal transduction	PREDICTED: protein SHI RELATED SEQUENCE 4 [Raphanus sativus]	GO:0005634,nucleus; GO:0003677,DNA binding; GO:0046872,metal ion binding; GO:0009851,auxin biosynthetic process; GO:0009734,auxin-activated signaling pathway; GO:0007275,multicellular organism development
gene-LOC108807340	4.63	9.59	5.36	8.88	14.52	2.28	8.13	5.9	10.43	14.64	9.38	14.42	13.54	10.22	15.64	--	--	--
gene-LOC108807341	0.8	0.19	1.1	2.71	0	2.11	5.49	8.14	6.04	2.55	4.83	1.83	0	1.97	0.66	--	PREDICTED: early nodulin-75-like [Raphanus sativus]	GO:0005737,cytoplasm; GO:0046914,transition metal ion binding; GO:0046916,cellular transition metal ion homeostasis; GO:0030001,metal ion transport
gene-LOC108807342	8.36	16.44	9.87	5.06	13.4	5.89	2.56	1.09	1.47	0.52	0.55	1.95	0.58	0.91	1.34	--	PREDICTED: tubby-like protein 8 [Raphanus sativus]	GO:0035091,phosphatidylinositol binding
gene-LOC108807343	18.75	25.08	20.8	25.05	28.2	12.89	21.22	10.02	15.73	4.8	7.9	17.24	10.91	11.39	8.72	ko00270: Cysteine and methionine metabolism	PREDICTED: putative DNA (cytosine-5)-methyltransferase CMT1 [Raphanus sativus]	GO:0005634,nucleus; GO:0003682,chromatin binding; GO:0003886,DNA (cytosine-5-)-methyltransferase activity; GO:0003677,DNA binding; GO:0016569,covalent chromatin modification; GO:0009294,DNA mediated transformation; GO:0006355,regulation of transcription, DNA-templated; GO:0006351,transcription, DNA-templated
gene-LOC108807347	28.85	3.12	38.53	49.89	71.12	5.17	64.69	50.14	33.46	25.55	8.38	24.26	1.46	24.34	2.23	ko03010: Ribosome	PREDICTED: 40S ribosomal protein S19-3 [Raphanus sativus]	GO:0005829,cytosol; GO:0022626,cytosolic ribosome; GO:0022627,cytosolic small ribosomal subunit; GO:0042788,polysomal ribosome; GO:0005773,vacuole; GO:0003735,structural constituent of ribosome; GO:0000028,ribosomal small subunit assembly; GO:0006412,translation
gene-LOC108807348	6.06	3.39	2.06	0.79	0	0.04	0.18	0	0.05	0	0.04	0.2	0	0.06	0.05	--
gene-LOC108807349	1.93	6.85	1.73	0	0	0.35	2.63	7.28	23.69	0.84	4.97	2.23	4.69	5.99	5.98	ko00906: Carotenoid biosynthesis	PREDICTED: short-chain dehydrogenase reductase 3c-like isoform X1 [Raphanus sativus]	GO:0016491,oxidoreductase activity
gene-LOC108807355	3.61	3.77	6.96	0.45	0	1.55	0.48	1.81	0.71	1.75	0.58	0.82	0.28	0.19	0.15	--	PREDICTED: inactive LRR receptor-like serine/threonine-protein kinase BIR2 [Raphanus sativus]	GO:0009507,chloroplast; GO:0016021,integral component of membrane; GO:0016020,membrane; GO:0005886,plasma membrane; GO:0000166,nucleotide binding; GO:0006952,defense response; GO:1900425,negative regulation of defense response to bacterium; GO:0006468,protein phosphorylation; GO:1900150,regulation of defense response to fungus
gene-LOC108807356	21.98	9.85	38.69	87.95	94.72	43.03	56.16	29.01	19.16	9.91	29.83	16.22	11.69	21.39	12.25	--	PREDICTED: coatomer subunit beta'-2-like [Raphanus sativus]	GO:0030126,COPI vesicle coat; GO:0000139,Golgi membrane; GO:0005198,structural molecule activity; GO:0006888,ER to Golgi vesicle-mediated transport; GO:0006891,intra-Golgi vesicle-mediated transport; GO:0006886,intracellular protein transport; GO:0006890,retrograde vesicle-mediated transport, Golgi to ER
gene-LOC108807359	4.12	3.43	5.62	2.32	1.86	2.16	1.46	2.5	1.68	1.37	0.63	0.79	0.87	1.16	0.64	--	PREDICTED: putative clathrin assembly protein At2g25430 [Raphanus sativus]	GO:0005905,clathrin-coated pit; GO:0030136,clathrin-coated vesicle; GO:0005794,Golgi apparatus; GO:0005634,nucleus; GO:0005886,plasma membrane; GO:0005545,1-phosphatidylinositol binding; GO:0030276,clathrin binding; GO:0048268,clathrin coat assembly; GO:0006897,endocytosis
gene-LOC108807360	16.25	12.09	12.53	27.1	32.81	12.43	24.9	19.63	29.83	18.88	21.35	20.95	14.41	20.54	19.17	--	PREDICTED: protein CMSS1 [Raphanus sativus]	--
gene-LOC108807361	3.21	3.16	1.91	3.55	0.68	2.62	0.99	1.54	0.99	1.95	5.35	3.28	2.85	2.78	2.99	--
gene-LOC108807363	0.53	0.19	0.25	3.13	1.08	2.21	1.16	2.05	2.28	1.59	5.49	0.91	2.98	1.92	2.97	--	PREDICTED: wall-associated receptor kinase-like 8 [Raphanus sativus]	GO:0016021,integral component of membrane; GO:0005886,plasma membrane; GO:0005524,ATP binding; GO:0005509,calcium ion binding; GO:0030247,polysaccharide binding; GO:0004674,protein serine/threonine kinase activity; GO:0007166,cell surface receptor signaling pathway
gene-LOC108807364	1.48	0.66	1.5	0	0	0.12	0.73	0.85	0.27	3.27	0.26	4.5	1.5	2.51	1.55	--	PREDICTED: F-box protein AFR [Raphanus sativus]	GO:0016567,protein ubiquitination; GO:0010017,red or far-red light signaling pathway; GO:0009585,red, far-red light phototransduction
gene-LOC108807368	12.69	7.85	21.26	32.19	36.14	33.42	27.28	22.73	35.55	8.74	48.13	22.66	12.61	8.21	7.4	ko03030: DNA replication; ko03420: Nucleotide excision repair; ko03430: Mismatch repair; ko03440: Homologous recombination	PREDICTED: replication protein A 32 kDa subunit B [Raphanus sativus]	GO:0005634,nucleus; GO:0003677,DNA binding; GO:0006310,DNA recombination; GO:0006281,DNA repair; GO:0006260,DNA replication
gene-LOC108807369	1.89	3.12	0.79	0	0.03	0	0	0	0	2.76	0	2.73	0.06	3.2	0.1	--	PREDICTED: sucrose transport protein SUC3-like [Raphanus sativus]	GO:0005794,Golgi apparatus; GO:0016021,integral component of membrane; GO:0005886,plasma membrane; GO:0090406,pollen tube; GO:0008515,sucrose transmembrane transporter activity; GO:0015293,symporter activity; GO:0009611,response to wounding; GO:0005985,sucrose metabolic process; GO:0015770,sucrose transport
gene-LOC108807370	9.66	4.82	16.59	4.58	4.42	7.94	12.26	18.52	26.32	35.45	12.67	28.45	7.24	10.4	13.64	--	PREDICTED: cytochrome P450 81D1 [Raphanus sativus]	GO:0016021,integral component of membrane; GO:0016020,membrane; GO:0020037,heme binding; GO:0005506,iron ion binding; GO:0016709,oxidoreductase activity, acting on paired donors, with incorporation or reduction of molecular oxygen, NAD(P)H as one donor, and incorporation of one atom of oxygen; GO:0098542,defense response to other organism; GO:0042343,indole glucosinolate metabolic process; GO:004…
gene-LOC108807376	0.05	0.09	3.15	2.07	9.02	0.11	4.81	3.93	3.07	0	0.11	1.35	0	0	0	--	--	--
gene-LOC108807377	5.6	4.31	4.66	2.06	2.25	4.09	0.48	0.36	1.52	0.69	0.89	0.95	0.87	1.74	1.82	ko04626: Plant-pathogen interaction	PREDICTED: probable WRKY transcription factor 54 [Raphanus sativus]	GO:0005634,nucleus; GO:0003700,DNA-binding transcription factor activity; GO:0043565,sequence-specific DNA binding; GO:1900056,negative regulation of leaf senescence; GO:0031347,regulation of defense response; GO:0009751,response to salicylic acid; GO:0006351,transcription, DNA-templated
gene-LOC108807381	10.4	6.43	7.84	14.53	9.73	42.42	16.17	11.28	2.98	25	41.53	37.57	17	21.31	20.89	--	PREDICTED: uncharacterized protein LOC108807381 [Raphanus sativus]	GO:0005634,nucleus; GO:0006281,DNA repair; GO:0007143,female meiotic nuclear division; GO:0007140,male meiotic nuclear division; GO:0009555,pollen development; GO:0010165,response to X-ray
gene-LOC108807382	3.2	5.21	4.84	2.88	3.89	3.94	1.71	2.07	2.29	1.97	2.39	1.45	2.93	2.78	2.68	--	PREDICTED: uncharacterized protein LOC108807382 [Raphanus sativus]	GO:0046872,metal ion binding
gene-LOC108807386	0.46	0.65	1.15	1.21	1.4	0.48	0.85	0.98	0.46	0.45	0.24	0.56	0.2	0.37	0.22	ko03013: RNA transport	PREDICTED: protein HASTY 1-like [Raphanus sativus]	GO:0005737,cytoplasm; GO:0005634,nucleus; GO:0042565,RNA nuclear export complex; GO:0005049,nuclear export signal receptor activity; GO:0003723,RNA binding; GO:0031047,gene silencing by RNA; GO:0009965,leaf morphogenesis; GO:0061716,miRNA export from nucleus; GO:0009910,negative regulation of flower development; GO:0009944,polarity specification of adaxial/abaxial axis; GO:0046825,regulation of p…
gene-LOC108807387	32.34	43.74	41.59	35.83	27.55	28.43	1.84	2.15	21.44	13.45	22.04	13.15	5.49	2.66	11.56	ko03020: RNA polymerase	PREDICTED: leucine-rich repeat extensin-like protein 6 [Raphanus sativus]	GO:0005618,cell wall; GO:0005576,extracellular region; GO:0005199,structural constituent of cell wall; GO:0071555,cell wall organization
gene-LOC108807388	1.74	2.03	0.7	0	0.95	1.51	0.16	0.08	0.07	0.43	0.05	0.41	0.03	0.9	0	ko00130: Ubiquinone and other terpenoid-quinone biosynthesis; ko00270: Cysteine and methionine metabolism; ko00350: Tyrosine metabolism; ko00360: Phenylalanine metabolism; ko00400: Phenylalanine, tyrosine and tryptophan biosynthesis; ko00950: Isoquinoline alkaloid biosynthesis; ko00960: Tropane, piperidine and pyridine alkaloid biosynthesis	PREDICTED: tyrosine aminotransferase [Raphanus sativus]	GO:0005829,cytosol; GO:0080130,L-phenylalanine:2-oxoglutarate aminotransferase activity; GO:0004838,L-tyrosine:2-oxoglutarate aminotransferase activity; GO:0030170,pyridoxal phosphate binding; GO:0009058,biosynthetic process; GO:0006520,cellular amino acid metabolic process; GO:0006559,L-phenylalanine catabolic process; GO:0006572,tyrosine catabolic process
gene-LOC108807389	45.42	45.62	8.78	23.98	19.85	21.2	10.85	13.57	15.13	6.82	9.89	8.41	11.67	11.44	15.02	ko00440: Phosphonate and phosphinate metabolism; ko00564: Glycerophospholipid metabolism; ko00565: Ether lipid metabolism	PREDICTED: choline/ethanolaminephosphotransferase 1 [Raphanus sativus]	GO:0005794,Golgi apparatus; GO:0016021,integral component of membrane; GO:0004142,diacylglycerol cholinephosphotransferase activity; GO:0004307,ethanolaminephosphotransferase activity; GO:0046872,metal ion binding; GO:0006646,phosphatidylethanolamine biosynthetic process
gene-LOC108807390	25.9	3.44	47.66	12.03	8.67	93.04	2.88	8.21	4.44	31.82	15.76	32.72	0.29	0.86	0.34	--	PREDICTED: transcription factor MYB51-like [Raphanus sativus]	GO:0005634,nucleus; GO:0003700,DNA-binding transcription factor activity; GO:0000981,DNA-binding transcription factor activity, RNA polymerase II-specific; GO:0043565,sequence-specific DNA binding; GO:0001135,RNA polymerase II transcription regulator recruiting activity; GO:0044212,transcription regulatory region DNA binding; GO:0030154,cell differentiation; GO:0052544,defense response by callose…
gene-LOC108807391	4.24	2.48	4.71	1.43	1.31	1.89	4.36	3.23	2.41	3.36	2.77	4.94	3.51	4.71	4.33	ko03040: Spliceosome	PREDICTED: putative F-box protein At3g52320 [Raphanus sativus]	--
gene-LOC108807394	0.12	0.28	0.08	0.87	0.03	0.28	0	0	0.04	0.49	0.27	0.54	0.27	0.8	0.13	--	PREDICTED: CAP-Gly domain-containing linker protein 1-like [Raphanus sativus]	--
gene-LOC108807395	2.08	3	2.02	2.92	4.9	3.2	0.15	1.3	2.21	0.48	0.66	1.09	2.24	1.1	0.57	ko03040: Spliceosome; ko04141: Protein processing in endoplasmic reticulum; ko04144: Endocytosis	PREDICTED: uncharacterized protein LOC108807395 [Raphanus sativus]	--
gene-LOC108807397	1.24	3.45	1.21	1.58	1.63	4.28	0.49	0.93	1.31	1.8	3.11	2.64	3.07	3.04	4.21	--	PREDICTED: phosphoglucan, water dikinase, chloroplastic-like [Raphanus sativus]	GO:0009507,chloroplast; GO:0009570,chloroplast stroma; GO:0009536,plastid; GO:0102217,6-phosphoglucan, water dikinase activity; GO:0005524,ATP binding; GO:0019200,carbohydrate kinase activity; GO:0046872,metal ion binding; GO:0051752,phosphoglucan, water dikinase activity; GO:2001070,starch binding; GO:0046777,protein autophosphorylation; GO:0005983,starch catabolic process; GO:0005982,starch met…
gene-LOC108807400	1.71	0.35	1.73	0	0	1.41	0.13	0.25	0.23	0.53	0.76	0.76	0.03	0.18	0.24	ko00440: Phosphonate and phosphinate metabolism; ko00564: Glycerophospholipid metabolism; ko00565: Ether lipid metabolism	PREDICTED: uncharacterized protein LOC108807400 [Raphanus sativus]	--
gene-LOC108807404	0.09	0	0.07	0	0	1.09	0.62	0.51	2.3	9.37	3.47	6.18	0	0	0	--	PREDICTED: protein AIG2-like isoform X1 [Raphanus sativus]	GO:0005829,cytosol; GO:0016746,transferase activity, transferring acyl groups; GO:0009617,response to bacterium
gene-LOC108807407	1.03	0.86	0.15	0	0	0.03	0.26	0.29	0.2	0.09	0	0.03	0.2	0.16	0.3	--	PREDICTED: NAC domain-containing protein 35-like [Raphanus sativus]	GO:0005634,nucleus; GO:0003677,DNA binding; GO:0003700,DNA-binding transcription factor activity; GO:0009908,flower development; GO:0006351,transcription, DNA-templated
gene-LOC108807408	30.93	12.66	61.78	0	0	0.66	0.39	0.48	0.04	0.11	20.43	0	0.24	0	0	ko00053: Ascorbate and aldarate metabolism; ko00562: Inositol phosphate metabolism	PREDICTED: inositol oxygenase 2 isoform X1 [Raphanus sativus]	GO:0005737,cytoplasm; GO:0050113,inositol oxygenase activity; GO:0005506,iron ion binding; GO:0019310,inositol catabolic process; GO:0019853,L-ascorbic acid biosynthetic process
gene-LOC108807411	3.15	7.2	8.93	5	8.96	0.53	0.44	0.8	0	0	0.02	0.44	0.63	0.11	0.28	--	PREDICTED: laccase-3-like [Raphanus sativus]	GO:0048046,apoplast; GO:0005507,copper ion binding; GO:0052716,hydroquinone:oxygen oxidoreductase activity; GO:0016722,oxidoreductase activity, oxidizing metal ions; GO:0046274,lignin catabolic process
gene-LOC108807413	1.69	1.04	0.69	1.14	1.38	0.31	4.99	6.61	2.14	4.22	0.29	2.88	3.49	4.17	6.76	--	PREDICTED: probable receptor-like protein kinase At5g39030 [Raphanus sativus]	GO:0016021,integral component of membrane; GO:0005524,ATP binding; GO:0004674,protein serine/threonine kinase activity
gene-LOC108807414	45.34	16.68	42.07	24.45	26.57	8.61	24.09	13.38	11.19	16.07	6.05	5.02	3.56	2.97	3.41	--	PREDICTED: uncharacterized protein At5g65660-like [Raphanus sativus]	GO:0016021,integral component of membrane; GO:0005886,plasma membrane
gene-LOC108807418	5.75	2.24	0.66	0	0	0	0	0	0	9.07	0.14	6.44	0.04	4.43	0	ko00943: Isoflavonoid biosynthesis	PREDICTED: cytochrome P450 81D11-like [Raphanus sativus]	GO:0016021,integral component of membrane; GO:0016020,membrane; GO:0020037,heme binding; GO:0005506,iron ion binding; GO:0016709,oxidoreductase activity, acting on paired donors, with incorporation or reduction of molecular oxygen, NAD(P)H as one donor, and incorporation of one atom of oxygen; GO:0002213,defense response to insect; GO:0098542,defense response to other organism; GO:0042343,indole …
gene-LOC108807419	6.71	1.05	0.61	1.17	0	0.11	0.23	0.29	0	0.03	0.03	0.03	0.02	0	0	ko04141: Protein processing in endoplasmic reticulum	PREDICTED: basic leucine zipper 34 [Raphanus sativus]	GO:0005634,nucleus; GO:0003677,DNA binding; GO:0003700,DNA-binding transcription factor activity; GO:0000977,RNA polymerase II regulatory region sequence-specific DNA binding; GO:0009555,pollen development; GO:0045893,positive regulation of transcription, DNA-templated; GO:0006351,transcription, DNA-templated
gene-LOC108807421	3.97	0.17	3.2	0	0	0.2	0.43	0.09	0.17	0	0	0.08	0	0	0	ko00061: Fatty acid biosynthesis; ko01212: Fatty acid metabolism	PREDICTED: MLP-like protein 423 [Raphanus sativus]	GO:0016020,membrane; GO:0006952,defense response; GO:0009607,response to biotic stimulus
gene-LOC108807422	1.11	0.09	1.84	0.05	1.39	0	0.12	0.2	0.09	0.85	0.04	1.23	0	0	0	ko00860: Porphyrin and chlorophyll metabolism	PREDICTED: methylesterase 17 [Raphanus sativus]	GO:0016788,hydrolase activity, acting on ester bonds; GO:0080030,methyl indole-3-acetate esterase activity; GO:0033473,indoleacetic acid conjugate metabolic process; GO:0048367,shoot system development
gene-LOC108807425	19.88	5.71	15.17	8.99	3.74	11.53	8.45	12.4	6.96	17.37	10.8	11.72	5.23	7.58	5.24	--	PREDICTED: probable E3 ubiquitin-protein ligase ARI13 [Raphanus sativus]	GO:0005737,cytoplasm; GO:0000151,ubiquitin ligase complex; GO:0046872,metal ion binding; GO:0031624,ubiquitin conjugating enzyme binding; GO:0061630,ubiquitin protein ligase activity; GO:0007275,multicellular organism development; GO:0032436,positive regulation of proteasomal ubiquitin-dependent protein catabolic process; GO:0000209,protein polyubiquitination; GO:0042787,NA; GO:0080155,regulation…
gene-LOC108807427	2.8	1.85	2.82	7.5	0.53	3.79	2.79	2.62	0	0	0.13	0	3.48	3.99	3.04	--	--	--
gene-LOC108807428	6.46	3.46	3.69	1.8	1.97	3.99	1.47	1.46	1.19	3.42	1.86	2.51	0.9	2.73	1.71	--	PREDICTED: scarecrow-like protein 1 [Raphanus sativus]	GO:0005634,nucleus; GO:0003700,DNA-binding transcription factor activity; GO:0043565,sequence-specific DNA binding; GO:0006355,regulation of transcription, DNA-templated; GO:0006351,transcription, DNA-templated
gene-LOC108807432	13.79	59.11	65.92	428.38	438.31	49.15	24.64	6.37	9.06	23.62	15.28	18.66	29.33	24.66	23.16	--	PREDICTED: osmotin-like protein [Raphanus sativus]	GO:0005618,cell wall; GO:0005576,extracellular region
gene-LOC108807434	7.37	6.95	6.33	13.85	10.18	18.18	4.62	5.12	6.07	15.97	21.77	27.29	33.28	30.65	24.93	ko04016: MAPK signaling pathway - plant; ko04075: Plant hormone signal transduction; ko04626: Plant-pathogen interaction	PREDICTED: protein LIGHT-DEPENDENT SHORT HYPOCOTYLS 3-like [Raphanus sativus]	GO:0005634,nucleus; GO:0003677,DNA binding; GO:0010492,maintenance of shoot apical meristem identity; GO:0009299,mRNA transcription; GO:0010199,organ boundary specification between lateral organs and the meristem; GO:0048441,petal development; GO:0090698,post-embryonic plant morphogenesis; GO:0006355,regulation of transcription, DNA-templated; GO:0009416,response to light stimulus; GO:0048834,spe…
gene-LOC108807436	3.14	2.9	1.29	1.02	0	1.04	0.83	0.4	0.62	2.58	0.28	1.87	1.32	1.61	1.14	--	PREDICTED: uncharacterized protein LOC108807436 isoform X1 [Raphanus sativus]	GO:0016021,integral component of membrane
gene-LOC108807439	3.83	1.48	0.11	0.85	0.73	1.48	4.67	17.41	19.48	2.4	0.18	0.34	0.36	0.86	4.32	--	PREDICTED: dehydration-responsive element-binding protein 1F-like [Raphanus sativus]	GO:0005634,nucleus; GO:0003700,DNA-binding transcription factor activity; GO:0043565,sequence-specific DNA binding; GO:0044212,transcription regulatory region DNA binding; GO:0019760,glucosinolate metabolic process; GO:0010371,regulation of gibberellin biosynthetic process; GO:0048510,regulation of timing of transition from vegetative to reproductive phase; GO:0051510,regulation of unidimensional…
gene-LOC108807440	31.19	39.04	42.53	2.12	0.77	14.2	2.83	22.1	16.51	4.98	3.68	9.94	7.66	4.76	4.07	--	PREDICTED: AP2-like ethylene-responsive transcription factor At1g16060 isoform X1 [Raphanus sativus]	GO:0005634,nucleus; GO:0003677,DNA binding; GO:0003700,DNA-binding transcription factor activity; GO:0000981,DNA-binding transcription factor activity, RNA polymerase II-specific; GO:0009873,ethylene-activated signaling pathway; GO:0007275,multicellular organism development; GO:0010187,negative regulation of seed germination; GO:1901959,positive regulation of cutin biosynthetic process; GO:004572…
gene-LOC108807443	4.85	3.77	5.95	0.64	2.51	4.79	1.54	1.72	2.5	2.24	2.93	2.34	2.26	2.09	1.35	ko03040: Spliceosome	PREDICTED: putative F-box protein At3g52320 [Raphanus sativus]	--
gene-LOC108807444	0.52	2.72	1.24	2.97	0.82	5.57	3.44	4.48	5.34	6.49	9.02	1.24	3.98	2.35	5.02	ko00591: Linoleic acid metabolism	PREDICTED: linoleate 9S-lipoxygenase 5, chloroplastic-like, partial [Raphanus sativus]	GO:0009507,chloroplast; GO:1990136,linoleate 9S-lipoxygenase activity; GO:0046872,metal ion binding; GO:0010311,lateral root formation; GO:0034440,lipid oxidation; GO:1900366,negative regulation of defense response to insect; GO:0031408,oxylipin biosynthetic process; GO:0048364,root development
gene-LOC108807445	11.23	9.54	13.42	0	0	0.08	0	0	0	0	0	0	0.07	0.04	0	--	PREDICTED: cytochrome P450 705A5-like isoform X1 [Raphanus sativus]	GO:0005783,endoplasmic reticulum; GO:0016021,integral component of membrane; GO:0016020,membrane; GO:0020037,heme binding; GO:0005506,iron ion binding; GO:0016709,oxidoreductase activity, acting on paired donors, with incorporation or reduction of molecular oxygen, NAD(P)H as one donor, and incorporation of one atom of oxygen; GO:0080004,thalian-diol desaturase activity; GO:0051554,flavonol metab…
gene-LOC108807446	0.58	0	2.76	1.02	1.5	2.13	1.78	2.94	1.32	0	1.96	0.19	0	0	0	ko00562: Inositol phosphate metabolism; ko04070: Phosphatidylinositol signaling system	PREDICTED: phosphatidylinositol-3-phosphatase myotubularin-1 isoform X1 [Raphanus sativus]	GO:0031410,cytoplasmic vesicle; GO:0010008,endosome membrane; GO:0052629,phosphatidylinositol-3,5-bisphosphate 3-phosphatase activity; GO:0004438,phosphatidylinositol-3-phosphatase activity; GO:0004725,protein tyrosine phosphatase activity; GO:0042631,cellular response to water deprivation; GO:0035556,intracellular signal transduction; GO:0006629,lipid metabolic process; GO:2000070,regulation of …
gene-LOC108807452	7.81	7.87	33.1	0	5.8	3.33	12.73	23.48	3	0.51	35.55	0.83	82.62	24.58	39.95	--	PREDICTED: probable aquaporin TIP-type [Raphanus sativus]	GO:0042807,central vacuole; GO:0005887,integral component of plasma membrane; GO:0009705,plant-type vacuole membrane; GO:0015200,methylammonium transmembrane transporter activity; GO:0015250,water channel activity
gene-LOC108807454	8.76	5.87	5.64	3.65	2.57	11.21	5.55	3.73	2.85	5.47	9.08	8.84	21.67	15.12	19.85	ko03015: mRNA surveillance pathway	PREDICTED: heterogeneous nuclear ribonucleoprotein 1-like, partial [Raphanus sativus]	GO:0005829,cytosol; GO:0005634,nucleus; GO:0005681,spliceosomal complex; GO:0003729,mRNA binding; GO:0006397,mRNA processing; GO:0051028,mRNA transport; GO:1901000,regulation of response to salt stress; GO:2000070,regulation of response to water deprivation; GO:0008380,RNA splicing; GO:0010228,vegetative to reproductive phase transition of meristem
gene-LOC108807462	47.28	56.38	49.41	101.38	127.74	60.07	31.8	32.05	42.08	41.96	62.62	60.55	62.03	65.21	55.42	--	PREDICTED: transmembrane 9 superfamily member 1-like [Raphanus sativus]	GO:0005801,cis-Golgi network; GO:0005768,endosome; GO:0010008,endosome membrane; GO:0005794,Golgi apparatus; GO:0005797,Golgi medial cisterna; GO:0000139,Golgi membrane; GO:0016021,integral component of membrane; GO:0016020,membrane; GO:0005802,trans-Golgi network
gene-LOC108807479	4.43	4.92	9.49	23.22	6.22	3.74	8.1	7.32	5.76	0.96	2.22	1.03	0.85	0.06	1.68	ko04145: Phagosome	PREDICTED: tubulin alpha-6 chain-like, partial [Raphanus sativus]	GO:0005618,cell wall; GO:0005829,cytosol; GO:0016020,membrane; GO:0005874,microtubule; GO:0005730,nucleolus; GO:0005886,plasma membrane; GO:0009506,plasmodesma; GO:0045298,tubulin complex; GO:0005773,vacuole; GO:0005525,GTP binding; GO:0003924,GTPase activity; GO:0005200,structural constituent of cytoskeleton; GO:0071258,cellular response to gravity; GO:0000226,microtubule cytoskeleton organizati…
gene-LOC108807480	2.33	0	2.75	6.92	0.2	0.28	8.74	6.7	0	0	0	0	0	0	0	--
gene-LOC108807481	8.78	2.34	6.62	5.94	1.23	9.21	45.47	14.45	14.09	6.84	2.22	8.06	9.15	7.78	5.98	ko00195: Photosynthesis	PREDICTED: ferredoxin, leaf L-A [Raphanus sativus]	GO:0009507,chloroplast; GO:0051537,2 iron, 2 sulfur cluster binding; GO:0009055,electron transfer activity; GO:0046872,metal ion binding; GO:0009643,photosynthetic acclimation; GO:0009767,photosynthetic electron transport chain
gene-LOC108807519	0.42	0	1.14	0	0	0	0	0	0	0.09	0	0.27	5.84	3.05	3.22	--	PREDICTED: DUF724 domain-containing protein 1-like [Raphanus sativus]	GO:0005634,nucleus; GO:0040008,regulation of growth
gene-LOC108807525	23.45	31.04	13.24	17.21	19.62	4.89	11.42	5.6	3.55	3.09	4.82	6	3.95	8.06	4.32	--	PREDICTED: GATA transcription factor 15 [Raphanus sativus]	GO:0005634,nucleus; GO:0005667,transcription factor complex; GO:0003682,chromatin binding; GO:0003700,DNA-binding transcription factor activity; GO:0000977,RNA polymerase II regulatory region sequence-specific DNA binding; GO:0001085,RNA polymerase II transcription factor binding; GO:0001228,DNA-binding transcription activator activity, RNA polymerase II-specific; GO:0008270,zinc ion binding; GO:…
gene-LOC108807526	54.8	40.44	45.95	30.73	24.73	47.77	54.52	86.04	67.25	46.89	50.78	36.08	38.23	20.52	43.98	--	PREDICTED: E3 ubiquitin-protein ligase At1g12760-like [Raphanus sativus]	GO:0016021,integral component of membrane; GO:0046872,metal ion binding; GO:0061630,ubiquitin protein ligase activity; GO:0004842,ubiquitin-protein transferase activity; GO:0043161,proteasome-mediated ubiquitin-dependent protein catabolic process
gene-LOC108807535	34.03	28.67	16.22	24.42	17.38	48.55	129.08	105.47	46.17	47.69	89.79	69.85	72.98	57.74	63.05	ko00052: Galactose metabolism; ko00520: Amino sugar and nucleotide sugar metabolism	PREDICTED: bifunctional UDP-glucose 4-epimerase and UDP-xylose 4-epimerase 1 [Raphanus sativus]	GO:0005829,cytosol; GO:0005886,plasma membrane; GO:0050373,UDP-arabinose 4-epimerase activity; GO:0003978,UDP-glucose 4-epimerase activity; GO:0045227,capsule polysaccharide biosynthetic process; GO:0071555,cell wall organization; GO:0006012,galactose metabolic process; GO:0033358,UDP-L-arabinose biosynthetic process
gene-LOC108807560	25.51	20.93	2.51	8.78	14.17	2.34	12.62	11.23	73.96	2.41	5.58	1.51	0.36	0.73	1.4	ko00040: Pentose and glucuronate interconversions	PREDICTED: probable pectinesterase/pectinesterase inhibitor 25 [Raphanus sativus]	GO:0071944,cell periphery; GO:0005618,cell wall; GO:0005576,extracellular region; GO:0045330,aspartyl esterase activity; GO:0030599,pectinesterase activity; GO:0046910,pectinesterase inhibitor activity; GO:0042545,cell wall modification; GO:0045490,pectin catabolic process
gene-LOC108807563	9.02	8.22	8.94	11.07	5.12	8.55	10.98	10.05	10.13	7.23	11.96	7.88	6.5	3.72	6.23	ko04120: Ubiquitin mediated proteolysis; ko04141: Protein processing in endoplasmic reticulum	PREDICTED: SKP1-like protein 4 [Raphanus sativus]	GO:0005737,cytoplasm; GO:0005730,nucleolus; GO:0005634,nucleus; GO:0019005,SCF ubiquitin ligase complex; GO:0016567,protein ubiquitination; GO:0006511,ubiquitin-dependent protein catabolic process
gene-LOC108807570	3.41	0.63	2.77	15.52	21.16	5.96	4.73	2.71	5.94	1.87	5.73	3.36	0.46	0.36	0.27	--	PREDICTED: PHD finger protein ALFIN-LIKE 2-like [Raphanus sativus]	GO:0005829,cytosol; GO:0005634,nucleus; GO:0042393,histone binding; GO:0046872,metal ion binding; GO:0016569,covalent chromatin modification; GO:0006355,regulation of transcription, DNA-templated; GO:0006351,transcription, DNA-templated
gene-LOC108807571	1.17	0.27	1.36	5.52	5.3	21.25	6.11	15.6	26.11	0	23.95	1.27	0.1	0	0	--	PREDICTED: myb-like protein J [Raphanus sativus]	GO:0005634,nucleus; GO:0003677,DNA binding; GO:0048262,determination of dorsal/ventral asymmetry; GO:0009908,flower development; GO:0006355,regulation of transcription, DNA-templated; GO:0006351,transcription, DNA-templated
gene-LOC108807575	1.06	0.28	1.88	0	0	1.36	0.04	1.55	2.06	2.43	3.03	2.06	0.38	0.16	0.12	--	PREDICTED: uncharacterized protein LOC108807575 [Raphanus sativus]	GO:0005622,intracellular; GO:0009055,electron transfer activity; GO:0015035,protein disulfide oxidoreductase activity; GO:0045454,cell redox homeostasis; GO:0035556,intracellular signal transduction
gene-LOC108807583	7.58	5.48	6.62	1.93	0.95	7.11	1.68	2.92	0.57	7.56	4.29	6.84	2.96	2.68	2.92	--	PREDICTED: ankyrin repeat-containing protein ITN1-like [Raphanus sativus]	GO:0016021,integral component of membrane; GO:0005634,nucleus; GO:0005886,plasma membrane; GO:0034613,cellular protein localization; GO:0009651,response to salt stress; GO:0007165,signal transduction
gene-LOC108807585	8.93	17.43	10.74	42.14	37.81	31.98	39.92	11.37	18.11	2.27	6.52	6.81	3.91	4.22	2.29	--	PREDICTED: agamous-like MADS-box protein AGL97 [Raphanus sativus]	--
gene-LOC108807592	6.63	1.85	10.71	17.55	4.72	8.92	9.43	12.05	6.99	7.03	23.76	5.79	1.35	2.34	1.14	--	PREDICTED: neurofilament medium polypeptide-like [Raphanus sativus]	--
gene-LOC108807596	2.14	0.08	0.84	0	0	0	0	0	0	2.99	0	3.78	6.21	6.28	5.59	ko03013: RNA transport	PREDICTED: uncharacterized protein LOC108807596 [Raphanus sativus]	GO:0003964,RNA-directed DNA polymerase activity
gene-LOC108807601	0.51	0.12	0.7	1.64	1.95	1.02	1.81	4.1	11.4	6.83	0.62	2.55	1.22	2.93	1.09	--	PREDICTED: IQ domain-containing protein IQM2-like [Raphanus sativus]	GO:0005737,cytoplasm; GO:0005634,nucleus
gene-LOC108807603	5.6	6.77	3.58	0	0	0	0	0	0	16.16	0.19	25.32	5.15	16.94	7.59	--	PREDICTED: synaptotagmin-3-like [Raphanus sativus]	GO:0005783,endoplasmic reticulum; GO:0016021,integral component of membrane; GO:0008289,lipid binding; GO:0046872,metal ion binding; GO:0006869,lipid transport
gene-LOC108807611	3.71	1.46	1.32	3.5	3.6	6.49	29.37	32.49	57.79	11.36	1.66	4.87	3.27	28.86	55.74	--	PREDICTED: ethylene-responsive transcription factor ERF017-like [Raphanus sativus]	GO:0005634,nucleus; GO:0003677,DNA binding; GO:0003700,DNA-binding transcription factor activity; GO:0009873,ethylene-activated signaling pathway; GO:0006351,transcription, DNA-templated
gene-LOC108807622	6.25	10.89	6.9	5.28	4.78	2.76	1.68	1.29	1.77	4.39	2.74	3.43	5.25	4.39	4.92	--	PREDICTED: uncharacterized protein LOC108807622 [Raphanus sativus]	GO:0016021,integral component of membrane
gene-LOC108807635	0.86	0.17	0.57	0.2	0	0.23	0.25	0.06	0.06	0.47	1.03	1.77	1.91	0.81	2.47	ko04075: Plant hormone signal transduction	PREDICTED: bZIP transcription factor 27-like [Raphanus sativus]	GO:0005634,nucleus; GO:0003677,DNA binding; GO:0003700,DNA-binding transcription factor activity; GO:0043621,protein self-association; GO:2000028,regulation of photoperiodism, flowering; GO:0010200,response to chitin; GO:0006351,transcription, DNA-templated
gene-LOC108807638	1.02	0.32	6.21	3.81	1.37	8.99	0.91	2.19	1.21	0	7.69	0.99	0	0	0	--
gene-LOC108807660	2.08	0.46	6.47	0.98	0	0.12	0.47	0.58	0	0.19	0	0.28	0	0	0	--
gene-LOC108807665	691.21	575.82	597.67	1471.35	1555.4	925.65	1263.12	1100.21	754.44	1783.39	1302.16	2067.61	1208.75	2493.9	1316.37	ko00010: Glycolysis / Gluconeogenesis; ko00053: Ascorbate and aldarate metabolism; ko00071: Fatty acid degradation; ko00280: Valine, leucine and isoleucine degradation; ko00310: Lysine degradation; ko00330: Arginine and proline metabolism; ko00340: Histidine metabolism; ko00380: Tryptophan metabolism; ko00410: beta-Alanine metabolism; ko00561: Glycerolipid metabolism; ko00620: Pyruvate metabolism…	PREDICTED: translationally-controlled tumor protein homolog, partial [Raphanus sativus]	GO:0005737,cytoplasm
gene-LOC108807671	9.67	13.69	13.35	34.32	33.5	18.96	9.68	11.26	16.24	22.05	15.98	14.46	19.29	14.09	15.08	--	PREDICTED: uncharacterized protein LOC108807671 isoform X1 [Raphanus sativus]	--
gene-LOC108807693	6.14	1.67	3.83	9.82	7.13	4.46	21.53	19.81	4.42	2.02	19.92	2.66	2.52	2.02	1.72	ko03060: Protein export; ko04141: Protein processing in endoplasmic reticulum; ko04145: Phagosome	PREDICTED: protein transport protein Sec61 subunit alpha-like [Raphanus sativus]	GO:0005789,endoplasmic reticulum membrane; GO:0016021,integral component of membrane; GO:0015031,protein transport
gene-LOC108807694	13.73	4.4	5.11	127.75	137.27	127.98	289.22	96.58	37.91	11.3	43.26	12.16	30.3	29.23	31.47	ko00460: Cyanoamino acid metabolism; ko00500: Starch and sucrose metabolism; ko00940: Phenylpropanoid biosynthesis	PREDICTED: beta-glucosidase 44-like [Raphanus sativus]	GO:0005618,cell wall; GO:0022626,cytosolic ribosome; GO:0005576,extracellular region; GO:0009505,plant-type cell wall; GO:0080081,4-methylumbelliferyl-beta-D-glucopyranoside beta-glucosidase activity; GO:0047668,amygdalin beta-glucosidase activity; GO:0080083,beta-gentiobiose beta-glucosidase activity; GO:0008422,beta-glucosidase activity; GO:0004567,beta-mannosidase activity; GO:0080079,cellobio…
gene-LOC108807703	0.56	1.48	1.9	0	0	0.34	0.16	0	0.99	0.04	0	0	0.04	0.17	0.04	--	PREDICTED: uncharacterized protein LOC108807703 [Raphanus sativus]	--
gene-LOC108807710	3.08	2.93	1.3	3.64	1.25	4.03	1.94	2.83	4.69	4.12	3.44	3.57	5.74	4.93	5.37	ko03030: DNA replication; ko03420: Nucleotide excision repair; ko03430: Mismatch repair	PREDICTED: protein STICHEL-like 1 [Raphanus sativus]	GO:0009360,DNA polymerase III complex; GO:0005663,DNA replication factor C complex; GO:0005634,nucleus; GO:0005886,plasma membrane; GO:0005524,ATP binding; GO:0003677,DNA binding; GO:0003887,DNA-directed DNA polymerase activity; GO:0006281,DNA repair; GO:0006261,DNA-dependent DNA replication
gene-LOC108807717	1.23	3.35	1.8	0.78	1.66	0.16	2.58	2.53	0.77	1.01	0.5	2.13	3.57	3.14	9.62	--
gene-LOC108807729	0.18	0	37.91	1.26	0.54	0.81	7.25	12.73	1.12	3.99	4.13	3.62	0	0	0	--
gene-LOC108807735	1.32	0.34	1.07	0.42	0	0.7	3.25	3.97	0.61	0.86	0.82	0.19	0.47	0.57	0.59	ko00591: Linoleic acid metabolism	PREDICTED: linoleate 9S-lipoxygenase 5, chloroplastic-like, partial [Raphanus sativus]	GO:0009507,chloroplast; GO:1990136,linoleate 9S-lipoxygenase activity; GO:0046872,metal ion binding; GO:0010311,lateral root formation; GO:0034440,lipid oxidation; GO:1900366,negative regulation of defense response to insect; GO:0031408,oxylipin biosynthetic process; GO:0048364,root development
gene-LOC108807741	0.7	0.39	1.02	0.75	0	1.04	0.07	0.14	0.17	1.22	1	1.93	6.59	3.03	7.96	--	PREDICTED: CBL-interacting serine/threonine-protein kinase 7-like [Raphanus sativus]	GO:0005737,cytoplasm; GO:0005634,nucleus; GO:0005524,ATP binding; GO:0004674,protein serine/threonine kinase activity; GO:0035556,intracellular signal transduction; GO:0006468,protein phosphorylation; GO:0009409,response to cold
gene-LOC108807755	2.2	1.58	3.77	1.33	0	0.19	0.12	0.46	0.05	4.77	0.25	0.22	0.28	0.11	0.13	ko00052: Galactose metabolism; ko00500: Starch and sucrose metabolism	PREDICTED: uncharacterized protein LOC108836034 [Raphanus sativus]	GO:0030246,carbohydrate binding; GO:0004553,hydrolase activity, hydrolyzing O-glycosyl compounds; GO:0005975,carbohydrate metabolic process
gene-LOC108807758	8.42	12.13	9.15	8.86	11.97	6.56	7.4	6.73	7.03	5.34	5.22	7.32	4.77	4.21	4.45	ko04016: MAPK signaling pathway - plant	PREDICTED: mitogen-activated protein kinase kinase kinase ANP1 [Raphanus sativus]	GO:0005737,cytoplasm; GO:0005524,ATP binding; GO:0004709,MAP kinase kinase kinase activity; GO:0004674,protein serine/threonine kinase activity; GO:0032147,activation of protein kinase activity; GO:0046777,protein autophosphorylation; GO:0007346,regulation of mitotic cell cycle; GO:0006979,response to oxidative stress; GO:0023014,signal transduction by protein phosphorylation; GO:0031098,stress-a…
gene-LOC108807763	2.8	2.89	0.49	0	0	0	0	0	0	0.98	0	1.5	0.79	1.36	1.34	--	PREDICTED: probable esterase KAI2, partial [Raphanus sativus]	GO:0005829,cytosol; GO:0005634,nucleus; GO:0016787,hydrolase activity; GO:0009704,de-etiolation; GO:0009640,photomorphogenesis; GO:0080167,response to karrikin
gene-LOC108807769	19.7	23.46	13.06	18.02	10.02	32.06	1.28	1.28	1.67	1.75	2.63	3.3	4.38	3.26	2.42	ko00860: Porphyrin and chlorophyll metabolism	PREDICTED: 7-hydroxymethyl chlorophyll a reductase, chloroplastic [Raphanus sativus]	GO:0009507,chloroplast; GO:0090415,7-hydroxymethyl chlorophyll a reductase activity; GO:0051536,iron-sulfur cluster binding; GO:0046872,metal ion binding; GO:0033354,chlorophyll cycle; GO:0015994,chlorophyll metabolic process
gene-LOC108807791	22.63	21.09	18.02	9.7	20.41	6.58	10.22	10.67	7.38	42.11	15.9	48.24	29.93	49.16	38.89	ko03008: Ribosome biogenesis in eukaryotes; ko03013: RNA transport	PREDICTED: probable ribonuclease P/MRP protein subunit POP5 [Raphanus sativus]	GO:0005730,nucleolus; GO:0005773,vacuole; GO:0004526,ribonuclease P activity; GO:0009249,protein lipoylation; GO:0008033,tRNA processing
gene-LOC108807792	1.37	0	0.92	0	0	0	0	0	0	0.66	0	1.17	0.06	0.95	0.04	--	PREDICTED: LOW QUALITY PROTEIN: AP-1 complex subunit gamma-2 [Raphanus sativus]	GO:0030131,clathrin adaptor complex; GO:0030665,clathrin-coated vesicle membrane; GO:0005794,Golgi apparatus; GO:0008565,protein transporter activity; GO:0006886,intracellular protein transport; GO:0016192,vesicle-mediated transport
gene-LOC108807815	3.62	0	25.35	3.41	2.32	16.24	19.96	9.22	15.05	22.55	3.88	14.62	0.1	6.07	0.86	--	PREDICTED: LOW QUALITY PROTEIN: elicitor peptide 3-like [Raphanus sativus]	GO:0071456,cellular response to hypoxia; GO:0006952,defense response
gene-LOC108807824	1.98	0.09	7.79	0.64	0	1.26	0.6	2.01	2.29	0.21	0.14	1.68	0.37	0.38	0.28	--
gene-LOC108807828	3.77	0.45	9.47	1.15	6.89	10.19	19.77	23.64	9.37	0.73	6.79	5.19	0.2	0.84	0.24	--	PREDICTED: inactive protein kinase SELMODRAFT_444075-like [Raphanus sativus]	GO:0005524,ATP binding; GO:0004672,protein kinase activity
gene-LOC108807829	2.66	0.55	1.81	0	0	0	0	0	0	0	0	0	0.09	0	0	ko00010: Glycolysis / Gluconeogenesis; ko00040: Pentose and glucuronate interconversions; ko00561: Glycerolipid metabolism	PREDICTED: non-functional NADPH-dependent codeinone reductase 2-like [Raphanus sativus]	GO:0005829,cytosol; GO:0016491,oxidoreductase activity
gene-LOC108807830	0	0	1.11	0	1.06	1.19	1.83	7.56	1.98	0	10.56	0	0	0	0	--	PREDICTED: uncharacterized protein LOC108807830 [Raphanus sativus]	GO:0016788,hydrolase activity, acting on ester bonds
gene-LOC108807840	14.84	10.16	15.09	8.42	10.91	14.26	26.4	38.94	28.28	22.58	12.47	16.75	23.35	33.77	22.39	--	PREDICTED: uncharacterized protein LOC108807840 [Raphanus sativus]	GO:0005886,plasma membrane; GO:0009506,plasmodesma; GO:0005544,calcium-dependent phospholipid binding; GO:0006952,defense response; GO:0060548,negative regulation of cell death; GO:0045793,positive regulation of cell size; GO:0009270,response to humidity; GO:0009266,response to temperature stimulus
gene-LOC108807852	1.12	0.55	0.2	0	0	0	0	0	0	1.5	0	1.94	1.21	1.86	0.92	--
gene-LOC108807856	0.74	0.28	5.15	2.56	3.42	8.11	10.97	4.98	3.02	0	0.62	0.51	0	0	0	--	PREDICTED: uncharacterized protein LOC108807856 [Raphanus sativus]	--
gene-LOC108807857	0	0	0.7	1.37	0.11	1.97	1.14	0.96	0.72	0	2.75	0.3	0.03	0.05	0	--	PREDICTED: protein FAR-RED ELONGATED HYPOCOTYL 3-like [Raphanus sativus]	GO:0008270,zinc ion binding
gene-LOC108807858	2.36	0	1.09	0	0	0.03	0	0	0.04	4.11	0.3	5.18	0.26	6.93	0.09	--
gene-LOC108807863	0.27	0	0.57	2.53	1.34	5.82	2.75	2.85	1	2.3	3.12	1.12	0.02	0.63	0	--	PREDICTED: G-type lectin S-receptor-like serine/threonine-protein kinase At4g11900 [Raphanus sativus]	GO:0016021,integral component of membrane; GO:0005886,plasma membrane; GO:0005524,ATP binding; GO:0005516,calmodulin binding; GO:0030246,carbohydrate binding; GO:0004674,protein serine/threonine kinase activity; GO:0006468,protein phosphorylation; GO:0048544,recognition of pollen
gene-LOC108807864	9.08	0.29	13.61	37.52	11.05	29.12	12.62	17.7	7.41	13.09	39.78	18.97	0.21	8.72	0.69	--
gene-LOC108807870	1.18	0.71	1.11	0	0	1.14	0	0.07	0	1.76	2.32	1.38	0.38	0.08	0.11	--
gene-LOC108807872	21.49	52.96	11.99	12.1	5.08	1.69	16.49	21.27	14.49	23.69	7.94	26.08	17.46	26.82	101.87	--	PREDICTED: bidirectional sugar transporter SWEET1 [Raphanus sativus]	GO:0005783,endoplasmic reticulum; GO:0005789,endoplasmic reticulum membrane; GO:0005887,integral component of plasma membrane; GO:0005886,plasma membrane; GO:0051119,sugar transmembrane transporter activity; GO:0051260,protein homooligomerization
gene-LOC108807885	0.11	0	0.13	1.53	0.17	3.27	0	0	0.1	0	0.11	0.18	0	0	0	ko03030: DNA replication; ko03420: Nucleotide excision repair; ko03430: Mismatch repair; ko03440: Homologous recombination	PREDICTED: uncharacterized protein LOC108807885 [Raphanus sativus]	--
gene-LOC108807888	7.52	2.14	5.88	5.52	4.29	13.51	11.8	26.75	21.75	13.51	30.38	10.79	11.54	7.16	8.16	--	PREDICTED: formin-like protein 4 [Raphanus sativus]	GO:0016021,integral component of membrane; GO:0005886,plasma membrane
gene-LOC108807917	2.99	3.38	3.2	1.7	1.3	8.11	1.77	3.85	2.4	3.91	8.14	4.7	8.25	5.78	7.98	--	PREDICTED: uncharacterized protein LOC108807917 [Raphanus sativus]	--
gene-LOC108807924	0.29	4.4	5.05	0	0	0.22	0	0	0	0	0	0	0	0.11	0.16	--	PREDICTED: protein GLUTAMINE DUMPER 6-like [Raphanus sativus]	GO:0016021,integral component of membrane; GO:0006865,amino acid transport; GO:0080143,regulation of amino acid export
gene-LOC108807926	3.19	4.23	8.17	0	0	1.82	0.04	2.54	4.22	1.61	0.28	1.34	0	0.1	0	--	PREDICTED: WAT1-related protein At3g30340-like [Raphanus sativus]	GO:0016021,integral component of membrane; GO:0005886,plasma membrane; GO:0022857,transmembrane transporter activity
gene-LOC108807932	1.12	0.6	0.78	0.69	0	5.6	0.1	0.71	0	3.35	5.52	4.06	0.22	3.44	0.16	ko00460: Cyanoamino acid metabolism; ko00500: Starch and sucrose metabolism; ko00940: Phenylpropanoid biosynthesis	PREDICTED: uncharacterized protein LOC108807932 [Raphanus sativus]	GO:0046983,protein dimerization activity
gene-LOC108807937	0.41	0	0.6	4.54	0	0.18	0.38	1.05	0.05	17.68	0.58	2.93	0.2	0	0	--	PREDICTED: AAA-ATPase At3g28510-like [Raphanus sativus]	GO:0005783,endoplasmic reticulum; GO:0016021,integral component of membrane; GO:0005524,ATP binding; GO:0016887,ATPase activity
gene-LOC108807948	30.42	14.44	30.64	60.2	58.57	86.3	68.26	87.52	101.43	33.92	83.28	31.69	35.45	54.56	27.07	--	PREDICTED: calcium-transporting ATPase 10, plasma membrane-type isoform X1 [Raphanus sativus]	GO:0005887,integral component of plasma membrane; GO:0043231,intracellular membrane-bounded organelle; GO:0005886,plasma membrane; GO:0009506,plasmodesma; GO:0005524,ATP binding; GO:0005388,calcium-transporting ATPase activity; GO:0005516,calmodulin binding; GO:0046872,metal ion binding
gene-LOC108807949	0.04	0.27	0.59	0	1.08	1.29	0.79	1.26	1.18	1.81	0.54	2.39	0.08	0.27	0.07	ko04016: MAPK signaling pathway - plant; ko04070: Phosphatidylinositol signaling system; ko04626: Plant-pathogen interaction	PREDICTED: probable disease resistance protein RPP1 [Raphanus sativus]	GO:0005789,endoplasmic reticulum membrane; GO:0000139,Golgi membrane; GO:0005886,plasma membrane; GO:0043531,ADP binding; GO:0005524,ATP binding; GO:0030275,LRR domain binding; GO:0006952,defense response; GO:0009817,defense response to fungus, incompatible interaction; GO:0002239,response to oomycetes; GO:0007165,signal transduction
gene-LOC108807953	6.53	3.05	2.53	2.66	0	0.92	0	0	1.96	4.55	0.92	4.51	0.91	1.44	0.86	ko00230: Purine metabolism; ko00240: Pyrimidine metabolism; ko00480: Glutathione metabolism	PREDICTED: ribonucleoside-diphosphate reductase small chain C-like [Raphanus sativus]	GO:0005737,cytoplasm; GO:0005634,nucleus; GO:0046872,metal ion binding; GO:0004748,ribonucleoside-diphosphate reductase activity, thioredoxin disulfide as acceptor; GO:0009263,deoxyribonucleotide biosynthetic process; GO:0006281,DNA repair; GO:0006260,DNA replication; GO:0007275,multicellular organism development; GO:0012501,programmed cell death; GO:0051726,regulation of cell cycle
gene-LOC108807974	4.57	5.01	4.98	0.86	1.63	6.45	1.23	3.83	2.49	3.15	5.8	2.64	3.13	1.33	1.95	--	PREDICTED: disease resistance protein TAO1 [Raphanus sativus]	GO:0005737,cytoplasm; GO:0043531,ADP binding; GO:0005524,ATP binding; GO:0009626,plant-type hypersensitive response; GO:0007165,signal transduction
gene-LOC108807976	1.55	0	0.27	0	0	0	0	0	0	2.9	0	4.55	0.31	4.03	0	--
gene-LOC108807978	1.12	3.68	1.7	0	1.41	1.26	0.19	0.4	0.37	0.95	1.12	1.95	2.37	4.2	3.87	--
gene-LOC108807980	3.67	0.93	1.64	2.09	0	1.3	0.55	1.3	0.53	2.35	6.5	3.68	1.73	0.57	0.64	--	PREDICTED: erlin-2-B-like [Raphanus sativus]	GO:0005783,endoplasmic reticulum; GO:0016021,integral component of membrane; GO:0031625,ubiquitin protein ligase binding; GO:0030433,ubiquitin-dependent ERAD pathway
gene-LOC108807981	2.23	1.74	2.27	0.57	1.2	2.52	0.48	0.81	0.56	1.34	1.38	0.86	0.78	1.19	0.8	--	PREDICTED: disease resistance protein TAO1-like [Raphanus sativus]	GO:0005737,cytoplasm; GO:0005829,cytosol; GO:0005783,endoplasmic reticulum; GO:0043231,intracellular membrane-bounded organelle; GO:0005634,nucleus; GO:0043531,ADP binding; GO:0005524,ATP binding; GO:0000166,nucleotide binding; GO:0042742,defense response to bacterium; GO:0009733,response to auxin; GO:0009862,systemic acquired resistance, salicylic acid mediated signaling pathway
gene-LOC108807986	13.46	3.71	7.34	11.13	3.26	7.46	2.67	1.73	7.49	0.94	16.68	1.67	9.83	17.96	11.14	--	PREDICTED: fimbrin-3-like [Raphanus sativus]	GO:0005884,actin filament; GO:0032432,actin filament bundle; GO:0005773,vacuole; GO:0051015,actin filament binding; GO:0046872,metal ion binding; GO:0051764,actin crosslink formation; GO:0051017,actin filament bundle assembly; GO:0051639,actin filament network formation
gene-LOC108807988	24.05	18.24	26.45	11.31	4.28	23.69	28.62	26.84	20.64	34.62	27.58	27.08	88.57	36.35	57.61	ko00280: Valine, leucine and isoleucine degradation	PREDICTED: uncharacterized protein LOC108807988 [Raphanus sativus]	GO:0005739,mitochondrion; GO:0008442,3-hydroxyisobutyrate dehydrogenase activity; GO:0051287,NAD binding; GO:0004616,phosphogluconate dehydrogenase (decarboxylating) activity; GO:0043621,protein self-association; GO:0006551,leucine metabolic process; GO:0006574,valine catabolic process; GO:0006573,valine metabolic process
gene-LOC108807989	0.53	1.5	0.82	0.87	0	1.47	0.34	0.5	0.64	2.8	4.21	1.56	0.06	1.19	0.08	--	PREDICTED: uncharacterized protein LOC108807989 [Raphanus sativus]	GO:0005739,mitochondrion
gene-LOC108807993	4.91	10.05	1.45	1.72	3.89	0.17	22.18	16.01	11.19	7.05	0.28	4.7	8.96	5.84	18.8	--
gene-LOC108807996	1.33	2.38	1.79	1.83	1.6	0.68	0.58	0.18	0.45	1.43	0.3	2.05	2.62	4.81	2.37	--	PREDICTED: probable myosin-binding protein 5 [Raphanus sativus]	GO:0016021,integral component of membrane
gene-LOC108808000	11.53	7.48	8.29	5.78	0	7.68	0.8	1.34	2.02	9.29	5.25	7.71	8.66	10.48	7.27	ko00310: Lysine degradation	PREDICTED: histone-lysine N-methyltransferase, H3 lysine-9 specific SUVH4-like [Raphanus sativus]	GO:0000775,chromosome, centromeric region; GO:0005634,nucleus; GO:0010385,double-stranded methylated DNA binding; GO:0046974,histone methyltransferase activity (H3-K9 specific); GO:0008327,methyl-CpG binding; GO:0010428,methyl-CpNpG binding; GO:0010429,methyl-CpNpN binding; GO:0008270,zinc ion binding; GO:0051567,histone H3-K9 methylation; GO:0016571,histone methylation; GO:0010216,maintenance of…
gene-LOC108808013	20.5	82.08	21.12	5.21	5.99	7.29	12.86	18.88	39.19	8.87	13.51	5.2	14.15	8.19	16.13	ko04016: MAPK signaling pathway - plant	PREDICTED: mitogen-activated protein kinase 17-like [Raphanus sativus]	GO:0005737,cytoplasm; GO:0005634,nucleus; GO:0005524,ATP binding; GO:0004707,MAP kinase activity; GO:0004674,protein serine/threonine kinase activity; GO:1900064,positive regulation of peroxisome organization; GO:0046777,protein autophosphorylation; GO:0010468,regulation of gene expression
gene-LOC108808015	0.74	0.46	0.21	0	0	7.61	0	1.71	0.23	5.87	2.59	7.31	0	0	0	--	PREDICTED: uncharacterized protein LOC108808015 [Raphanus sativus]	--
gene-LOC108808023	1.19	0.39	2.26	10.71	3.46	28.98	9.84	10.39	2.64	2.11	15.94	5	9.87	5.5	8.31	ko00071: Fatty acid degradation; ko00072: Synthesis and degradation of ketone bodies; ko00280: Valine, leucine and isoleucine degradation; ko00310: Lysine degradation; ko00380: Tryptophan metabolism; ko00620: Pyruvate metabolism; ko00630: Glyoxylate and dicarboxylate metabolism; ko00640: Propanoate metabolism; ko00650: Butanoate metabolism; ko00900: Terpenoid backbone biosynthesis; ko01200: Carbo…	PREDICTED: probable acetyl-CoA acetyltransferase, cytosolic 2 [Raphanus sativus]	GO:0005829,cytosol; GO:0003985,acetyl-CoA C-acetyltransferase activity; GO:0046872,metal ion binding; GO:0006635,fatty acid beta-oxidation
gene-LOC108808034	4.39	32.31	7.66	0.52	5.38	0.25	3.39	9.03	4.29	3.36	8.02	5.83	18.16	13.39	17.25	--
gene-LOC108808043	0.31	0.17	0.41	0.35	0	0.53	0.02	0.3	0.09	0.35	0.97	0.65	0.01	0.15	0.02	ko04016: MAPK signaling pathway - plant; ko04626: Plant-pathogen interaction	PREDICTED: probable LRR receptor-like protein kinase At1g51890 isoform X1 [Raphanus sativus]	GO:0016021,integral component of membrane; GO:0005886,plasma membrane; GO:0005524,ATP binding; GO:0004674,protein serine/threonine kinase activity; GO:0042742,defense response to bacterium
gene-LOC108808049	1.17	3.18	2.63	11.39	3.88	3.04	9.64	16.74	8.43	14.24	17	8.29	13.27	11.05	5.16	--	PREDICTED: probable sulfate transporter 3.3 [Raphanus sativus]	GO:0005887,integral component of plasma membrane; GO:0008271,secondary active sulfate transmembrane transporter activity; GO:0015116,sulfate transmembrane transporter activity; GO:0015293,symporter activity
gene-LOC108808058	1.41	0.78	30.42	11.75	24.84	1.06	23	34.08	23.78	0	0.88	3.31	0	0	0	--
gene-LOC108808060	5.09	1.56	1	1.7	2.65	10.17	5.77	7.57	6	4.71	3.91	2.55	2.53	2.34	4.76	ko04626: Plant-pathogen interaction	PREDICTED: disease resistance-like protein CSA1 [Raphanus sativus]	GO:0043531,ADP binding; GO:0005524,ATP binding; GO:0042742,defense response to bacterium; GO:0007275,multicellular organism development; GO:0009416,response to light stimulus; GO:0010114,response to red light; GO:0007165,signal transduction
gene-LOC108808062	0.25	0.35	0.45	0	0	0.02	0.1	0.15	0.03	0	0	0	1.26	0.98	1.37	ko03013: RNA transport; ko03015: mRNA surveillance pathway; ko03040: Spliceosome	PREDICTED: splicing factor, proline- and glutamine-rich-like [Raphanus sativus]	GO:0009507,chloroplast; GO:0005634,nucleus; GO:0046872,metal ion binding; GO:0003723,RNA binding; GO:0006355,regulation of transcription, DNA-templated; GO:0006351,transcription, DNA-templated
gene-LOC108808063	0.27	0.06	0.17	0.22	0.48	0.2	0.62	0.52	0.25	0.1	0	0	0	0	0	ko00770: Pantothenate and CoA biosynthesis	PREDICTED: uncharacterized protein LOC108808063 [Raphanus sativus]	--
gene-LOC108808069	1.48	2.07	9.71	5.57	13.19	1.97	11.17	7.49	3.22	1.6	2.13	2.01	1.52	0.92	1.98	--	PREDICTED: pentatricopeptide repeat-containing protein At5g46680-like [Raphanus sativus]	GO:0043231,intracellular membrane-bounded organelle; GO:0004519,endonuclease activity; GO:0003723,RNA binding; GO:0009451,RNA modification
gene-LOC108808077	0.82	0.77	2.25	0	1.13	2.15	18.16	22.4	16.3	3.52	7.14	1.6	3.7	0.67	1.9	--	PREDICTED: probable receptor-like protein kinase At5g47070 [Raphanus sativus]	GO:0005886,plasma membrane; GO:0005524,ATP binding; GO:0004675,transmembrane receptor protein serine/threonine kinase activity; GO:0007166,cell surface receptor signaling pathway; GO:0006952,defense response; GO:0006468,protein phosphorylation
gene-LOC108808080	0.7	0	1.28	0	0	3.75	1.36	1.55	3.01	5.66	3.73	5.55	1.12	0.32	2.09	ko03040: Spliceosome	PREDICTED: probable WRKY transcription factor 8 [Raphanus sativus]	GO:0005634,nucleus; GO:0003700,DNA-binding transcription factor activity; GO:0043565,sequence-specific DNA binding; GO:0070301,cellular response to hydrogen peroxide; GO:0042742,defense response to bacterium; GO:0050832,defense response to fungus; GO:0051607,defense response to virus; GO:1901002,positive regulation of response to salt stress; GO:0009737,response to abscisic acid; GO:0006351,trans…
gene-LOC108808089	2.41	1.48	11.26	0	1.49	1.24	0.48	1.34	0	0.13	0.21	0.07	0.15	0.16	0.12	--	PREDICTED: non-specific lipid-transfer protein-like protein At2g13820 [Raphanus sativus]	GO:0031225,anchored component of membrane; GO:0005886,plasma membrane; GO:0008289,lipid binding; GO:0006869,lipid transport
gene-LOC108808090	3.02	1.89	1.23	0	0	0	0	0	0	1.17	0	1.29	0	0.32	0	--	PREDICTED: uncharacterized protein LOC108808090 [Raphanus sativus]	--
gene-LOC108808098	1.43	0.26	1.56	0.25	0	0.76	0.02	0.23	0.15	1.54	0.59	1.12	0.49	0.3	0.26	--
gene-LOC108808115	1.01	0.21	0.51	0	0.04	0.14	1.77	1	0.86	1.99	0.44	1.3	0.87	1.43	1.07	--	PREDICTED: probable serine/threonine-protein kinase RLCKVII isoform X1 [Raphanus sativus]	GO:0005886,plasma membrane; GO:0005524,ATP binding; GO:0004675,transmembrane receptor protein serine/threonine kinase activity; GO:0007166,cell surface receptor signaling pathway; GO:0006952,defense response; GO:0006468,protein phosphorylation
gene-LOC108808120	0.03	0	0.03	0	0	0.27	0.7	0.06	0.3	2.24	0.2	3.64	13.75	4.89	15.78	--
gene-LOC108808122	75.5	70.92	67.7	49.17	50.47	33.46	156.3	130.7	88.49	118.72	125.52	150.47	153.91	147.16	163.04	ko03010: Ribosome	PREDICTED: 60S ribosomal protein L10a-1 [Raphanus sativus]	GO:0005829,cytosol; GO:0022625,cytosolic large ribosomal subunit; GO:0022626,cytosolic ribosome; GO:0042788,polysomal ribosome; GO:0003723,RNA binding; GO:0003735,structural constituent of ribosome; GO:0009955,adaxial/abaxial pattern specification; GO:0000470,maturation of LSU-rRNA; GO:0090696,post-embryonic plant organ development; GO:0006412,translation
gene-LOC108808131	1.06	0.28	0.36	1.17	2.52	1.22	0.44	0.9	2.15	0.05	1.41	0.34	0	0	0	--	PREDICTED: uncharacterized protein LOC108808131 [Raphanus sativus]	GO:0046872,metal ion binding
gene-LOC108808150	23.05	28	15.89	12.07	14.68	24.16	10.4	27.45	10.31	35.93	21.61	33.53	36.58	44	35.8	--	PREDICTED: uncharacterized protein LOC108808150 [Raphanus sativus]	GO:0005871,kinesin complex; GO:0005874,microtubule; GO:0005739,mitochondrion; GO:0005524,ATP binding; GO:0016887,ATPase activity; GO:0046872,metal ion binding; GO:0008017,microtubule binding; GO:0003777,microtubule motor activity; GO:0007018,microtubule-based movement; GO:0031347,regulation of defense response
[truncated: 21,869 more rows]
