# Supplementary material for: Molecular Regulatory Network of Anthocyanin Accumulation in Black Radish Skin as Revealed by Transcriptome and Metabonome Analysis
Source: Int J Mol Sci. 2023 Sep 4;24(17):13663. doi: 10.3390/ijms241713663 (PMC10563070; doi:10.3390/ijms241713663)
Supplement: Supplementary file 1 [file ijms-24-13663-s001.zip › Table S7.xls]

## Sheet: darkseagreen3
Table S7. Genes list of 13 modules (darkseagreen3 module, 1480 genes)
ID	KEGG	NR	GO
gene-C327_r01	--	--	--
gene-C327_t17	--	--	--
gene-LOC108805087	ko00190: Oxidative phosphorylation	PREDICTED: pyrophosphate-energized vacuolar membrane proton pump 1 [Raphanus sativus]	GO:0009507,chloroplast; GO:0009941,chloroplast envelope; GO:0010008,endosome membrane; GO:0005794,Golgi apparatus; GO:0016021,integral component of membrane; GO:0016020,membrane; GO:0005739,mitochondrion; GO:0000325,plant-type vacuole; GO:0009705,plant-type vacuole membrane; GO:0005886,plasma membrane; GO:0005774,vacuolar membrane; GO:0005773,vacuole; GO:0009678,hydrogen-translocating pyrophospha…
gene-LOC108805140	--	BnaC03g34430D [Brassica napus]	GO:0005576,extracellular region; GO:0009505,plant-type cell wall; GO:0052793,pectin acetylesterase activity; GO:0071555,cell wall organization
gene-LOC108805141	ko00040: Pentose and glucuronate interconversions	PREDICTED: probable pectate lyase 1 [Raphanus sativus]	GO:0016020,membrane; GO:0046872,metal ion binding; GO:0030570,pectate lyase activity; GO:0045490,pectin catabolic process
gene-LOC108805143	--	PREDICTED: T-complex protein 1 subunit gamma-like [Raphanus sativus]	GO:0005832,chaperonin-containing T-complex; GO:0005829,cytosol; GO:0005524,ATP binding; GO:0044183,protein binding involved in protein folding; GO:0051082,unfolded protein binding; GO:0006458,'de novo' protein folding; GO:0061077,chaperone-mediated protein folding
gene-LOC108805164	ko04016: MAPK signaling pathway - plant; ko04626: Plant-pathogen interaction	PREDICTED: DNA-damage-repair/toleration protein DRT100 [Raphanus sativus]	GO:0009507,chloroplast; GO:0000166,nucleotide binding; GO:0006281,DNA repair
gene-LOC108805166	--	PREDICTED: uncharacterized protein LOC108805166 [Raphanus sativus]	GO:0005886,plasma membrane
gene-LOC108805197	ko00564: Glycerophospholipid metabolism	PREDICTED: CDP-diacylglycerol--glycerol-3-phosphate 3-phosphatidyltransferase 2 [Raphanus sativus]	GO:0009941,chloroplast envelope; GO:0005783,endoplasmic reticulum; GO:0016021,integral component of membrane; GO:0043231,intracellular membrane-bounded organelle; GO:0005739,mitochondrion; GO:0031090,organelle membrane; GO:0008444,CDP-diacylglycerol-glycerol-3-phosphate 3-phosphatidyltransferase activity; GO:0030145,manganese ion binding; GO:0046474,glycerophospholipid biosynthetic process; GO:00…
gene-LOC108805202	--	PREDICTED: fasciclin-like arabinogalactan protein 7 [Raphanus sativus]	GO:0031225,anchored component of membrane; GO:0046658,anchored component of plasma membrane; GO:0016020,membrane; GO:0005886,plasma membrane
gene-LOC108805212	--	PREDICTED: kinesin-4 [Raphanus sativus]	GO:0005871,kinesin complex; GO:0005874,microtubule; GO:0005524,ATP binding; GO:0016887,ATPase activity; GO:0008017,microtubule binding; GO:0003777,microtubule motor activity; GO:0007018,microtubule-based movement
gene-LOC108805228	ko00040: Pentose and glucuronate interconversions	PREDICTED: polygalacturonase At1g48100-like [Raphanus sativus]	GO:0005618,cell wall; GO:0005576,extracellular region; GO:0004650,polygalacturonase activity; GO:0005975,carbohydrate metabolic process; GO:0009831,plant-type cell wall modification involved in multidimensional cell growth
gene-LOC108805244	ko00520: Amino sugar and nucleotide sugar metabolism	PREDICTED: cellulose synthase-like protein D5 [Raphanus sativus]	GO:0005794,Golgi apparatus; GO:0000139,Golgi membrane; GO:0016021,integral component of membrane; GO:0016760,cellulose synthase (UDP-forming) activity; GO:0046527,glucosyltransferase activity; GO:0051753,mannan synthase activity; GO:0000919,cell plate assembly; GO:0042546,cell wall biogenesis; GO:0071555,cell wall organization; GO:0030244,cellulose biosynthetic process; GO:0071669,plant-type cell…
gene-LOC108805253	--	PREDICTED: kinase-interacting family protein [Raphanus sativus]	GO:0005737,cytoplasm; GO:0003779,actin binding
gene-LOC108805258	ko04141: Protein processing in endoplasmic reticulum; ko04145: Phagosome	PREDICTED: calnexin homolog 1-like [Raphanus sativus]	GO:0009507,chloroplast; GO:0005783,endoplasmic reticulum; GO:0005789,endoplasmic reticulum membrane; GO:0016021,integral component of membrane; GO:0016020,membrane; GO:0005739,mitochondrion; GO:0009505,plant-type cell wall; GO:0005886,plasma membrane; GO:0009506,plasmodesma; GO:0005774,vacuolar membrane; GO:0005773,vacuole; GO:0005509,calcium ion binding; GO:0030246,carbohydrate binding; GO:00510…
gene-LOC108805269	ko04145: Phagosome	PREDICTED: probable cysteine protease RDL3 isoform X1 [Raphanus sativus]	GO:0031225,anchored component of membrane; GO:0005615,extracellular space; GO:0005764,lysosome; GO:0004197,cysteine-type endopeptidase activity; GO:0051603,proteolysis involved in cellular protein catabolic process; GO:0048767,root hair elongation
gene-LOC108805286	ko00500: Starch and sucrose metabolism	PREDICTED: probable glucan endo-1,3-beta-glucosidase A6 [Raphanus sativus]	GO:0046658,anchored component of plasma membrane; GO:0042973,glucan endo-1,3-beta-D-glucosidase activity; GO:0004553,hydrolase activity, hydrolyzing O-glycosyl compounds; GO:0030247,polysaccharide binding; GO:0005975,carbohydrate metabolic process; GO:0006952,defense response; GO:0009793,embryo development ending in seed dormancy; GO:0010584,pollen exine formation
gene-LOC108805326	--	PREDICTED: universal stress protein PHOS32 [Raphanus sativus]	GO:0005886,plasma membrane; GO:0016208,AMP binding; GO:0006950,response to stress
gene-LOC108805345	--	PREDICTED: RPM1-interacting protein 4-like [Raphanus sativus]	GO:0012505,endomembrane system; GO:0019897,extrinsic component of plasma membrane; GO:0016020,membrane; GO:0005886,plasma membrane; GO:0010204,defense response signaling pathway, resistance gene-independent; GO:0009816,defense response to bacterium, incompatible interaction; GO:0034051,negative regulation of plant-type hypersensitive response; GO:0009626,plant-type hypersensitive response; GO:000…
gene-LOC108805356	--	PREDICTED: protein ASPARTIC PROTEASE IN GUARD CELL 2 [Raphanus sativus]	GO:0004190,aspartic-type endopeptidase activity; GO:0003677,DNA binding; GO:0030163,protein catabolic process; GO:0006508,proteolysis
gene-LOC108805378	--	PREDICTED: putative kinase-like protein TMKL1 [Raphanus sativus]	GO:0016021,integral component of membrane; GO:0005886,plasma membrane; GO:0009506,plasmodesma; GO:0005524,ATP binding; GO:0004672,protein kinase activity
gene-LOC108805391	ko00564: Glycerophospholipid metabolism	PREDICTED: phosphoethanolamine N-methyltransferase 1 [Raphanus sativus]	GO:0005737,cytoplasm; GO:0005829,cytosol; GO:0008168,methyltransferase activity; GO:0000234,phosphoethanolamine N-methyltransferase activity; GO:0042425,choline biosynthetic process; GO:0006656,phosphatidylcholine biosynthetic process; GO:0009555,pollen development; GO:0009860,pollen tube growth; GO:0010183,pollen tube guidance; GO:0048528,post-embryonic root development; GO:0009826,unidimensiona…
gene-LOC108805396	--	PREDICTED: LRR receptor-like serine/threonine-protein kinase FEI 2 [Raphanus sativus]	GO:0016021,integral component of membrane; GO:0005886,plasma membrane; GO:0005524,ATP binding; GO:0004674,protein serine/threonine kinase activity; GO:0030244,cellulose biosynthetic process
gene-LOC108805425	--	PREDICTED: probable methyltransferase At1g27930 [Raphanus sativus]	GO:0005768,endosome; GO:0005794,Golgi apparatus; GO:0000139,Golgi membrane; GO:0016021,integral component of membrane; GO:0005802,trans-Golgi network; GO:0008168,methyltransferase activity; GO:0045492,xylan biosynthetic process
gene-LOC108805590	--	PREDICTED: probable cysteine protease RD21C isoform X1 [Raphanus sativus]	GO:0008234,cysteine-type peptidase activity
gene-LOC108805623	--	PREDICTED: monocopper oxidase-like protein SKU5 isoform X1 [Raphanus sativus]	GO:0031225,anchored component of membrane; GO:0046658,anchored component of plasma membrane; GO:0048046,apoplast; GO:0005618,cell wall; GO:0016020,membrane; GO:0009505,plant-type cell wall; GO:0005886,plasma membrane; GO:0009506,plasmodesma; GO:0005774,vacuolar membrane; GO:0005507,copper ion binding; GO:0016722,oxidoreductase activity, oxidizing metal ions; GO:0009932,cell tip growth
gene-LOC108805768	ko03010: Ribosome	PREDICTED: 60S acidic ribosomal protein P2-2 [Raphanus sativus]	GO:0009507,chloroplast; GO:0005829,cytosol; GO:0022625,cytosolic large ribosomal subunit; GO:0022626,cytosolic ribosome; GO:0016020,membrane; GO:0005730,nucleolus; GO:0005634,nucleus; GO:0005886,plasma membrane; GO:0042788,polysomal ribosome; GO:0003735,structural constituent of ribosome; GO:0002181,cytoplasmic translation; GO:0009409,response to cold; GO:0006414,translational elongation
gene-LOC108805877	ko04141: Protein processing in endoplasmic reticulum	PREDICTED: uncharacterized protein LOC108805877 isoform X1 [Raphanus sativus]	GO:0005694,chromosome; GO:0005730,nucleolus; GO:0051321,meiotic cell cycle; GO:0090173,regulation of synaptonemal complex assembly
gene-LOC108805878	ko03008: Ribosome biogenesis in eukaryotes; ko04712: Circadian rhythm - plant	PREDICTED: uncharacterized protein LOC108805878 [Raphanus sativus]	--
gene-LOC108805940	--	--	--
gene-LOC108805948	--	PREDICTED: hydroxyproline O-galactosyltransferase GALT3-like [Raphanus sativus]	GO:0005794,Golgi apparatus; GO:0000139,Golgi membrane; GO:0016021,integral component of membrane; GO:0030246,carbohydrate binding; GO:1990714,hydroxyproline O-galactosyltransferase activity; GO:0010405,arabinogalactan protein metabolic process; GO:0048354,mucilage biosynthetic process involved in seed coat development; GO:0018258,protein O-linked glycosylation via hydroxyproline; GO:0080147,root …
gene-LOC108806133	--	PREDICTED: protein tesmin/TSO1-like CXC 3 [Raphanus sativus]	GO:0005634,nucleus; GO:0003700,DNA-binding transcription factor activity; GO:0046872,metal ion binding; GO:0044212,transcription regulatory region DNA binding; GO:0007275,multicellular organism development
gene-LOC108806144	--	protein SPIRAL1-like [Brassica napus]	GO:0010005,cortical microtubule, transverse to long axis; GO:0009524,phragmoplast; GO:0009574,preprophase band; GO:0005876,spindle microtubule; GO:0051211,anisotropic cell growth; GO:0071472,cellular response to salt stress; GO:0043622,cortical microtubule organization; GO:0009826,unidimensional cell growth
gene-LOC108806264	--	PREDICTED: PLASMODESMATA CALLOSE-BINDING PROTEIN 1-like [Raphanus sativus]	GO:0031225,anchored component of membrane; GO:0046658,anchored component of plasma membrane; GO:0009505,plant-type cell wall; GO:0005886,plasma membrane; GO:0009506,plasmodesma; GO:0001872,(1->3)-beta-D-glucan binding; GO:0004553,hydrolase activity, hydrolyzing O-glycosyl compounds; GO:0030247,polysaccharide binding; GO:0052543,callose deposition in cell wall
gene-LOC108806304	--	PREDICTED: pectin acetylesterase 3 [Raphanus sativus]	GO:0005576,extracellular region; GO:0009505,plant-type cell wall; GO:0052793,pectin acetylesterase activity; GO:0071555,cell wall organization
gene-LOC108806324	--	PREDICTED: hydroxyproline O-galactosyltransferase GALT6-like isoform X1 [Raphanus sativus]	GO:0009507,chloroplast; GO:0005794,Golgi apparatus; GO:0000139,Golgi membrane; GO:0016021,integral component of membrane; GO:0030246,carbohydrate binding; GO:1990714,hydroxyproline O-galactosyltransferase activity; GO:0010405,arabinogalactan protein metabolic process; GO:0048354,mucilage biosynthetic process involved in seed coat development; GO:1900056,negative regulation of leaf senescence; GO:…
gene-LOC108806379	ko03013: RNA transport	PREDICTED: eukaryotic translation initiation factor 3 subunit I-like [Raphanus sativus]	GO:0080008,Cul4-RING E3 ubiquitin ligase complex; GO:0005829,cytosol; GO:0005852,eukaryotic translation initiation factor 3 complex; GO:0003743,translation initiation factor activity; GO:0046686,response to cadmium ion; GO:0009651,response to salt stress
gene-LOC108806381	--	PREDICTED: histone H3.2 [Musa acuminata subsp. malaccensis]	GO:0000786,nucleosome; GO:0005634,nucleus; GO:0003677,DNA binding; GO:0046982,protein heterodimerization activity
gene-LOC108806397	--	PREDICTED: uncharacterized protein LOC108806397 [Raphanus sativus]	GO:0005783,endoplasmic reticulum; GO:0016021,integral component of membrane
gene-LOC108806399	--	PREDICTED: uncharacterized protein LOC108806399 isoform X1 [Raphanus sativus]	--
gene-LOC108806411	--	PREDICTED: ribose-phosphate pyrophosphokinase 4 [Raphanus sativus]	GO:0005737,cytoplasm; GO:0005829,cytosol; GO:0005886,plasma membrane; GO:0009506,plasmodesma; GO:0005524,ATP binding; GO:0016301,kinase activity; GO:0046872,metal ion binding; GO:0004749,ribose phosphate diphosphokinase activity; GO:0009116,nucleoside metabolic process; GO:0009165,nucleotide biosynthetic process
gene-LOC108806456	--	PREDICTED: probable xyloglucan endotransglucosylase/hydrolase protein 32 [Raphanus sativus]	GO:0048046,apoplast; GO:0005618,cell wall; GO:0004553,hydrolase activity, hydrolyzing O-glycosyl compounds; GO:0016762,xyloglucan:xyloglucosyl transferase activity; GO:0042546,cell wall biogenesis; GO:0016998,cell wall macromolecule catabolic process; GO:0071555,cell wall organization; GO:0010411,xyloglucan metabolic process
gene-LOC108806520	ko04141: Protein processing in endoplasmic reticulum	PREDICTED: nucleotide exchange factor SIL1 [Raphanus sativus]	GO:0005783,endoplasmic reticulum
gene-LOC108806524	--	PREDICTED: uncharacterized protein LOC108806524 [Raphanus sativus]	--
gene-LOC108806532	ko00500: Starch and sucrose metabolism	PREDICTED: glucan endo-1,3-beta-glucosidase 11 [Raphanus sativus]	GO:0031225,anchored component of membrane; GO:0046658,anchored component of plasma membrane; GO:0005576,extracellular region; GO:0009505,plant-type cell wall; GO:0005886,plasma membrane; GO:0042973,glucan endo-1,3-beta-D-glucosidase activity; GO:0030247,polysaccharide binding; GO:0005975,carbohydrate metabolic process; GO:0007154,cell communication; GO:0071555,cell wall organization; GO:0006952,d…
gene-LOC108806590	ko03010: Ribosome	PREDICTED: 60S ribosomal protein L22-2-like [Brassica rapa]	GO:0005829,cytosol; GO:0022625,cytosolic large ribosomal subunit; GO:0022626,cytosolic ribosome; GO:0005730,nucleolus; GO:0005886,plasma membrane; GO:0009506,plasmodesma; GO:0042788,polysomal ribosome; GO:0003729,mRNA binding; GO:0003723,RNA binding; GO:0003735,structural constituent of ribosome; GO:0002181,cytoplasmic translation
gene-LOC108806598	--	PREDICTED: carbohydrate-binding X8 domain-containing protein [Raphanus sativus]	GO:0031225,anchored component of membrane; GO:0046658,anchored component of plasma membrane; GO:0004553,hydrolase activity, hydrolyzing O-glycosyl compounds; GO:0030247,polysaccharide binding
gene-LOC108806647	--	PREDICTED: uncharacterized protein At5g01610-like isoform X1 [Raphanus sativus]	--
gene-LOC108806707	--	PREDICTED: uncharacterized protein LOC108806707 [Raphanus sativus]	GO:0016021,integral component of membrane
gene-LOC108806728	--	PREDICTED: cyclin-dependent kinase B2-2 [Raphanus sativus]	GO:0000307,cyclin-dependent protein kinase holoenzyme complex; GO:0005737,cytoplasm; GO:0005634,nucleus; GO:0005524,ATP binding; GO:0030332,cyclin binding; GO:0004693,cyclin-dependent protein serine/threonine kinase activity; GO:0004674,protein serine/threonine kinase activity; GO:0008353,RNA polymerase II CTD heptapeptide repeat kinase activity; GO:0000082,G1/S transition of mitotic cell cycle; …
gene-LOC108806753	--	PREDICTED: uncharacterized protein C594.04c [Raphanus sativus]	GO:0005737,cytoplasm; GO:0016021,integral component of membrane; GO:0016787,hydrolase activity; GO:0016627,oxidoreductase activity, acting on the CH-CH group of donors; GO:0006629,lipid metabolic process
gene-LOC108806804	--	PREDICTED: zinc finger CCCH domain-containing protein 45 [Raphanus sativus]	GO:0003677,DNA binding; GO:0046872,metal ion binding
gene-LOC108806847	--	PREDICTED: late embryogenesis abundant protein At1g64065 [Raphanus sativus]	GO:0016021,integral component of membrane
gene-LOC108806863	--	PREDICTED: protein POLLENLESS 3-LIKE 2 [Raphanus sativus]	GO:0005634,nucleus; GO:0007049,cell cycle; GO:0051301,cell division
gene-LOC108806866	ko00564: Glycerophospholipid metabolism; ko00565: Ether lipid metabolism; ko04144: Endocytosis	PREDICTED: phospholipase D alpha 3 [Raphanus sativus]	GO:0005737,cytoplasm; GO:0016020,membrane; GO:0005509,calcium ion binding; GO:0070290,N-acylphosphatidylethanolamine-specific phospholipase D activity; GO:0004630,phospholipase D activity; GO:0046466,membrane lipid catabolic process; GO:0046470,phosphatidylcholine metabolic process; GO:0009737,response to abscisic acid; GO:0009651,response to salt stress; GO:0009414,response to water deprivation
gene-LOC108806899	--	PREDICTED: defensin-like protein 1 [Raphanus sativus]	GO:0005618,cell wall; GO:0005576,extracellular region; GO:0009505,plant-type cell wall; GO:0005886,plasma membrane; GO:0006952,defense response; GO:0050832,defense response to fungus; GO:0031640,killing of cells of other organism
gene-LOC108806906	--	PREDICTED: transcription factor bHLH148-like [Raphanus sativus]	GO:0005634,nucleus; GO:0003677,DNA binding; GO:0003700,DNA-binding transcription factor activity; GO:0046983,protein dimerization activity; GO:0006355,regulation of transcription, DNA-templated; GO:0006351,transcription, DNA-templated
gene-LOC108806908	--	--	--
gene-LOC108806925	ko00510: N-Glycan biosynthesis	PREDICTED: RHOMBOID-like protein 1 [Raphanus sativus]	GO:0005794,Golgi apparatus; GO:0000139,Golgi membrane; GO:0016021,integral component of membrane; GO:0004252,serine-type endopeptidase activity
gene-LOC108806930	--	PREDICTED: inositol phosphorylceramide glucuronosyltransferase 1-like [Raphanus sativus]	GO:0005768,endosome; GO:0005794,Golgi apparatus; GO:0000139,Golgi membrane; GO:0016021,integral component of membrane; GO:0016020,membrane; GO:0005802,trans-Golgi network; GO:0015020,glucuronosyltransferase activity; GO:0046872,metal ion binding; GO:1990482,sphingolipid alpha-glucuronosyltransferase activity; GO:0046513,ceramide biosynthetic process
gene-LOC108806992	--	PREDICTED: microtubule-binding protein TANGLED-like [Raphanus sativus]	GO:0005856,cytoskeleton; GO:0005730,nucleolus; GO:0009524,phragmoplast
gene-LOC108807006	ko00901: Indole alkaloid biosynthesis	PREDICTED: GDSL esterase/lipase At3g14220 [Raphanus sativus]	GO:0005576,extracellular region; GO:0005773,vacuole; GO:0016788,hydrolase activity, acting on ester bonds; GO:0016042,lipid catabolic process
gene-LOC108807040	--	PREDICTED: protein trichome birefringence-like 37 [Raphanus sativus]	GO:0005794,Golgi apparatus; GO:0016021,integral component of membrane; GO:0016413,O-acetyltransferase activity; GO:0071554,cell wall organization or biogenesis
gene-LOC108807103	ko04141: Protein processing in endoplasmic reticulum	PREDICTED: 17.6 kDa class I heat shock protein 2 [Raphanus sativus]	GO:0005737,cytoplasm; GO:0009408,response to heat; GO:0009644,response to high light intensity; GO:0042542,response to hydrogen peroxide; GO:0006979,response to oxidative stress
gene-LOC108807104	--	PREDICTED: probable sugar phosphate/phosphate translocator At3g14410 isoform X1 [Raphanus sativus]	GO:0022626,cytosolic ribosome; GO:0016021,integral component of membrane; GO:0008643,carbohydrate transport
gene-LOC108807169	ko00940: Phenylpropanoid biosynthesis	PREDICTED: peroxidase 69-like [Raphanus sativus]	GO:0005618,cell wall; GO:0005576,extracellular region; GO:0009505,plant-type cell wall; GO:0005886,plasma membrane; GO:0009506,plasmodesma; GO:0020037,heme binding; GO:0046872,metal ion binding; GO:0003729,mRNA binding; GO:0004601,peroxidase activity; GO:0042744,hydrogen peroxide catabolic process; GO:0009664,plant-type cell wall organization; GO:0006979,response to oxidative stress
gene-LOC108807175	ko00561: Glycerolipid metabolism; ko00564: Glycerophospholipid metabolism	PREDICTED: lipid phosphate phosphatase 2 [Raphanus sativus]	GO:0005887,integral component of plasma membrane; GO:0005886,plasma membrane; GO:0003993,acid phosphatase activity; GO:0008195,phosphatidate phosphatase activity
gene-LOC108807186	ko00500: Starch and sucrose metabolism	PREDICTED: glucan endo-1,3-beta-glucosidase 14-like [Raphanus sativus]	GO:0046658,anchored component of plasma membrane; GO:0005618,cell wall; GO:0005737,cytoplasm; GO:0005576,extracellular region; GO:0005634,nucleus; GO:0042973,glucan endo-1,3-beta-D-glucosidase activity; GO:0004553,hydrolase activity, hydrolyzing O-glycosyl compounds; GO:0030247,polysaccharide binding; GO:0005975,carbohydrate metabolic process; GO:0071555,cell wall organization; GO:0006952,defense…
gene-LOC108807198	--	PREDICTED: transcription initiation factor TFIID subunit 15b [Raphanus sativus]	GO:0046872,metal ion binding
gene-LOC108807209	--	PREDICTED: puff II/9-2 protein [Raphanus sativus]	--
gene-LOC108807220	ko00940: Phenylpropanoid biosynthesis	PREDICTED: peroxidase 19 [Raphanus sativus]	GO:0005576,extracellular region; GO:0009505,plant-type cell wall; GO:0009506,plasmodesma; GO:0020037,heme binding; GO:0046872,metal ion binding; GO:0004601,peroxidase activity; GO:0042744,hydrogen peroxide catabolic process; GO:0009664,plant-type cell wall organization; GO:0006979,response to oxidative stress
gene-LOC108807347	ko03010: Ribosome	PREDICTED: 40S ribosomal protein S19-3 [Raphanus sativus]	GO:0005829,cytosol; GO:0022626,cytosolic ribosome; GO:0022627,cytosolic small ribosomal subunit; GO:0042788,polysomal ribosome; GO:0005773,vacuole; GO:0003735,structural constituent of ribosome; GO:0000028,ribosomal small subunit assembly; GO:0006412,translation
gene-LOC108807356	--	PREDICTED: coatomer subunit beta'-2-like [Raphanus sativus]	GO:0030126,COPI vesicle coat; GO:0000139,Golgi membrane; GO:0005198,structural molecule activity; GO:0006888,ER to Golgi vesicle-mediated transport; GO:0006891,intra-Golgi vesicle-mediated transport; GO:0006886,intracellular protein transport; GO:0006890,retrograde vesicle-mediated transport, Golgi to ER
gene-LOC108807376	--	--	--
gene-LOC108807395	ko03040: Spliceosome; ko04141: Protein processing in endoplasmic reticulum; ko04144: Endocytosis	PREDICTED: uncharacterized protein LOC108807395 [Raphanus sativus]	--
gene-LOC108807432	--	PREDICTED: osmotin-like protein [Raphanus sativus]	GO:0005618,cell wall; GO:0005576,extracellular region
gene-LOC108807570	--	PREDICTED: PHD finger protein ALFIN-LIKE 2-like [Raphanus sativus]	GO:0005829,cytosol; GO:0005634,nucleus; GO:0042393,histone binding; GO:0046872,metal ion binding; GO:0016569,covalent chromatin modification; GO:0006355,regulation of transcription, DNA-templated; GO:0006351,transcription, DNA-templated
gene-LOC108807585	--	PREDICTED: agamous-like MADS-box protein AGL97 [Raphanus sativus]	--
gene-LOC108807671	--	PREDICTED: uncharacterized protein LOC108807671 isoform X1 [Raphanus sativus]	--
gene-LOC108808267	ko00400: Phenylalanine, tyrosine and tryptophan biosynthesis; ko01230: Biosynthesis of amino acids	PREDICTED: uncharacterized protein LOC108808267 [Raphanus sativus]	GO:0005840,ribosome; GO:0003735,structural constituent of ribosome; GO:0006412,translation
gene-LOC108808304	--	PREDICTED: origin of replication complex subunit 6 [Raphanus sativus]	GO:0005664,nuclear origin of replication recognition complex; GO:0000808,origin recognition complex; GO:0003688,DNA replication origin binding; GO:0006260,DNA replication; GO:0006270,DNA replication initiation; GO:0009555,pollen development
gene-LOC108808534	ko00670: One carbon pool by folate; ko01200: Carbon metabolism	PREDICTED: formate--tetrahydrofolate ligase [Raphanus sativus]	GO:0048046,apoplast; GO:0009507,chloroplast; GO:0005829,cytosol; GO:0005886,plasma membrane; GO:0005524,ATP binding; GO:0005507,copper ion binding; GO:0004329,formate-tetrahydrofolate ligase activity; GO:0004477,methenyltetrahydrofolate cyclohydrolase activity; GO:0004488,methylenetetrahydrofolate dehydrogenase (NADP+) activity; GO:0009257,10-formyltetrahydrofolate biosynthetic process; GO:000911…
gene-LOC108808570	ko03030: DNA replication; ko03410: Base excision repair; ko03420: Nucleotide excision repair; ko03430: Mismatch repair	PREDICTED: proliferating cellular nuclear antigen 1-like [Raphanus sativus]	GO:0005737,cytoplasm; GO:0005730,nucleolus; GO:0005634,nucleus; GO:0043626,PCNA complex; GO:0003677,DNA binding; GO:0030337,DNA polymerase processivity factor activity; GO:0006272,leading strand elongation; GO:0006298,mismatch repair; GO:0051726,regulation of cell cycle; GO:0006275,regulation of DNA replication; GO:0019985,translesion synthesis
gene-LOC108808669	ko00520: Amino sugar and nucleotide sugar metabolism	PREDICTED: probable beta-D-xylosidase 2 [Raphanus sativus]	GO:0009505,plant-type cell wall; GO:0005578,NA; GO:0004553,hydrolase activity, hydrolyzing O-glycosyl compounds; GO:0005975,carbohydrate metabolic process
gene-LOC108808694	ko00051: Fructose and mannose metabolism; ko00500: Starch and sucrose metabolism; ko00520: Amino sugar and nucleotide sugar metabolism	PREDICTED: probable fructokinase-1 [Raphanus sativus]	GO:0005829,cytosol; GO:0005886,plasma membrane; GO:0005524,ATP binding; GO:0008865,fructokinase activity; GO:0006000,fructose metabolic process; GO:0019252,starch biosynthetic process
gene-LOC108808788	--	PREDICTED: uncharacterized protein LOC108808788 [Raphanus sativus]	GO:0005886,plasma membrane; GO:0005516,calmodulin binding; GO:0006952,defense response
gene-LOC108808913	--	--	--
gene-LOC108808925	ko00514: Other types of O-glycan biosynthesis	PREDICTED: O-glucosyltransferase rumi homolog [Raphanus sativus]	GO:0016021,integral component of membrane
gene-LOC108808952	ko03050: Proteasome	PREDICTED: proteasome subunit alpha type-3-like [Raphanus sativus]	GO:0048046,apoplast; GO:0005829,cytosol; GO:0005634,nucleus; GO:0000502,proteasome complex; GO:0019773,proteasome core complex, alpha-subunit complex; GO:0005774,vacuolar membrane; GO:0005773,vacuole; GO:0004298,threonine-type endopeptidase activity; GO:0046686,response to cadmium ion; GO:0009409,response to cold; GO:0006511,ubiquitin-dependent protein catabolic process
gene-LOC108808964	--	--	--
gene-LOC108808969	--	PREDICTED: F-box/kelch-repeat protein SKIP11-like [Raphanus sativus]	GO:0005737,cytoplasm; GO:0005634,nucleus; GO:0019005,SCF ubiquitin ligase complex; GO:0031625,ubiquitin protein ligase binding; GO:0043161,proteasome-mediated ubiquitin-dependent protein catabolic process; GO:0042787,NA; GO:0030162,regulation of proteolysis
gene-LOC108808982	ko00520: Amino sugar and nucleotide sugar metabolism	PREDICTED: metal tolerance protein 10-like [Raphanus sativus]	GO:0016021,integral component of membrane; GO:0005774,vacuolar membrane; GO:0008324,cation transmembrane transporter activity
gene-LOC108808990	ko03008: Ribosome biogenesis in eukaryotes	PREDICTED: uncharacterized protein LOC108808990 isoform X1 [Raphanus sativus]	--
gene-LOC108809056	--	--	--
gene-LOC108809057	--	PREDICTED: vegetative cell wall protein gp1 [Raphanus sativus]	GO:0016021,integral component of membrane
gene-LOC108809061	--	PREDICTED: xylogen-like protein 11 [Raphanus sativus]	GO:0031225,anchored component of membrane; GO:0046658,anchored component of plasma membrane
gene-LOC108809107	--	PREDICTED: classical arabinogalactan protein 27 [Raphanus sativus]	GO:0031225,anchored component of membrane; GO:0005886,plasma membrane
gene-LOC108809127	ko04141: Protein processing in endoplasmic reticulum	PREDICTED: uncharacterized protein LOC108809127 [Raphanus sativus]	GO:0030176,integral component of endoplasmic reticulum membrane; GO:1904264,NA; GO:0004842,ubiquitin-protein transferase activity; GO:0008270,zinc ion binding; GO:0042335,cuticle development; GO:0010143,cutin biosynthetic process; GO:0008299,isoprenoid biosynthetic process; GO:1900490,positive regulation of hydroxymethylglutaryl-CoA reductase (NADPH) activity; GO:0009414,response to water depriva…
gene-LOC108809150	--	PREDICTED: non-specific lipid-transfer protein-like protein At5g64080 isoform X1 [Raphanus sativus]	GO:0031225,anchored component of membrane; GO:0046658,anchored component of plasma membrane; GO:0008289,lipid binding; GO:0006869,lipid transport
gene-LOC108809178	--	PREDICTED: non-specific lipid-transfer protein 2-like [Raphanus sativus]	GO:0008289,lipid binding; GO:0006869,lipid transport
gene-LOC108809193	--	PREDICTED: uncharacterized protein LOC108809193 isoform X1 [Raphanus sativus]	--
gene-LOC108809211	ko03040: Spliceosome	PREDICTED: peptidyl-prolyl cis-trans isomerase CYP23 isoform X1 [Raphanus sativus]	GO:0005783,endoplasmic reticulum; GO:0005768,endosome; GO:0005794,Golgi apparatus; GO:0005802,trans-Golgi network; GO:0003755,peptidyl-prolyl cis-trans isomerase activity
gene-LOC108809232	--	PREDICTED: GATA transcription factor 20 [Raphanus sativus]	GO:0005634,nucleus; GO:0005667,transcription factor complex; GO:0003682,chromatin binding; GO:0003700,DNA-binding transcription factor activity; GO:0000977,RNA polymerase II regulatory region sequence-specific DNA binding; GO:0001085,RNA polymerase II transcription factor binding; GO:0044212,transcription regulatory region DNA binding; GO:0001228,DNA-binding transcription activator activity, RNA …
gene-LOC108809234	--	PREDICTED: uncharacterized protein LOC108809234 [Raphanus sativus]	GO:0016021,integral component of membrane
gene-LOC108809251	--	PREDICTED: cytochrome B5-like protein [Raphanus sativus]	GO:0016021,integral component of membrane; GO:0020037,heme binding; GO:0046872,metal ion binding
gene-LOC108809257	--	PREDICTED: dof zinc finger protein DOF2.4 [Raphanus sativus]	GO:0005634,nucleus; GO:0003700,DNA-binding transcription factor activity; GO:0046872,metal ion binding; GO:0043565,sequence-specific DNA binding; GO:0044212,transcription regulatory region DNA binding; GO:0006355,regulation of transcription, DNA-templated; GO:0006351,transcription, DNA-templated
gene-LOC108809308	--	PREDICTED: uncharacterized protein LOC108809308, partial [Raphanus sativus]	--
gene-LOC108809331	ko03040: Spliceosome	hypothetical protein EUTSA_v10026682mg [Eutrema salsugineum]	GO:0005737,cytoplasm; GO:1990726,Lsm1-7-Pat1 complex; GO:0005681,spliceosomal complex; GO:0046540,U4/U6 x U5 tri-snRNP complex; GO:0005688,U6 snRNP; GO:0003723,RNA binding; GO:0000398,mRNA splicing, via spliceosome; GO:0000956,nuclear-transcribed mRNA catabolic process; GO:0009737,response to abscisic acid; GO:0009414,response to water deprivation
gene-LOC108809342	--	PREDICTED: E3 ubiquitin-protein ligase RHA2B-like [Raphanus sativus]	GO:0005737,cytoplasm; GO:0005634,nucleus; GO:0046872,metal ion binding; GO:0061630,ubiquitin protein ligase activity; GO:0004842,ubiquitin-protein transferase activity; GO:0009738,abscisic acid-activated signaling pathway; GO:0009789,positive regulation of abscisic acid-activated signaling pathway; GO:0043161,proteasome-mediated ubiquitin-dependent protein catabolic process; GO:0016567,protein ub…
gene-LOC108809345	--	PREDICTED: uncharacterized protein LOC108809345 [Raphanus sativus]	GO:0016021,integral component of membrane
gene-LOC108809351	ko03020: RNA polymerase	PREDICTED: lamin-like protein [Raphanus sativus]	GO:0031225,anchored component of membrane; GO:0046658,anchored component of plasma membrane; GO:0005886,plasma membrane; GO:0005773,vacuole; GO:0009055,electron transfer activity
gene-LOC108809372	--	PREDICTED: cyclin-dependent kinase inhibitor 4-like isoform X1 [Raphanus sativus]	GO:0005737,cytoplasm; GO:0005654,nucleoplasm; GO:0005634,nucleus; GO:0004861,cyclin-dependent protein serine/threonine kinase inhibitor activity; GO:0007050,cell cycle arrest; GO:0045786,negative regulation of cell cycle; GO:0045736,negative regulation of cyclin-dependent protein serine/threonine kinase activity
gene-LOC108809378	--	PREDICTED: ribonuclease 1-like [Raphanus sativus]	GO:0005618,cell wall; GO:0005576,extracellular region; GO:0005886,plasma membrane; GO:0004540,ribonuclease activity; GO:0033897,ribonuclease T2 activity; GO:0003723,RNA binding; GO:0009718,anthocyanin-containing compound biosynthetic process; GO:0016036,cellular response to phosphate starvation; GO:0009611,response to wounding
gene-LOC108809412	--	PREDICTED: probable histone H2A.2 [Brassica rapa]	GO:0000790,nuclear chromatin; GO:0000786,nucleosome; GO:0003677,DNA binding; GO:0046982,protein heterodimerization activity; GO:0006342,chromatin silencing
gene-LOC108809446	--	PREDICTED: histone H4-like [Raphanus sativus]	GO:0009507,chloroplast; GO:0005829,cytosol; GO:0000788,nuclear nucleosome; GO:0005730,nucleolus; GO:0005886,plasma membrane; GO:0009506,plasmodesma; GO:0009579,thylakoid; GO:0005774,vacuolar membrane; GO:0003677,DNA binding; GO:0042393,histone binding; GO:0046982,protein heterodimerization activity; GO:0006334,nucleosome assembly; GO:0009414,response to water deprivation
gene-LOC108809477	--	PREDICTED: thioredoxin H1-like [Raphanus sativus]	GO:0048046,apoplast; GO:0005829,cytosol; GO:0008047,enzyme activator activity; GO:0016671,oxidoreductase activity, acting on a sulfur group of donors, disulfide as acceptor; GO:0015035,protein disulfide oxidoreductase activity; GO:0047134,protein-disulfide reductase activity; GO:0004791,thioredoxin-disulfide reductase activity; GO:0045454,cell redox homeostasis; GO:0034599,cellular response to ox…
gene-LOC108809494	ko00563: Glycosylphosphatidylinositol (GPI)-anchor biosynthesis	PREDICTED: gibberellin-regulated protein 5 [Raphanus sativus]	GO:0005618,cell wall; GO:0009506,plasmodesma; GO:0005578,NA; GO:0009740,gibberellic acid mediated signaling pathway; GO:0010286,heat acclimation; GO:0009408,response to heat; GO:0009751,response to salicylic acid
gene-LOC108809511	--	PREDICTED: succinate dehydrogenase subunit 7A, mitochondrial-like [Raphanus sativus]	GO:0048046,apoplast; GO:0005749,mitochondrial respiratory chain complex II, succinate dehydrogenase complex (ubiquinone); GO:0005739,mitochondrion; GO:0045273,respiratory chain complex II; GO:0006099,tricarboxylic acid cycle
gene-LOC108809563	--	PREDICTED: copper transporter 4 [Raphanus sativus]	GO:0016021,integral component of membrane; GO:0005375,copper ion transmembrane transporter activity
gene-LOC108809605	ko03010: Ribosome	BnaC04g56360D [Brassica napus]	GO:0022625,cytosolic large ribosomal subunit; GO:0003723,RNA binding; GO:0003735,structural constituent of ribosome; GO:0006412,translation
gene-LOC108809624	ko00130: Ubiquinone and other terpenoid-quinone biosynthesis	PREDICTED: uncharacterized protein C20orf24 homolog [Raphanus sativus]	GO:0016021,integral component of membrane
gene-LOC108809640	--	PREDICTED: NAC domain-containing protein 1-like [Raphanus sativus]	GO:0016021,integral component of membrane; GO:0005634,nucleus; GO:0003677,DNA binding; GO:0003700,DNA-binding transcription factor activity; GO:0006351,transcription, DNA-templated
gene-LOC108809697	--	PREDICTED: thaumatin-like protein 1b [Raphanus sativus]	GO:0009682,induced systemic resistance; GO:0009617,response to bacterium; GO:0009723,response to ethylene
gene-LOC108809813	ko03010: Ribosome	PREDICTED: 40S ribosomal protein S24-1 [Brassica rapa]	GO:0009507,chloroplast; GO:0005829,cytosol; GO:0022626,cytosolic ribosome; GO:0022627,cytosolic small ribosomal subunit; GO:0016020,membrane; GO:0005730,nucleolus; GO:0005886,plasma membrane; GO:0042788,polysomal ribosome; GO:0005774,vacuolar membrane; GO:0003729,mRNA binding; GO:0003735,structural constituent of ribosome; GO:0000462,maturation of SSU-rRNA from tricistronic rRNA transcript (SSU-r…
gene-LOC108809863	ko00040: Pentose and glucuronate interconversions	PREDICTED: probable pectate lyase 1 [Raphanus sativus]	GO:0016020,membrane; GO:0046872,metal ion binding; GO:0030570,pectate lyase activity; GO:0045490,pectin catabolic process
gene-LOC108809877	--	PREDICTED: early nodulin-like protein 1 [Raphanus sativus]	--
gene-LOC108810061	--	PREDICTED: uncharacterized protein LOC108810061 [Raphanus sativus]	GO:0005886,plasma membrane
gene-LOC108810124	--	--	--
gene-LOC108810147	--	PREDICTED: uncharacterized protein LOC108810147 [Raphanus sativus]	GO:0009982,pseudouridine synthase activity; GO:0003723,RNA binding; GO:0001522,pseudouridine synthesis; GO:0008033,tRNA processing
gene-LOC108810178	--	PREDICTED: aspartyl protease family protein 2 [Raphanus sativus]	GO:0016020,membrane; GO:0009505,plant-type cell wall; GO:0004190,aspartic-type endopeptidase activity; GO:0030163,protein catabolic process; GO:0006508,proteolysis; GO:0080167,response to karrikin
gene-LOC108810199	--	PREDICTED: uncharacterized protein LOC108810199 [Raphanus sativus]	--
gene-LOC108810275	--	PREDICTED: josephin-like protein [Raphanus sativus]	--
gene-LOC108810386	--	--	--
gene-LOC108810551	ko03013: RNA transport	PREDICTED: small ubiquitin-related modifier 5-like [Raphanus sativus]	GO:0005737,cytoplasm; GO:0005634,nucleus; GO:0031386,protein tag; GO:0016925,protein sumoylation
gene-LOC108810596	--	PREDICTED: uncharacterized protein LOC108810596 isoform X1 [Raphanus sativus]	--
gene-LOC108810715	--	PREDICTED: uncharacterized protein LOC108810715 [Raphanus sativus]	GO:0016021,integral component of membrane
gene-LOC108811120	--	PREDICTED: probable inactive receptor kinase At1g27190 [Raphanus sativus]	GO:0016021,integral component of membrane; GO:0005634,nucleus; GO:0005886,plasma membrane; GO:0005524,ATP binding; GO:0004672,protein kinase activity
gene-LOC108811196	ko00010: Glycolysis / Gluconeogenesis; ko00020: Citrate cycle (TCA cycle); ko00620: Pyruvate metabolism; ko01200: Carbon metabolism	PREDICTED: pyruvate dehydrogenase E1 component subunit alpha-1, mitochondrial isoform X1 [Raphanus sativus]	GO:0005829,cytosol; GO:0005759,mitochondrial matrix; GO:0005739,mitochondrion; GO:0005634,nucleus; GO:0004739,pyruvate dehydrogenase (acetyl-transferring) activity; GO:0006086,acetyl-CoA biosynthetic process from pyruvate; GO:0006096,glycolytic process; GO:0046686,response to cadmium ion
gene-LOC108811227	--	PREDICTED: non-classical arabinogalactan protein 31 [Raphanus sativus]	GO:0005576,extracellular region; GO:0009505,plant-type cell wall; GO:0005886,plasma membrane; GO:0009506,plasmodesma; GO:0009753,response to jasmonic acid
gene-LOC108811259	ko00960: Tropane, piperidine and pyridine alkaloid biosynthesis	PREDICTED: tropinone reductase homolog At2g29310-like isoform X1 [Raphanus sativus]	GO:0016491,oxidoreductase activity
gene-LOC108811456	--	--	--
gene-LOC108811464	ko00520: Amino sugar and nucleotide sugar metabolism; ko04016: MAPK signaling pathway - plant	PREDICTED: endochitinase CH25-like [Raphanus sativus]	GO:0008061,chitin binding; GO:0004568,chitinase activity; GO:0016998,cell wall macromolecule catabolic process; GO:0006032,chitin catabolic process; GO:0000272,polysaccharide catabolic process
gene-LOC108811480	--	PREDICTED: CDT1-like protein a, chloroplastic [Raphanus sativus]	GO:0009507,chloroplast; GO:0005634,nucleus; GO:0004693,cyclin-dependent protein serine/threonine kinase activity; GO:0070182,DNA polymerase binding; GO:0019901,protein kinase binding; GO:0007049,cell cycle; GO:0009658,chloroplast organization; GO:0051276,chromosome organization; GO:0006260,DNA replication; GO:0000076,DNA replication checkpoint; GO:0048229,gametophyte development
gene-LOC108811553	ko03410: Base excision repair	PREDICTED: uncharacterized protein At3g43530-like [Raphanus sativus]	--
gene-LOC108811593	--	PREDICTED: uncharacterized protein DDB_G0290685-like [Raphanus sativus]	GO:0016021,integral component of membrane
gene-LOC108811603	ko04712: Circadian rhythm - plant	PREDICTED: two-component response regulator-like APRR5 [Raphanus sativus]	GO:0005634,nucleus; GO:0000160,phosphorelay signal transduction system; GO:0006355,regulation of transcription, DNA-templated; GO:0048511,rhythmic process; GO:0006351,transcription, DNA-templated
gene-LOC108811802	--	PREDICTED: uncharacterized protein LOC108811802 [Raphanus sativus]	--
gene-LOC108811840	--	PREDICTED: uncharacterized membrane protein At1g75140 [Raphanus sativus]	GO:0005783,endoplasmic reticulum; GO:0016021,integral component of membrane
gene-LOC108811864	--	--	--
gene-LOC108812040	ko00460: Cyanoamino acid metabolism; ko00500: Starch and sucrose metabolism; ko00940: Phenylpropanoid biosynthesis	PREDICTED: beta-glucosidase 44 [Raphanus sativus]	GO:0005618,cell wall; GO:0022626,cytosolic ribosome; GO:0005576,extracellular region; GO:0009505,plant-type cell wall; GO:0080081,4-methylumbelliferyl-beta-D-glucopyranoside beta-glucosidase activity; GO:0047668,amygdalin beta-glucosidase activity; GO:0080083,beta-gentiobiose beta-glucosidase activity; GO:0008422,beta-glucosidase activity; GO:0004567,beta-mannosidase activity; GO:0080079,cellobio…
gene-LOC108812064	--	PREDICTED: histone H3.2 [Musa acuminata subsp. malaccensis]	GO:0000786,nucleosome; GO:0005634,nucleus; GO:0003677,DNA binding; GO:0046982,protein heterodimerization activity
gene-LOC108812158	ko02010: ABC transporters	PREDICTED: ABC transporter G family member 24-like [Raphanus sativus]	GO:0016021,integral component of membrane; GO:0005886,plasma membrane; GO:0005524,ATP binding; GO:0042626,ATPase activity, coupled to transmembrane movement of substances
gene-LOC108812169	ko00040: Pentose and glucuronate interconversions	PREDICTED: 21 kDa protein [Raphanus sativus]	GO:0048046,apoplast; GO:0004857,enzyme inhibitor activity; GO:0046910,pectinesterase inhibitor activity; GO:0071669,plant-type cell wall organization or biogenesis
gene-LOC108812182	--	PREDICTED: protein ENDOSPERM DEFECTIVE 1-like [Raphanus sativus]	GO:0005737,cytoplasm; GO:0005880,nuclear microtubule; GO:0005634,nucleus; GO:0051301,cell division; GO:0010342,endosperm cellularization; GO:0009960,endosperm development; GO:0000226,microtubule cytoskeleton organization; GO:0048316,seed development
gene-LOC108812253	--	PREDICTED: probable methyltransferase PMT26 [Raphanus sativus]	GO:0005737,cytoplasm; GO:0005768,endosome; GO:0005794,Golgi apparatus; GO:0000139,Golgi membrane; GO:0016021,integral component of membrane; GO:0005802,trans-Golgi network; GO:0008757,S-adenosylmethionine-dependent methyltransferase activity; GO:0032259,methylation
gene-LOC108812359	--	PREDICTED: formin-like protein 2 [Raphanus sativus]	GO:0016021,integral component of membrane; GO:0005886,plasma membrane; GO:0003779,actin binding
gene-LOC108812429	ko03010: Ribosome	PREDICTED: 60S ribosomal protein L31-3-like [Raphanus sativus]	GO:0005618,cell wall; GO:0022625,cytosolic large ribosomal subunit; GO:0022626,cytosolic ribosome; GO:0009506,plasmodesma; GO:0042788,polysomal ribosome; GO:0003735,structural constituent of ribosome; GO:0002181,cytoplasmic translation
gene-LOC108812450	ko00062: Fatty acid elongation; ko04626: Plant-pathogen interaction	PREDICTED: 3-ketoacyl-CoA synthase 4-like [Raphanus sativus]	GO:0016021,integral component of membrane; GO:0102336,3-oxo-arachidoyl-CoA synthase activity; GO:0102337,3-oxo-cerotoyl-CoA synthase activity; GO:0102338,3-oxo-lignoceronyl-CoA synthase activity; GO:0102756,very-long-chain 3-ketoacyl-CoA synthase activity; GO:0006633,fatty acid biosynthetic process
gene-LOC108812473	--	PREDICTED: protein STRICTOSIDINE SYNTHASE-LIKE 5-like isoform X1 [Raphanus sativus]	GO:0005783,endoplasmic reticulum; GO:0016020,membrane; GO:0005773,vacuole; GO:0016788,hydrolase activity, acting on ester bonds; GO:0009058,biosynthetic process; GO:0009723,response to ethylene; GO:0009620,response to fungus; GO:0009753,response to jasmonic acid; GO:0009751,response to salicylic acid; GO:0009615,response to virus
gene-LOC108812595	ko00052: Galactose metabolism; ko00511: Other glycan degradation; ko00531: Glycosaminoglycan degradation; ko00600: Sphingolipid metabolism; ko00604: Glycosphingolipid biosynthesis - ganglio series	PREDICTED: beta-galactosidase 8 [Raphanus sativus]	GO:0048046,apoplast; GO:0005618,cell wall; GO:0005773,vacuole; GO:0004565,beta-galactosidase activity; GO:0030246,carbohydrate binding; GO:0005975,carbohydrate metabolic process
gene-LOC108812613	--	PREDICTED: kinesin KP1 isoform X1 [Raphanus sativus]	GO:0005871,kinesin complex; GO:0005874,microtubule; GO:0005524,ATP binding; GO:0016887,ATPase activity; GO:0008017,microtubule binding; GO:0003777,microtubule motor activity; GO:0007018,microtubule-based movement
gene-LOC108812629	--	PREDICTED: uncharacterized protein LOC108812629 [Raphanus sativus]	--
gene-LOC108812658	--	PREDICTED: uncharacterized protein LOC108812658 [Raphanus sativus]	--
gene-LOC108812722	--	PREDICTED: protein ASPARTIC PROTEASE IN GUARD CELL 1-like [Raphanus sativus]	GO:0005783,endoplasmic reticulum; GO:0004190,aspartic-type endopeptidase activity; GO:0070001,aspartic-type peptidase activity; GO:0003677,DNA binding; GO:0030163,protein catabolic process; GO:0009737,response to abscisic acid; GO:0009414,response to water deprivation; GO:0009627,systemic acquired resistance
gene-LOC108812744	--	PREDICTED: nucleobase-ascorbate transporter 2 [Raphanus sativus]	GO:0016021,integral component of membrane; GO:0022857,transmembrane transporter activity
gene-LOC108812762	--	PREDICTED: uncharacterized protein LOC108812762 [Raphanus sativus]	--
gene-LOC108812801	--	PREDICTED: probable methyltransferase PMT2 [Raphanus sativus]	GO:0005737,cytoplasm; GO:0005768,endosome; GO:0005794,Golgi apparatus; GO:0000139,Golgi membrane; GO:0016021,integral component of membrane; GO:0016020,membrane; GO:0005802,trans-Golgi network; GO:0008757,S-adenosylmethionine-dependent methyltransferase activity; GO:0032259,methylation
gene-LOC108812822	--	PREDICTED: uncharacterized protein LOC108812822 [Raphanus sativus]	--
gene-LOC108812834	ko04016: MAPK signaling pathway - plant	PREDICTED: leucine-rich repeat receptor-like tyrosine-protein kinase PXC3 [Raphanus sativus]	GO:0016021,integral component of membrane; GO:0005886,plasma membrane; GO:0005524,ATP binding; GO:0004714,transmembrane receptor protein tyrosine kinase activity
gene-LOC108812836	--	PREDICTED: receptor-like serine/threonine-protein kinase ALE2 [Raphanus sativus]	GO:0016021,integral component of membrane; GO:0005886,plasma membrane; GO:0005524,ATP binding; GO:0016301,kinase activity; GO:0004674,protein serine/threonine kinase activity; GO:0004675,transmembrane receptor protein serine/threonine kinase activity; GO:0030154,cell differentiation; GO:0007166,cell surface receptor signaling pathway; GO:0042335,cuticle development; GO:1905393,plant organ formati…
gene-LOC108812881	--	--	--
gene-LOC108812892	ko00040: Pentose and glucuronate interconversions	PREDICTED: pectinesterase/pectinesterase inhibitor 3-like [Raphanus sativus]	GO:0048046,apoplast; GO:0005618,cell wall; GO:0005737,cytoplasm; GO:0005886,plasma membrane; GO:0045330,aspartyl esterase activity; GO:0030599,pectinesterase activity; GO:0046910,pectinesterase inhibitor activity; GO:0042545,cell wall modification; GO:0050829,defense response to Gram-negative bacterium; GO:0045490,pectin catabolic process; GO:0009620,response to fungus; GO:0009624,response to nem…
gene-LOC108812924	--	PREDICTED: kinesin-like protein KIN-7A [Raphanus sativus]	GO:0005871,kinesin complex; GO:0005874,microtubule; GO:0009524,phragmoplast; GO:0005524,ATP binding; GO:0016887,ATPase activity; GO:0008017,microtubule binding; GO:0003777,microtubule motor activity; GO:0000911,cytokinesis by cell plate formation; GO:0009558,embryo sac cellularization; GO:0048229,gametophyte development; GO:0007018,microtubule-based movement; GO:0009555,pollen development
gene-LOC108812960	--	PREDICTED: probable inactive receptor kinase RLK902 [Raphanus sativus]	GO:0016021,integral component of membrane; GO:0005886,plasma membrane; GO:0009506,plasmodesma; GO:0005524,ATP binding; GO:0004672,protein kinase activity
gene-LOC108812964	ko04145: Phagosome	PREDICTED: tubulin beta-7 chain isoform X1 [Camelina sativa]	GO:0005618,cell wall; GO:0005829,cytosol; GO:0005794,Golgi apparatus; GO:0005874,microtubule; GO:0005886,plasma membrane; GO:0009506,plasmodesma; GO:0045298,tubulin complex; GO:0005773,vacuole; GO:0005525,GTP binding; GO:0003924,GTPase activity; GO:0005200,structural constituent of cytoskeleton; GO:0007017,microtubule-based process; GO:0046686,response to cadmium ion; GO:0009651,response to salt …
gene-LOC108812975	--	PREDICTED: protein EXORDIUM-like 7 [Raphanus sativus]	GO:0048046,apoplast; GO:0005615,extracellular space
gene-LOC108813002	--	PREDICTED: probable inactive receptor kinase At5g67200 [Raphanus sativus]	GO:0016021,integral component of membrane; GO:0005886,plasma membrane; GO:0005524,ATP binding; GO:0004672,protein kinase activity
gene-LOC108813037	ko00520: Amino sugar and nucleotide sugar metabolism	PREDICTED: beta-D-xylosidase 4-like [Raphanus sativus]	GO:0048046,apoplast; GO:0005618,cell wall; GO:0009044,xylan 1,4-beta-xylosidase activity; GO:0009627,systemic acquired resistance; GO:0045493,xylan catabolic process
gene-LOC108813062	--	LOW QUALITY PROTEIN: uncharacterized protein LOC110226709 [Arabidopsis lyrata subsp. lyrata]	--
gene-LOC108813086	--	PREDICTED: kinesin-like protein KIN-12E [Raphanus sativus]	GO:0005871,kinesin complex; GO:0005874,microtubule; GO:0005524,ATP binding; GO:0016887,ATPase activity; GO:0008017,microtubule binding; GO:0003777,microtubule motor activity; GO:0007018,microtubule-based movement
gene-LOC108813112	--	PREDICTED: aquaporin TIP1-2 [Raphanus sativus]	GO:0042807,central vacuole; GO:0009507,chloroplast; GO:0043674,columella; GO:0005783,endoplasmic reticulum; GO:0005794,Golgi apparatus; GO:0005887,integral component of plasma membrane; GO:0016020,membrane; GO:0009705,plant-type vacuole membrane; GO:0005886,plasma membrane; GO:0005774,vacuolar membrane; GO:0005773,vacuole; GO:0015250,water channel activity; GO:0042742,defense response to bacteriu…
gene-LOC108813197	--	PREDICTED: fasciclin-like arabinogalactan protein 8 [Raphanus sativus]	GO:0031225,anchored component of membrane; GO:0046658,anchored component of plasma membrane; GO:0048046,apoplast; GO:0009505,plant-type cell wall; GO:0005886,plasma membrane
gene-LOC108813243	--	PREDICTED: protein WVD2-like 7 isoform X1 [Raphanus sativus]	GO:0005737,cytoplasm; GO:0005874,microtubule
gene-LOC108813252	--	--	--
gene-LOC108813253	ko00510: N-Glycan biosynthesis; ko00513: Various types of N-glycan biosynthesis; ko04141: Protein processing in endoplasmic reticulum	PREDICTED: dolichyl-diphosphooligosaccharide--protein glycosyltransferase subunit 1B-like [Raphanus sativus]	GO:0005783,endoplasmic reticulum; GO:0016021,integral component of membrane; GO:0008250,oligosaccharyltransferase complex; GO:0009505,plant-type cell wall; GO:0005886,plasma membrane; GO:0005774,vacuolar membrane; GO:0004579,dolichyl-diphosphooligosaccharide-protein glycotransferase activity; GO:0018279,protein N-linked glycosylation via asparagine
gene-LOC108813280	--	PREDICTED: Niemann-Pick C1 protein-like [Raphanus sativus]	GO:0016021,integral component of membrane; GO:0005319,lipid transporter activity
gene-LOC108813316	--	PREDICTED: uncharacterized protein LOC108813316 [Raphanus sativus]	--
gene-LOC108813333	--	PREDICTED: probable methyltransferase PMT18 isoform X1 [Raphanus sativus]	GO:0005737,cytoplasm; GO:0005789,endoplasmic reticulum membrane; GO:0016021,integral component of membrane; GO:0008757,S-adenosylmethionine-dependent methyltransferase activity; GO:0032259,methylation
gene-LOC108813337	--	PREDICTED: serine carboxypeptidase-like 48 [Raphanus sativus]	GO:0005576,extracellular region; GO:0005773,vacuole; GO:0004185,serine-type carboxypeptidase activity; GO:0051603,proteolysis involved in cellular protein catabolic process
gene-LOC108813357	--	PREDICTED: uncharacterized protein LOC108813357 [Raphanus sativus]	GO:0005737,cytoplasm; GO:0005634,nucleus; GO:0005524,ATP binding; GO:0031072,heat shock protein binding; GO:0046872,metal ion binding; GO:0051082,unfolded protein binding; GO:0006952,defense response; GO:0006457,protein folding; GO:0009408,response to heat; GO:0016032,viral process
gene-LOC108813362	--	PREDICTED: protein EXORDIUM-like 5 [Raphanus sativus]	GO:0048046,apoplast; GO:0005615,extracellular space
gene-LOC108813368	--	PREDICTED: kinesin-like protein KIN-5C [Raphanus sativus]	GO:0005737,cytoplasm; GO:0005871,kinesin complex; GO:0005874,microtubule; GO:0005819,spindle; GO:0005524,ATP binding; GO:0008574,ATP-dependent microtubule motor activity, plus-end-directed; GO:0008017,microtubule binding; GO:0007018,microtubule-based movement
gene-LOC108813410	--	PREDICTED: uncharacterized protein LOC108813410 [Raphanus sativus]	GO:0016021,integral component of membrane
gene-LOC108813420	ko03020: RNA polymerase	PREDICTED: early nodulin-like protein 1 [Raphanus sativus]	GO:0031225,anchored component of membrane; GO:0046658,anchored component of plasma membrane; GO:0005886,plasma membrane; GO:0009506,plasmodesma; GO:0009055,electron transfer activity
gene-LOC108813475	--	PREDICTED: pentatricopeptide repeat-containing protein At2g46050, mitochondrial-like [Raphanus sativus]	GO:0043231,intracellular membrane-bounded organelle; GO:0005739,mitochondrion; GO:0004519,endonuclease activity; GO:0003723,RNA binding; GO:0080156,mitochondrial mRNA modification; GO:0000963,mitochondrial RNA processing; GO:0009451,RNA modification
gene-LOC108813489	--	PREDICTED: uncharacterized protein LOC108813489 [Raphanus sativus]	GO:0016021,integral component of membrane; GO:0005886,plasma membrane; GO:0009506,plasmodesma
gene-LOC108813493	--	PREDICTED: aspartyl protease family protein 2 [Raphanus sativus]	GO:0016020,membrane; GO:0009505,plant-type cell wall; GO:0004190,aspartic-type endopeptidase activity; GO:0030163,protein catabolic process; GO:0006508,proteolysis; GO:0080167,response to karrikin
gene-LOC108813592	ko00240: Pyrimidine metabolism	PREDICTED: deoxyuridine 5'-triphosphate nucleotidohydrolase [Raphanus sativus]	GO:0005829,cytosol; GO:0004170,dUTP diphosphatase activity; GO:0042802,identical protein binding; GO:0000287,magnesium ion binding; GO:0006281,DNA repair; GO:0006226,dUMP biosynthetic process; GO:0046081,dUTP catabolic process
gene-LOC108813618	ko00040: Pentose and glucuronate interconversions	PREDICTED: probable pectinesterase/pectinesterase inhibitor 32 isoform X1 [Raphanus sativus]	GO:0071944,cell periphery; GO:0005576,extracellular region; GO:0009505,plant-type cell wall; GO:0045330,aspartyl esterase activity; GO:0030599,pectinesterase activity; GO:0046910,pectinesterase inhibitor activity; GO:0042545,cell wall modification; GO:0045490,pectin catabolic process
gene-LOC108813656	--	PREDICTED: subtilisin-like protease SBT2.5 [Raphanus sativus]	GO:0005618,cell wall; GO:0016020,membrane; GO:0004252,serine-type endopeptidase activity; GO:0008236,serine-type peptidase activity
gene-LOC108813659	ko00900: Terpenoid backbone biosynthesis; ko04146: Peroxisome	PREDICTED: mevalonate kinase-like isoform X1 [Raphanus sativus]	GO:0005737,cytoplasm; GO:0005829,cytosol; GO:0005524,ATP binding; GO:0004496,mevalonate kinase activity; GO:0019287,isopentenyl diphosphate biosynthetic process, mevalonate pathway; GO:0016126,sterol biosynthetic process; GO:0016125,sterol metabolic process
gene-LOC108813671	--	PREDICTED: uncharacterized protein LOC108813671 [Raphanus sativus]	--
gene-LOC108813712	ko00510: N-Glycan biosynthesis; ko00513: Various types of N-glycan biosynthesis; ko04141: Protein processing in endoplasmic reticulum	PREDICTED: probable dolichyl-diphosphooligosaccharide--protein glycosyltransferase subunit 3B [Raphanus sativus]	GO:0009507,chloroplast; GO:0005783,endoplasmic reticulum; GO:0016021,integral component of membrane; GO:0008250,oligosaccharyltransferase complex; GO:0005886,plasma membrane; GO:0010483,pollen tube reception; GO:0006487,protein N-linked glycosylation; GO:0018279,protein N-linked glycosylation via asparagine
gene-LOC108813724	--	PREDICTED: eukaryotic translation initiation factor 5A-2-like [Raphanus sativus]	GO:0005737,cytoplasm; GO:0005634,nucleus; GO:0043022,ribosome binding; GO:0003746,translation elongation factor activity; GO:0003743,translation initiation factor activity; GO:0042742,defense response to bacterium; GO:0034050,host programmed cell death induced by symbiont; GO:0045901,positive regulation of translational elongation; GO:0045905,positive regulation of translational termination; GO:0…
gene-LOC108813739	--	PREDICTED: probable inactive receptor kinase At3g08680 [Raphanus sativus]	GO:0016021,integral component of membrane; GO:0009505,plant-type cell wall; GO:0005886,plasma membrane; GO:0009506,plasmodesma; GO:0005524,ATP binding; GO:0004672,protein kinase activity
gene-LOC108813753	--	PREDICTED: probable serine/threonine-protein kinase At1g54610 [Raphanus sativus]	GO:0005634,nucleus; GO:0005886,plasma membrane; GO:0005524,ATP binding; GO:0004693,cyclin-dependent protein serine/threonine kinase activity; GO:0042742,defense response to bacterium; GO:0002229,defense response to oomycetes; GO:1900426,positive regulation of defense response to bacterium; GO:1902290,positive regulation of defense response to oomycetes; GO:0006468,protein phosphorylation; GO:2000…
gene-LOC108813760	--	PREDICTED: kinesin-like protein KIN-8A [Raphanus sativus]	GO:0005871,kinesin complex; GO:0005874,microtubule; GO:0005524,ATP binding; GO:0016887,ATPase activity; GO:0008017,microtubule binding; GO:0003777,microtubule motor activity; GO:0007018,microtubule-based movement
gene-LOC108813790	--	--	--
gene-LOC108813791	--	PREDICTED: protein NUCLEAR FUSION DEFECTIVE 4 [Raphanus sativus]	GO:0016021,integral component of membrane; GO:0000741,karyogamy; GO:0010197,polar nucleus fusion; GO:0009651,response to salt stress
gene-LOC108813797	ko00460: Cyanoamino acid metabolism; ko00500: Starch and sucrose metabolism; ko00940: Phenylpropanoid biosynthesis	PREDICTED: polygalacturonase inhibitor 1-like [Raphanus sativus]	GO:0005737,cytoplasm; GO:0005634,nucleus; GO:0048471,perinuclear region of cytoplasm; GO:0005886,plasma membrane; GO:0008134,transcription factor binding; GO:0048574,long-day photoperiodism, flowering; GO:0048510,regulation of timing of transition from vegetative to reproductive phase; GO:0010228,vegetative to reproductive phase transition of meristem
gene-LOC108813827	--	PREDICTED: aquaporin TIP2-1 [Raphanus sativus]	GO:0005618,cell wall; GO:0042807,central vacuole; GO:0009507,chloroplast; GO:0009941,chloroplast envelope; GO:0005794,Golgi apparatus; GO:0005887,integral component of plasma membrane; GO:0009505,plant-type cell wall; GO:0009705,plant-type vacuole membrane; GO:0005886,plasma membrane; GO:0009506,plasmodesma; GO:0000326,protein storage vacuole; GO:0005774,vacuolar membrane; GO:0005773,vacuole; GO:…
gene-LOC108813844	ko04016: MAPK signaling pathway - plant; ko04626: Plant-pathogen interaction	PREDICTED: LOW QUALITY PROTEIN: DNA-damage-repair/toleration protein DRT100 [Raphanus sativus]	GO:0009507,chloroplast; GO:0000166,nucleotide binding; GO:0006281,DNA repair
gene-LOC108813883	--	PREDICTED: expansin-A4-like [Raphanus sativus]	GO:0005829,cytosol; GO:0005576,extracellular region; GO:0016020,membrane; GO:0009505,plant-type cell wall; GO:0009506,plasmodesma; GO:0009664,plant-type cell wall organization; GO:0006949,syncytium formation
gene-LOC108813887	--	PREDICTED: signal peptide peptidase-like [Raphanus sativus]	GO:0005783,endoplasmic reticulum; GO:0005789,endoplasmic reticulum membrane; GO:0030660,Golgi-associated vesicle membrane; GO:0071458,integral component of cytoplasmic side of endoplasmic reticulum membrane; GO:0071556,integral component of lumenal side of endoplasmic reticulum membrane; GO:0005765,lysosomal membrane; GO:0004190,aspartic-type endopeptidase activity; GO:0009555,pollen development;…
gene-LOC108814110	--	PREDICTED: aldehyde oxidase GLOX [Raphanus sativus]	GO:0005618,cell wall; GO:0005615,extracellular space; GO:0004031,aldehyde oxidase activity; GO:0102797,geranial:oxygen oxidoreductase activity; GO:0102798,heptaldehyde:oxygen oxidoreductase activity; GO:0050832,defense response to fungus
gene-LOC108814184	--	--	--
gene-LOC108814211	ko00040: Pentose and glucuronate interconversions	PREDICTED: probable polygalacturonase [Raphanus sativus]	GO:0016021,integral component of membrane; GO:0004650,polygalacturonase activity; GO:0005975,carbohydrate metabolic process
gene-LOC108814233	--	PREDICTED: uncharacterized protein LOC108814233 [Raphanus sativus]	--
gene-LOC108814333	ko00511: Other glycan degradation; ko00513: Various types of N-glycan biosynthesis; ko00520: Amino sugar and nucleotide sugar metabolism; ko00531: Glycosaminoglycan degradation; ko00603: Glycosphingolipid biosynthesis - globo and isoglobo series; ko00604: Glycosphingolipid biosynthesis - ganglio series	PREDICTED: beta-hexosaminidase 3 [Raphanus sativus]	GO:0005618,cell wall; GO:0009505,plant-type cell wall; GO:0005886,plasma membrane; GO:0004563,beta-N-acetylhexosaminidase activity; GO:0015929,hexosaminidase activity; GO:0102148,N-acetyl-beta-D-galactosaminidase activity; GO:0005975,carbohydrate metabolic process
gene-LOC108814552	--	PREDICTED: patellin-1-like [Raphanus sativus]	GO:0048046,apoplast; GO:0009507,chloroplast; GO:0005794,Golgi apparatus; GO:0016020,membrane; GO:0005886,plasma membrane; GO:0009506,plasmodesma; GO:0005773,vacuole; GO:0008289,lipid binding; GO:0002020,protease binding; GO:0007049,cell cycle; GO:0051301,cell division; GO:0009860,pollen tube growth
gene-LOC108814555	ko00520: Amino sugar and nucleotide sugar metabolism	PREDICTED: glucosamine 6-phosphate N-acetyltransferase-like [Raphanus sativus]	GO:0005783,endoplasmic reticulum; GO:0005789,endoplasmic reticulum membrane; GO:0004343,glucosamine 6-phosphate N-acetyltransferase activity; GO:0006044,N-acetylglucosamine metabolic process; GO:0006048,UDP-N-acetylglucosamine biosynthetic process
gene-LOC108814742	--	PREDICTED: 14 kDa proline-rich protein DC2.15-like [Raphanus sativus]	GO:0009707,chloroplast outer membrane; GO:0005783,endoplasmic reticulum; GO:0005576,extracellular region; GO:0009505,plant-type cell wall; GO:0009506,plasmodesma; GO:0050832,defense response to fungus; GO:0009682,induced systemic resistance; GO:0009737,response to abscisic acid; GO:0009409,response to cold; GO:0009651,response to salt stress
gene-LOC108814745	--	PREDICTED: extensin-3-like isoform X1 [Raphanus sativus]	--
gene-LOC108814762	--	PREDICTED: uncharacterized protein LOC108814762 [Raphanus sativus]	GO:0000783,nuclear telomere cap complex; GO:0003691,double-stranded telomeric DNA binding; GO:0006355,regulation of transcription, DNA-templated; GO:0031627,telomeric loop formation; GO:0006351,transcription, DNA-templated
gene-LOC108814768	ko03020: RNA polymerase	lamin-like protein [Brassica napus]	GO:0031225,anchored component of membrane; GO:0046658,anchored component of plasma membrane; GO:0005886,plasma membrane; GO:0005773,vacuole; GO:0009055,electron transfer activity
gene-LOC108814785	ko00053: Ascorbate and aldarate metabolism; ko00480: Glutathione metabolism	PREDICTED: L-ascorbate peroxidase 1, cytosolic-like [Raphanus sativus]	GO:0005618,cell wall; GO:0009507,chloroplast; GO:0009570,chloroplast stroma; GO:0005829,cytosol; GO:0005794,Golgi apparatus; GO:0005886,plasma membrane; GO:0009506,plasmodesma; GO:0004130,cytochrome-c peroxidase activity; GO:0020037,heme binding; GO:0016688,L-ascorbate peroxidase activity; GO:0046872,metal ion binding; GO:0034599,cellular response to oxidative stress; GO:0009793,embryo developmen…
gene-LOC108814834	--	PREDICTED: HIPL1 protein [Raphanus sativus]	GO:0031225,anchored component of membrane; GO:0046658,anchored component of plasma membrane; GO:0005886,plasma membrane; GO:0016491,oxidoreductase activity
gene-LOC108814842	--	PREDICTED: uncharacterized protein LOC108814842 isoform X1 [Raphanus sativus]	--
gene-LOC108814850	ko00040: Pentose and glucuronate interconversions	PREDICTED: probable pectinesterase/pectinesterase inhibitor 51 [Raphanus sativus]	GO:0071944,cell periphery; GO:0005618,cell wall; GO:0005576,extracellular region; GO:0045330,aspartyl esterase activity; GO:0030599,pectinesterase activity; GO:0046910,pectinesterase inhibitor activity; GO:0042545,cell wall modification; GO:0045490,pectin catabolic process
gene-LOC108814860	--	PREDICTED: uncharacterized protein LOC108814860 [Raphanus sativus]	--
gene-LOC108814887	ko03010: Ribosome	PREDICTED: 40S ribosomal protein S10-2 [Raphanus sativus]	GO:0005618,cell wall; GO:0009507,chloroplast; GO:0005829,cytosol; GO:0022626,cytosolic ribosome; GO:0022627,cytosolic small ribosomal subunit; GO:0042788,polysomal ribosome; GO:0003729,mRNA binding; GO:0003735,structural constituent of ribosome; GO:0010252,auxin homeostasis; GO:0090506,axillary shoot meristem initiation; GO:2000032,regulation of secondary shoot formation; GO:0000028,ribosomal sma…
gene-LOC108814914	--	PREDICTED: uncharacterized protein LOC108814914 isoform X1 [Raphanus sativus]	--
gene-LOC108814933	--	--	--
gene-LOC108814997	--	PREDICTED: uncharacterized protein LOC108814657 [Raphanus sativus]	GO:0016021,integral component of membrane
gene-LOC108815004	ko03018: RNA degradation	PREDICTED: endoplasmic reticulum metallopeptidase 1-like [Raphanus sativus]	GO:0016021,integral component of membrane
gene-LOC108815035	ko00940: Phenylpropanoid biosynthesis	PREDICTED: peroxidase P7-like [Raphanus sativus]	GO:0048046,apoplast; GO:0005618,cell wall; GO:0005829,cytosol; GO:0005794,Golgi apparatus; GO:0020037,heme binding; GO:0046872,metal ion binding; GO:0004601,peroxidase activity; GO:0042744,hydrogen peroxide catabolic process; GO:0009809,lignin biosynthetic process; GO:1901430,positive regulation of syringal lignin biosynthetic process; GO:0006979,response to oxidative stress; GO:0010089,xylem dev…
gene-LOC108815045	ko00940: Phenylpropanoid biosynthesis	PREDICTED: peroxidase P7-like [Raphanus sativus]	GO:0048046,apoplast; GO:0005618,cell wall; GO:0005829,cytosol; GO:0005794,Golgi apparatus; GO:0020037,heme binding; GO:0046872,metal ion binding; GO:0004601,peroxidase activity; GO:0042744,hydrogen peroxide catabolic process; GO:0009809,lignin biosynthetic process; GO:1901430,positive regulation of syringal lignin biosynthetic process; GO:0006979,response to oxidative stress; GO:0010089,xylem dev…
gene-LOC108815053	--	PREDICTED: protein STRUBBELIG-like [Raphanus sativus]	GO:0016021,integral component of membrane; GO:0005886,plasma membrane; GO:0009506,plasmodesma; GO:0005524,ATP binding; GO:0004702,NA; GO:0004675,transmembrane receptor protein serine/threonine kinase activity; GO:0000902,cell morphogenesis; GO:0007166,cell surface receptor signaling pathway; GO:0048437,floral organ development; GO:0048366,leaf development; GO:0010305,leaf vascular tissue pattern …
gene-LOC108815091	ko04141: Protein processing in endoplasmic reticulum	PREDICTED: protein disulfide isomerase-like 1-4 [Raphanus sativus]	GO:0005618,cell wall; GO:0009507,chloroplast; GO:0005783,endoplasmic reticulum; GO:0005788,endoplasmic reticulum lumen; GO:0005576,extracellular region; GO:0005739,mitochondrion; GO:0005634,nucleus; GO:0005774,vacuolar membrane; GO:0003756,protein disulfide isomerase activity; GO:0045454,cell redox homeostasis; GO:0006457,protein folding; GO:0034976,response to endoplasmic reticulum stress; GO:00…
gene-LOC108815222	ko04141: Protein processing in endoplasmic reticulum	PREDICTED: protein disulfide-isomerase like 2-2 [Raphanus sativus]	GO:0005783,endoplasmic reticulum; GO:0005788,endoplasmic reticulum lumen; GO:0009505,plant-type cell wall; GO:0003756,protein disulfide isomerase activity; GO:0045454,cell redox homeostasis; GO:0006457,protein folding; GO:0034976,response to endoplasmic reticulum stress
gene-LOC108815483	--	PREDICTED: ALA-interacting subunit 5-like [Raphanus sativus]	GO:0005789,endoplasmic reticulum membrane; GO:0000139,Golgi membrane; GO:0016021,integral component of membrane; GO:0031902,late endosome membrane; GO:0005886,plasma membrane
gene-LOC108815862	--	PREDICTED: 65-kDa microtubule-associated protein 3-like [Raphanus sativus]	GO:0055028,cortical microtubule; GO:0005874,microtubule; GO:0005634,nucleus; GO:0009524,phragmoplast; GO:0009574,preprophase band; GO:0008017,microtubule binding; GO:0000911,cytokinesis by cell plate formation; GO:0052096,formation by symbiont of syncytium involving giant cell for nutrient acquisition from host; GO:0000226,microtubule cytoskeleton organization; GO:0046785,microtubule polymerizati…
gene-LOC108815865	--	PREDICTED: uncharacterized protein LOC108815865 [Raphanus sativus]	--
gene-LOC108815896	--	PREDICTED: cyclin-A2-4-like [Raphanus sativus]	GO:0005634,nucleus; GO:0007049,cell cycle; GO:0051301,cell division; GO:0008283,cell proliferation; GO:0010374,stomatal complex development
gene-LOC108815899	ko03050: Proteasome	PREDICTED: proteasome subunit alpha type-2-A-like [Raphanus sativus]	GO:0005829,cytosol; GO:0022626,cytosolic ribosome; GO:0005634,nucleus; GO:0000502,proteasome complex; GO:0019773,proteasome core complex, alpha-subunit complex; GO:0004298,threonine-type endopeptidase activity; GO:0010043,response to zinc ion; GO:0006511,ubiquitin-dependent protein catabolic process
gene-LOC108815913	--	PREDICTED: zinc finger protein 3 [Raphanus sativus]	GO:0005634,nucleus; GO:0003700,DNA-binding transcription factor activity; GO:0046872,metal ion binding; GO:0044212,transcription regulatory region DNA binding; GO:0009738,abscisic acid-activated signaling pathway; GO:0009788,negative regulation of abscisic acid-activated signaling pathway; GO:0006355,regulation of transcription, DNA-templated
gene-LOC108815927	--	PREDICTED: classical arabinogalactan protein 25 [Raphanus sativus]	GO:0031225,anchored component of membrane; GO:0005886,plasma membrane
gene-LOC108816021	--	PREDICTED: thaumatin-like protein [Raphanus sativus]	--
gene-LOC108816055	--	PREDICTED: uncharacterized protein LOC108816055 [Raphanus sativus]	--
gene-LOC108816061	ko00230: Purine metabolism; ko00240: Pyrimidine metabolism; ko00500: Starch and sucrose metabolism; ko00740: Riboflavin metabolism; ko00760: Nicotinate and nicotinamide metabolism; ko00770: Pantothenate and CoA biosynthesis	PREDICTED: uncharacterized protein LOC108816061 [Raphanus sativus]	--
gene-LOC108816100	--	PREDICTED: myosin-binding protein 7-like [Raphanus sativus]	GO:0016021,integral component of membrane; GO:0030133,transport vesicle; GO:0017022,myosin binding
gene-LOC108816110	ko00500: Starch and sucrose metabolism	PREDICTED: pullulanase 1, chloroplastic [Raphanus sativus]	GO:0009507,chloroplast; GO:0009570,chloroplast stroma; GO:0010303,limit dextrinase activity; GO:0051060,pullulanase activity; GO:0019252,starch biosynthetic process; GO:0005983,starch catabolic process
gene-LOC108816151	--	PREDICTED: uncharacterized protein LOC108816151 [Raphanus sativus]	--
gene-LOC108816203	--	PREDICTED: uncharacterized protein LOC108816203 [Raphanus sativus]	GO:0016021,integral component of membrane
gene-LOC108816210	--	PREDICTED: probable folate-biopterin transporter 7 [Raphanus sativus]	GO:0016021,integral component of membrane
gene-LOC108816275	ko00010: Glycolysis / Gluconeogenesis; ko00710: Carbon fixation in photosynthetic organisms; ko01200: Carbon metabolism; ko01230: Biosynthesis of amino acids	PREDICTED: glyceraldehyde-3-phosphate dehydrogenase GAPC2, cytosolic-like isoform X1 [Raphanus sativus]	GO:0005618,cell wall; GO:0009507,chloroplast; GO:0005829,cytosol; GO:0016020,membrane; GO:0005739,mitochondrion; GO:0005730,nucleolus; GO:0005634,nucleus; GO:0005777,peroxisome; GO:0005886,plasma membrane; GO:0009506,plasmodesma; GO:0005507,copper ion binding; GO:0003677,DNA binding; GO:0004365,glyceraldehyde-3-phosphate dehydrogenase (NAD+) (phosphorylating) activity; GO:0051287,NAD binding; GO:…
gene-LOC108816326	--	--	--
gene-LOC108816568	--	--	--
gene-LOC108816683	--	--	--
gene-LOC108816726	ko04120: Ubiquitin mediated proteolysis	PREDICTED: cell division cycle 20.2, cofactor of APC complex [Raphanus sativus]	GO:0033597,mitotic checkpoint complex; GO:0005634,nucleus; GO:0010997,anaphase-promoting complex binding; GO:0019900,kinase binding; GO:0097027,ubiquitin-protein transferase activator activity; GO:0007049,cell cycle; GO:0051301,cell division; GO:1904668,positive regulation of ubiquitin protein ligase activity; GO:0016567,protein ubiquitination
gene-LOC108816739	--	PREDICTED: CLAVATA3/ESR (CLE)-related protein 40-like [Raphanus sativus]	GO:0005615,extracellular space; GO:0033612,receptor serine/threonine kinase binding; GO:0001708,cell fate specification; GO:0045168,cell-cell signaling involved in cell fate commitment; GO:0007275,multicellular organism development
gene-LOC108816762	--	--	--
gene-LOC108816925	--	PREDICTED: uncharacterized protein LOC108816925 [Raphanus sativus]	--
gene-LOC108816958	--	PREDICTED: probable leucine-rich repeat receptor-like protein kinase At1g68400 [Raphanus sativus]	GO:0016021,integral component of membrane; GO:0005886,plasma membrane; GO:0005524,ATP binding; GO:0004674,protein serine/threonine kinase activity
gene-LOC108817072	ko00500: Starch and sucrose metabolism	PREDICTED: PLASMODESMATA CALLOSE-BINDING PROTEIN 5-like [Raphanus sativus]	GO:0031225,anchored component of membrane; GO:0046658,anchored component of plasma membrane; GO:0009506,plasmodesma; GO:0001872,(1->3)-beta-D-glucan binding; GO:0004553,hydrolase activity, hydrolyzing O-glycosyl compounds; GO:0030247,polysaccharide binding
gene-LOC108817121	ko03040: Spliceosome	PREDICTED: small nuclear ribonucleoprotein Sm D2-like isoform X1 [Raphanus sativus]	GO:0071013,catalytic step 2 spliceosome; GO:1990726,Lsm1-7-Pat1 complex; GO:0000932,P-body; GO:0071011,precatalytic spliceosome; GO:0046540,U4/U6 x U5 tri-snRNP complex; GO:0005688,U6 snRNP; GO:0003723,RNA binding; GO:0033962,cytoplasmic mRNA processing body assembly; GO:0000398,mRNA splicing, via spliceosome; GO:0000956,nuclear-transcribed mRNA catabolic process
gene-LOC108817183	--	PREDICTED: L-ascorbate oxidase homolog [Raphanus sativus]	GO:0005576,extracellular region; GO:0005507,copper ion binding; GO:0016491,oxidoreductase activity
gene-LOC108817203	--	PREDICTED: probable mannan synthase 11 isoform X1 [Raphanus sativus]	GO:0000139,Golgi membrane; GO:0016021,integral component of membrane; GO:0016757,transferase activity, transferring glycosyl groups; GO:0071555,cell wall organization
gene-LOC108817204	--	PREDICTED: uncharacterized protein LOC108817204 [Raphanus sativus]	GO:0016021,integral component of membrane; GO:0008375,acetylglucosaminyltransferase activity
gene-LOC108817336	ko04016: MAPK signaling pathway - plant; ko04626: Plant-pathogen interaction	PREDICTED: DNA-damage-repair/toleration protein DRT100-like [Raphanus sativus]	GO:0009507,chloroplast; GO:0000166,nucleotide binding; GO:0006281,DNA repair
gene-LOC108817369	--	PREDICTED: callose synthase 3 [Raphanus sativus]	GO:0000148,1,3-beta-D-glucan synthase complex; GO:0016021,integral component of membrane; GO:0005886,plasma membrane; GO:0003843,1,3-beta-D-glucan synthase activity; GO:0006075,(1->3)-beta-D-glucan biosynthetic process; GO:0071555,cell wall organization; GO:0008360,regulation of cell shape
gene-LOC108817373	--	PREDICTED: alpha-xylosidase 1-like [Raphanus sativus]	GO:0048046,apoplast; GO:0005618,cell wall; GO:0009507,chloroplast; GO:0009505,plant-type cell wall; GO:0009506,plasmodesma; GO:0061634,alpha-D-xyloside xylohydrolase; GO:0046556,alpha-L-arabinofuranosidase activity; GO:0030246,carbohydrate binding; GO:0009044,xylan 1,4-beta-xylosidase activity; GO:0080176,xyloglucan 1,6-alpha-xylosidase activity; GO:0071555,cell wall organization; GO:0046686,resp…
gene-LOC108817407	ko00220: Arginine biosynthesis; ko01210: 2-Oxocarboxylic acid metabolism; ko01230: Biosynthesis of amino acids	PREDICTED: uncharacterized protein LOC108817407 [Raphanus sativus]	GO:0009982,pseudouridine synthase activity; GO:0003723,RNA binding; GO:0001522,pseudouridine synthesis
gene-LOC108817408	ko03013: RNA transport	PREDICTED: nuclear pore complex protein GP210 [Raphanus sativus]	GO:0005783,endoplasmic reticulum; GO:0016021,integral component of membrane; GO:0005635,nuclear envelope; GO:0031965,nuclear membrane; GO:0005643,nuclear pore; GO:0051028,mRNA transport; GO:0015031,protein transport
gene-LOC108817451	--	PREDICTED: aspartyl protease family protein At5g10770-like [Raphanus sativus]	GO:0031225,anchored component of membrane; GO:0005886,plasma membrane; GO:0004190,aspartic-type endopeptidase activity; GO:0030163,protein catabolic process; GO:0006508,proteolysis
gene-LOC108817455	--	PREDICTED: uncharacterized protein LOC108817455 [Raphanus sativus]	--
gene-LOC108817492	--	PREDICTED: uncharacterized protein LOC108817492 [Raphanus sativus]	GO:0016021,integral component of membrane
gene-LOC108817493	--	PREDICTED: uncharacterized protein LOC108817492 [Raphanus sativus]	GO:0016021,integral component of membrane
gene-LOC108817494	--	PREDICTED: cleft lip and palate transmembrane protein 1 homolog isoform X1 [Raphanus sativus]	GO:0016021,integral component of membrane
gene-LOC108817509	ko00500: Starch and sucrose metabolism	PREDICTED: sucrose synthase 1 [Raphanus sativus]	GO:0005829,cytosol; GO:0009506,plasmodesma; GO:0016157,sucrose synthase activity; GO:0046686,response to cadmium ion; GO:0009409,response to cold; GO:0009413,response to flooding; GO:0009749,response to glucose; GO:0001666,response to hypoxia; GO:0010555,response to mannitol; GO:0006970,response to osmotic stress; GO:0072708,response to sorbitol; GO:0009744,response to sucrose; GO:0009414,respons…
gene-LOC108817579	--	PREDICTED: uncharacterized protein LOC108817579 [Raphanus sativus]	GO:0016021,integral component of membrane
gene-LOC108817604	--	PREDICTED: uncharacterized protein LOC108817604 [Raphanus sativus]	--
gene-LOC108817610	--	PREDICTED: uncharacterized protein LOC108817610 [Raphanus sativus]	--
gene-LOC108817684	ko00460: Cyanoamino acid metabolism; ko00500: Starch and sucrose metabolism; ko00940: Phenylpropanoid biosynthesis	PREDICTED: uncharacterized protein LOC108817684 isoform X1 [Raphanus sativus]	GO:0048046,apoplast; GO:0005618,cell wall; GO:0009044,xylan 1,4-beta-xylosidase activity; GO:0009627,systemic acquired resistance; GO:0045493,xylan catabolic process
gene-LOC108817685	ko00460: Cyanoamino acid metabolism; ko00500: Starch and sucrose metabolism; ko00940: Phenylpropanoid biosynthesis	PREDICTED: uncharacterized protein LOC108817685 [Raphanus sativus]	GO:0048046,apoplast; GO:0009505,plant-type cell wall; GO:0005578,NA; GO:0046556,alpha-L-arabinofuranosidase activity; GO:0005975,carbohydrate metabolic process; GO:0010214,seed coat development
gene-LOC108817712	--	PREDICTED: glutamic acid-rich protein [Raphanus sativus]	--
gene-LOC108817850	ko00270: Cysteine and methionine metabolism; ko00450: Selenocompound metabolism; ko01230: Biosynthesis of amino acids	PREDICTED: protein QUIRKY [Raphanus sativus]	GO:0016021,integral component of membrane; GO:0005886,plasma membrane; GO:0009506,plasmodesma; GO:0016757,transferase activity, transferring glycosyl groups; GO:0099402,plant organ development
gene-LOC108817874	--	PREDICTED: probable leucine-rich repeat receptor-like protein kinase At5g05160 [Raphanus sativus]	GO:0005618,cell wall; GO:0016021,integral component of membrane; GO:0005886,plasma membrane; GO:0005524,ATP binding; GO:0004674,protein serine/threonine kinase activity; GO:2000605,positive regulation of secondary growth
gene-LOC108817878	ko00500: Starch and sucrose metabolism	PREDICTED: glucan endo-1,3-beta-glucosidase 10-like [Raphanus sativus]	GO:0031225,anchored component of membrane; GO:0046658,anchored component of plasma membrane; GO:0005618,cell wall; GO:0005783,endoplasmic reticulum; GO:0009505,plant-type cell wall; GO:0005886,plasma membrane; GO:0009506,plasmodesma; GO:0042973,glucan endo-1,3-beta-D-glucosidase activity; GO:0030247,polysaccharide binding; GO:0005975,carbohydrate metabolic process; GO:0007154,cell communication; …
gene-LOC108817904	--	PREDICTED: stomatal closure-related actin-binding protein 3 [Raphanus sativus]	GO:0005737,cytoplasm; GO:0005856,cytoskeleton; GO:0005886,plasma membrane; GO:0003779,actin binding; GO:0007623,circadian rhythm
gene-LOC108817934	--	PREDICTED: monocopper oxidase-like protein SKS1 [Raphanus sativus]	GO:0031225,anchored component of membrane; GO:0046658,anchored component of plasma membrane; GO:0005886,plasma membrane; GO:0009506,plasmodesma; GO:0005507,copper ion binding; GO:0016722,oxidoreductase activity, oxidizing metal ions
gene-LOC108817970	--	PREDICTED: aspartyl protease AED3 [Raphanus sativus]	GO:0048046,apoplast; GO:0005618,cell wall; GO:0009505,plant-type cell wall; GO:0004190,aspartic-type endopeptidase activity; GO:0000166,nucleotide binding; GO:0030163,protein catabolic process; GO:0006508,proteolysis; GO:0043067,regulation of programmed cell death; GO:0009627,systemic acquired resistance
gene-LOC108817998	--	PREDICTED: serine/threonine-protein kinase RUNKEL [Raphanus sativus]	GO:0005874,microtubule; GO:0009524,phragmoplast; GO:0009506,plasmodesma; GO:0009574,preprophase band; GO:0005819,spindle; GO:0005524,ATP binding; GO:0008017,microtubule binding; GO:0016740,transferase activity; GO:0007349,cellularization; GO:0000911,cytokinesis by cell plate formation; GO:0010342,endosperm cellularization; GO:0009556,microsporogenesis; GO:0000914,phragmoplast assembly; GO:0009555…
gene-LOC108818031	ko00240: Pyrimidine metabolism	PREDICTED: uracil phosphoribosyltransferase, chloroplastic-like [Raphanus sativus]	GO:0009507,chloroplast; GO:0009570,chloroplast stroma; GO:0005829,cytosol; GO:0009536,plastid; GO:0005525,GTP binding; GO:0004845,uracil phosphoribosyltransferase activity; GO:0004849,uridine kinase activity; GO:0016036,cellular response to phosphate starvation; GO:0032502,developmental process; GO:0006206,pyrimidine nucleobase metabolic process; GO:0043097,pyrimidine nucleoside salvage; GO:00442…
gene-LOC108818035	--	PREDICTED: ethylene-responsive transcription factor RAP2-11-like [Raphanus sativus]	GO:0005634,nucleus; GO:0003700,DNA-binding transcription factor activity; GO:0043565,sequence-specific DNA binding; GO:0035865,cellular response to potassium ion; GO:0009873,ethylene-activated signaling pathway; GO:0048528,post-embryonic root development; GO:0009723,response to ethylene; GO:0000302,response to reactive oxygen species; GO:0006351,transcription, DNA-templated
gene-LOC108818059	--	PREDICTED: protein GPR107-like [Raphanus sativus]	GO:0016021,integral component of membrane
gene-LOC108818080	--	PREDICTED: ARMADILLO BTB ARABIDOPSIS PROTEIN 1-like, partial [Raphanus sativus]	GO:0005737,cytoplasm; GO:0031261,DNA replication preinitiation complex; GO:0005634,nucleus; GO:0006261,DNA-dependent DNA replication; GO:0008285,negative regulation of cell proliferation; GO:2000104,negative regulation of DNA-dependent DNA replication; GO:0016567,protein ubiquitination; GO:0042127,regulation of cell proliferation
gene-LOC108818106	--	PREDICTED: 29 kDa ribonucleoprotein, chloroplastic-like [Raphanus sativus]	GO:0009507,chloroplast; GO:0009941,chloroplast envelope; GO:0009570,chloroplast stroma; GO:0009534,chloroplast thylakoid; GO:0009535,chloroplast thylakoid membrane; GO:0030529,NA; GO:0010319,stromule; GO:0009579,thylakoid; GO:0003729,mRNA binding; GO:0008266,poly(U) RNA binding; GO:0045087,innate immune response; GO:0006397,mRNA processing; GO:0009737,response to abscisic acid; GO:0009409,respons…
gene-LOC108818115	ko00905: Brassinosteroid biosynthesis	PREDICTED: protein trichome birefringence-like 16 isoform X1 [Raphanus sativus]	GO:0005768,endosome; GO:0005794,Golgi apparatus; GO:0016021,integral component of membrane; GO:0005802,trans-Golgi network; GO:0016413,O-acetyltransferase activity; GO:0071554,cell wall organization or biogenesis
gene-LOC108818159	ko00511: Other glycan degradation	PREDICTED: GDSL esterase/lipase At5g14450 [Raphanus sativus]	GO:0005576,extracellular region; GO:0009505,plant-type cell wall; GO:0009506,plasmodesma; GO:0016788,hydrolase activity, acting on ester bonds; GO:0016042,lipid catabolic process
gene-LOC108818168	ko00040: Pentose and glucuronate interconversions	PREDICTED: probable pectate lyase 5 [Raphanus sativus]	GO:0046872,metal ion binding; GO:0030570,pectate lyase activity; GO:0045490,pectin catabolic process
gene-LOC108818170	ko00051: Fructose and mannose metabolism; ko00520: Amino sugar and nucleotide sugar metabolism	PREDICTED: mannose-1-phosphate guanyltransferase alpha-like [Raphanus sativus]	GO:0005525,GTP binding; GO:0004475,mannose-1-phosphate guanylyltransferase activity; GO:0009298,GDP-mannose biosynthetic process
gene-LOC108818184	--	PREDICTED: uncharacterized protein LOC108818184 [Raphanus sativus]	--
gene-LOC108818241	--	PREDICTED: protein WALLS ARE THIN 1 [Raphanus sativus]	GO:0016021,integral component of membrane; GO:0009705,plant-type vacuole membrane; GO:0005886,plasma membrane; GO:0005774,vacuolar membrane; GO:0022857,transmembrane transporter activity; GO:0009851,auxin biosynthetic process; GO:0010315,auxin efflux; GO:0009734,auxin-activated signaling pathway; GO:0071555,cell wall organization; GO:0006952,defense response; GO:0009834,plant-type secondary cell …
gene-LOC108818281	ko00040: Pentose and glucuronate interconversions	PREDICTED: probable pectate lyase 5 [Raphanus sativus]	GO:0046872,metal ion binding; GO:0030570,pectate lyase activity; GO:0045490,pectin catabolic process
gene-LOC108818310	--	PREDICTED: LEAF RUST 10 DISEASE-RESISTANCE LOCUS RECEPTOR-LIKE PROTEIN KINASE-like 1.5 [Raphanus sativus]	GO:0016021,integral component of membrane; GO:0005886,plasma membrane; GO:0005524,ATP binding; GO:0030247,polysaccharide binding; GO:0004674,protein serine/threonine kinase activity; GO:0007166,cell surface receptor signaling pathway
gene-LOC108818312	ko00563: Glycosylphosphatidylinositol (GPI)-anchor biosynthesis	PREDICTED: glycosylphosphatidylinositol anchor attachment 1 protein-like isoform X1 [Raphanus sativus]	GO:0042765,GPI-anchor transamidase complex
gene-LOC108818338	--	PREDICTED: multiple organellar RNA editing factor 1, mitochondrial-like [Raphanus sativus]	GO:0009507,chloroplast; GO:0005739,mitochondrion; GO:1900865,chloroplast RNA modification; GO:1900864,mitochondrial RNA modification; GO:0006397,mRNA processing
gene-LOC108818358	ko04075: Plant hormone signal transduction	PREDICTED: protein BRASSINAZOLE-RESISTANT 1 [Raphanus sativus]	GO:0005829,cytosol; GO:0005634,nucleus; GO:0003677,DNA binding; GO:0003700,DNA-binding transcription factor activity; GO:0009742,brassinosteroid mediated signaling pathway; GO:0045892,negative regulation of transcription, DNA-templated; GO:0048481,plant ovule development; GO:0040008,regulation of growth; GO:0006355,regulation of transcription, DNA-templated; GO:0048316,seed development; GO:000635…
gene-LOC108818366	--	PREDICTED: E3 ubiquitin-protein ligase ORTHRUS 2-like [Raphanus sativus]	GO:0010369,chromocenter; GO:0005720,nuclear heterochromatin; GO:0005634,nucleus; GO:0003682,chromatin binding; GO:0010385,double-stranded methylated DNA binding; GO:0042393,histone binding; GO:0046872,metal ion binding; GO:0008327,methyl-CpG binding; GO:0010428,methyl-CpNpG binding; GO:0010429,methyl-CpNpN binding; GO:0061630,ubiquitin protein ligase activity; GO:0004842,ubiquitin-protein transfe…
gene-LOC108818372	--	PREDICTED: thiol protease aleurain [Raphanus sativus]	GO:0005615,extracellular space; GO:0005764,lysosome; GO:0004197,cysteine-type endopeptidase activity; GO:0006955,immune response; GO:0051603,proteolysis involved in cellular protein catabolic process
gene-LOC108818377	--	PREDICTED: N-alpha-acetyltransferase 50 [Raphanus sativus]	GO:0005737,cytoplasm; GO:0031417,NatC complex; GO:0004596,peptide alpha-N-acetyltransferase activity; GO:0006474,N-terminal protein amino acid acetylation
gene-LOC108818437	--	PREDICTED: protein WALLS ARE THIN 1 [Raphanus sativus]	GO:0016021,integral component of membrane; GO:0009705,plant-type vacuole membrane; GO:0005886,plasma membrane; GO:0005774,vacuolar membrane; GO:0022857,transmembrane transporter activity; GO:0009851,auxin biosynthetic process; GO:0010315,auxin efflux; GO:0009734,auxin-activated signaling pathway; GO:0071555,cell wall organization; GO:0006952,defense response; GO:0009834,plant-type secondary cell …
gene-LOC108818470	--	PREDICTED: somatic embryogenesis receptor kinase 1 [Raphanus sativus]	GO:0005789,endoplasmic reticulum membrane; GO:0016021,integral component of membrane; GO:0005886,plasma membrane; GO:0005524,ATP binding; GO:0042802,identical protein binding; GO:0033612,receptor serine/threonine kinase binding; GO:0004675,transmembrane receptor protein serine/threonine kinase activity; GO:0004714,transmembrane receptor protein tyrosine kinase activity; GO:0009742,brassinosteroid…
gene-LOC108818474	ko00500: Starch and sucrose metabolism	PREDICTED: glucan endo-1,3-beta-glucosidase-like [Raphanus sativus]	GO:0042973,glucan endo-1,3-beta-D-glucosidase activity; GO:0005975,carbohydrate metabolic process; GO:0006952,defense response
gene-LOC108818505	--	PREDICTED: protein PIN-LIKES 3 [Raphanus sativus]	GO:0005789,endoplasmic reticulum membrane; GO:0016021,integral component of membrane; GO:0009734,auxin-activated signaling pathway; GO:0009733,response to auxin; GO:0055085,transmembrane transport
gene-LOC108818530	--	--	--
gene-LOC108818638	--	PREDICTED: lysM domain receptor-like kinase 3 [Raphanus sativus]	GO:0016021,integral component of membrane; GO:0005886,plasma membrane; GO:0005524,ATP binding; GO:0004675,transmembrane receptor protein serine/threonine kinase activity; GO:0009738,abscisic acid-activated signaling pathway; GO:0007166,cell surface receptor signaling pathway; GO:0006952,defense response; GO:0050832,defense response to fungus; GO:0045087,innate immune response; GO:0031348,negative…
gene-LOC108818715	--	PREDICTED: serine carboxypeptidase-like 29 [Raphanus sativus]	GO:0005576,extracellular region; GO:0005773,vacuole; GO:0004185,serine-type carboxypeptidase activity; GO:0051603,proteolysis involved in cellular protein catabolic process
gene-LOC108818728	--	PREDICTED: protein ASPARTIC PROTEASE IN GUARD CELL 1 [Raphanus sativus]	GO:0005783,endoplasmic reticulum; GO:0004190,aspartic-type endopeptidase activity; GO:0070001,aspartic-type peptidase activity; GO:0003677,DNA binding; GO:0030163,protein catabolic process; GO:0009737,response to abscisic acid; GO:0009414,response to water deprivation; GO:0009627,systemic acquired resistance
gene-LOC108818765	ko03050: Proteasome	PREDICTED: proteasome subunit alpha type-1-B [Raphanus sativus]	GO:0005829,cytosol; GO:0005634,nucleus; GO:0005886,plasma membrane; GO:0000502,proteasome complex; GO:0019773,proteasome core complex, alpha-subunit complex; GO:0004298,threonine-type endopeptidase activity; GO:0030163,protein catabolic process; GO:0046685,response to arsenic-containing substance; GO:0006511,ubiquitin-dependent protein catabolic process
gene-LOC108818769	--	PREDICTED: 14 kDa proline-rich protein DC2.15-like [Raphanus sativus]	GO:0009707,chloroplast outer membrane; GO:0005783,endoplasmic reticulum; GO:0005576,extracellular region; GO:0009505,plant-type cell wall; GO:0009506,plasmodesma; GO:0050832,defense response to fungus; GO:0009682,induced systemic resistance; GO:0009737,response to abscisic acid; GO:0009409,response to cold; GO:0009651,response to salt stress
gene-LOC108818773	--	PREDICTED: serine/threonine-protein kinase-like protein At1g28390 [Raphanus sativus]	GO:0005886,plasma membrane; GO:0005524,ATP binding; GO:0004675,transmembrane receptor protein serine/threonine kinase activity; GO:0007166,cell surface receptor signaling pathway; GO:0006468,protein phosphorylation
gene-LOC108818787	--	PREDICTED: probable methyltransferase PMT18 [Raphanus sativus]	GO:0005737,cytoplasm; GO:0005789,endoplasmic reticulum membrane; GO:0016021,integral component of membrane; GO:0008757,S-adenosylmethionine-dependent methyltransferase activity; GO:0032259,methylation
gene-LOC108818820	ko00040: Pentose and glucuronate interconversions	PREDICTED: probable pectate lyase 1 [Raphanus sativus]	GO:0016020,membrane; GO:0046872,metal ion binding; GO:0030570,pectate lyase activity; GO:0045490,pectin catabolic process
gene-LOC108818825	ko04144: Endocytosis	PREDICTED: IST1-like protein isoform X1 [Raphanus sativus]	GO:0015031,protein transport
gene-LOC108818839	--	PREDICTED: UDP-galactose transporter 2-like [Raphanus sativus]	GO:0005794,Golgi apparatus; GO:0000139,Golgi membrane; GO:0016021,integral component of membrane; GO:0015297,antiporter activity; GO:0022857,transmembrane transporter activity; GO:0008643,carbohydrate transport; GO:0048354,mucilage biosynthetic process involved in seed coat development; GO:0090480,purine nucleotide-sugar transmembrane transport
gene-LOC108818846	--	PREDICTED: mitotic checkpoint protein BUB3.2 [Raphanus sativus]	GO:1990298,bub1-bub3 complex; GO:0000777,condensed chromosome kinetochore; GO:0000776,kinetochore; GO:0033597,mitotic checkpoint complex; GO:0009524,phragmoplast; GO:0005819,spindle; GO:0043130,ubiquitin binding; GO:0051301,cell division; GO:0007059,chromosome segregation; GO:0051321,meiotic cell cycle; GO:0007094,mitotic spindle assembly checkpoint
gene-LOC108818863	--	PREDICTED: heavy metal-associated isoprenylated plant protein 26 [Raphanus sativus]	GO:0005737,cytoplasm; GO:0031965,nuclear membrane; GO:0005886,plasma membrane; GO:0009506,plasmodesma; GO:0046870,cadmium ion binding; GO:0005507,copper ion binding; GO:0032791,lead ion binding; GO:0046916,cellular transition metal ion homeostasis; GO:0010286,heat acclimation; GO:0030001,metal ion transport
gene-LOC108818889	--	PREDICTED: uncharacterized protein LOC108818889 [Raphanus sativus]	--
gene-LOC108818903	--	PREDICTED: aspartic proteinase-like protein 2 [Raphanus sativus]	GO:0031225,anchored component of membrane; GO:0046658,anchored component of plasma membrane; GO:0005886,plasma membrane; GO:0004190,aspartic-type endopeptidase activity; GO:0030163,protein catabolic process; GO:0006508,proteolysis
gene-LOC108818913	ko00190: Oxidative phosphorylation	PREDICTED: NADH dehydrogenase [ubiquinone]	GO:0016021,integral component of membrane; GO:0031966,mitochondrial membrane; GO:0005747,mitochondrial respiratory chain complex I; GO:0005739,mitochondrion; GO:0045271,respiratory chain complex I; GO:0055114,oxidation-reduction process; GO:0009853,photorespiration
gene-LOC108818930	--	PREDICTED: lysine histidine transporter-like 6 [Raphanus sativus]	GO:0016021,integral component of membrane; GO:0005886,plasma membrane; GO:0015171,amino acid transmembrane transporter activity; GO:0003333,amino acid transmembrane transport
gene-LOC108818938	ko04016: MAPK signaling pathway - plant; ko04075: Plant hormone signal transduction; ko04626: Plant-pathogen interaction	PREDICTED: protein LIGHT-DEPENDENT SHORT HYPOCOTYLS 9-like [Raphanus sativus]	GO:0005634,nucleus; GO:0003677,DNA binding; GO:0009299,mRNA transcription; GO:0007275,multicellular organism development; GO:0090698,post-embryonic plant morphogenesis; GO:0006355,regulation of transcription, DNA-templated; GO:0009416,response to light stimulus
gene-LOC108818939	ko03050: Proteasome	PREDICTED: pollen-specific protein-like At4g18596 [Raphanus sativus]	GO:0005615,extracellular space
gene-LOC108818998	--	PREDICTED: PLAT domain-containing protein 2 [Raphanus sativus]	GO:0009507,chloroplast; GO:0009535,chloroplast thylakoid membrane; GO:0005783,endoplasmic reticulum; GO:0005886,plasma membrane; GO:0010287,plastoglobule; GO:0009579,thylakoid; GO:0005774,vacuolar membrane; GO:0005773,vacuole; GO:0040008,regulation of growth; GO:0009409,response to cold; GO:0009651,response to salt stress; GO:0009414,response to water deprivation
gene-LOC108819026	--	--	--
gene-LOC108819083	--	PREDICTED: uncharacterized protein LOC108819083 [Raphanus sativus]	--
gene-LOC108819119	--	PREDICTED: uncharacterized protein LOC108819119 [Raphanus sativus]	GO:0016021,integral component of membrane
gene-LOC108819163	--	PREDICTED: high mobility group B protein 6-like [Raphanus sativus]	GO:0005634,nucleus; GO:0003677,DNA binding; GO:0003700,DNA-binding transcription factor activity
gene-LOC108819165	ko03020: RNA polymerase	PREDICTED: early nodulin-like protein 1 [Raphanus sativus]	GO:0031225,anchored component of membrane; GO:0046658,anchored component of plasma membrane; GO:0005886,plasma membrane; GO:0009506,plasmodesma; GO:0009055,electron transfer activity
gene-LOC108819208	ko04016: MAPK signaling pathway - plant; ko04626: Plant-pathogen interaction	PREDICTED: probable WRKY transcription factor 13 isoform X1 [Raphanus sativus]	GO:0005634,nucleus; GO:0003700,DNA-binding transcription factor activity; GO:0000978,RNA polymerase II proximal promoter sequence-specific DNA binding; GO:0044212,transcription regulatory region DNA binding; GO:1904369,positive regulation of sclerenchyma cell differentiation; GO:0045893,positive regulation of transcription, DNA-templated; GO:1901141,regulation of lignin biosynthetic process; GO:0…
gene-LOC108819270	ko03010: Ribosome	BnaA01g23850D [Brassica napus]	GO:0022625,cytosolic large ribosomal subunit; GO:0003735,structural constituent of ribosome; GO:0006412,translation
gene-LOC108819278	--	PREDICTED: cyclin-A1-1-like isoform X1 [Raphanus sativus]	GO:0005737,cytoplasm; GO:0005634,nucleus; GO:0007049,cell cycle; GO:0051301,cell division
gene-LOC108819283	ko00901: Indole alkaloid biosynthesis	PREDICTED: GDSL esterase/lipase 5 [Raphanus sativus]	GO:0005576,extracellular region; GO:0016298,lipase activity; GO:0016042,lipid catabolic process
gene-LOC108819297	--	PREDICTED: serine/threonine-protein kinase Aurora-1 [Raphanus sativus]	GO:0009504,cell plate; GO:0032133,chromosome passenger complex; GO:0000780,condensed nuclear chromosome, centromeric region; GO:0005874,microtubule; GO:0031965,nuclear membrane; GO:0005730,nucleolus; GO:0005634,nucleus; GO:0009524,phragmoplast; GO:0005819,spindle; GO:0005876,spindle microtubule; GO:0051233,spindle midzone; GO:0000922,spindle pole; GO:0005524,ATP binding; GO:0035175,histone kinase…
gene-LOC108819376	ko00510: N-Glycan biosynthesis; ko00513: Various types of N-glycan biosynthesis; ko04141: Protein processing in endoplasmic reticulum	PREDICTED: nuclear transport factor 2 isoform X1 [Raphanus sativus]	GO:0005737,cytoplasm; GO:0005635,nuclear envelope; GO:0005634,nucleus; GO:0006606,protein import into nucleus
gene-LOC108819409	--	PREDICTED: cyclin-B1-2 [Raphanus sativus]	GO:0005737,cytoplasm; GO:0005634,nucleus; GO:0007049,cell cycle; GO:0051301,cell division; GO:0010332,response to gamma radiation
gene-LOC108819418	ko00190: Oxidative phosphorylation	PREDICTED: cytochrome b-c1 complex subunit 7-1-like [Raphanus sativus]	GO:0016020,membrane; GO:0005750,mitochondrial respiratory chain complex III; GO:0005739,mitochondrion; GO:0009536,plastid; GO:0005774,vacuolar membrane; GO:0009060,aerobic respiration; GO:0006122,mitochondrial electron transport, ubiquinol to cytochrome c; GO:0034551,mitochondrial respiratory chain complex III assembly
gene-LOC108819492	--	PREDICTED: LEAF RUST 10 DISEASE-RESISTANCE LOCUS RECEPTOR-LIKE PROTEIN KINASE-like 2.1 isoform X1 [Raphanus sativus]	GO:0016021,integral component of membrane; GO:0005524,ATP binding; GO:0004674,protein serine/threonine kinase activity
gene-LOC108819503	--	PREDICTED: 36.4 kDa proline-rich protein-like [Raphanus sativus]	--
gene-LOC108819536	ko00100: Steroid biosynthesis	PREDICTED: methylsterol monooxygenase 2-2 [Raphanus sativus]	GO:0009941,chloroplast envelope; GO:0005783,endoplasmic reticulum; GO:0005789,endoplasmic reticulum membrane; GO:0016021,integral component of membrane; GO:0000254,C-4 methylsterol oxidase activity; GO:0005506,iron ion binding; GO:0080065,4-alpha-methyl-delta7-sterol oxidation; GO:0009793,embryo development ending in seed dormancy; GO:0016126,sterol biosynthetic process
gene-LOC108819541	--	PREDICTED: transmembrane protein 97-like [Raphanus sativus]	GO:0016021,integral component of membrane
gene-LOC108819543	ko00770: Pantothenate and CoA biosynthesis	PREDICTED: putative DNA-binding protein At1g48610 [Raphanus sativus]	GO:0005634,nucleus; GO:0003677,DNA binding
gene-LOC108819947	ko00500: Starch and sucrose metabolism	PREDICTED: endoglucanase 17 [Raphanus sativus]	GO:0005576,extracellular region; GO:0008810,cellulase activity; GO:0071555,cell wall organization; GO:0030245,cellulose catabolic process
gene-LOC108820207	--	PREDICTED: uncharacterized protein LOC108820207 [Raphanus sativus]	--
gene-LOC108820329	--	PREDICTED: uncharacterized protein LOC108820328 [Raphanus sativus]	GO:0009941,chloroplast envelope; GO:0016021,integral component of membrane
gene-LOC108820337	--	PREDICTED: uncharacterized protein LOC108820337 [Raphanus sativus]	GO:0016021,integral component of membrane
gene-LOC108820484	--	PREDICTED: protein TPX2-like [Raphanus sativus]	GO:0009941,chloroplast envelope; GO:0005874,microtubule; GO:0005654,nucleoplasm; GO:0005634,nucleus; GO:0009524,phragmoplast; GO:0005819,spindle; GO:0008017,microtubule binding; GO:0032147,activation of protein kinase activity; GO:0051301,cell division; GO:0000278,mitotic cell cycle; GO:0090307,mitotic spindle assembly; GO:0060236,regulation of mitotic spindle organization; GO:0051225,spindle ass…
gene-LOC108820522	ko04141: Protein processing in endoplasmic reticulum; ko04145: Phagosome	PREDICTED: calreticulin-2 [Raphanus sativus]	GO:0048046,apoplast; GO:0005783,endoplasmic reticulum; GO:0005788,endoplasmic reticulum lumen; GO:0005739,mitochondrion; GO:0005773,vacuole; GO:0005509,calcium ion binding; GO:0030246,carbohydrate binding; GO:0051082,unfolded protein binding; GO:0006457,protein folding; GO:0006979,response to oxidative stress; GO:0009651,response to salt stress
gene-LOC108820527	--	PREDICTED: histone H3.2 [Musa acuminata subsp. malaccensis]	GO:0000786,nucleosome; GO:0005634,nucleus; GO:0003677,DNA binding; GO:0046982,protein heterodimerization activity
gene-LOC108820528	--	PREDICTED: histone H3.2 [Musa acuminata subsp. malaccensis]	GO:0000786,nucleosome; GO:0005634,nucleus; GO:0003677,DNA binding; GO:0046982,protein heterodimerization activity
gene-LOC108820552	ko03013: RNA transport	PREDICTED: eukaryotic initiation factor 4A-I-like [Raphanus sativus]	--
gene-LOC108820598	--	PREDICTED: uncharacterized protein LOC108820598 [Raphanus sativus]	--
gene-LOC108820608	--	PREDICTED: formin-like protein 1 [Raphanus sativus]	GO:0016021,integral component of membrane
gene-LOC108820617	--	--	--
gene-LOC108820624	ko00563: Glycosylphosphatidylinositol (GPI)-anchor biosynthesis	PREDICTED: GPI mannosyltransferase 2-like isoform X1 [Raphanus sativus]	GO:0005789,endoplasmic reticulum membrane; GO:0016021,integral component of membrane; GO:0004584,dolichyl-phosphate-mannose-glycolipid alpha-mannosyltransferase activity; GO:0006506,GPI anchor biosynthetic process
gene-LOC108820666	ko00520: Amino sugar and nucleotide sugar metabolism	PREDICTED: probable galacturonosyltransferase 11 [Raphanus sativus]	GO:0005794,Golgi apparatus; GO:0000139,Golgi membrane; GO:0016021,integral component of membrane; GO:0047262,polygalacturonate 4-alpha-galacturonosyltransferase activity; GO:0071555,cell wall organization; GO:0010192,mucilage biosynthetic process; GO:0045489,pectin biosynthetic process
gene-LOC108820669	--	PREDICTED: PLASMODESMATA CALLOSE-BINDING PROTEIN 3-like [Raphanus sativus]	GO:0031225,anchored component of membrane; GO:0046658,anchored component of plasma membrane; GO:0009506,plasmodesma; GO:0001872,(1->3)-beta-D-glucan binding; GO:0004553,hydrolase activity, hydrolyzing O-glycosyl compounds; GO:0030247,polysaccharide binding
gene-LOC108820679	--	PREDICTED: heat stress transcription factor B-4-like [Raphanus sativus]	GO:0005737,cytoplasm; GO:0005634,nucleus; GO:0003700,DNA-binding transcription factor activity; GO:0043565,sequence-specific DNA binding; GO:0008356,asymmetric cell division; GO:0006351,transcription, DNA-templated
gene-LOC108820685	--	PREDICTED: kinesin-like protein KIN-4C isoform X1 [Raphanus sativus]	GO:0005871,kinesin complex; GO:0005874,microtubule; GO:0009506,plasmodesma; GO:0005524,ATP binding; GO:0008574,ATP-dependent microtubule motor activity, plus-end-directed; GO:0008017,microtubule binding; GO:0071555,cell wall organization; GO:0007018,microtubule-based movement
gene-LOC108820719	--	PREDICTED: uncharacterized protein LOC108820719 [Raphanus sativus]	--
gene-LOC108820720	--	PREDICTED: receptor-like protein 51 [Raphanus sativus]	GO:0016021,integral component of membrane; GO:0005886,plasma membrane; GO:0006952,defense response; GO:1900426,positive regulation of defense response to bacterium; GO:1902290,positive regulation of defense response to oomycetes; GO:0031347,regulation of defense response; GO:0009617,response to bacterium
gene-LOC108820757	--	PREDICTED: putative cyclin-B3-1 isoform X1 [Raphanus sativus]	GO:0005634,nucleus; GO:0007049,cell cycle; GO:0051301,cell division
gene-LOC108820771	--	--	--
gene-LOC108820850	--	--	--
gene-LOC108820856	--	--	--
gene-LOC108820878	--	PREDICTED: gamma-interferon-inducible-lysosomal thiol reductase-like [Raphanus sativus]	--
gene-LOC108820889	--	PREDICTED: uncharacterized protein LOC108820889 [Raphanus sativus]	GO:0016021,integral component of membrane
gene-LOC108820892	--	PREDICTED: LOW QUALITY PROTEIN: uncharacterized protein F44E2.3-like [Raphanus sativus]	--
gene-LOC108820987	ko00330: Arginine and proline metabolism	PREDICTED: probable prolyl 4-hydroxylase 4 [Raphanus sativus]	GO:0005737,cytoplasm; GO:0005783,endoplasmic reticulum; GO:0005789,endoplasmic reticulum membrane; GO:0005794,Golgi apparatus; GO:0016021,integral component of membrane; GO:0005634,nucleus; GO:0005506,iron ion binding; GO:0031418,L-ascorbic acid binding; GO:0004656,procollagen-proline 4-dioxygenase activity
gene-LOC108821020	--	--	--
gene-LOC108821055	--	PREDICTED: protein NUCLEAR FUSION DEFECTIVE 2 [Raphanus sativus]	GO:0005773,vacuole; GO:0003725,double-stranded RNA binding; GO:0004525,ribonuclease III activity; GO:0000741,karyogamy; GO:0010197,polar nucleus fusion; GO:0090502,RNA phosphodiester bond hydrolysis, endonucleolytic; GO:0006396,RNA processing
gene-LOC108821078	--	PREDICTED: uncharacterized protein At5g39865-like [Raphanus sativus]	GO:0005886,plasma membrane; GO:0009055,electron transfer activity; GO:0015035,protein disulfide oxidoreductase activity; GO:0045454,cell redox homeostasis
gene-LOC108821116	ko04075: Plant hormone signal transduction	PREDICTED: auxin-induced protein 15A-like [Raphanus sativus]	GO:0009734,auxin-activated signaling pathway; GO:0040008,regulation of growth
gene-LOC108821146	--	--	--
gene-LOC108821219	--	PREDICTED: uncharacterized protein LOC108821219 [Raphanus sativus]	--
gene-LOC108821256	--	PREDICTED: adrenodoxin-like protein 2, mitochondrial [Raphanus sativus]	GO:0005739,mitochondrion; GO:0051537,2 iron, 2 sulfur cluster binding; GO:0009055,electron transfer activity; GO:0046872,metal ion binding
gene-LOC108821343	ko00520: Amino sugar and nucleotide sugar metabolism	PREDICTED: NADH--cytochrome b5 reductase 1 [Raphanus sativus]	GO:0005783,endoplasmic reticulum; GO:0016021,integral component of membrane; GO:0005741,mitochondrial outer membrane; GO:0009505,plant-type cell wall; GO:0005886,plasma membrane; GO:0004128,cytochrome-b5 reductase activity, acting on NAD(P)H; GO:0022900,electron transport chain
gene-LOC108821351	--	PREDICTED: pectin acetylesterase 8-like [Raphanus sativus]	GO:0005576,extracellular region; GO:0009505,plant-type cell wall; GO:0052793,pectin acetylesterase activity; GO:0071555,cell wall organization
gene-LOC108821418	--	PREDICTED: 10 kDa chaperonin-like [Raphanus sativus]	GO:0005759,mitochondrial matrix; GO:0005739,mitochondrion; GO:0005524,ATP binding; GO:0051087,chaperone binding; GO:0005507,copper ion binding; GO:0051082,unfolded protein binding; GO:0051085,chaperone cofactor-dependent protein refolding; GO:0009408,response to heat; GO:0006986,response to unfolded protein
gene-LOC108821651	--	PREDICTED: uncharacterized protein LOC108821640 [Raphanus sativus]	GO:0005634,nucleus; GO:0103053,1-ethyladenine demethylase activity; GO:0035514,DNA demethylase activity; GO:0046872,metal ion binding; GO:0006281,DNA repair
gene-LOC108821727	--	PREDICTED: heavy metal-associated isoprenylated plant protein 26 [Raphanus sativus]	GO:0005737,cytoplasm; GO:0031965,nuclear membrane; GO:0005886,plasma membrane; GO:0009506,plasmodesma; GO:0046870,cadmium ion binding; GO:0005507,copper ion binding; GO:0032791,lead ion binding; GO:0046916,cellular transition metal ion homeostasis; GO:0010286,heat acclimation; GO:0030001,metal ion transport
gene-LOC108821749	--	PREDICTED: fimbrin-1 isoform X1 [Raphanus sativus]	GO:0005884,actin filament; GO:0032432,actin filament bundle; GO:0005737,cytoplasm; GO:0051015,actin filament binding; GO:0046872,metal ion binding; GO:0051764,actin crosslink formation; GO:0051017,actin filament bundle assembly; GO:0051639,actin filament network formation; GO:0007623,circadian rhythm
gene-LOC108821768	--	PREDICTED: probable histone H2AXa [Brassica rapa]	GO:0000790,nuclear chromatin; GO:0005730,nucleolus; GO:0000786,nucleosome; GO:0005634,nucleus; GO:0003677,DNA binding; GO:0046982,protein heterodimerization activity; GO:0006342,chromatin silencing
gene-LOC108821774	ko00500: Starch and sucrose metabolism	PREDICTED: endoglucanase 24 [Raphanus sativus]	GO:0005576,extracellular region; GO:0008810,cellulase activity; GO:0071555,cell wall organization; GO:0030245,cellulose catabolic process
gene-LOC108821820	--	--	--
gene-LOC108821872	ko00190: Oxidative phosphorylation	PREDICTED: uncharacterized protein LOC108821872 [Raphanus sativus]	GO:0000276,mitochondrial proton-transporting ATP synthase complex, coupling factor F(o); GO:0015078,proton transmembrane transporter activity; GO:0015986,ATP synthesis coupled proton transport
gene-LOC108821874	ko00970: Aminoacyl-tRNA biosynthesis	PREDICTED: arginine--tRNA ligase, chloroplastic/mitochondrial-like [Raphanus sativus]	GO:0009507,chloroplast; GO:0009570,chloroplast stroma; GO:0005739,mitochondrion; GO:0004814,arginine-tRNA ligase activity; GO:0005524,ATP binding; GO:0006420,arginyl-tRNA aminoacylation; GO:0009793,embryo development ending in seed dormancy
gene-LOC108821875	--	PREDICTED: LOW QUALITY PROTEIN: myb-like protein X [Raphanus sativus]	--
gene-LOC108821889	--	PREDICTED: uncharacterized protein At2g34160-like [Raphanus sativus]	GO:0005829,cytosol; GO:0003676,nucleic acid binding
gene-LOC108821894	--	PREDICTED: uncharacterized protein LOC108821894 [Raphanus sativus]	GO:0005737,cytoplasm; GO:0005874,microtubule; GO:0005634,nucleus; GO:0005516,calmodulin binding; GO:0008017,microtubule binding
gene-LOC108821900	ko03440: Homologous recombination	PREDICTED: ATP-dependent DNA helicase Q-like 3 [Raphanus sativus]	GO:0005694,chromosome; GO:0005737,cytoplasm; GO:0005634,nucleus; GO:0043138,3'-5' DNA helicase activity; GO:0036310,annealing helicase activity; GO:0005524,ATP binding; GO:0043140,ATP-dependent 3'-5' DNA helicase activity; GO:0008026,ATP-dependent helicase activity; GO:0003677,DNA binding; GO:0009378,four-way junction helicase activity; GO:0046872,metal ion binding; GO:0006310,DNA recombination; …
gene-LOC108821905	--	PREDICTED: ganglioside-induced differentiation-associated protein 2-like [Raphanus sativus]	--
gene-LOC108821915	--	PREDICTED: uncharacterized protein LOC108821915 [Raphanus sativus]	--
gene-LOC108821932	ko00480: Glutathione metabolism	PREDICTED: gamma-glutamylcyclotransferase 2-2-like [Raphanus sativus]	GO:0005737,cytoplasm; GO:0003839,gamma-glutamylcyclotransferase activity; GO:0016829,lyase activity; GO:0006751,glutathione catabolic process
gene-LOC108821979	--	PREDICTED: purple acid phosphatase 23-like [Raphanus sativus]	GO:0005576,extracellular region; GO:0003993,acid phosphatase activity; GO:0046872,metal ion binding
gene-LOC108822107	ko00970: Aminoacyl-tRNA biosynthesis	PREDICTED: dirigent protein 20-like [Raphanus sativus]	GO:0048046,apoplast; GO:0016853,isomerase activity
gene-LOC108822108	--	PREDICTED: uncharacterized protein At1g65710-like [Raphanus sativus]	--
gene-LOC108822124	--	PREDICTED: B3 domain-containing protein REM7-like [Raphanus sativus]	GO:0005634,nucleus; GO:0003677,DNA binding; GO:0006355,regulation of transcription, DNA-templated; GO:0006351,transcription, DNA-templated
gene-LOC108822257	--	PREDICTED: glutamate receptor 3.3-like [Raphanus sativus]	GO:0016021,integral component of membrane; GO:0005622,intracellular; GO:0005886,plasma membrane; GO:0005262,calcium channel activity; GO:0008066,glutamate receptor activity; GO:0004970,ionotropic glutamate receptor activity; GO:0006816,calcium ion transport; GO:0019722,calcium-mediated signaling; GO:0007267,cell-cell signaling; GO:0071230,cellular response to amino acid stimulus; GO:0050832,defen…
gene-LOC108822294	ko00040: Pentose and glucuronate interconversions	PREDICTED: probable pectate lyase 12 [Raphanus sativus]	GO:0031225,anchored component of membrane; GO:0046872,metal ion binding; GO:0030570,pectate lyase activity; GO:0045490,pectin catabolic process
gene-LOC108822301	--	PREDICTED: 14-3-3-like protein GF14 epsilon isoform X1 [Raphanus sativus]	GO:0005829,cytosol; GO:0005739,mitochondrion; GO:0005634,nucleus; GO:0005886,plasma membrane; GO:0009506,plasmodesma; GO:0005524,ATP binding; GO:0019904,protein domain specific binding; GO:0009742,brassinosteroid mediated signaling pathway; GO:0009737,response to abscisic acid
gene-LOC108822304	--	PREDICTED: aspartyl protease AED3-like [Raphanus sativus]	GO:0048046,apoplast; GO:0005618,cell wall; GO:0009505,plant-type cell wall; GO:0004190,aspartic-type endopeptidase activity; GO:0000166,nucleotide binding; GO:0030163,protein catabolic process; GO:0006508,proteolysis; GO:0043067,regulation of programmed cell death; GO:0009627,systemic acquired resistance
gene-LOC108822354	--	PREDICTED: probable transmembrane ascorbate ferrireductase 4 [Raphanus sativus]	GO:0016021,integral component of membrane; GO:0046872,metal ion binding; GO:0016491,oxidoreductase activity; GO:0055114,oxidation-reduction process
gene-LOC108822402	ko00500: Starch and sucrose metabolism	PREDICTED: glucan endo-1,3-beta-glucosidase 12-like [Raphanus sativus]	GO:0031225,anchored component of membrane; GO:0046658,anchored component of plasma membrane; GO:0005618,cell wall; GO:0005576,extracellular region; GO:0042973,glucan endo-1,3-beta-D-glucosidase activity; GO:0004553,hydrolase activity, hydrolyzing O-glycosyl compounds; GO:0030247,polysaccharide binding; GO:0005975,carbohydrate metabolic process; GO:0071555,cell wall organization; GO:0006952,defens…
gene-LOC108822405	ko03010: Ribosome	PREDICTED: acid phosphatase 1-like [Raphanus sativus]	GO:0003993,acid phosphatase activity
gene-LOC108822422	--	PREDICTED: monosaccharide-sensing protein 1 [Raphanus sativus]	GO:0016021,integral component of membrane; GO:0009705,plant-type vacuole membrane; GO:0005774,vacuolar membrane; GO:0005773,vacuole; GO:0005355,glucose transmembrane transporter activity; GO:0005351,carbohydrate:proton symporter activity; GO:0046323,glucose import; GO:0035428,NA; GO:0009624,response to nematode
gene-LOC108822516	--	PREDICTED: probable methyltransferase PMT2 [Raphanus sativus]	GO:0005737,cytoplasm; GO:0005768,endosome; GO:0005794,Golgi apparatus; GO:0000139,Golgi membrane; GO:0016021,integral component of membrane; GO:0016020,membrane; GO:0005802,trans-Golgi network; GO:0008757,S-adenosylmethionine-dependent methyltransferase activity; GO:0032259,methylation
gene-LOC108822517	ko04075: Plant hormone signal transduction	PREDICTED: serine/threonine-protein kinase BRI1-like 1 [Raphanus sativus]	GO:0016021,integral component of membrane; GO:0005886,plasma membrane; GO:0005524,ATP binding; GO:0004674,protein serine/threonine kinase activity; GO:0005496,steroid binding
gene-LOC108822529	--	PREDICTED: protein JASON-like [Raphanus sativus]	GO:0007142,male meiosis II; GO:0009556,microsporogenesis; GO:0006355,regulation of transcription, DNA-templated
gene-LOC108822634	ko04145: Phagosome	tubulin alpha-4 chain [Arabidopsis thaliana]	GO:0005737,cytoplasm; GO:0005874,microtubule; GO:0005525,GTP binding; GO:0003924,GTPase activity; GO:0005200,structural constituent of cytoskeleton; GO:0007017,microtubule-based process
gene-LOC108822657	ko04130: SNARE interactions in vesicular transport	PREDICTED: syntaxin-related protein KNOLLE-like [Raphanus sativus]	GO:0009504,cell plate; GO:0012505,endomembrane system; GO:0016021,integral component of membrane; GO:0009524,phragmoplast; GO:0005886,plasma membrane; GO:0009506,plasmodesma; GO:0031201,SNARE complex; GO:0005484,SNAP receptor activity; GO:0000149,SNARE binding; GO:0007049,cell cycle; GO:0051301,cell division; GO:0006887,exocytosis; GO:0006886,intracellular protein transport; GO:0048278,vesicle do…
gene-LOC108822663	--	PREDICTED: leucine-rich repeat receptor-like serine/threonine-protein kinase BAM3 [Raphanus sativus]	GO:0016021,integral component of membrane; GO:0005886,plasma membrane; GO:0005524,ATP binding; GO:0004674,protein serine/threonine kinase activity; GO:0030154,cell differentiation; GO:0048437,floral organ development; GO:0010075,regulation of meristem growth
gene-LOC108822676	--	PREDICTED: probable glycosyltransferase At5g03795 [Raphanus sativus]	GO:0000139,Golgi membrane; GO:0016021,integral component of membrane; GO:0016757,transferase activity, transferring glycosyl groups; GO:0071555,cell wall organization; GO:0006486,protein glycosylation
gene-LOC108822711	--	PREDICTED: aquaporin PIP2-7-like [Raphanus sativus]	GO:0046658,anchored component of plasma membrane; GO:0005887,integral component of plasma membrane; GO:0016020,membrane; GO:0005634,nucleus; GO:0005886,plasma membrane; GO:0009506,plasmodesma; GO:0005773,vacuole; GO:0003729,mRNA binding; GO:0015250,water channel activity; GO:0034220,ion transmembrane transport; GO:0009737,response to abscisic acid
gene-LOC108822719	--	PREDICTED: kinesin-like protein KIN-10A isoform X1 [Raphanus sativus]	GO:0005737,cytoplasm; GO:0005871,kinesin complex; GO:0005874,microtubule; GO:0009524,phragmoplast; GO:0005524,ATP binding; GO:0008574,ATP-dependent microtubule motor activity, plus-end-directed; GO:0008017,microtubule binding; GO:0007018,microtubule-based movement; GO:0047496,vesicle transport along microtubule
gene-LOC108822734	--	--	--
gene-LOC108822741	--	PREDICTED: serine/threonine-protein kinase TIO [Raphanus sativus]	GO:0005856,cytoskeleton; GO:0009524,phragmoplast; GO:0005524,ATP binding; GO:0019894,kinesin binding; GO:0004674,protein serine/threonine kinase activity; GO:0000911,cytokinesis by cell plate formation; GO:0009558,embryo sac cellularization; GO:0007112,male meiosis cytokinesis
gene-LOC108822767	ko00450: Selenocompound metabolism	PREDICTED: germin-like protein subfamily 2 member 1 [Raphanus sativus]	GO:0048046,apoplast; GO:0005618,cell wall; GO:0005634,nucleus; GO:0009506,plasmodesma; GO:0030145,manganese ion binding; GO:0045735,nutrient reservoir activity; GO:0010497,plasmodesmata-mediated intercellular transport; GO:2000280,regulation of root development; GO:0009409,response to cold
gene-LOC108822785	--	PREDICTED: L-ascorbate oxidase homolog isoform X1 [Raphanus sativus]	GO:0005576,extracellular region; GO:0005507,copper ion binding; GO:0016491,oxidoreductase activity
gene-LOC108822797	--	PREDICTED: uncharacterized protein LOC108822797 [Raphanus sativus]	--
gene-LOC108822803	--	PREDICTED: probable E3 ubiquitin-protein ligase RHY1A [Raphanus sativus]	GO:0046872,metal ion binding; GO:0061630,ubiquitin protein ligase activity; GO:0043161,proteasome-mediated ubiquitin-dependent protein catabolic process
gene-LOC108822812	ko04145: Phagosome	PREDICTED: tubulin beta-9 chain [Raphanus sativus]	GO:0009507,chloroplast; GO:0005794,Golgi apparatus; GO:0005874,microtubule; GO:0005886,plasma membrane; GO:0009506,plasmodesma; GO:0045298,tubulin complex; GO:0005774,vacuolar membrane; GO:0005525,GTP binding; GO:0003924,GTPase activity; GO:0003729,mRNA binding; GO:0005200,structural constituent of cytoskeleton; GO:0007017,microtubule-based process; GO:0046686,response to cadmium ion
gene-LOC108822882	ko04626: Plant-pathogen interaction	PREDICTED: cysteine protease RD19A [Raphanus sativus]	GO:0005615,extracellular space; GO:0005764,lysosome; GO:0000323,lytic vacuole; GO:0005634,nucleus; GO:0005773,vacuole; GO:0004197,cysteine-type endopeptidase activity; GO:0042742,defense response to bacterium; GO:0051603,proteolysis involved in cellular protein catabolic process; GO:0006970,response to osmotic stress; GO:0009651,response to salt stress
gene-LOC108822886	ko00290: Valine, leucine and isoleucine biosynthesis; ko00660: C5-Branched dibasic acid metabolism; ko00966: Glucosinolate biosynthesis; ko01210: 2-Oxocarboxylic acid metabolism; ko01230: Biosynthesis of amino acids	PREDICTED: 3-isopropylmalate dehydratase large subunit [Raphanus sativus]	GO:0009507,chloroplast; GO:0009570,chloroplast stroma; GO:0009536,plastid; GO:0003861,3-isopropylmalate dehydratase activity; GO:0051539,4 iron, 4 sulfur cluster binding; GO:0050486,intramolecular transferase activity, transferring hydroxy groups; GO:0046872,metal ion binding; GO:0019761,glucosinolate biosynthetic process; GO:0009098,leucine biosynthetic process; GO:0046686,response to cadmium ion
gene-LOC108822904	ko00040: Pentose and glucuronate interconversions	PREDICTED: probable pectate lyase 18 [Raphanus sativus]	GO:0016020,membrane; GO:0046872,metal ion binding; GO:0030570,pectate lyase activity; GO:0045490,pectin catabolic process; GO:0009624,response to nematode
gene-LOC108822911	--	PREDICTED: probable inactive receptor kinase At1g48480 [Raphanus sativus]	GO:0016021,integral component of membrane; GO:0005886,plasma membrane; GO:0009506,plasmodesma; GO:0005774,vacuolar membrane; GO:0005524,ATP binding; GO:0004672,protein kinase activity
gene-LOC108822975	--	PREDICTED: uncharacterized protein LOC108822975 [Raphanus sativus]	--
gene-LOC108822991	--	PREDICTED: protein TPX2 isoform X1 [Raphanus sativus]	GO:0009941,chloroplast envelope; GO:0005874,microtubule; GO:0005654,nucleoplasm; GO:0005634,nucleus; GO:0009524,phragmoplast; GO:0005819,spindle; GO:0008017,microtubule binding; GO:0032147,activation of protein kinase activity; GO:0051301,cell division; GO:0000278,mitotic cell cycle; GO:0090307,mitotic spindle assembly; GO:0060236,regulation of mitotic spindle organization; GO:0051225,spindle ass…
gene-LOC108823046	--	PREDICTED: uncharacterized protein LOC108823046 isoform X1 [Raphanus sativus]	GO:0009941,chloroplast envelope; GO:0005874,microtubule; GO:0005654,nucleoplasm; GO:0005634,nucleus; GO:0009524,phragmoplast; GO:0005819,spindle; GO:0008017,microtubule binding; GO:0032147,activation of protein kinase activity; GO:0051301,cell division; GO:0000278,mitotic cell cycle; GO:0090307,mitotic spindle assembly; GO:0060236,regulation of mitotic spindle organization; GO:0051225,spindle ass…
gene-LOC108823054	--	PREDICTED: uncharacterized protein LOC108823054 [Raphanus sativus]	--
gene-LOC108823086	--	PREDICTED: pectin acetylesterase 7 [Raphanus sativus]	GO:0005618,cell wall; GO:0005576,extracellular region; GO:0016020,membrane; GO:0009505,plant-type cell wall; GO:0009506,plasmodesma; GO:0052793,pectin acetylesterase activity; GO:0071555,cell wall organization
gene-LOC108823118	--	PREDICTED: uncharacterized protein LOC108823118 [Raphanus sativus]	--
gene-LOC108823120	--	PREDICTED: thaumatin-like protein 1b [Raphanus sativus]	GO:0009682,induced systemic resistance; GO:0009617,response to bacterium; GO:0009723,response to ethylene
gene-LOC108823132	ko04626: Plant-pathogen interaction	PREDICTED: cytochrome b561 and DOMON domain-containing protein At4g12980 [Raphanus sativus]	GO:0016021,integral component of membrane; GO:0046872,metal ion binding; GO:0055114,oxidation-reduction process
gene-LOC108823308	--	PREDICTED: glucan endo-1,3-beta-glucosidase 8 [Raphanus sativus]	GO:0031225,anchored component of membrane; GO:0046658,anchored component of plasma membrane; GO:0048046,apoplast; GO:0005618,cell wall; GO:0005886,plasma membrane; GO:0009506,plasmodesma; GO:0042973,glucan endo-1,3-beta-D-glucosidase activity; GO:0004553,hydrolase activity, hydrolyzing O-glycosyl compounds; GO:0030247,polysaccharide binding; GO:0005975,carbohydrate metabolic process; GO:0006952,d…
gene-LOC108823310	--	PREDICTED: uncharacterized protein LOC108823310 [Raphanus sativus]	GO:0016021,integral component of membrane; GO:0005635,nuclear envelope; GO:0031965,nuclear membrane; GO:0003779,actin binding
gene-LOC108823326	--	PREDICTED: uncharacterized protein LOC108823326 [Raphanus sativus]	--
gene-LOC108823374	ko00564: Glycerophospholipid metabolism	PREDICTED: cardiolipin synthase (CMP-forming), mitochondrial [Raphanus sativus]	GO:0016021,integral component of membrane; GO:0005743,mitochondrial inner membrane; GO:0005739,mitochondrion; GO:0008808,cardiolipin synthase activity; GO:0030145,manganese ion binding; GO:0032049,cardiolipin biosynthetic process
gene-LOC108823379	--	PREDICTED: uncharacterized protein LOC108823379 [Raphanus sativus]	--
gene-LOC108823407	--	PREDICTED: 36.4 kDa proline-rich protein [Raphanus sativus]	--
gene-LOC108823457	--	PREDICTED: kinesin-3-like [Raphanus sativus]	GO:0005737,cytoplasm; GO:0005871,kinesin complex; GO:0005874,microtubule; GO:0005524,ATP binding; GO:0016887,ATPase activity; GO:0008017,microtubule binding; GO:0003777,microtubule motor activity; GO:0007018,microtubule-based movement
gene-LOC108823484	--	PREDICTED: 65-kDa microtubule-associated protein 3 [Raphanus sativus]	GO:0055028,cortical microtubule; GO:0005874,microtubule; GO:0005634,nucleus; GO:0009524,phragmoplast; GO:0009574,preprophase band; GO:0008017,microtubule binding; GO:0000911,cytokinesis by cell plate formation; GO:0052096,formation by symbiont of syncytium involving giant cell for nutrient acquisition from host; GO:0000226,microtubule cytoskeleton organization; GO:0046785,microtubule polymerizati…
gene-LOC108823492	--	PREDICTED: uncharacterized protein LOC108823492 [Raphanus sativus]	--
gene-LOC108823494	ko04016: MAPK signaling pathway - plant	PREDICTED: acid phosphatase 1-like [Raphanus sativus]	GO:0003993,acid phosphatase activity
gene-LOC108823508	ko03050: Proteasome	PREDICTED: polygalacturonase 1 beta-like protein 2 [Raphanus sativus]	GO:0048046,apoplast; GO:0005618,cell wall
gene-LOC108823529	--	PREDICTED: nascent polypeptide-associated complex subunit beta [Raphanus sativus]	GO:0006355,regulation of transcription, DNA-templated; GO:0009651,response to salt stress; GO:0006351,transcription, DNA-templated
gene-LOC108823615	--	PREDICTED: F-box/FBD/LRR-repeat protein At1g13570 [Raphanus sativus]	--
gene-LOC108823683	--	PREDICTED: uncharacterized protein LOC108823683 [Raphanus sativus]	GO:0016021,integral component of membrane
gene-LOC108823685	--	PREDICTED: expansin-A5 [Raphanus sativus]	GO:0005618,cell wall; GO:0005576,extracellular region; GO:0016020,membrane; GO:0009664,plant-type cell wall organization; GO:0080022,primary root development; GO:0009826,unidimensional cell growth
gene-LOC108823757	--	PREDICTED: protein NUCLEAR FUSION DEFECTIVE 4-like [Raphanus sativus]	GO:0016021,integral component of membrane; GO:0000741,karyogamy; GO:0010197,polar nucleus fusion; GO:0009651,response to salt stress
gene-LOC108823788	--	PREDICTED: kinesin-4-like [Raphanus sativus]	GO:0005871,kinesin complex; GO:0005874,microtubule; GO:0005524,ATP binding; GO:0016887,ATPase activity; GO:0008017,microtubule binding; GO:0003777,microtubule motor activity; GO:0007018,microtubule-based movement
gene-LOC108823789	--	PREDICTED: SNF1-related protein kinase regulatory subunit gamma-1-like [Raphanus sativus]	GO:0005975,carbohydrate metabolic process
gene-LOC108823794	--	PREDICTED: uncharacterized protein LOC108823794 [Raphanus sativus]	--
gene-LOC108823810	--	PREDICTED: LOW QUALITY PROTEIN: glucuronoxylan 4-O-methyltransferase 3 [Raphanus sativus]	GO:0005794,Golgi apparatus; GO:0000139,Golgi membrane; GO:0016021,integral component of membrane; GO:0030775,glucuronoxylan 4-O-methyltransferase activity; GO:0009808,lignin metabolic process; GO:0005976,polysaccharide metabolic process; GO:0045492,xylan biosynthetic process; GO:0045491,xylan metabolic process
gene-LOC108823812	--	PREDICTED: uncharacterized protein LOC108823812 [Raphanus sativus]	GO:0031225,anchored component of membrane; GO:0005886,plasma membrane; GO:0004190,aspartic-type endopeptidase activity; GO:0030163,protein catabolic process; GO:0006508,proteolysis
gene-LOC108823849	ko00040: Pentose and glucuronate interconversions	PREDICTED: 21 kDa protein [Raphanus sativus]	GO:0048046,apoplast; GO:0004857,enzyme inhibitor activity; GO:0046910,pectinesterase inhibitor activity
gene-LOC108823931	--	PREDICTED: protein TORNADO 2 [Raphanus sativus]	GO:0016021,integral component of membrane; GO:0005886,plasma membrane; GO:0009506,plasmodesma; GO:0009734,auxin-activated signaling pathway; GO:0010305,leaf vascular tissue pattern formation; GO:0009554,megasporogenesis; GO:0009933,meristem structural organization; GO:0009956,radial pattern formation; GO:0009934,regulation of meristem structural organization; GO:0010015,root morphogenesis
gene-LOC108823939	--	PREDICTED: kinesin-like protein KIN-7N isoform X2 [Raphanus sativus]	GO:0005871,kinesin complex; GO:0005874,microtubule; GO:0005524,ATP binding; GO:0016887,ATPase activity; GO:0008017,microtubule binding; GO:0003777,microtubule motor activity; GO:0007018,microtubule-based movement
gene-LOC108823940	--	PREDICTED: LOW QUALITY PROTEIN: classical arabinogalactan protein 9-like [Raphanus sativus]	GO:0031225,anchored component of membrane; GO:0005886,plasma membrane
gene-LOC108824006	ko00500: Starch and sucrose metabolism	PREDICTED: endoglucanase 9 [Raphanus sativus]	GO:0005618,cell wall; GO:0005576,extracellular region; GO:0005794,Golgi apparatus; GO:0009505,plant-type cell wall; GO:0005886,plasma membrane; GO:0009506,plasmodesma; GO:0008810,cellulase activity; GO:0071555,cell wall organization; GO:0030245,cellulose catabolic process
gene-LOC108824041	--	PREDICTED: monocopper oxidase-like protein SKS2 [Raphanus sativus]	GO:0031225,anchored component of membrane; GO:0046658,anchored component of plasma membrane; GO:0005886,plasma membrane; GO:0009506,plasmodesma; GO:0005507,copper ion binding; GO:0016722,oxidoreductase activity, oxidizing metal ions
gene-LOC108824077	--	PREDICTED: probable L-type lectin-domain containing receptor kinase S.7 [Raphanus sativus]	GO:0016021,integral component of membrane; GO:0005886,plasma membrane; GO:0005524,ATP binding; GO:0030246,carbohydrate binding; GO:0004674,protein serine/threonine kinase activity; GO:0002229,defense response to oomycetes
gene-LOC108824094	--	PREDICTED: STS14 protein [Raphanus sativus]	--
gene-LOC108824099	--	PREDICTED: DEAD-box ATP-dependent RNA helicase 32-like [Raphanus sativus]	GO:0005737,cytoplasm; GO:0005730,nucleolus; GO:0005524,ATP binding; GO:0004004,ATP-dependent RNA helicase activity; GO:0003723,RNA binding; GO:0010501,RNA secondary structure unwinding
gene-LOC108824107	ko03008: Ribosome biogenesis in eukaryotes	PREDICTED: phosphatidylinositol 4-kinase gamma 2 [Raphanus sativus]	GO:0016020,membrane; GO:0005773,vacuole; GO:0004430,1-phosphatidylinositol 4-kinase activity; GO:0005524,ATP binding; GO:0009651,response to salt stress
gene-LOC108824139	ko03020: RNA polymerase	PREDICTED: mavicyanin-like [Raphanus sativus]	GO:0009055,electron transfer activity; GO:0046872,metal ion binding
gene-LOC108824158	--	PREDICTED: phosphopantothenoylcysteine decarboxylase subunit VHS3-like [Raphanus sativus]	--
gene-LOC108824259	--	PREDICTED: uncharacterized protein LOC108824259 [Raphanus sativus]	GO:0016021,integral component of membrane
gene-LOC108824381	--	PREDICTED: protein PMR5 [Raphanus sativus]	GO:0005783,endoplasmic reticulum; GO:0005794,Golgi apparatus; GO:0016021,integral component of membrane; GO:0016413,O-acetyltransferase activity; GO:0071554,cell wall organization or biogenesis; GO:0006952,defense response; GO:0009620,response to fungus
gene-LOC108824385	--	PREDICTED: uncharacterized protein LOC108824385 [Raphanus sativus]	GO:0009507,chloroplast; GO:0042644,chloroplast nucleoid; GO:0005525,GTP binding; GO:0003723,RNA binding; GO:0042254,ribosome biogenesis; GO:0006364,rRNA processing
gene-LOC108824397	ko00905: Brassinosteroid biosynthesis	PREDICTED: protein trichome birefringence-like 23 [Raphanus sativus]	GO:0005794,Golgi apparatus; GO:0016021,integral component of membrane; GO:0016413,O-acetyltransferase activity; GO:0071554,cell wall organization or biogenesis
gene-LOC108824399	--	PREDICTED: thaumatin-like protein isoform X1 [Raphanus sativus]	--
gene-LOC108824405	ko04016: MAPK signaling pathway - plant; ko04626: Plant-pathogen interaction	PREDICTED: LRR receptor-like serine/threonine-protein kinase FLS2 [Raphanus sativus]	GO:0016021,integral component of membrane; GO:0005886,plasma membrane; GO:0005524,ATP binding; GO:0004674,protein serine/threonine kinase activity; GO:0033612,receptor serine/threonine kinase binding; GO:0030154,cell differentiation; GO:0048437,floral organ development; GO:0048229,gametophyte development; GO:0010075,regulation of meristem growth
gene-LOC108824911	--	PREDICTED: LOW QUALITY PROTEIN: lysM domain receptor-like kinase 3 [Raphanus sativus]	GO:0016021,integral component of membrane; GO:0005886,plasma membrane; GO:0005524,ATP binding; GO:0004675,transmembrane receptor protein serine/threonine kinase activity; GO:0009738,abscisic acid-activated signaling pathway; GO:0007166,cell surface receptor signaling pathway; GO:0006952,defense response; GO:0050832,defense response to fungus; GO:0045087,innate immune response; GO:0031348,negative…
gene-LOC108825187	--	PREDICTED: protein S-acyltransferase 18 [Raphanus sativus]	GO:0030659,cytoplasmic vesicle membrane; GO:0005789,endoplasmic reticulum membrane; GO:0016021,integral component of membrane; GO:0019706,protein-cysteine S-palmitoyltransferase activity
gene-LOC108825197	ko04626: Plant-pathogen interaction	PREDICTED: disease resistance protein RFL1-like [Raphanus sativus]	GO:0005886,plasma membrane; GO:0043531,ADP binding; GO:0005524,ATP binding; GO:0006952,defense response; GO:0007165,signal transduction
gene-LOC108825238	--	PREDICTED: early nodulin-like protein 3, partial [Raphanus sativus]	GO:0031225,anchored component of membrane; GO:0046658,anchored component of plasma membrane; GO:0005886,plasma membrane; GO:0009506,plasmodesma; GO:0009055,electron transfer activity
gene-LOC108825248	--	PREDICTED: LOW QUALITY PROTEIN: CLPTM1-like membrane protein cnrB [Raphanus sativus]	GO:0016021,integral component of membrane
gene-LOC108825288	ko03010: Ribosome	PREDICTED: 40S ribosomal protein S27-3-like [Raphanus sativus]	GO:0022626,cytosolic ribosome; GO:0022627,cytosolic small ribosomal subunit; GO:0005886,plasma membrane; GO:0046872,metal ion binding; GO:0003735,structural constituent of ribosome; GO:0000028,ribosomal small subunit assembly; GO:0006412,translation
gene-LOC108825316	--	--	--
gene-LOC108825404	--	PREDICTED: 36.4 kDa proline-rich protein-like [Raphanus sativus]	--
gene-LOC108825477	--	PREDICTED: meiotic recombination protein SPO11-2 [Raphanus sativus]	GO:0000228,nuclear chromosome; GO:0005524,ATP binding; GO:0003677,DNA binding; GO:0003918,DNA topoisomerase type II (ATP-hydrolyzing) activity; GO:0016889,endodeoxyribonuclease activity, producing 3'-phosphomonoesters; GO:0046872,metal ion binding; GO:0051026,chiasma assembly; GO:0000737,DNA catabolic process, endonucleolytic; GO:0009553,embryo sac development; GO:0051321,meiotic cell cycle; GO:0…
gene-LOC108825532	ko00130: Ubiquinone and other terpenoid-quinone biosynthesis	PREDICTED: 2-methoxy-6-polyprenyl-1,4-benzoquinol methylase, mitochondrial [Raphanus sativus]	GO:0005743,mitochondrial inner membrane; GO:0005739,mitochondrion; GO:0102005,NA; GO:0006744,ubiquinone biosynthetic process
gene-LOC108825535	ko03010: Ribosome	PREDICTED: 60S acidic ribosomal protein P3-2 [Raphanus sativus]	GO:0005829,cytosol; GO:0022626,cytosolic ribosome; GO:0005634,nucleus; GO:0003735,structural constituent of ribosome; GO:0006414,translational elongation
gene-LOC108825579	ko00240: Pyrimidine metabolism	PREDICTED: uncharacterized protein LOC108825579 [Raphanus sativus]	--
gene-LOC108825644	--	--	--
gene-LOC108825653	--	PREDICTED: tetraspanin-10 [Raphanus sativus]	GO:0016021,integral component of membrane
gene-LOC108825680	--	PREDICTED: protein RALF-like 34 [Raphanus sativus]	GO:0048046,apoplast; GO:0005622,intracellular; GO:0009506,plasmodesma; GO:0005179,hormone activity; GO:0004871,NA; GO:0019722,calcium-mediated signaling; GO:0007267,cell-cell signaling
gene-LOC108825699	--	PREDICTED: uncharacterized protein LOC108825699 [Raphanus sativus]	GO:0005730,nucleolus; GO:0003723,RNA binding; GO:0006364,rRNA processing
gene-LOC108825751	--	PREDICTED: probable long-chain-alcohol O-fatty-acyltransferase 4 [Raphanus sativus]	GO:0016021,integral component of membrane; GO:0102966,arachidoyl-CoA:1-dodecanol O-acyltransferase activity; GO:0047196,long-chain-alcohol O-fatty-acyltransferase activity; GO:0103095,wax ester synthase activity; GO:0006629,lipid metabolic process
gene-LOC108825757	--	PREDICTED: mitotic spindle checkpoint protein MAD2 [Raphanus sativus]	GO:0010369,chromocenter; GO:0000777,condensed chromosome kinetochore; GO:0005737,cytoplasm; GO:0000776,kinetochore; GO:0005828,kinetochore microtubule; GO:0005635,nuclear envelope; GO:0005634,nucleus; GO:0005876,spindle microtubule; GO:0051301,cell division; GO:0007094,mitotic spindle assembly checkpoint; GO:0007346,regulation of mitotic cell cycle
gene-LOC108825779	ko04626: Plant-pathogen interaction	PREDICTED: mitogen-activated protein kinase kinase 6 [Raphanus sativus]	GO:0005856,cytoskeleton; GO:0009524,phragmoplast; GO:0005524,ATP binding; GO:0004708,MAP kinase kinase activity; GO:0004674,protein serine/threonine kinase activity; GO:0010311,lateral root formation; GO:0007112,male meiosis cytokinesis; GO:0007346,regulation of mitotic cell cycle; GO:0031098,stress-activated protein kinase signaling cascade
gene-LOC108825869	--	PREDICTED: CLAVATA3/ESR (CLE)-related protein 26 [Raphanus sativus]	GO:0048046,apoplast; GO:0005615,extracellular space; GO:0033612,receptor serine/threonine kinase binding; GO:0045168,cell-cell signaling involved in cell fate commitment; GO:0007275,multicellular organism development
gene-LOC108825944	--	PREDICTED: brix domain-containing protein F44G4.1-like [Raphanus sativus]	--
gene-LOC108826003	ko03010: Ribosome	PREDICTED: 40S ribosomal protein S11-3-like [Raphanus sativus]	GO:0022627,cytosolic small ribosomal subunit; GO:0016020,membrane; GO:0019843,rRNA binding; GO:0003735,structural constituent of ribosome; GO:0006412,translation
gene-LOC108826029	ko00564: Glycerophospholipid metabolism; ko00565: Ether lipid metabolism; ko00590: Arachidonic acid metabolism; ko00591: Linoleic acid metabolism; ko00592: alpha-Linolenic acid metabolism	PREDICTED: phospholipase A2-beta-like [Raphanus sativus]	GO:0005783,endoplasmic reticulum; GO:0005576,extracellular region; GO:0005509,calcium ion binding; GO:0004623,phospholipase A2 activity; GO:0102567,phospholipase A2 activity (consuming 1,2-dipalmitoylphosphatidylcholine); GO:0102568,phospholipase A2 activity consuming 1,2-dioleoylphosphatidylethanolamine); GO:0050482,arachidonic acid secretion; GO:0009630,gravitropism; GO:0016042,lipid catabolic …
gene-LOC108826044	--	PREDICTED: protein unc-50 homolog [Brassica rapa]	GO:0016021,integral component of membrane
gene-LOC108826054	--	PREDICTED: cyclin-dependent kinase inhibitor 3-like [Raphanus sativus]	GO:0005654,nucleoplasm; GO:0004861,cyclin-dependent protein serine/threonine kinase inhibitor activity; GO:0007050,cell cycle arrest
gene-LOC108826118	--	PREDICTED: protein MIZU-KUSSEI 1-like [Raphanus sativus]	GO:0032541,cortical endoplasmic reticulum; GO:0005737,cytoplasm; GO:0005783,endoplasmic reticulum; GO:0005789,endoplasmic reticulum membrane; GO:0016020,membrane; GO:0009658,chloroplast organization; GO:0010274,hydrotropism
gene-LOC108826141	--	PREDICTED: uncharacterized protein LOC108826141 isoform X1 [Raphanus sativus]	--
gene-LOC108826143	--	PREDICTED: uncharacterized protein LOC108826143 [Raphanus sativus]	--
gene-LOC108826250	--	PREDICTED: uncharacterized protein LOC108826250 [Raphanus sativus]	--
gene-LOC108826409	--	PREDICTED: uncharacterized protein LOC108826409 isoform X1 [Raphanus sativus]	--
gene-LOC108826429	--	--	--
gene-LOC108826436	ko00563: Glycosylphosphatidylinositol (GPI)-anchor biosynthesis	PREDICTED: gibberellin-regulated protein 4-like [Raphanus sativus]	GO:0005623,cell; GO:0005576,extracellular region; GO:0045454,cell redox homeostasis; GO:0009740,gibberellic acid mediated signaling pathway; GO:0009739,response to gibberellin
gene-LOC108826589	--	PREDICTED: somatic embryogenesis receptor kinase 1-like [Raphanus sativus]	GO:0005789,endoplasmic reticulum membrane; GO:0016021,integral component of membrane; GO:0005886,plasma membrane; GO:0005524,ATP binding; GO:0042802,identical protein binding; GO:0033612,receptor serine/threonine kinase binding; GO:0004675,transmembrane receptor protein serine/threonine kinase activity; GO:0004714,transmembrane receptor protein tyrosine kinase activity; GO:0009742,brassinosteroid…
gene-LOC108826649	ko00460: Cyanoamino acid metabolism; ko00500: Starch and sucrose metabolism; ko00940: Phenylpropanoid biosynthesis	PREDICTED: polygalacturonase inhibitor 1-like [Raphanus sativus]	GO:0005737,cytoplasm; GO:0005634,nucleus; GO:0048471,perinuclear region of cytoplasm; GO:0005886,plasma membrane; GO:0008134,transcription factor binding; GO:0048574,long-day photoperiodism, flowering; GO:0048510,regulation of timing of transition from vegetative to reproductive phase; GO:0010228,vegetative to reproductive phase transition of meristem
gene-LOC108826732	--	PREDICTED: probable prefoldin subunit 5 [Raphanus sativus]	GO:0005829,cytosol; GO:0016272,prefoldin complex; GO:0051082,unfolded protein binding; GO:0006457,protein folding; GO:0006355,regulation of transcription, DNA-templated
gene-LOC108826780	--	PREDICTED: lysine-rich arabinogalactan protein 18-like [Raphanus sativus]	--
gene-LOC108826797	--	PREDICTED: temperature-induced lipocalin-1-like [Raphanus sativus]	GO:0009941,chloroplast envelope; GO:0031969,chloroplast membrane; GO:0005737,cytoplasm; GO:0009898,cytoplasmic side of plasma membrane; GO:0005783,endoplasmic reticulum; GO:0005794,Golgi apparatus; GO:0005739,mitochondrion; GO:0005886,plasma membrane; GO:0009506,plasmodesma; GO:0005774,vacuolar membrane; GO:0005773,vacuole; GO:0045735,nutrient reservoir activity; GO:0005215,transporter activity; …
gene-LOC108826879	ko00513: Various types of N-glycan biosynthesis	PREDICTED: LOW QUALITY PROTEIN: beta-(1,2)-xylosyltransferase [Raphanus sativus]	GO:0005794,Golgi apparatus; GO:0032580,Golgi cisterna membrane; GO:0005797,Golgi medial cisterna; GO:0000139,Golgi membrane; GO:0016021,integral component of membrane; GO:0050513,glycoprotein 2-beta-D-xylosyltransferase activity; GO:0042285,xylosyltransferase activity; GO:0031204,posttranslational protein targeting to membrane, translocation; GO:0006487,protein N-linked glycosylation
gene-LOC108826894	ko04141: Protein processing in endoplasmic reticulum	PREDICTED: protein disulfide isomerase-like 1-2 [Raphanus sativus]	GO:0009507,chloroplast; GO:0009570,chloroplast stroma; GO:0005783,endoplasmic reticulum; GO:0005788,endoplasmic reticulum lumen; GO:0005794,Golgi apparatus; GO:0005886,plasma membrane; GO:0005774,vacuolar membrane; GO:0003756,protein disulfide isomerase activity; GO:0045454,cell redox homeostasis; GO:0010205,photoinhibition; GO:0006457,protein folding; GO:0046686,response to cadmium ion; GO:00349…
gene-LOC108826899	--	PREDICTED: MATH and LRR domain-containing protein PFE0570w [Raphanus sativus]	GO:0005634,nucleus
gene-LOC108826950	ko00100: Steroid biosynthesis	PREDICTED: methylsterol monooxygenase 1-1 [Raphanus sativus]	GO:0005789,endoplasmic reticulum membrane; GO:0016021,integral component of membrane; GO:0016020,membrane; GO:0000254,C-4 methylsterol oxidase activity; GO:0005506,iron ion binding; GO:0080064,4,4-dimethyl-9beta,19-cyclopropylsterol oxidation; GO:0016126,sterol biosynthetic process
gene-LOC108827009	ko03015: mRNA surveillance pathway	PREDICTED: GPI-anchored protein LORELEI [Raphanus sativus]	GO:0031225,anchored component of membrane; GO:0005886,plasma membrane; GO:0090406,pollen tube; GO:0045927,positive regulation of growth
gene-LOC108827187	--	PREDICTED: LOW QUALITY PROTEIN: protein WVD2-like 7 [Raphanus sativus]	GO:0005737,cytoplasm; GO:0005874,microtubule
gene-LOC108827291	--	PREDICTED: microtubule-associated protein RP/EB family member 1C [Raphanus sativus]	GO:0005618,cell wall; GO:0005874,microtubule; GO:0005730,nucleolus; GO:0005634,nucleus; GO:0009524,phragmoplast; GO:0005819,spindle; GO:0008017,microtubule binding; GO:0007049,cell cycle; GO:0051301,cell division; GO:0030865,cortical cytoskeleton organization; GO:0009652,thigmotropism
gene-LOC108827334	--	PREDICTED: uncharacterized protein LOC108827334 [Raphanus sativus]	--
gene-LOC108827348	--	PREDICTED: uncharacterized protein LOC108827348 isoform X1 [Raphanus sativus]	--
gene-LOC108827426	--	PREDICTED: uncharacterized protein LOC108827426 isoform X5 [Raphanus sativus]	GO:0005840,ribosome; GO:0003735,structural constituent of ribosome; GO:0006412,translation
gene-LOC108827451	--	PREDICTED: uncharacterized protein At3g28850 [Raphanus sativus]	GO:0005886,plasma membrane; GO:0009055,electron transfer activity; GO:0015035,protein disulfide oxidoreductase activity; GO:0045454,cell redox homeostasis
gene-LOC108827471	--	PREDICTED: actin-depolymerizing factor 4 isoform X2 [Raphanus sativus]	GO:0015629,actin cytoskeleton; GO:0005737,cytoplasm; GO:0003779,actin binding; GO:0030042,actin filament depolymerization; GO:0009870,defense response signaling pathway, resistance gene-dependent; GO:0042742,defense response to bacterium
gene-LOC108827522	--	PREDICTED: ras GTPase-activating protein-binding protein 2-like [Raphanus sativus]	GO:0005737,cytoplasm; GO:0015031,protein transport
gene-LOC108827560	--	PREDICTED: uncharacterized protein LOC108827560 [Raphanus sativus]	--
gene-LOC108827569	--	PREDICTED: uncharacterized protein DDB_G0271670 [Raphanus sativus]	--
gene-LOC108827693	--	PREDICTED: subtilisin-like protease SBT2.5 isoform X1 [Raphanus sativus]	GO:0005618,cell wall; GO:0016020,membrane; GO:0004252,serine-type endopeptidase activity; GO:0008236,serine-type peptidase activity
gene-LOC108827758	ko03050: Proteasome	PREDICTED: polygalacturonase 1 beta-like protein 3 [Raphanus sativus]	GO:0048046,apoplast; GO:0005618,cell wall
gene-LOC108827799	ko00040: Pentose and glucuronate interconversions	PREDICTED: probable pectate lyase 22 [Raphanus sativus]	GO:0046872,metal ion binding; GO:0030570,pectate lyase activity; GO:0045490,pectin catabolic process
gene-LOC108827896	--	PREDICTED: alpha-xylosidase 1 [Raphanus sativus]	GO:0048046,apoplast; GO:0005618,cell wall; GO:0009507,chloroplast; GO:0009505,plant-type cell wall; GO:0009506,plasmodesma; GO:0061634,alpha-D-xyloside xylohydrolase; GO:0046556,alpha-L-arabinofuranosidase activity; GO:0030246,carbohydrate binding; GO:0009044,xylan 1,4-beta-xylosidase activity; GO:0080176,xyloglucan 1,6-alpha-xylosidase activity; GO:0071555,cell wall organization; GO:0046686,resp…
gene-LOC108827920	--	PREDICTED: histone H3.2 [Musa acuminata subsp. malaccensis]	GO:0000786,nucleosome; GO:0005634,nucleus; GO:0003677,DNA binding; GO:0046982,protein heterodimerization activity
gene-LOC108827980	--	--	--
gene-LOC108827984	--	PREDICTED: BRASSINOSTEROID INSENSITIVE 1-associated receptor kinase 1-like [Raphanus sativus]	GO:0016021,integral component of membrane; GO:0005886,plasma membrane; GO:0005524,ATP binding; GO:0004675,transmembrane receptor protein serine/threonine kinase activity; GO:0007166,cell surface receptor signaling pathway; GO:0006952,defense response; GO:0006468,protein phosphorylation; GO:0016032,viral process
gene-LOC108828085	--	PREDICTED: coatomer subunit zeta-3-like [Raphanus sativus]	GO:0030663,COPI-coated vesicle membrane; GO:0000139,Golgi membrane; GO:0005886,plasma membrane; GO:0015031,protein transport; GO:0016192,vesicle-mediated transport
gene-LOC108828099	--	PREDICTED: fimbrin-2 [Raphanus sativus]	GO:0005884,actin filament; GO:0032432,actin filament bundle; GO:0005737,cytoplasm; GO:0051015,actin filament binding; GO:0051764,actin crosslink formation; GO:0051017,actin filament bundle assembly; GO:0051639,actin filament network formation
gene-LOC108828104	ko04141: Protein processing in endoplasmic reticulum; ko04626: Plant-pathogen interaction	PREDICTED: heat shock protein 90-1-like [Raphanus sativus]	GO:0005737,cytoplasm; GO:0005524,ATP binding; GO:0051082,unfolded protein binding; GO:0061077,chaperone-mediated protein folding; GO:0009816,defense response to bacterium, incompatible interaction
gene-LOC108828117	--	PREDICTED: uncharacterized protein LOC108828117 [Raphanus sativus]	GO:0016021,integral component of membrane
gene-LOC108828168	--	PREDICTED: LOW QUALITY PROTEIN: probable LRR receptor-like serine/threonine-protein kinase At4g26540 [Raphanus sativus]	GO:0016021,integral component of membrane; GO:0005886,plasma membrane; GO:0005524,ATP binding; GO:0004674,protein serine/threonine kinase activity
gene-LOC108828185	ko00020: Citrate cycle (TCA cycle); ko00270: Cysteine and methionine metabolism; ko00620: Pyruvate metabolism; ko00630: Glyoxylate and dicarboxylate metabolism; ko00710: Carbon fixation in photosynthetic organisms; ko01200: Carbon metabolism	PREDICTED: malate dehydrogenase, cytoplasmic [Raphanus sativus]	GO:0005737,cytoplasm; GO:0016020,membrane; GO:0030060,L-malate dehydrogenase activity; GO:0005975,carbohydrate metabolic process; GO:0006108,malate metabolic process; GO:0006734,NADH metabolic process; GO:0006107,oxaloacetate metabolic process; GO:0006099,tricarboxylic acid cycle
gene-LOC108828189	ko00500: Starch and sucrose metabolism	PREDICTED: sucrose synthase 6-like [Raphanus sativus]	GO:0005618,cell wall; GO:0005576,extracellular region; GO:0016157,sucrose synthase activity; GO:0080165,callose deposition in phloem sieve plate; GO:0005985,sucrose metabolic process
gene-LOC108828207	--	PREDICTED: GDSL esterase/lipase At4g10955-like [Raphanus sativus]	GO:0016787,hydrolase activity; GO:0016042,lipid catabolic process
gene-LOC108828208	--	PREDICTED: GDSL esterase/lipase At4g10955-like isoform X1 [Raphanus sativus]	GO:0016787,hydrolase activity; GO:0016042,lipid catabolic process
gene-LOC108828315	--	PREDICTED: transmembrane protein 135-like [Raphanus sativus]	GO:0016021,integral component of membrane
gene-LOC108828317	ko03015: mRNA surveillance pathway	PREDICTED: protein IQ-DOMAIN 1 [Raphanus sativus]	GO:0005737,cytoplasm; GO:0005874,microtubule; GO:0005634,nucleus; GO:0005516,calmodulin binding; GO:0008017,microtubule binding
gene-LOC108828318	--	developmentally-regulated G-protein 2 [Brassica napus]	GO:0005737,cytoplasm; GO:0019003,GDP binding; GO:0005525,GTP binding; GO:0003924,GTPase activity
gene-LOC108828397	--	PREDICTED: pentatricopeptide repeat-containing protein At5g27460 [Raphanus sativus]	GO:0043231,intracellular membrane-bounded organelle; GO:0004519,endonuclease activity; GO:0003723,RNA binding; GO:0009451,RNA modification
gene-LOC108828410	--	PREDICTED: kinesin-like protein KIN-10C isoform X1 [Raphanus sativus]	GO:0005871,kinesin complex; GO:0005874,microtubule; GO:0005524,ATP binding; GO:0016887,ATPase activity; GO:0008017,microtubule binding; GO:0003777,microtubule motor activity; GO:0007018,microtubule-based movement
gene-LOC108828416	ko00040: Pentose and glucuronate interconversions; ko00051: Fructose and mannose metabolism	PREDICTED: xylose isomerase [Raphanus sativus]	GO:0005737,cytoplasm; GO:0005783,endoplasmic reticulum; GO:0005794,Golgi apparatus; GO:0016020,membrane; GO:0005774,vacuolar membrane; GO:0005773,vacuole; GO:0046872,metal ion binding; GO:0009045,xylose isomerase activity; GO:0042732,D-xylose metabolic process; GO:0006098,pentose-phosphate shunt
gene-LOC108828441	ko00500: Starch and sucrose metabolism	PREDICTED: endoglucanase 8-like [Raphanus sativus]	GO:0009507,chloroplast; GO:0005576,extracellular region; GO:0008810,cellulase activity; GO:0042547,cell wall modification involved in multidimensional cell growth; GO:0030245,cellulose catabolic process
gene-LOC108828477	ko04144: Endocytosis	PREDICTED: EH domain-containing protein 2 [Raphanus sativus]	GO:0005737,cytoplasm; GO:0010008,endosome membrane; GO:0043231,intracellular membrane-bounded organelle; GO:0016020,membrane; GO:0005634,nucleus; GO:0005886,plasma membrane; GO:0009506,plasmodesma; GO:0005509,calcium ion binding; GO:0005525,GTP binding; GO:0016787,hydrolase activity; GO:0006897,endocytosis; GO:0051260,protein homooligomerization; GO:0032956,regulation of actin cytoskeleton organi…
gene-LOC108828518	--	PREDICTED: xyloglucan endotransglucosylase/hydrolase protein 9 [Raphanus sativus]	GO:0048046,apoplast; GO:0005618,cell wall; GO:0004553,hydrolase activity, hydrolyzing O-glycosyl compounds; GO:0016762,xyloglucan:xyloglucosyl transferase activity; GO:0042546,cell wall biogenesis; GO:0071555,cell wall organization; GO:0010411,xyloglucan metabolic process
gene-LOC108828524	--	PREDICTED: scarecrow-like protein 6 [Raphanus sativus]	GO:0005634,nucleus; GO:0003700,DNA-binding transcription factor activity; GO:0043565,sequence-specific DNA binding; GO:0030154,cell differentiation; GO:0051301,cell division; GO:0007623,circadian rhythm; GO:0006355,regulation of transcription, DNA-templated; GO:0048768,root hair cell tip growth; GO:0006351,transcription, DNA-templated
gene-LOC108828533	--	PREDICTED: auxin efflux carrier component 1-like [Raphanus sativus]	GO:0045177,apical part of cell; GO:0009925,basal plasma membrane; GO:0005737,cytoplasm; GO:0005783,endoplasmic reticulum; GO:0016021,integral component of membrane; GO:0009505,plant-type cell wall; GO:0005886,plasma membrane; GO:0009506,plasmodesma; GO:0010329,auxin efflux transmembrane transporter activity; GO:0005215,transporter activity; GO:0010252,auxin homeostasis; GO:0009926,auxin polar tra…
gene-LOC108828611	--	PREDICTED: zinc finger CCCH domain-containing protein 62-like isoform X2 [Raphanus sativus]	GO:0003677,DNA binding; GO:0046872,metal ion binding
gene-LOC108828644	--	PREDICTED: FHA domain-containing protein PS1-like [Raphanus sativus]	GO:0051321,meiotic cell cycle; GO:0009555,pollen development
gene-LOC108828655	ko00940: Phenylpropanoid biosynthesis	PREDICTED: peroxidase 12 [Raphanus sativus]	GO:0005618,cell wall; GO:0005576,extracellular region; GO:0016020,membrane; GO:0009505,plant-type cell wall; GO:0009506,plasmodesma; GO:0005773,vacuole; GO:0020037,heme binding; GO:0046872,metal ion binding; GO:0004601,peroxidase activity; GO:0042744,hydrogen peroxide catabolic process; GO:0009664,plant-type cell wall organization; GO:0006979,response to oxidative stress
gene-LOC108828656	--	PREDICTED: kinesin-5 [Raphanus sativus]	GO:0005871,kinesin complex; GO:0005634,nucleus; GO:0009524,phragmoplast; GO:0005876,spindle microtubule; GO:0005524,ATP binding; GO:0016887,ATPase activity; GO:0008017,microtubule binding; GO:0003777,microtubule motor activity; GO:0051301,cell division; GO:0000226,microtubule cytoskeleton organization; GO:0007018,microtubule-based movement; GO:0051225,spindle assembly
gene-LOC108828658	--	PREDICTED: uncharacterized protein LOC108828658 [Raphanus sativus]	GO:0016021,integral component of membrane; GO:0005840,ribosome; GO:0003735,structural constituent of ribosome; GO:0006412,translation
gene-LOC108828690	ko04016: MAPK signaling pathway - plant; ko04626: Plant-pathogen interaction	PREDICTED: probable LRR receptor-like serine/threonine-protein kinase IRK [Raphanus sativus]	GO:0005768,endosome; GO:0010008,endosome membrane; GO:0016021,integral component of membrane; GO:0016020,membrane; GO:0005886,plasma membrane; GO:0005524,ATP binding; GO:0004675,transmembrane receptor protein serine/threonine kinase activity; GO:0052544,defense response by callose deposition in cell wall; GO:0042742,defense response to bacterium; GO:0016045,detection of bacterium; GO:0006898,rece…
gene-LOC108828711	--	PREDICTED: high mobility group B protein 13 [Raphanus sativus]	GO:0005634,nucleus; GO:0003677,DNA binding; GO:0003700,DNA-binding transcription factor activity
gene-LOC108828834	--	PREDICTED: AAA-ATPase At4g30250 [Raphanus sativus]	GO:0005524,ATP binding; GO:0016887,ATPase activity
gene-LOC108828986	ko03050: Proteasome	PREDICTED: 26S proteasome non-ATPase regulatory subunit 7 homolog A-like [Raphanus sativus]	GO:0005829,cytosol; GO:0000502,proteasome complex; GO:0005838,proteasome regulatory particle; GO:0045087,innate immune response; GO:0009965,leaf morphogenesis; GO:0043161,proteasome-mediated ubiquitin-dependent protein catabolic process
gene-LOC108829020	--	PREDICTED: LOW QUALITY PROTEIN: uncharacterized protein LOC108829020 [Raphanus sativus]	--
gene-LOC108829053	ko00190: Oxidative phosphorylation	PREDICTED: ATPase 11, plasma membrane-type [Raphanus sativus]	GO:0016021,integral component of membrane; GO:0016020,membrane; GO:0005886,plasma membrane; GO:0005524,ATP binding; GO:0008553,proton-exporting ATPase activity, phosphorylative mechanism; GO:0046872,metal ion binding; GO:0006754,ATP biosynthetic process
gene-LOC108829086	--	PREDICTED: transcription factor DIVARICATA [Raphanus sativus]	GO:0005634,nucleus; GO:0003677,DNA binding; GO:0048262,determination of dorsal/ventral asymmetry; GO:0009908,flower development; GO:0006355,regulation of transcription, DNA-templated; GO:0006351,transcription, DNA-templated
gene-LOC108829139	ko00563: Glycosylphosphatidylinositol (GPI)-anchor biosynthesis	PREDICTED: GPI mannosyltransferase 2-like [Raphanus sativus]	GO:0005789,endoplasmic reticulum membrane; GO:0016021,integral component of membrane; GO:0004584,dolichyl-phosphate-mannose-glycolipid alpha-mannosyltransferase activity; GO:0006506,GPI anchor biosynthetic process
gene-LOC108829164	--	PREDICTED: kinetochore protein spc25 [Raphanus sativus]	--
gene-LOC108829208	ko00940: Phenylpropanoid biosynthesis	PREDICTED: peroxidase 62 [Raphanus sativus]	GO:0005576,extracellular region; GO:0005794,Golgi apparatus; GO:0009505,plant-type cell wall; GO:0009506,plasmodesma; GO:0020037,heme binding; GO:0046872,metal ion binding; GO:0004601,peroxidase activity; GO:0050832,defense response to fungus; GO:0042744,hydrogen peroxide catabolic process; GO:0009664,plant-type cell wall organization; GO:0006979,response to oxidative stress
gene-LOC108829223	--	PREDICTED: protein NSP-INTERACTING KINASE 2-like [Raphanus sativus]	GO:0016021,integral component of membrane; GO:0005886,plasma membrane; GO:0005524,ATP binding; GO:0004675,transmembrane receptor protein serine/threonine kinase activity; GO:0007166,cell surface receptor signaling pathway; GO:0006952,defense response; GO:0006468,protein phosphorylation; GO:0016032,viral process
gene-LOC108829347	--	PREDICTED: glycine-rich RNA-binding protein 4, mitochondrial-like [Raphanus sativus]	GO:0009507,chloroplast; GO:0003723,RNA binding; GO:0006397,mRNA processing
gene-LOC108829404	--	PREDICTED: protein STRICTOSIDINE SYNTHASE-LIKE 8-like [Raphanus sativus]	GO:0005783,endoplasmic reticulum; GO:0016020,membrane; GO:0005773,vacuole; GO:0016788,hydrolase activity, acting on ester bonds; GO:0009058,biosynthetic process
gene-LOC108829513	--	PREDICTED: monocopper oxidase-like protein SKU5 [Raphanus sativus]	GO:0031225,anchored component of membrane; GO:0046658,anchored component of plasma membrane; GO:0048046,apoplast; GO:0005618,cell wall; GO:0016020,membrane; GO:0009505,plant-type cell wall; GO:0005886,plasma membrane; GO:0009506,plasmodesma; GO:0005774,vacuolar membrane; GO:0005507,copper ion binding; GO:0016722,oxidoreductase activity, oxidizing metal ions; GO:0009932,cell tip growth
gene-LOC108829638	ko00563: Glycosylphosphatidylinositol (GPI)-anchor biosynthesis	PREDICTED: putative RING-H2 finger protein ATL53 [Raphanus sativus]	GO:0016021,integral component of membrane; GO:0046872,metal ion binding; GO:0061630,ubiquitin protein ligase activity; GO:0043161,proteasome-mediated ubiquitin-dependent protein catabolic process
gene-LOC108829707	--	PREDICTED: uncharacterized protein LOC108829707 [Raphanus sativus]	--
gene-LOC108829770	ko03010: Ribosome	PREDICTED: 40S ribosomal protein S18 [Brassica rapa]	GO:0005618,cell wall; GO:0005829,cytosol; GO:0022626,cytosolic ribosome; GO:0022627,cytosolic small ribosomal subunit; GO:0016020,membrane; GO:0005730,nucleolus; GO:0005886,plasma membrane; GO:0009506,plasmodesma; GO:0005840,ribosome; GO:0015935,small ribosomal subunit; GO:0005774,vacuolar membrane; GO:0005773,vacuole; GO:0003729,mRNA binding; GO:0019843,rRNA binding; GO:0003735,structural consti…
gene-LOC108829812	--	PREDICTED: protein gamma response 1 [Raphanus sativus]	GO:0005634,nucleus; GO:0004519,endonuclease activity; GO:0006974,cellular response to DNA damage stimulus; GO:0006281,DNA repair; GO:0007276,gamete generation; GO:0010212,response to ionizing radiation
gene-LOC108829826	--	PREDICTED: leucine-rich repeat extensin-like protein 3, partial [Raphanus sativus]	--
gene-LOC108829874	--	--	--
gene-LOC108829928	--	PREDICTED: uncharacterized membrane protein At4g09580-like [Raphanus sativus]	GO:0005783,endoplasmic reticulum; GO:0016021,integral component of membrane
gene-LOC108830109	--	PREDICTED: CBL-interacting serine/threonine-protein kinase 5-like [Raphanus sativus]	GO:0005622,intracellular; GO:0005524,ATP binding; GO:0004674,protein serine/threonine kinase activity; GO:0035556,intracellular signal transduction; GO:0018105,peptidyl-serine phosphorylation; GO:0018107,peptidyl-threonine phosphorylation
gene-LOC108830132	--	--	--
gene-LOC108830137	--	--	--
gene-LOC108830146	--	PREDICTED: F-box/kelch-repeat protein At2g22030-like [Raphanus sativus]	--
gene-LOC108830151	--	PREDICTED: protein CYPRO4-like [Raphanus sativus]	--
gene-LOC108830172	--	PREDICTED: LOW QUALITY PROTEIN: protein FAM133B-like [Raphanus sativus]	GO:0005886,plasma membrane
gene-LOC108830197	ko00510: N-Glycan biosynthesis; ko00513: Various types of N-glycan biosynthesis; ko04141: Protein processing in endoplasmic reticulum	PREDICTED: dolichyl-diphosphooligosaccharide--protein glycosyltransferase subunit DAD1 [Raphanus sativus]	GO:0005783,endoplasmic reticulum; GO:0016021,integral component of membrane; GO:0016020,membrane; GO:0008250,oligosaccharyltransferase complex; GO:0004579,dolichyl-diphosphooligosaccharide-protein glycotransferase activity; GO:0006487,protein N-linked glycosylation
gene-LOC108830237	--	PREDICTED: uncharacterized protein LOC108830237 [Raphanus sativus]	GO:0016021,integral component of membrane; GO:0030246,carbohydrate binding
gene-LOC108830337	--	PREDICTED: chaperone protein dnaJ 11, chloroplastic [Raphanus sativus]	GO:0009507,chloroplast; GO:0009570,chloroplast stroma; GO:0005634,nucleus; GO:0009536,plastid
gene-LOC108830401	ko03013: RNA transport	PREDICTED: MATH domain and coiled-coil domain-containing protein At2g42470-like [Raphanus sativus]	--
gene-LOC108830506	ko03010: Ribosome	hypothetical protein CARUB_v10018301mg, partial [Capsella rubella]	GO:0022625,cytosolic large ribosomal subunit; GO:0022626,cytosolic ribosome; GO:0003723,RNA binding; GO:0003735,structural constituent of ribosome; GO:0022618,ribonucleoprotein complex assembly; GO:0006412,translation
gene-LOC108830682	--	PREDICTED: reticulon-like protein B23 [Raphanus sativus]	GO:0005789,endoplasmic reticulum membrane; GO:0016021,integral component of membrane
gene-LOC108830844	--	--	--
gene-LOC108830851	--	PREDICTED: thaumatin-like protein, partial [Raphanus sativus]	--
gene-LOC108830951	--	PREDICTED: aspartyl protease AED3-like [Raphanus sativus]	GO:0048046,apoplast; GO:0005618,cell wall; GO:0009505,plant-type cell wall; GO:0004190,aspartic-type endopeptidase activity; GO:0000166,nucleotide binding; GO:0030163,protein catabolic process; GO:0006508,proteolysis; GO:0043067,regulation of programmed cell death; GO:0009627,systemic acquired resistance
gene-LOC108831040	ko04145: Phagosome	PREDICTED: rac-like GTP-binding protein ARAC5 [Raphanus sativus]	GO:0005737,cytoplasm; GO:0005730,nucleolus; GO:0005634,nucleus; GO:0005886,plasma membrane; GO:0005525,GTP binding; GO:0003924,GTPase activity; GO:0000902,cell morphogenesis; GO:0000226,microtubule cytoskeleton organization; GO:0009860,pollen tube growth; GO:0010119,regulation of stomatal movement; GO:0009416,response to light stimulus; GO:0007264,small GTPase mediated signal transduction
gene-LOC108831093	ko00514: Other types of O-glycan biosynthesis	PREDICTED: uncharacterized protein LOC108831093 [Raphanus sativus]	--
gene-LOC108831260	ko00520: Amino sugar and nucleotide sugar metabolism	PREDICTED: UDP-glucuronic acid decarboxylase 1-like [Raphanus sativus]	GO:0032580,Golgi cisterna membrane; GO:0016021,integral component of membrane; GO:0070403,NAD+ binding; GO:0048040,UDP-glucuronate decarboxylase activity; GO:0042732,D-xylose metabolic process; GO:0033320,UDP-D-xylose biosynthetic process
gene-LOC108831289	ko03040: Spliceosome	PREDICTED: small nuclear ribonucleoprotein Sm D2-like isoform X1 [Raphanus sativus]	GO:0071013,catalytic step 2 spliceosome; GO:1990726,Lsm1-7-Pat1 complex; GO:0000932,P-body; GO:0071011,precatalytic spliceosome; GO:0046540,U4/U6 x U5 tri-snRNP complex; GO:0005688,U6 snRNP; GO:0003723,RNA binding; GO:0033962,cytoplasmic mRNA processing body assembly; GO:0000398,mRNA splicing, via spliceosome; GO:0000956,nuclear-transcribed mRNA catabolic process
gene-LOC108831314	ko00190: Oxidative phosphorylation; ko04145: Phagosome	PREDICTED: V-type proton ATPase subunit G2-like [Raphanus sativus]	GO:0005794,Golgi apparatus; GO:0005774,vacuolar membrane; GO:0016471,vacuolar proton-transporting V-type ATPase complex; GO:0005773,vacuole; GO:0042626,ATPase activity, coupled to transmembrane movement of substances; GO:0015992,NA
gene-LOC108831422	ko03013: RNA transport	PREDICTED: nuclear pore complex protein NUP98A-like [Raphanus sativus]	GO:0005737,cytoplasm; GO:0005635,nuclear envelope; GO:0031965,nuclear membrane; GO:0044614,nuclear pore cytoplasmic filaments; GO:0005634,nucleus; GO:0008139,nuclear localization sequence binding; GO:0005487,NA; GO:0003723,RNA binding; GO:0017056,structural constituent of nuclear pore; GO:0006406,mRNA export from nucleus; GO:0000973,posttranscriptional tethering of RNA polymerase II gene DNA at n…
gene-LOC108831460	--	--	--
gene-LOC108831474	--	--	--
gene-LOC108831615	--	--	--
gene-LOC108831634	--	--	--
gene-LOC108831652	ko04016: MAPK signaling pathway - plant; ko04626: Plant-pathogen interaction	PREDICTED: uncharacterized protein At4g06744-like [Raphanus sativus]	GO:0005576,extracellular region
gene-LOC108831657	--	--	--
gene-LOC108831666	--	PREDICTED: ubiquitin carboxyl-terminal hydrolase 24-like [Raphanus sativus]	GO:0005634,nucleus; GO:0036459,thiol-dependent ubiquitinyl hydrolase activity; GO:0016579,protein deubiquitination; GO:0006511,ubiquitin-dependent protein catabolic process
gene-LOC108831719	--	PREDICTED: uncharacterized protein At3g49140-like, partial [Raphanus sativus]	GO:0048037,cofactor binding
gene-LOC108831728	--	PREDICTED: LOW QUALITY PROTEIN: DNA polymerase zeta processivity subunit-like [Raphanus sativus]	GO:0005634,nucleus; GO:0006974,cellular response to DNA damage stimulus; GO:0006281,DNA repair; GO:0010224,response to UV-B
gene-LOC108831732	ko03013: RNA transport; ko03015: mRNA surveillance pathway	PREDICTED: serine/arginine-rich splicing factor SR45-like [Raphanus sativus]	GO:0016607,nuclear speck; GO:0005730,nucleolus; GO:0005654,nucleoplasm; GO:0005681,spliceosomal complex; GO:0003723,RNA binding; GO:0000398,mRNA splicing, via spliceosome; GO:0008380,RNA splicing; GO:0010182,sugar mediated signaling pathway
gene-LOC108831748	--	PREDICTED: transmembrane emp24 domain-containing protein p24beta3 [Raphanus sativus]	GO:0005783,endoplasmic reticulum; GO:0005794,Golgi apparatus; GO:0032580,Golgi cisterna membrane; GO:0016021,integral component of membrane; GO:0005773,vacuole; GO:0015031,protein transport; GO:0016192,vesicle-mediated transport
gene-LOC108831776	--	PREDICTED: uncharacterized protein LOC108831776 isoform X1 [Raphanus sativus]	GO:0005634,nucleus; GO:0003677,DNA binding; GO:0003700,DNA-binding transcription factor activity; GO:0046983,protein dimerization activity; GO:0045487,gibberellin catabolic process; GO:0007275,multicellular organism development; GO:0010371,regulation of gibberellin biosynthetic process; GO:0006351,transcription, DNA-templated
gene-LOC108831921	ko03010: Ribosome	PREDICTED: 40S ribosomal protein S6-1 [Raphanus sativus]	GO:0009507,chloroplast; GO:0005829,cytosol; GO:0022626,cytosolic ribosome; GO:0022627,cytosolic small ribosomal subunit; GO:0016020,membrane; GO:0005730,nucleolus; GO:0005886,plasma membrane; GO:0009506,plasmodesma; GO:0042788,polysomal ribosome; GO:0003729,mRNA binding; GO:0003735,structural constituent of ribosome; GO:0042274,ribosomal small subunit biogenesis; GO:0006364,rRNA processing; GO:00…
gene-LOC108831923	--	PREDICTED: B3 domain-containing protein REM1-like [Raphanus sativus]	GO:0005634,nucleus; GO:0003677,DNA binding; GO:0009908,flower development; GO:0006355,regulation of transcription, DNA-templated; GO:0006351,transcription, DNA-templated
gene-LOC108831981	--	PREDICTED: reticulon-like protein B16 [Raphanus sativus]	GO:0005789,endoplasmic reticulum membrane; GO:0016021,integral component of membrane
gene-LOC108831986	--	PREDICTED: dihydroceramide fatty acyl 2-hydroxylase FAH1-like [Raphanus sativus]	GO:0005783,endoplasmic reticulum; GO:0005789,endoplasmic reticulum membrane; GO:0016021,integral component of membrane; GO:0005506,iron ion binding; GO:0016491,oxidoreductase activity; GO:0006633,fatty acid biosynthetic process; GO:0000038,very long-chain fatty acid metabolic process
gene-LOC108832021	ko03010: Ribosome	PREDICTED: CASP-like protein 2B1 [Raphanus sativus]	GO:0016021,integral component of membrane; GO:0005886,plasma membrane
gene-LOC108832169	ko00905: Brassinosteroid biosynthesis	PREDICTED: protein trichome birefringence-like 25 [Raphanus sativus]	GO:0005794,Golgi apparatus; GO:0016021,integral component of membrane; GO:0016413,O-acetyltransferase activity; GO:0071554,cell wall organization or biogenesis
gene-LOC108832204	--	PREDICTED: formin-like protein 9 [Raphanus sativus]	GO:0016021,integral component of membrane; GO:0003779,actin binding
gene-LOC108832221	ko00040: Pentose and glucuronate interconversions; ko00053: Ascorbate and aldarate metabolism; ko00520: Amino sugar and nucleotide sugar metabolism	PREDICTED: UDP-glucose 6-dehydrogenase 1 [Raphanus sativus]	GO:0005829,cytosol; GO:0005634,nucleus; GO:0051287,NAD binding; GO:0003979,UDP-glucose 6-dehydrogenase activity; GO:0006024,glycosaminoglycan biosynthetic process; GO:0006065,UDP-glucuronate biosynthetic process
gene-LOC108832240	ko04145: Phagosome	PREDICTED: rac-like GTP-binding protein ARAC5 [Raphanus sativus]	GO:0005737,cytoplasm; GO:0005730,nucleolus; GO:0005634,nucleus; GO:0009524,phragmoplast; GO:0005886,plasma membrane; GO:0005525,GTP binding; GO:0003924,GTPase activity; GO:0019901,protein kinase binding; GO:0007264,small GTPase mediated signal transduction
gene-LOC108832293	--	PREDICTED: oxysterol-binding protein-related protein 2A-like isoform X1 [Raphanus sativus]	GO:0008289,lipid binding; GO:0006869,lipid transport
gene-LOC108832363	--	PREDICTED: probable leucine-rich repeat receptor-like protein kinase At1g68400, partial [Raphanus sativus]	GO:0016021,integral component of membrane; GO:0005886,plasma membrane; GO:0005524,ATP binding; GO:0004674,protein serine/threonine kinase activity
gene-LOC108832373	--	PREDICTED: uncharacterized protein LOC108832373 [Raphanus sativus]	GO:0016021,integral component of membrane
gene-LOC108832386	--	PREDICTED: uncharacterized protein LOC108832386 [Raphanus sativus]	GO:0005634,nucleus
gene-LOC108832388	--	PREDICTED: leucine-rich repeat extensin-like protein 1 [Raphanus sativus]	--
gene-LOC108832400	ko04626: Plant-pathogen interaction	PREDICTED: calmodulin-like protein 1 [Raphanus sativus]	GO:0005739,mitochondrion; GO:0005509,calcium ion binding
gene-LOC108832522	--	PREDICTED: uncharacterized protein LOC108851514 [Raphanus sativus]	GO:0005774,vacuolar membrane
gene-LOC108832697	ko00010: Glycolysis / Gluconeogenesis; ko00030: Pentose phosphate pathway; ko00051: Fructose and mannose metabolism; ko00710: Carbon fixation in photosynthetic organisms; ko01200: Carbon metabolism; ko01230: Biosynthesis of amino acids	PREDICTED: fructose-bisphosphate aldolase, cytoplasmic isozyme 2-like [Raphanus sativus]	GO:0048046,apoplast; GO:0009507,chloroplast; GO:0009941,chloroplast envelope; GO:0009570,chloroplast stroma; GO:0016020,membrane; GO:0010287,plastoglobule; GO:0009579,thylakoid; GO:0004332,fructose-bisphosphate aldolase activity; GO:0006094,gluconeogenesis; GO:0006096,glycolytic process; GO:0009737,response to abscisic acid; GO:0046686,response to cadmium ion
gene-LOC108832710	ko00460: Cyanoamino acid metabolism; ko00500: Starch and sucrose metabolism; ko00940: Phenylpropanoid biosynthesis	PREDICTED: uncharacterized protein LOC108832710 [Raphanus sativus]	GO:0005578,NA; GO:0005774,vacuolar membrane; GO:0005773,vacuole; GO:0009044,xylan 1,4-beta-xylosidase activity; GO:0005975,carbohydrate metabolic process
gene-LOC108832729	--	--	--
gene-LOC108832773	ko00563: Glycosylphosphatidylinositol (GPI)-anchor biosynthesis	PREDICTED: putative GPI-anchor transamidase [Raphanus sativus]	GO:0000326,protein storage vacuole; GO:0004197,cysteine-type endopeptidase activity; GO:0051603,proteolysis involved in cellular protein catabolic process; GO:0006624,vacuolar protein processing
gene-LOC108832847	--	PREDICTED: probable cytochrome c oxidase subunit 5C-1 [Brassica rapa]	GO:0016021,integral component of membrane; GO:0005746,mitochondrial respiratory chain
gene-LOC108832876	--	--	--
gene-LOC108832908	--	PREDICTED: uncharacterized protein LOC108809683 [Raphanus sativus]	GO:0016021,integral component of membrane
gene-LOC108832940	ko00280: Valine, leucine and isoleucine degradation	PREDICTED: protein EXORDIUM-like 2 [Raphanus sativus]	GO:0048046,apoplast; GO:0005618,cell wall; GO:0005829,cytosol; GO:0005615,extracellular space; GO:0005794,Golgi apparatus; GO:0009505,plant-type cell wall; GO:0009506,plasmodesma
gene-LOC108832963	--	PREDICTED: peptide methionine sulfoxide reductase B9-like [Raphanus sativus]	GO:0005829,cytosol; GO:0046872,metal ion binding; GO:0033743,peptide-methionine (R)-S-oxide reductase activity; GO:0030091,protein repair; GO:0006979,response to oxidative stress
gene-LOC108832973	ko04141: Protein processing in endoplasmic reticulum	PREDICTED: protein disulfide isomerase-like 1-1 [Raphanus sativus]	GO:0009507,chloroplast; GO:0005783,endoplasmic reticulum; GO:0005788,endoplasmic reticulum lumen; GO:0000327,lytic vacuole within protein storage vacuole; GO:0016020,membrane; GO:0009505,plant-type cell wall; GO:0000326,protein storage vacuole; GO:0009579,thylakoid; GO:0005773,vacuole; GO:0003756,protein disulfide isomerase activity; GO:0045454,cell redox homeostasis; GO:0009793,embryo developmen…
gene-LOC108833050	ko04144: Endocytosis	PREDICTED: GDSL esterase/lipase At1g09390 [Raphanus sativus]	GO:0009570,chloroplast stroma; GO:0005576,extracellular region; GO:0016788,hydrolase activity, acting on ester bonds; GO:0016042,lipid catabolic process
gene-LOC108833057	--	PREDICTED: defensin-like protein 2 [Raphanus sativus]	GO:0005618,cell wall; GO:0005576,extracellular region; GO:0009505,plant-type cell wall; GO:0005886,plasma membrane; GO:0006952,defense response; GO:0050832,defense response to fungus; GO:0031640,killing of cells of other organism
gene-LOC108833061	--	PREDICTED: putative pentatricopeptide repeat-containing protein At2g02150 [Raphanus sativus]	GO:0043231,intracellular membrane-bounded organelle; GO:0004519,endonuclease activity; GO:0003723,RNA binding; GO:0009451,RNA modification
gene-LOC108833131	--	PREDICTED: stress-response A/B barrel domain-containing protein At5g22580 [Raphanus sativus]	GO:0009507,chloroplast; GO:0046872,metal ion binding
gene-LOC108833141	--	PREDICTED: uncharacterized protein LOC108833141 [Raphanus sativus]	--
gene-LOC108833155	ko03013: RNA transport	PREDICTED: eukaryotic translation initiation factor 3 subunit A-like, partial [Raphanus sativus]	GO:0005829,cytosol; GO:0005852,eukaryotic translation initiation factor 3 complex; GO:0071540,eukaryotic translation initiation factor 3 complex, eIF3e; GO:0071541,eukaryotic translation initiation factor 3 complex, eIF3m; GO:0043614,multi-eIF complex; GO:0005886,plasma membrane; GO:0003729,mRNA binding; GO:0003743,translation initiation factor activity; GO:0001732,formation of cytoplasmic transl…
gene-LOC108833177	ko04144: Endocytosis	PREDICTED: vacuolar protein sorting-associated protein 45 homolog [Raphanus sativus]	GO:0009705,plant-type vacuole membrane; GO:0005802,trans-Golgi network; GO:0006886,intracellular protein transport; GO:0006904,vesicle docking involved in exocytosis
gene-LOC108833186	--	PREDICTED: cyclin-B1-3-like [Raphanus sativus]	GO:0005634,nucleus; GO:0007049,cell cycle; GO:0051301,cell division
gene-LOC108833190	--	PREDICTED: rho GTPase-activating protein 4-like [Raphanus sativus]	GO:0005096,GTPase activator activity; GO:0034059,response to anoxia; GO:0007165,signal transduction
gene-LOC108833220	--	PREDICTED: coatomer subunit zeta-3 [Raphanus sativus]	GO:0030663,COPI-coated vesicle membrane; GO:0000139,Golgi membrane; GO:0005886,plasma membrane; GO:0015031,protein transport; GO:0016192,vesicle-mediated transport
gene-LOC108833261	--	PREDICTED: transmembrane emp24 domain-containing protein p24delta10 [Raphanus sativus]	GO:0005783,endoplasmic reticulum; GO:0005789,endoplasmic reticulum membrane; GO:0033116,endoplasmic reticulum-Golgi intermediate compartment membrane; GO:0032580,Golgi cisterna membrane; GO:0016021,integral component of membrane; GO:0015031,protein transport; GO:0016192,vesicle-mediated transport
gene-LOC108833302	--	PREDICTED: myosin-1, partial [Raphanus sativus]	GO:0005783,endoplasmic reticulum; GO:0005768,endosome; GO:0016459,myosin complex; GO:0009524,phragmoplast; GO:0009506,plasmodesma; GO:0003779,actin binding; GO:0005524,ATP binding; GO:0005516,calmodulin binding; GO:0003774,motor activity; GO:0006897,endocytosis
gene-LOC108833367	ko04626: Plant-pathogen interaction	PREDICTED: receptor-like protein 51, partial [Raphanus sativus]	GO:0016021,integral component of membrane; GO:0005886,plasma membrane; GO:0006952,defense response; GO:1900426,positive regulation of defense response to bacterium; GO:1902290,positive regulation of defense response to oomycetes; GO:0031347,regulation of defense response; GO:0009617,response to bacterium
gene-LOC108833489	ko00052: Galactose metabolism; ko00511: Other glycan degradation; ko00531: Glycosaminoglycan degradation; ko00600: Sphingolipid metabolism; ko00604: Glycosphingolipid biosynthesis - ganglio series	PREDICTED: beta-galactosidase 9-like [Raphanus sativus]	GO:0048046,apoplast; GO:0009505,plant-type cell wall; GO:0005774,vacuolar membrane; GO:0005773,vacuole; GO:0004565,beta-galactosidase activity; GO:0030246,carbohydrate binding; GO:0005975,carbohydrate metabolic process
gene-LOC108833535	--	BnaA10g07040D [Brassica napus]	--
gene-LOC108833537	--	PREDICTED: putative kinase-like protein TMKL1 [Raphanus sativus]	GO:0016021,integral component of membrane; GO:0005886,plasma membrane; GO:0009506,plasmodesma; GO:0005524,ATP binding; GO:0004672,protein kinase activity
gene-LOC108833575	--	PREDICTED: protein GIGAS CELL1-like [Raphanus sativus]	GO:0005634,nucleus; GO:0051301,cell division; GO:0006952,defense response; GO:0006260,DNA replication; GO:0007113,endomitotic cell cycle; GO:0009960,endosperm development; GO:0009561,megagametogenesis; GO:0007127,meiosis I; GO:0007135,meiosis II; GO:1904667,negative regulation of ubiquitin protein ligase activity; GO:1900426,positive regulation of defense response to bacterium; GO:0040020,regulat…
gene-LOC108833644	--	PREDICTED: HVA22-like protein h [Raphanus sativus]	--
gene-LOC108833651	--	PREDICTED: pheophytinase, chloroplastic-like [Raphanus sativus]	GO:0009507,chloroplast; GO:0009570,chloroplast stroma; GO:0009535,chloroplast thylakoid membrane; GO:0080124,pheophytinase activity; GO:0015996,chlorophyll catabolic process
gene-LOC108833674	--	PREDICTED: ISWI chromatin-remodeling complex ATPase CHR17-like [Raphanus sativus]	GO:0016589,NURF complex; GO:0005524,ATP binding; GO:0016887,ATPase activity; GO:0003677,DNA binding; GO:0031491,nucleosome binding; GO:0043044,ATP-dependent chromatin remodeling; GO:0016569,covalent chromatin modification; GO:0016584,nucleosome positioning; GO:1900036,positive regulation of cellular response to heat
gene-LOC108833693	--	--	--
gene-LOC108833730	--	--	--
gene-LOC108834021	ko00564: Glycerophospholipid metabolism; ko00565: Ether lipid metabolism; ko04144: Endocytosis	PREDICTED: phospholipase D gamma 1 [Raphanus sativus]	GO:0005737,cytoplasm; GO:0005886,plasma membrane; GO:0005509,calcium ion binding; GO:0070290,N-acylphosphatidylethanolamine-specific phospholipase D activity; GO:0005546,phosphatidylinositol-4,5-bisphosphate binding; GO:0004630,phospholipase D activity; GO:0009793,embryo development ending in seed dormancy; GO:0016042,lipid catabolic process; GO:0006643,membrane lipid metabolic process; GO:004647…
gene-LOC108834211	ko04141: Protein processing in endoplasmic reticulum; ko04145: Phagosome	PREDICTED: calnexin homolog 1-like [Raphanus sativus]	GO:0009507,chloroplast; GO:0005783,endoplasmic reticulum; GO:0005789,endoplasmic reticulum membrane; GO:0016021,integral component of membrane; GO:0016020,membrane; GO:0005739,mitochondrion; GO:0009505,plant-type cell wall; GO:0005886,plasma membrane; GO:0009506,plasmodesma; GO:0005774,vacuolar membrane; GO:0005773,vacuole; GO:0005509,calcium ion binding; GO:0030246,carbohydrate binding; GO:00510…
gene-LOC108834237	--	PREDICTED: osmotin-like protein [Raphanus sativus]	GO:0005618,cell wall; GO:0005576,extracellular region
gene-LOC108834251	--	PREDICTED: CDPK-related kinase 6-like, partial [Raphanus sativus]	GO:0005737,cytoplasm; GO:0005634,nucleus; GO:0005886,plasma membrane; GO:0005524,ATP binding; GO:0009931,calcium-dependent protein serine/threonine kinase activity; GO:0005516,calmodulin binding; GO:0004683,calmodulin-dependent protein kinase activity; GO:0046872,metal ion binding; GO:0009738,abscisic acid-activated signaling pathway; GO:0035556,intracellular signal transduction; GO:0018105,pepti…
gene-LOC108834253	--	PREDICTED: uncharacterized protein LOC108834253 [Raphanus sativus]	--
gene-LOC108834330	--	PREDICTED: L-ascorbate oxidase homolog [Raphanus sativus]	GO:0005615,extracellular space; GO:0005507,copper ion binding; GO:0016491,oxidoreductase activity
gene-LOC108834354	--	hypothetical protein SETIT_032292mg, partial [Setaria italica]	GO:0009507,chloroplast; GO:0005829,cytosol; GO:0000788,nuclear nucleosome; GO:0005730,nucleolus; GO:0005886,plasma membrane; GO:0009506,plasmodesma; GO:0009579,thylakoid; GO:0005774,vacuolar membrane; GO:0003677,DNA binding; GO:0042393,histone binding; GO:0046982,protein heterodimerization activity; GO:0006334,nucleosome assembly; GO:0009414,response to water deprivation
gene-LOC108834465	--	--	--
gene-LOC108834592	--	PREDICTED: HVA22-like protein f [Raphanus sativus]	GO:0016021,integral component of membrane
gene-LOC108834600	--	PREDICTED: uncharacterized protein LOC108834600 [Raphanus sativus]	--
gene-LOC108834650	--	PREDICTED: thaumatin-like protein 1 [Raphanus sativus]	GO:0005576,extracellular region; GO:0006952,defense response
gene-LOC108834667	--	PREDICTED: GRF1-interacting factor 2-like [Raphanus sativus]	GO:0003713,transcription coactivator activity; GO:0006355,regulation of transcription, DNA-templated; GO:0006351,transcription, DNA-templated
gene-LOC108834680	ko00040: Pentose and glucuronate interconversions; ko00053: Ascorbate and aldarate metabolism; ko00520: Amino sugar and nucleotide sugar metabolism	PREDICTED: UDP-glucose 6-dehydrogenase 4-like [Raphanus sativus]	GO:0048046,apoplast; GO:0005829,cytosol; GO:0005634,nucleus; GO:0051287,NAD binding; GO:0003979,UDP-glucose 6-dehydrogenase activity; GO:0006024,glycosaminoglycan biosynthetic process; GO:0006065,UDP-glucuronate biosynthetic process
gene-LOC108834698	--	PREDICTED: uncharacterized protein LOC108834698 [Raphanus sativus]	GO:0016021,integral component of membrane; GO:0005886,plasma membrane; GO:0005802,trans-Golgi network
gene-LOC108834789	--	PREDICTED: pectin acetylesterase 6 [Raphanus sativus]	GO:0005576,extracellular region; GO:0009505,plant-type cell wall; GO:0052793,pectin acetylesterase activity; GO:0071555,cell wall organization
gene-LOC108834799	ko03013: RNA transport	PREDICTED: nuclear pore complex protein NUP160-like [Raphanus sativus]	GO:0005635,nuclear envelope; GO:0031965,nuclear membrane; GO:0005643,nuclear pore; GO:0005487,NA; GO:0006952,defense response; GO:0016973,poly(A)+ mRNA export from nucleus; GO:0009733,response to auxin; GO:0009409,response to cold
gene-LOC108834961	ko04075: Plant hormone signal transduction	PREDICTED: probable serine/threonine-protein kinase At4g35230 [Raphanus sativus]	GO:0016020,membrane; GO:0005886,plasma membrane; GO:0009506,plasmodesma; GO:0005773,vacuole; GO:0005524,ATP binding; GO:0004672,protein kinase activity; GO:0004675,transmembrane receptor protein serine/threonine kinase activity; GO:0009742,brassinosteroid mediated signaling pathway; GO:0007166,cell surface receptor signaling pathway; GO:0042742,defense response to bacterium; GO:0050832,defense re…
gene-LOC108834968	--	PREDICTED: probable LRR receptor-like serine/threonine-protein kinase At1g34110 [Raphanus sativus]	GO:0005886,plasma membrane; GO:0005524,ATP binding; GO:0004674,protein serine/threonine kinase activity; GO:0033160,positive regulation of protein import into nucleus, translocation; GO:0046777,protein autophosphorylation; GO:0009409,response to cold; GO:0050826,response to freezing; GO:0009625,response to insect; GO:0002237,response to molecule of bacterial origin
gene-LOC108835017	ko00510: N-Glycan biosynthesis	PREDICTED: dolichol-phosphate mannosyltransferase subunit 3-like [Brassica oleracea var. oleracea]	GO:0033185,dolichol-phosphate-mannose synthase complex; GO:0005783,endoplasmic reticulum; GO:0005789,endoplasmic reticulum membrane; GO:0016021,integral component of membrane; GO:0006506,GPI anchor biosynthetic process; GO:0035269,protein O-linked mannosylation
gene-LOC108835109	--	PREDICTED: extensin-1-like [Raphanus sativus]	GO:0005199,structural constituent of cell wall; GO:0009664,plant-type cell wall organization
gene-LOC108835164	--	PREDICTED: beta-glucuronosyltransferase GlcAT14A-like [Raphanus sativus]	GO:0005794,Golgi apparatus; GO:0000139,Golgi membrane; GO:0016021,integral component of membrane; GO:0008375,acetylglucosaminyltransferase activity; GO:0015020,glucuronosyltransferase activity; GO:0009826,unidimensional cell growth
gene-LOC108835191	--	PREDICTED: uncharacterized protein LOC108835191 [Raphanus sativus]	--
gene-LOC108835202	ko00500: Starch and sucrose metabolism	PREDICTED: endoglucanase 17-like [Raphanus sativus]	GO:0005576,extracellular region; GO:0008810,cellulase activity; GO:0071555,cell wall organization; GO:0030245,cellulose catabolic process
gene-LOC108835211	--	PREDICTED: glutaredoxin-C5, chloroplastic-like [Raphanus sativus]	GO:0009507,chloroplast; GO:0009055,electron transfer activity; GO:0004362,glutathione-disulfide reductase activity; GO:0015035,protein disulfide oxidoreductase activity; GO:0045454,cell redox homeostasis; GO:0016226,iron-sulfur cluster assembly
gene-LOC108835222	ko00480: Glutathione metabolism	PREDICTED: glutathione S-transferase F4-like [Raphanus sativus]	GO:0005737,cytoplasm; GO:0005829,cytosol; GO:0004364,glutathione transferase activity; GO:0006749,glutathione metabolic process; GO:0009407,toxin catabolic process
gene-LOC108835246	--	PREDICTED: receptor protein kinase-like protein ZAR1 [Raphanus sativus]	GO:0009507,chloroplast; GO:0009570,chloroplast stroma; GO:0016021,integral component of membrane; GO:0009505,plant-type cell wall; GO:0005886,plasma membrane; GO:0090406,pollen tube; GO:0005524,ATP binding; GO:0016301,kinase activity; GO:0004674,protein serine/threonine kinase activity; GO:0046777,protein autophosphorylation; GO:0010070,zygote asymmetric cell division; GO:0010069,zygote asymmetri…
gene-LOC108835254	--	PREDICTED: uncharacterized protein LOC108835254, partial [Raphanus sativus]	GO:0005768,endosome; GO:0005794,Golgi apparatus; GO:0000139,Golgi membrane; GO:0016021,integral component of membrane; GO:0005802,trans-Golgi network; GO:0042802,identical protein binding; GO:0016757,transferase activity, transferring glycosyl groups; GO:0052324,plant-type cell wall cellulose biosynthetic process; GO:2001009,regulation of plant-type cell wall cellulose biosynthetic process
gene-LOC108835276	--	PREDICTED: kinesin-like protein KIN-12B [Raphanus sativus]	GO:0005871,kinesin complex; GO:0005874,microtubule; GO:0009524,phragmoplast; GO:0005524,ATP binding; GO:0008017,microtubule binding; GO:0003777,microtubule motor activity; GO:0007112,male meiosis cytokinesis; GO:0055046,microgametogenesis; GO:0007018,microtubule-based movement; GO:0080175,phragmoplast microtubule organization
gene-LOC108835351	ko00240: Pyrimidine metabolism; ko00410: beta-Alanine metabolism; ko00770: Pantothenate and CoA biosynthesis	dihydropyrimidine dehydrogenase (NADP(+)), chloroplastic-like [Brassica napus]	GO:0009507,chloroplast; GO:0009570,chloroplast stroma; GO:0009536,plastid; GO:0017113,dihydropyrimidine dehydrogenase (NADP+) activity; GO:0019483,beta-alanine biosynthetic process; GO:0043562,cellular response to nitrogen levels; GO:0006212,uracil catabolic process
gene-LOC108835359	--	PREDICTED: keratin, type II cytoskeletal I-like [Raphanus sativus]	--
gene-LOC108835515	--	PREDICTED: xyloglucan endotransglucosylase/hydrolase protein 9-like [Raphanus sativus]	GO:0048046,apoplast; GO:0005618,cell wall; GO:0004553,hydrolase activity, hydrolyzing O-glycosyl compounds; GO:0016762,xyloglucan:xyloglucosyl transferase activity; GO:0042546,cell wall biogenesis; GO:0071555,cell wall organization; GO:0010411,xyloglucan metabolic process
gene-LOC108835519	--	PREDICTED: kinesin-like protein KIN-7A [Raphanus sativus]	GO:0005871,kinesin complex; GO:0005874,microtubule; GO:0009524,phragmoplast; GO:0005524,ATP binding; GO:0016887,ATPase activity; GO:0008017,microtubule binding; GO:0003777,microtubule motor activity; GO:0000911,cytokinesis by cell plate formation; GO:0009558,embryo sac cellularization; GO:0048229,gametophyte development; GO:0007018,microtubule-based movement; GO:0009555,pollen development
gene-LOC108835554	ko03008: Ribosome biogenesis in eukaryotes; ko04712: Circadian rhythm - plant	PREDICTED: uncharacterized protein LOC108835554 [Raphanus sativus]	GO:0016021,integral component of membrane
gene-LOC108835571	--	PREDICTED: UPF0496 protein At5g66660-like [Raphanus sativus]	GO:0016021,integral component of membrane
gene-LOC108835591	--	PREDICTED: peptidyl-prolyl cis-trans isomerase CYP18-3-like [Raphanus sativus]	GO:0048046,apoplast; GO:0005829,cytosol; GO:0005886,plasma membrane; GO:0003755,peptidyl-prolyl cis-trans isomerase activity; GO:0009785,blue light signaling pathway; GO:0009742,brassinosteroid mediated signaling pathway; GO:0009704,de-etiolation; GO:0009626,plant-type hypersensitive response; GO:0006457,protein folding; GO:0009585,red, far-red light phototransduction; GO:0001932,regulation of pr…
gene-LOC108835651	--	PREDICTED: histone H2B.10-like [Raphanus sativus]	GO:0005730,nucleolus; GO:0000786,nucleosome; GO:0005634,nucleus; GO:0003677,DNA binding; GO:0046982,protein heterodimerization activity
gene-LOC108835654	--	PREDICTED: WAT1-related protein At2g40900-like [Raphanus sativus]	GO:0016021,integral component of membrane; GO:0005886,plasma membrane; GO:0015186,L-glutamine transmembrane transporter activity; GO:0044746,NA; GO:0048316,seed development
gene-LOC108835692	ko03015: mRNA surveillance pathway	PREDICTED: protein IQ-DOMAIN 1-like [Raphanus sativus]	GO:0005737,cytoplasm; GO:0005874,microtubule; GO:0005634,nucleus; GO:0005516,calmodulin binding; GO:0008017,microtubule binding
gene-LOC108835762	--	PREDICTED: uncharacterized protein LOC108835762 [Raphanus sativus]	GO:0016021,integral component of membrane
gene-LOC108835813	--	PREDICTED: uncharacterized protein LOC108835813 [Raphanus sativus]	--
gene-LOC108835852	--	PREDICTED: uncharacterized protein LOC108835852 isoform X1 [Raphanus sativus]	GO:0016021,integral component of membrane
gene-LOC108835910	ko00561: Glycerolipid metabolism; ko00564: Glycerophospholipid metabolism	PREDICTED: uncharacterized protein LOC108835910 [Raphanus sativus]	GO:0008270,zinc ion binding
gene-LOC108835929	--	PREDICTED: protein piccolo-like [Raphanus sativus]	--
gene-LOC108835944	--	PREDICTED: transmembrane emp24 domain-containing protein p24beta2-like [Raphanus sativus]	GO:0030134,COPII-coated ER to Golgi transport vesicle; GO:0005783,endoplasmic reticulum; GO:0005789,endoplasmic reticulum membrane; GO:0005794,Golgi apparatus; GO:0032580,Golgi cisterna membrane; GO:0016021,integral component of membrane; GO:0015031,protein transport; GO:0016192,vesicle-mediated transport
gene-LOC108835997	--	PREDICTED: cyclin-J18-like isoform X1 [Raphanus sativus]	GO:0007049,cell cycle; GO:0051301,cell division; GO:0051726,regulation of cell cycle
gene-LOC108836021	ko03050: Proteasome	PREDICTED: proteasome subunit beta type-3-A [Brassica rapa]	GO:0005829,cytosol; GO:0005634,nucleus; GO:0000502,proteasome complex; GO:0019774,proteasome core complex, beta-subunit complex; GO:0005774,vacuolar membrane; GO:0004298,threonine-type endopeptidase activity; GO:0043161,proteasome-mediated ubiquitin-dependent protein catabolic process
gene-LOC108836190	ko04016: MAPK signaling pathway - plant	PREDICTED: acid phosphatase 1-like isoform X1 [Raphanus sativus]	GO:0003993,acid phosphatase activity
gene-LOC108836255	ko00500: Starch and sucrose metabolism	PREDICTED: endoglucanase 17-like [Raphanus sativus]	GO:0005576,extracellular region; GO:0008810,cellulase activity; GO:0071555,cell wall organization; GO:0030245,cellulose catabolic process
gene-LOC108836259	ko00270: Cysteine and methionine metabolism	PREDICTED: 1-aminocyclopropane-1-carboxylate oxidase 5-like [Raphanus sativus]	GO:0009815,1-aminocyclopropane-1-carboxylate oxidase activity; GO:0031418,L-ascorbic acid binding; GO:0046872,metal ion binding; GO:0006952,defense response; GO:0009693,ethylene biosynthetic process
gene-LOC108836281	--	PREDICTED: vesicle transport protein SFT2B-like [Raphanus sativus]	GO:0016021,integral component of membrane; GO:0015031,protein transport; GO:0016192,vesicle-mediated transport
gene-LOC108836322	--	PREDICTED: uncharacterized protein LOC108836322 isoform X1 [Raphanus sativus]	GO:0005759,mitochondrial matrix; GO:0005739,mitochondrion; GO:0001405,PAM complex, Tim23 associated import motor; GO:0000774,adenyl-nucleotide exchange factor activity; GO:0005524,ATP binding; GO:0051087,chaperone binding; GO:0005507,copper ion binding; GO:0042803,protein homodimerization activity; GO:0051082,unfolded protein binding; GO:0010286,heat acclimation; GO:0006457,protein folding; GO:00…
gene-LOC108836337	--	--	--
gene-LOC108836386	--	--	--
gene-LOC108836413	--	--	--
gene-LOC108836527	--	PREDICTED: transcription termination factor MTEF18, mitochondrial-like [Raphanus sativus]	GO:0009507,chloroplast; GO:0005739,mitochondrion; GO:0003690,double-stranded DNA binding; GO:0019843,rRNA binding; GO:0003727,single-stranded RNA binding; GO:0009658,chloroplast organization; GO:0032502,developmental process; GO:0006353,DNA-templated transcription, termination; GO:0007005,mitochondrion organization; GO:0006355,regulation of transcription, DNA-templated; GO:0042255,ribosome assemb…
gene-LOC108836607	--	PREDICTED: cyclin-dependent protein kinase inhibitor SMR3-like, partial [Raphanus sativus]	GO:0004860,protein kinase inhibitor activity; GO:0007049,cell cycle
gene-LOC108836608	--	PREDICTED: titin homolog [Raphanus sativus]	--
gene-LOC108836630	--	PREDICTED: protein BIG GRAIN 1-like B, partial [Raphanus sativus]	GO:0005886,plasma membrane; GO:0060918,auxin transport; GO:0009734,auxin-activated signaling pathway; GO:0010929,positive regulation of auxin mediated signaling pathway
gene-LOC108836692	--	PREDICTED: high mobility group B protein 13-like [Raphanus sativus]	GO:0005634,nucleus; GO:0003677,DNA binding; GO:0003700,DNA-binding transcription factor activity
gene-LOC108836775	ko04144: Endocytosis	PREDICTED: ras-related protein RABA1b [Raphanus sativus]	GO:0005768,endosome; GO:0005886,plasma membrane; GO:0005774,vacuolar membrane; GO:0005773,vacuole; GO:0005525,GTP binding; GO:0003924,GTPase activity; GO:0042538,hyperosmotic salinity response; GO:0006886,intracellular protein transport; GO:0060627,regulation of vesicle-mediated transport
gene-LOC108836861	--	PREDICTED: 65-kDa microtubule-associated protein 3-like [Raphanus sativus]	GO:0055028,cortical microtubule; GO:0005874,microtubule; GO:0005634,nucleus; GO:0009524,phragmoplast; GO:0009574,preprophase band; GO:0008017,microtubule binding; GO:0000911,cytokinesis by cell plate formation; GO:0052096,formation by symbiont of syncytium involving giant cell for nutrient acquisition from host; GO:0000226,microtubule cytoskeleton organization; GO:0046785,microtubule polymerizati…
gene-LOC108836885	--	PREDICTED: subtilisin-like protease SBT1.5, partial [Raphanus sativus]	GO:0005576,extracellular region; GO:0004252,serine-type endopeptidase activity
gene-LOC108836919	--	PREDICTED: protein PMR5-like [Raphanus sativus]	GO:0005783,endoplasmic reticulum; GO:0005794,Golgi apparatus; GO:0016021,integral component of membrane; GO:0016413,O-acetyltransferase activity; GO:0071554,cell wall organization or biogenesis; GO:0006952,defense response; GO:0009620,response to fungus
gene-LOC108836921	ko04626: Plant-pathogen interaction	PREDICTED: lysM domain-containing GPI-anchored protein 2-like, partial [Raphanus sativus]	GO:0031225,anchored component of membrane; GO:0046658,anchored component of plasma membrane; GO:0005886,plasma membrane; GO:0042834,peptidoglycan binding; GO:0006952,defense response; GO:0006955,immune response
gene-LOC108836924	ko00460: Cyanoamino acid metabolism; ko00500: Starch and sucrose metabolism; ko00940: Phenylpropanoid biosynthesis	PREDICTED: uncharacterized protein LOC108836924, partial [Raphanus sativus]	GO:0005578,NA; GO:0046556,alpha-L-arabinofuranosidase activity; GO:0009044,xylan 1,4-beta-xylosidase activity; GO:0045493,xylan catabolic process
gene-LOC108836936	--	PREDICTED: hydroxyproline O-galactosyltransferase GALT5-like [Raphanus sativus]	GO:0005768,endosome; GO:0005794,Golgi apparatus; GO:0000139,Golgi membrane; GO:0016021,integral component of membrane; GO:0005802,trans-Golgi network; GO:0030246,carbohydrate binding; GO:1990714,hydroxyproline O-galactosyltransferase activity; GO:0010405,arabinogalactan protein metabolic process; GO:0018258,protein O-linked glycosylation via hydroxyproline; GO:0080147,root hair cell development
gene-LOC108837101	--	PREDICTED: pectin acetylesterase 10 [Raphanus sativus]	GO:0005576,extracellular region; GO:0009505,plant-type cell wall; GO:0052793,pectin acetylesterase activity; GO:0071555,cell wall organization
gene-LOC108837204	--	PREDICTED: ubiquitin carboxyl-terminal hydrolase 10-like [Raphanus sativus]	GO:0004843,thiol-dependent ubiquitin-specific protease activity; GO:0016579,protein deubiquitination; GO:0006511,ubiquitin-dependent protein catabolic process
gene-LOC108837216	--	PREDICTED: uncharacterized protein LOC108837216 [Raphanus sativus]	--
gene-LOC108837229	ko00940: Phenylpropanoid biosynthesis	PREDICTED: peroxidase 42-like, partial [Raphanus sativus]	GO:0005576,extracellular region; GO:0009505,plant-type cell wall; GO:0009506,plasmodesma; GO:0020037,heme binding; GO:0046872,metal ion binding; GO:0004601,peroxidase activity; GO:0042744,hydrogen peroxide catabolic process; GO:0009664,plant-type cell wall organization; GO:0006979,response to oxidative stress; GO:0048511,rhythmic process
gene-LOC108837241	--	PREDICTED: probable methyltransferase PMT2, partial [Raphanus sativus]	GO:0005737,cytoplasm; GO:0005768,endosome; GO:0005794,Golgi apparatus; GO:0000139,Golgi membrane; GO:0016021,integral component of membrane; GO:0016020,membrane; GO:0005802,trans-Golgi network; GO:0008757,S-adenosylmethionine-dependent methyltransferase activity; GO:0032259,methylation
gene-LOC108837261	--	PREDICTED: phosphoglucan, water dikinase, chloroplastic-like [Raphanus sativus]	GO:0009507,chloroplast; GO:0009570,chloroplast stroma; GO:0009536,plastid; GO:0102217,6-phosphoglucan, water dikinase activity; GO:0005524,ATP binding; GO:0019200,carbohydrate kinase activity; GO:0046872,metal ion binding; GO:0051752,phosphoglucan, water dikinase activity; GO:2001070,starch binding; GO:0046777,protein autophosphorylation; GO:0005983,starch catabolic process; GO:0005982,starch met…
gene-LOC108837319	--	PREDICTED: probable serine incorporator [Raphanus sativus]	GO:0016021,integral component of membrane
gene-LOC108837336	ko00260: Glycine, serine and threonine metabolism; ko01200: Carbon metabolism; ko01230: Biosynthesis of amino acids	PREDICTED: uncharacterized protein LOC108837336, partial [Raphanus sativus]	GO:0003824,catalytic activity
gene-LOC108837338	--	PREDICTED: COP9 signalosome complex subunit 3-like, partial [Raphanus sativus]	GO:0008180,COP9 signalosome; GO:0005829,cytosol; GO:0007275,multicellular organism development; GO:0010971,positive regulation of G2/M transition of mitotic cell cycle; GO:0000338,protein deneddylation; GO:0009585,red, far-red light phototransduction; GO:0006511,ubiquitin-dependent protein catabolic process
gene-LOC108837403	--	hypothetical protein SETIT_032292mg, partial [Setaria italica]	GO:0009507,chloroplast; GO:0005829,cytosol; GO:0000788,nuclear nucleosome; GO:0005730,nucleolus; GO:0005886,plasma membrane; GO:0009506,plasmodesma; GO:0009579,thylakoid; GO:0005774,vacuolar membrane; GO:0003677,DNA binding; GO:0042393,histone binding; GO:0046982,protein heterodimerization activity; GO:0006334,nucleosome assembly; GO:0009414,response to water deprivation
gene-LOC108837427	--	PREDICTED: boron transporter 1-like [Raphanus sativus]	GO:0005768,endosome; GO:0005887,integral component of plasma membrane; GO:0005773,vacuole; GO:0015301,anion:anion antiporter activity; GO:0005452,inorganic anion exchanger activity; GO:0051453,regulation of intracellular pH; GO:0010036,response to boron-containing substance
gene-LOC108837459	--	PREDICTED: uncharacterized protein LOC108837459 [Raphanus sativus]	GO:0016021,integral component of membrane
gene-LOC108837509	--	PREDICTED: transmembrane 9 superfamily member 7-like [Raphanus sativus]	GO:0005737,cytoplasm; GO:0005768,endosome; GO:0010008,endosome membrane; GO:0005794,Golgi apparatus; GO:0000139,Golgi membrane; GO:0016021,integral component of membrane; GO:0005634,nucleus; GO:0005802,trans-Golgi network; GO:0005774,vacuolar membrane; GO:0006878,cellular copper ion homeostasis; GO:0006882,cellular zinc ion homeostasis; GO:0006811,ion transport
gene-LOC108837534	--	PREDICTED: probable LRR receptor-like serine/threonine-protein kinase At4g26540 [Raphanus sativus]	GO:0016021,integral component of membrane; GO:0005886,plasma membrane; GO:0005524,ATP binding; GO:0004674,protein serine/threonine kinase activity
gene-LOC108837611	--	PREDICTED: HVA22-like protein i [Raphanus sativus]	--
gene-LOC108837623	--	PREDICTED: uncharacterized protein LOC108837623 [Raphanus sativus]	--
gene-LOC108837654	--	PREDICTED: uncharacterized protein At2g39795, mitochondrial-like [Raphanus sativus]	GO:0005759,mitochondrial matrix; GO:0005739,mitochondrion
gene-LOC108837703	--	PREDICTED: probable protein phosphatase 2C 14 [Raphanus sativus]	GO:0046872,metal ion binding; GO:0004722,protein serine/threonine phosphatase activity
gene-LOC108837707	--	PREDICTED: expansin-A6 [Raphanus sativus]	GO:0005576,extracellular region; GO:0016020,membrane; GO:0009505,plant-type cell wall; GO:0009664,plant-type cell wall organization; GO:0006949,syncytium formation
gene-LOC108837712	--	PREDICTED: LOW QUALITY PROTEIN: peroxisomal and mitochondrial division factor 1 [Raphanus sativus]	GO:0016021,integral component of membrane; GO:0031966,mitochondrial membrane; GO:0005741,mitochondrial outer membrane; GO:0005739,mitochondrion; GO:0005778,peroxisomal membrane; GO:0005777,peroxisome; GO:0009536,plastid; GO:0042803,protein homodimerization activity; GO:0007005,mitochondrion organization; GO:0007031,peroxisome organization
gene-LOC108837830	--	PREDICTED: protein WALLS ARE THIN 1-like [Raphanus sativus]	GO:0016021,integral component of membrane; GO:0009705,plant-type vacuole membrane; GO:0005886,plasma membrane; GO:0005774,vacuolar membrane; GO:0022857,transmembrane transporter activity; GO:0009851,auxin biosynthetic process; GO:0010315,auxin efflux; GO:0009734,auxin-activated signaling pathway; GO:0071555,cell wall organization; GO:0006952,defense response; GO:0009834,plant-type secondary cell …
gene-LOC108837843	--	PREDICTED: LOW QUALITY PROTEIN: uncharacterized transmembrane protein DDB_G0289901 [Raphanus sativus]	--
gene-LOC108837855	--	--	--
gene-LOC108837935	--	PREDICTED: uncharacterized protein LOC108837935 [Raphanus sativus]	GO:0016021,integral component of membrane
gene-LOC108837946	ko00260: Glycine, serine and threonine metabolism; ko00270: Cysteine and methionine metabolism; ko00750: Vitamin B6 metabolism; ko01200: Carbon metabolism; ko01230: Biosynthesis of amino acids	PREDICTED: phosphoserine aminotransferase 2, chloroplastic-like, partial [Raphanus sativus]	GO:0009507,chloroplast; GO:0009570,chloroplast stroma; GO:0009534,chloroplast thylakoid; GO:0004648,O-phospho-L-serine:2-oxoglutarate aminotransferase activity; GO:0006564,L-serine biosynthetic process; GO:0046686,response to cadmium ion
gene-LOC108838046	--	PREDICTED: protein STRICTOSIDINE SYNTHASE-LIKE 1-like [Raphanus sativus]	GO:0005783,endoplasmic reticulum; GO:0016020,membrane; GO:0005773,vacuole; GO:0016788,hydrolase activity, acting on ester bonds; GO:0009058,biosynthetic process
gene-LOC108838105	--	PREDICTED: LOW QUALITY PROTEIN: uncharacterized protein LOC108859637 [Raphanus sativus]	GO:0016021,integral component of membrane
gene-LOC108838114	ko04130: SNARE interactions in vesicular transport	PREDICTED: syntaxin-related protein KNOLLE-like [Raphanus sativus]	GO:0009504,cell plate; GO:0012505,endomembrane system; GO:0016021,integral component of membrane; GO:0009524,phragmoplast; GO:0005886,plasma membrane; GO:0009506,plasmodesma; GO:0031201,SNARE complex; GO:0005484,SNAP receptor activity; GO:0000149,SNARE binding; GO:0007049,cell cycle; GO:0051301,cell division; GO:0006887,exocytosis; GO:0006886,intracellular protein transport; GO:0048278,vesicle do…
gene-LOC108838137	ko03020: RNA polymerase	PREDICTED: lysine-rich arabinogalactan protein 18-like [Raphanus sativus]	--
gene-LOC108838363	ko00500: Starch and sucrose metabolism	PREDICTED: glucan endo-1,3-beta-glucosidase 12 [Raphanus sativus]	GO:0031225,anchored component of membrane; GO:0046658,anchored component of plasma membrane; GO:0005618,cell wall; GO:0005576,extracellular region; GO:0042973,glucan endo-1,3-beta-D-glucosidase activity; GO:0004553,hydrolase activity, hydrolyzing O-glycosyl compounds; GO:0030247,polysaccharide binding; GO:0005975,carbohydrate metabolic process; GO:0071555,cell wall organization; GO:0006952,defens…
gene-LOC108838426	--	--	--
gene-LOC108838459	--	PREDICTED: uncharacterized protein LOC108840316 [Raphanus sativus]	--
gene-LOC108838465	ko00900: Terpenoid backbone biosynthesis	PREDICTED: CAAX prenyl protease 2, partial [Raphanus sativus]	GO:0005783,endoplasmic reticulum; GO:0030176,integral component of endoplasmic reticulum membrane; GO:0004197,cysteine-type endopeptidase activity; GO:0004175,endopeptidase activity; GO:0004222,metalloendopeptidase activity; GO:0071586,CAAX-box protein processing; GO:0016485,protein processing
gene-LOC108838468	--	PREDICTED: expansin-A13 [Raphanus sativus]	GO:0005618,cell wall; GO:0005576,extracellular region; GO:0016020,membrane; GO:0009664,plant-type cell wall organization
gene-LOC108838502	--	--	--
gene-LOC108838605	--	PREDICTED: probable methyltransferase PMT11 [Raphanus sativus]	GO:0005737,cytoplasm; GO:0005768,endosome; GO:0005794,Golgi apparatus; GO:0000139,Golgi membrane; GO:0016021,integral component of membrane; GO:0005802,trans-Golgi network; GO:0008757,S-adenosylmethionine-dependent methyltransferase activity; GO:0032259,methylation
gene-LOC108838610	--	PREDICTED: uncharacterized protein LOC108838610 [Raphanus sativus]	--
gene-LOC108838730	--	PREDICTED: uncharacterized protein LOC108838730 [Raphanus sativus]	GO:0003676,nucleic acid binding
gene-LOC108838789	ko00780: Biotin metabolism	PREDICTED: biotin--protein ligase 1, chloroplastic-like, partial [Raphanus sativus]	GO:0009507,chloroplast; GO:0005829,cytosol; GO:0009536,plastid; GO:0005524,ATP binding; GO:0004077,biotin-[acetyl-CoA-carboxylase] ligase activity; GO:0004078,biotin-[methylcrotonoyl-CoA-carboxylase] ligase activity; GO:0042966,biotin carboxyl carrier protein biosynthetic process; GO:0006464,cellular protein modification process
gene-LOC108838843	--	PREDICTED: probable methyltransferase PMT11 [Raphanus sativus]	GO:0005737,cytoplasm; GO:0005768,endosome; GO:0005794,Golgi apparatus; GO:0000139,Golgi membrane; GO:0016021,integral component of membrane; GO:0005802,trans-Golgi network; GO:0008757,S-adenosylmethionine-dependent methyltransferase activity; GO:0032259,methylation
gene-LOC108838922	--	PREDICTED: uncharacterized protein LOC108838922 [Raphanus sativus]	--
gene-LOC108838931	--	--	--
gene-LOC108838991	--	PREDICTED: F-box/kelch-repeat protein At1g57790-like, partial [Raphanus sativus]	--
gene-LOC108839035	ko00260: Glycine, serine and threonine metabolism; ko00290: Valine, leucine and isoleucine biosynthesis; ko01200: Carbon metabolism; ko01230: Biosynthesis of amino acids	PREDICTED: threonine dehydratase biosynthetic, chloroplastic [Raphanus sativus]	GO:0009507,chloroplast; GO:0004794,L-threonine ammonia-lyase activity; GO:0030170,pyridoxal phosphate binding; GO:0009097,isoleucine biosynthetic process
gene-LOC108839116	--	--	--
gene-LOC108839148	ko00030: Pentose phosphate pathway; ko00230: Purine metabolism; ko01200: Carbon metabolism; ko01230: Biosynthesis of amino acids	PREDICTED: ribose-phosphate pyrophosphokinase 2, chloroplastic [Raphanus sativus]	GO:0009507,chloroplast; GO:0005524,ATP binding; GO:0016301,kinase activity; GO:0000287,magnesium ion binding; GO:0004749,ribose phosphate diphosphokinase activity; GO:0009116,nucleoside metabolic process; GO:0009165,nucleotide biosynthetic process; GO:0009156,ribonucleoside monophosphate biosynthetic process
gene-LOC108839177	ko03010: Ribosome	PREDICTED: 40S ribosomal protein S13-like [Nicotiana tomentosiformis]	GO:0022627,cytosolic small ribosomal subunit; GO:0005783,endoplasmic reticulum; GO:0016020,membrane; GO:0005730,nucleolus; GO:0070181,small ribosomal subunit rRNA binding; GO:0003735,structural constituent of ribosome; GO:0000911,cytokinesis by cell plate formation; GO:0009965,leaf morphogenesis; GO:0006412,translation; GO:0010090,trichome morphogenesis
gene-LOC108839235	--	PREDICTED: uncharacterized protein LOC108839235 isoform X1 [Raphanus sativus]	--
gene-LOC108839276	--	PREDICTED: mediator of RNA polymerase II transcription subunit 15a-like isoform X1 [Raphanus sativus]	GO:0016592,mediator complex; GO:0005634,nucleus; GO:0031490,chromatin DNA binding; GO:0003713,transcription coactivator activity; GO:0045723,positive regulation of fatty acid biosynthetic process; GO:0006355,regulation of transcription, DNA-templated; GO:0009751,response to salicylic acid; GO:0006351,transcription, DNA-templated
gene-LOC108839370	ko00940: Phenylpropanoid biosynthesis	PREDICTED: flavin-dependent oxidoreductase FOX2 [Raphanus sativus]	GO:0005618,cell wall; GO:0005576,extracellular region; GO:0045551,cinnamyl-alcohol dehydrogenase activity; GO:0050268,coniferyl-alcohol dehydrogenase activity; GO:0050660,flavin adenine dinucleotide binding; GO:0052747,sinapyl alcohol dehydrogenase activity
gene-LOC108839378	--	PREDICTED: uncharacterized protein LOC108839378 [Raphanus sativus]	--
gene-LOC108839474	ko00480: Glutathione metabolism	PREDICTED: glutathione S-transferase F4 [Raphanus sativus]	GO:0005737,cytoplasm; GO:0005829,cytosol; GO:0004364,glutathione transferase activity; GO:0006749,glutathione metabolic process; GO:0009407,toxin catabolic process
gene-LOC108839613	--	PREDICTED: death-associated inhibitor of apoptosis 1-like [Raphanus sativus]	GO:0046872,metal ion binding; GO:0004842,ubiquitin-protein transferase activity
gene-LOC108839651	--	PREDICTED: pectin acetylesterase 7-like [Raphanus sativus]	GO:0005618,cell wall; GO:0005576,extracellular region; GO:0016020,membrane; GO:0009505,plant-type cell wall; GO:0009506,plasmodesma; GO:0052793,pectin acetylesterase activity; GO:0071555,cell wall organization
gene-LOC108839673	--	PREDICTED: pachytene checkpoint protein 2 homolog [Raphanus sativus]	GO:0005694,chromosome; GO:0005634,nucleus; GO:0005524,ATP binding; GO:0042138,meiotic DNA double-strand break formation; GO:0007131,reciprocal meiotic recombination; GO:0007129,synapsis
gene-LOC108839782	ko00190: Oxidative phosphorylation	PREDICTED: cytochrome b-c1 complex subunit 7-1 [Raphanus sativus]	GO:0016020,membrane; GO:0005750,mitochondrial respiratory chain complex III; GO:0005739,mitochondrion; GO:0009536,plastid; GO:0005774,vacuolar membrane; GO:0009060,aerobic respiration; GO:0006122,mitochondrial electron transport, ubiquinol to cytochrome c; GO:0034551,mitochondrial respiratory chain complex III assembly
gene-LOC108839825	ko04626: Plant-pathogen interaction	PREDICTED: ethylene-responsive transcription factor CRF3-like [Raphanus sativus]	GO:0005737,cytoplasm; GO:0005634,nucleus; GO:0003677,DNA binding; GO:0003700,DNA-binding transcription factor activity; GO:0048825,cotyledon development; GO:0009736,cytokinin-activated signaling pathway; GO:0009873,ethylene-activated signaling pathway; GO:0048366,leaf development; GO:0006351,transcription, DNA-templated
gene-LOC108839874	--	PREDICTED: uncharacterized protein LOC108839874 [Raphanus sativus]	--
gene-LOC108839877	ko04075: Plant hormone signal transduction	PREDICTED: auxin-induced protein 6B-like [Raphanus sativus]	GO:0009734,auxin-activated signaling pathway; GO:0040008,regulation of growth
gene-LOC108839915	ko00010: Glycolysis / Gluconeogenesis	PREDICTED: putative glucose-6-phosphate 1-epimerase [Raphanus sativus]	GO:0030246,carbohydrate binding; GO:0047938,glucose-6-phosphate 1-epimerase activity; GO:0005975,carbohydrate metabolic process
gene-LOC108840004	ko04075: Plant hormone signal transduction	PREDICTED: auxin-responsive protein SAUR32 [Raphanus sativus]	GO:0009734,auxin-activated signaling pathway; GO:0040008,regulation of growth
gene-LOC108840067	--	PREDICTED: uncharacterized protein LOC108840067 [Raphanus sativus]	--
gene-LOC108840102	--	PREDICTED: calcium permeable stress-gated cation channel 1-like [Raphanus sativus]	GO:0016021,integral component of membrane; GO:0005886,plasma membrane; GO:0005227,calcium activated cation channel activity; GO:0006812,cation transport
gene-LOC108840111	--	PREDICTED: uncharacterized protein At4g22160-like isoform X1 [Raphanus sativus]	--
gene-LOC108840197	ko00940: Phenylpropanoid biosynthesis	PREDICTED: cannabidiolic acid synthase-like [Raphanus sativus]	GO:0005829,cytosol; GO:0005576,extracellular region; GO:0009505,plant-type cell wall; GO:0050660,flavin adenine dinucleotide binding; GO:0016614,oxidoreductase activity, acting on CH-OH group of donors; GO:0009753,response to jasmonic acid
gene-LOC108840229	--	PREDICTED: protein kinase APK1A, chloroplastic-like [Raphanus sativus]	GO:0005886,plasma membrane; GO:0005524,ATP binding; GO:0004713,protein tyrosine kinase activity; GO:0004675,transmembrane receptor protein serine/threonine kinase activity; GO:0007166,cell surface receptor signaling pathway; GO:0006952,defense response
gene-LOC108840233	--	PREDICTED: monothiol glutaredoxin-S4-like [Raphanus sativus]	GO:0005737,cytoplasm; GO:0005634,nucleus; GO:0051537,2 iron, 2 sulfur cluster binding; GO:0009055,electron transfer activity; GO:0046872,metal ion binding; GO:0015035,protein disulfide oxidoreductase activity; GO:0045454,cell redox homeostasis
gene-LOC108840237	--	PREDICTED: plant UBX domain-containing protein 8-like [Raphanus sativus]	GO:0005829,cytosol; GO:0005634,nucleus; GO:0016192,vesicle-mediated transport
gene-LOC108840240	--	PREDICTED: EPIDERMAL PATTERNING FACTOR-like protein 1 [Raphanus sativus]	GO:0005576,extracellular region; GO:0010052,guard cell differentiation; GO:0010374,stomatal complex development
gene-LOC108840345	ko00511: Other glycan degradation	PREDICTED: uncharacterized protein LOC108840345 [Raphanus sativus]	--
gene-LOC108840412	--	PREDICTED: probable receptor-like protein kinase At1g80640 [Raphanus sativus]	GO:0016021,integral component of membrane; GO:0005886,plasma membrane; GO:0005524,ATP binding; GO:0004675,transmembrane receptor protein serine/threonine kinase activity; GO:0007166,cell surface receptor signaling pathway; GO:0006468,protein phosphorylation
gene-LOC108840492	ko03050: Proteasome	PREDICTED: uncharacterized protein LOC108840492 [Raphanus sativus]	GO:0005634,nucleus; GO:0071249,cellular response to nitrate; GO:0015706,nitrate transport; GO:0071705,nitrogen compound transport; GO:0006355,regulation of transcription, DNA-templated; GO:0010167,response to nitrate; GO:1901698,response to nitrogen compound; GO:0006351,transcription, DNA-templated
gene-LOC108840503	--	PREDICTED: uncharacterized protein LOC108840503 [Raphanus sativus]	GO:0004190,aspartic-type endopeptidase activity; GO:0045735,nutrient reservoir activity; GO:0030163,protein catabolic process; GO:0006508,proteolysis
gene-LOC108840507	--	PREDICTED: mitotic checkpoint protein BUB3.3-like isoform X1 [Raphanus sativus]	GO:1990298,bub1-bub3 complex; GO:0000777,condensed chromosome kinetochore; GO:0080008,Cul4-RING E3 ubiquitin ligase complex; GO:0000776,kinetochore; GO:0033597,mitotic checkpoint complex; GO:0009524,phragmoplast; GO:0005819,spindle; GO:0043130,ubiquitin binding; GO:0051301,cell division; GO:0007059,chromosome segregation; GO:0051321,meiotic cell cycle; GO:0007094,mitotic spindle assembly checkpoi…
gene-LOC108840518	--	PREDICTED: uncharacterized protein LOC108840518 [Raphanus sativus]	GO:0016021,integral component of membrane
gene-LOC108840670	ko04120: Ubiquitin mediated proteolysis	PREDICTED: ubiquitin-conjugating enzyme E2 20-like [Raphanus sativus]	GO:0005737,cytoplasm; GO:0005634,nucleus; GO:0005524,ATP binding; GO:0061630,ubiquitin protein ligase activity; GO:0031625,ubiquitin protein ligase binding; GO:0004842,ubiquitin-protein transferase activity; GO:0031145,anaphase-promoting complex-dependent catabolic process; GO:0008283,cell proliferation; GO:0000209,protein polyubiquitination; GO:0030071,regulation of mitotic metaphase/anaphase tr…
gene-LOC108840703	--	--	--
gene-LOC108840816	--	PREDICTED: uncharacterized protein At1g04910 [Raphanus sativus]	GO:0005737,cytoplasm; GO:0005768,endosome; GO:0005794,Golgi apparatus; GO:0000139,Golgi membrane; GO:0016021,integral component of membrane; GO:0005802,trans-Golgi network; GO:0016757,transferase activity, transferring glycosyl groups; GO:0006004,fucose metabolic process; GO:0006486,protein glycosylation
gene-LOC108840820	--	--	--
gene-LOC108840868	--	PREDICTED: uncharacterized protein LOC108840868 [Raphanus sativus]	GO:0016021,integral component of membrane
gene-LOC108840897	ko00510: N-Glycan biosynthesis; ko00513: Various types of N-glycan biosynthesis; ko04141: Protein processing in endoplasmic reticulum	PREDICTED: nuclear transport factor 2-like [Raphanus sativus]	GO:0005737,cytoplasm; GO:0005635,nuclear envelope; GO:0005634,nucleus; GO:0006606,protein import into nucleus
gene-LOC108840961	--	PREDICTED: outer envelope pore protein 21A, chloroplastic isoform X1 [Raphanus sativus]	GO:0034426,etioplast membrane; GO:0031359,integral component of chloroplast outer membrane; GO:0046930,pore complex; GO:0015288,porin activity; GO:0008308,voltage-gated anion channel activity; GO:0044070,regulation of anion transport
gene-LOC108841097	--	PREDICTED: cyclin-B1-1-like [Raphanus sativus]	GO:0005634,nucleus; GO:0007049,cell cycle; GO:0051301,cell division; GO:0001558,regulation of cell growth; GO:0010332,response to gamma radiation
gene-LOC108841128	--	PREDICTED: sucrose transport protein SUC4 [Raphanus sativus]	GO:0005801,cis-Golgi network; GO:0005887,integral component of plasma membrane; GO:0009705,plant-type vacuole membrane; GO:0005886,plasma membrane; GO:0005773,vacuole; GO:0008515,sucrose transmembrane transporter activity; GO:0015293,symporter activity; GO:0005985,sucrose metabolic process
gene-LOC108841413	--	PREDICTED: basic 7S globulin-like [Raphanus sativus]	GO:0004190,aspartic-type endopeptidase activity; GO:0042802,identical protein binding; GO:0045735,nutrient reservoir activity; GO:0030163,protein catabolic process; GO:0006508,proteolysis
gene-LOC108841440	--	--	--
gene-LOC108841474	--	monosaccharide-sensing protein 2 [Brassica napus]	GO:0005794,Golgi apparatus; GO:0016021,integral component of membrane; GO:0005774,vacuolar membrane; GO:0005773,vacuole; GO:0005355,glucose transmembrane transporter activity; GO:0005351,carbohydrate:proton symporter activity; GO:0046323,glucose import; GO:0035428,NA
gene-LOC108841526	--	--	--
gene-LOC108841550	--	PREDICTED: kinesin-like protein KIN-7A [Raphanus sativus]	GO:0005871,kinesin complex; GO:0005874,microtubule; GO:0009524,phragmoplast; GO:0005524,ATP binding; GO:0016887,ATPase activity; GO:0008017,microtubule binding; GO:0003777,microtubule motor activity; GO:0000911,cytokinesis by cell plate formation; GO:0009558,embryo sac cellularization; GO:0048229,gametophyte development; GO:0007018,microtubule-based movement; GO:0009555,pollen development
gene-LOC108841588	--	PREDICTED: pheophytinase, chloroplastic-like [Raphanus sativus]	GO:0009507,chloroplast; GO:0009570,chloroplast stroma; GO:0009535,chloroplast thylakoid membrane; GO:0080124,pheophytinase activity; GO:0015996,chlorophyll catabolic process
gene-LOC108841910	ko04145: Phagosome	PREDICTED: rac-like GTP-binding protein ARAC7 [Raphanus sativus]	GO:0005622,intracellular; GO:0005886,plasma membrane; GO:0005525,GTP binding; GO:0003924,GTPase activity; GO:0009738,abscisic acid-activated signaling pathway; GO:0007264,small GTPase mediated signal transduction
gene-LOC108841922	--	PREDICTED: cyclin-T1-4-like [Raphanus sativus]	GO:0000307,cyclin-dependent protein kinase holoenzyme complex; GO:0005634,nucleus; GO:0016538,cyclin-dependent protein serine/threonine kinase regulator activity; GO:0007049,cell cycle; GO:0051301,cell division; GO:0048366,leaf development; GO:0045737,positive regulation of cyclin-dependent protein serine/threonine kinase activity; GO:1901409,positive regulation of phosphorylation of RNA polymera…
gene-LOC108841923	--	PREDICTED: multiple RNA-binding domain-containing protein 1-like [Raphanus sativus]	GO:0005737,cytoplasm; GO:0005634,nucleus; GO:0003723,RNA binding; GO:0006417,regulation of translation
gene-LOC108841968	--	PREDICTED: jacalin-related lectin 19-like isoform X1 [Raphanus sativus]	GO:0030246,carbohydrate binding
gene-LOC108841992	--	PREDICTED: probably inactive leucine-rich repeat receptor-like protein kinase IMK2 [Raphanus sativus]	GO:0005618,cell wall; GO:0016021,integral component of membrane; GO:0009505,plant-type cell wall; GO:0005886,plasma membrane; GO:0009506,plasmodesma; GO:0005524,ATP binding; GO:0004672,protein kinase activity
gene-LOC108842031	ko00900: Terpenoid backbone biosynthesis	PREDICTED: dehydrodolichyl diphosphate synthase complex subunit nus1-like [Raphanus sativus]	GO:0016765,transferase activity, transferring alkyl or aryl (other than methyl) groups
gene-LOC108842071	--	PREDICTED: protein MIZU-KUSSEI 1 [Raphanus sativus]	GO:0032541,cortical endoplasmic reticulum; GO:0005737,cytoplasm; GO:0005783,endoplasmic reticulum; GO:0005789,endoplasmic reticulum membrane; GO:0016020,membrane; GO:0009658,chloroplast organization; GO:0010274,hydrotropism
gene-LOC108842083	--	PREDICTED: COBRA-like protein 7 [Raphanus sativus]	GO:0031225,anchored component of membrane; GO:0046658,anchored component of plasma membrane; GO:0005768,endosome; GO:0005794,Golgi apparatus; GO:0009506,plasmodesma; GO:0005802,trans-Golgi network; GO:0016049,cell growth; GO:0010215,cellulose microfibril organization
gene-LOC108842145	--	PREDICTED: probable LRR receptor-like serine/threonine-protein kinase At4g36180 isoform X3 [Raphanus sativus]	GO:0016021,integral component of membrane; GO:0005886,plasma membrane; GO:0005524,ATP binding; GO:0004674,protein serine/threonine kinase activity
gene-LOC108842160	--	PREDICTED: subtilisin-like protease SBT2.6 [Raphanus sativus]	GO:0005618,cell wall; GO:0005576,extracellular region; GO:0016020,membrane; GO:0004252,serine-type endopeptidase activity
gene-LOC108842194	ko03050: Proteasome	PREDICTED: pollen-specific protein-like At4g18596 [Raphanus sativus]	GO:0005615,extracellular space
gene-LOC108842220	ko00500: Starch and sucrose metabolism	PREDICTED: glucan endo-1,3-beta-glucosidase 13-like [Raphanus sativus]	GO:0031225,anchored component of membrane; GO:0046658,anchored component of plasma membrane; GO:0005576,extracellular region; GO:0009505,plant-type cell wall; GO:0005886,plasma membrane; GO:0042973,glucan endo-1,3-beta-D-glucosidase activity; GO:0004553,hydrolase activity, hydrolyzing O-glycosyl compounds; GO:0030247,polysaccharide binding; GO:0005975,carbohydrate metabolic process; GO:0071555,ce…
gene-LOC108842227	ko04141: Protein processing in endoplasmic reticulum; ko04626: Plant-pathogen interaction	PREDICTED: endoplasmin homolog [Raphanus sativus]	GO:0048046,apoplast; GO:0009507,chloroplast; GO:0005783,endoplasmic reticulum; GO:0005788,endoplasmic reticulum lumen; GO:0016020,membrane; GO:0005739,mitochondrion; GO:0005634,nucleus; GO:0005886,plasma membrane; GO:0009506,plasmodesma; GO:0005774,vacuolar membrane; GO:0005773,vacuole; GO:0005524,ATP binding; GO:0016887,ATPase activity; GO:0051082,unfolded protein binding; GO:0006457,protein fol…
gene-LOC108842236	--	PREDICTED: uncharacterized protein LOC108842236 [Raphanus sativus]	GO:0016021,integral component of membrane
gene-LOC108842274	ko00500: Starch and sucrose metabolism	PREDICTED: glucan endo-1,3-beta-glucosidase 12 [Raphanus sativus]	GO:0031225,anchored component of membrane; GO:0046658,anchored component of plasma membrane; GO:0005618,cell wall; GO:0005576,extracellular region; GO:0042973,glucan endo-1,3-beta-D-glucosidase activity; GO:0004553,hydrolase activity, hydrolyzing O-glycosyl compounds; GO:0030247,polysaccharide binding; GO:0005975,carbohydrate metabolic process; GO:0071555,cell wall organization; GO:0006952,defens…
gene-LOC108842313	--	PREDICTED: L-ascorbate oxidase homolog [Raphanus sativus]	GO:0005576,extracellular region; GO:0005507,copper ion binding; GO:0016491,oxidoreductase activity
gene-LOC108842378	ko04016: MAPK signaling pathway - plant; ko04626: Plant-pathogen interaction	PREDICTED: receptor-like protein 51 [Raphanus sativus]	GO:0016021,integral component of membrane; GO:0005886,plasma membrane; GO:0006952,defense response; GO:1900426,positive regulation of defense response to bacterium; GO:1902290,positive regulation of defense response to oomycetes; GO:0031347,regulation of defense response; GO:0009617,response to bacterium
gene-LOC108842463	ko03020: RNA polymerase	PREDICTED: leucine-rich repeat extensin-like protein 5 [Raphanus sativus]	GO:0005618,cell wall; GO:0005576,extracellular region; GO:0009506,plasmodesma; GO:0005199,structural constituent of cell wall; GO:0071555,cell wall organization
gene-LOC108842497	--	PREDICTED: DNA topoisomerase 2 [Raphanus sativus]	GO:0005634,nucleus; GO:0005524,ATP binding; GO:0003677,DNA binding; GO:0003916,DNA topoisomerase activity; GO:0003918,DNA topoisomerase type II (ATP-hydrolyzing) activity; GO:0046872,metal ion binding; GO:0006265,DNA topological change; GO:0044774,mitotic DNA integrity checkpoint; GO:0000712,resolution of meiotic recombination intermediates; GO:0000819,sister chromatid segregation
gene-LOC108842625	--	PREDICTED: alpha-xylosidase 1-like [Raphanus sativus]	GO:0048046,apoplast; GO:0005618,cell wall; GO:0009507,chloroplast; GO:0009505,plant-type cell wall; GO:0009506,plasmodesma; GO:0061634,alpha-D-xyloside xylohydrolase; GO:0046556,alpha-L-arabinofuranosidase activity; GO:0030246,carbohydrate binding; GO:0009044,xylan 1,4-beta-xylosidase activity; GO:0080176,xyloglucan 1,6-alpha-xylosidase activity; GO:0071555,cell wall organization; GO:0046686,resp…
gene-LOC108842632	--	PREDICTED: putative receptor-like protein kinase At1g80870 [Raphanus sativus]	GO:0016021,integral component of membrane; GO:0005886,plasma membrane; GO:0005524,ATP binding; GO:0004675,transmembrane receptor protein serine/threonine kinase activity; GO:0007166,cell surface receptor signaling pathway; GO:0006468,protein phosphorylation
gene-LOC108842644	--	PREDICTED: HVA22-like protein d [Raphanus sativus]	GO:0016021,integral component of membrane; GO:0009908,flower development; GO:0042538,hyperosmotic salinity response; GO:0010507,negative regulation of autophagy; GO:0009555,pollen development; GO:0009737,response to abscisic acid; GO:0009409,response to cold; GO:0009414,response to water deprivation
gene-LOC108842712	--	PREDICTED: protein SPIRAL1-like 2 [Raphanus sativus]	GO:0005874,microtubule
gene-LOC108842756	--	PREDICTED: ATP-dependent (S)-NAD(P)H-hydrate dehydratase isoform X1 [Raphanus sativus]	GO:0009507,chloroplast; GO:0005829,cytosol; GO:0005739,mitochondrion; GO:0052855,ADP-dependent NAD(P)H-hydrate dehydratase activity; GO:0005524,ATP binding; GO:0047453,ATP-dependent NAD(P)H-hydrate dehydratase activity; GO:0052856,NADHX epimerase activity; GO:0052857,NADPHX epimerase activity; GO:0006734,NADH metabolic process; GO:0006739,NADP metabolic process
gene-LOC108842776	ko03010: Ribosome	PREDICTED: 60S ribosomal protein L31-3 [Brassica rapa]	GO:0005618,cell wall; GO:0022625,cytosolic large ribosomal subunit; GO:0022626,cytosolic ribosome; GO:0009506,plasmodesma; GO:0042788,polysomal ribosome; GO:0003735,structural constituent of ribosome; GO:0002181,cytoplasmic translation
gene-LOC108842788	--	PREDICTED: LOW QUALITY PROTEIN: hydroxyproline O-galactosyltransferase GALT2 [Raphanus sativus]	GO:0005783,endoplasmic reticulum; GO:0005794,Golgi apparatus; GO:0000139,Golgi membrane; GO:0016021,integral component of membrane; GO:0030246,carbohydrate binding; GO:1990714,hydroxyproline O-galactosyltransferase activity; GO:0010405,arabinogalactan protein metabolic process; GO:0018258,protein O-linked glycosylation via hydroxyproline; GO:0080147,root hair cell development
gene-LOC108842807	--	PREDICTED: leucine-rich repeat receptor-like protein kinase PXC2 [Raphanus sativus]	GO:0016021,integral component of membrane; GO:0005886,plasma membrane; GO:0005524,ATP binding; GO:0004672,protein kinase activity
gene-LOC108842823	--	PREDICTED: probable LRR receptor-like serine/threonine-protein kinase At4g20940 [Raphanus sativus]	GO:0016021,integral component of membrane; GO:0005886,plasma membrane; GO:0005524,ATP binding; GO:0004674,protein serine/threonine kinase activity
gene-LOC108842883	--	PREDICTED: uncharacterized protein LOC108842883 [Raphanus sativus]	--
gene-LOC108842893	--	PREDICTED: LOW QUALITY PROTEIN: histone H1.1, partial [Raphanus sativus]	GO:0005739,mitochondrion; GO:0005730,nucleolus; GO:0000786,nucleosome; GO:0003677,DNA binding; GO:0006334,nucleosome assembly
gene-LOC108842965	--	PREDICTED: uncharacterized protein LOC108842965 [Raphanus sativus]	GO:0016021,integral component of membrane
gene-LOC108843000	ko00562: Inositol phosphate metabolism; ko00564: Glycerophospholipid metabolism; ko00565: Ether lipid metabolism	PREDICTED: non-specific phospholipase C6 [Raphanus sativus]	GO:0005576,extracellular region; GO:0003993,acid phosphatase activity; GO:0009395,phospholipid catabolic process
gene-LOC108843033	--	--	--
gene-LOC108843034	ko00500: Starch and sucrose metabolism	PREDICTED: glucan endo-1,3-beta-glucosidase 2 [Raphanus sativus]	GO:0031225,anchored component of membrane; GO:0046658,anchored component of plasma membrane; GO:0005886,plasma membrane; GO:0042973,glucan endo-1,3-beta-D-glucosidase activity; GO:0004553,hydrolase activity, hydrolyzing O-glycosyl compounds; GO:0030247,polysaccharide binding; GO:0005975,carbohydrate metabolic process; GO:0006952,defense response
gene-LOC108843085	--	PREDICTED: E3 ubiquitin-protein ligase RNF13-like [Raphanus sativus]	GO:0016021,integral component of membrane; GO:0046872,metal ion binding; GO:0061630,ubiquitin protein ligase activity; GO:0043161,proteasome-mediated ubiquitin-dependent protein catabolic process
gene-LOC108843154	--	PREDICTED: uncharacterized protein LOC108843154 [Raphanus sativus]	--
gene-LOC108843175	--	PREDICTED: subtilisin-like protease SBT2.2 [Raphanus sativus]	GO:0005576,extracellular region; GO:0004252,serine-type endopeptidase activity
gene-LOC108843201	ko04144: Endocytosis	PREDICTED: GDSL esterase/lipase At1g09390-like [Raphanus sativus]	GO:0009570,chloroplast stroma; GO:0005576,extracellular region; GO:0016788,hydrolase activity, acting on ester bonds; GO:0016042,lipid catabolic process
gene-LOC108843265	--	PREDICTED: protein EXORDIUM-like 3 [Raphanus sativus]	GO:0048046,apoplast; GO:0005615,extracellular space; GO:0009505,plant-type cell wall; GO:0009506,plasmodesma; GO:0080167,response to karrikin
gene-LOC108843278	--	PREDICTED: fasciclin-like arabinogalactan protein 2 [Raphanus sativus]	GO:0031225,anchored component of membrane; GO:0046658,anchored component of plasma membrane; GO:0016020,membrane; GO:0005886,plasma membrane; GO:0005774,vacuolar membrane
gene-LOC108843281	--	PREDICTED: leucine-rich repeat receptor-like serine/threonine-protein kinase BAM3 [Raphanus sativus]	GO:0016021,integral component of membrane; GO:0005886,plasma membrane; GO:0005524,ATP binding; GO:0004674,protein serine/threonine kinase activity; GO:0030154,cell differentiation; GO:0048437,floral organ development; GO:0010075,regulation of meristem growth
gene-LOC108843323	--	PREDICTED: probable inactive receptor kinase At5g16590 [Raphanus sativus]	GO:0016021,integral component of membrane; GO:0016020,membrane; GO:0009505,plant-type cell wall; GO:0005886,plasma membrane; GO:0009506,plasmodesma; GO:0005524,ATP binding; GO:0004672,protein kinase activity; GO:0009610,response to symbiotic fungus
gene-LOC108843341	--	PREDICTED: auxin efflux carrier component 1 isoform X1 [Raphanus sativus]	GO:0045177,apical part of cell; GO:0009925,basal plasma membrane; GO:0005737,cytoplasm; GO:0005783,endoplasmic reticulum; GO:0016021,integral component of membrane; GO:0009505,plant-type cell wall; GO:0005886,plasma membrane; GO:0009506,plasmodesma; GO:0010329,auxin efflux transmembrane transporter activity; GO:0005215,transporter activity; GO:0010252,auxin homeostasis; GO:0009926,auxin polar tra…
gene-LOC108843342	--	PREDICTED: probable protein phosphatase 2C 14 [Raphanus sativus]	GO:0046872,metal ion binding; GO:0004722,protein serine/threonine phosphatase activity
gene-LOC108843355	ko00040: Pentose and glucuronate interconversions	PREDICTED: probable pectinesterase/pectinesterase inhibitor 51 [Raphanus sativus]	GO:0071944,cell periphery; GO:0005618,cell wall; GO:0005576,extracellular region; GO:0045330,aspartyl esterase activity; GO:0030599,pectinesterase activity; GO:0046910,pectinesterase inhibitor activity; GO:0042545,cell wall modification; GO:0045490,pectin catabolic process
gene-LOC108843398	--	PREDICTED: kinesin-like protein KIN-12F [Raphanus sativus]	GO:0005871,kinesin complex; GO:0005874,microtubule; GO:0005524,ATP binding; GO:0008574,ATP-dependent microtubule motor activity, plus-end-directed; GO:0008017,microtubule binding; GO:0007018,microtubule-based movement
gene-LOC108843479	--	PREDICTED: uncharacterized protein At3g28850 [Raphanus sativus]	GO:0005886,plasma membrane; GO:0009055,electron transfer activity; GO:0015035,protein disulfide oxidoreductase activity; GO:0045454,cell redox homeostasis
gene-LOC108843491	ko00790: Folate biosynthesis	PREDICTED: gamma-glutamyl hydrolase 1-like [Raphanus sativus]	GO:0005618,cell wall; GO:0005615,extracellular space; GO:0005773,vacuole; GO:0034722,gamma-glutamyl-peptidase activity; GO:0008242,omega peptidase activity; GO:0046900,tetrahydrofolylpolyglutamate metabolic process
gene-LOC108843518	--	PREDICTED: microtubule-associated protein TORTIFOLIA1 [Raphanus sativus]	GO:0005874,microtubule; GO:0008017,microtubule binding
gene-LOC108843529	ko04626: Plant-pathogen interaction	PREDICTED: cysteine protease RD19A [Raphanus sativus]	GO:0005615,extracellular space; GO:0005764,lysosome; GO:0000323,lytic vacuole; GO:0005634,nucleus; GO:0005773,vacuole; GO:0004197,cysteine-type endopeptidase activity; GO:0042742,defense response to bacterium; GO:0051603,proteolysis involved in cellular protein catabolic process; GO:0006970,response to osmotic stress; GO:0009651,response to salt stress
gene-LOC108843597	--	PREDICTED: protein WALLS ARE THIN 1-like [Raphanus sativus]	GO:0016021,integral component of membrane; GO:0009705,plant-type vacuole membrane; GO:0005886,plasma membrane; GO:0005774,vacuolar membrane; GO:0022857,transmembrane transporter activity; GO:0009851,auxin biosynthetic process; GO:0010315,auxin efflux; GO:0009734,auxin-activated signaling pathway; GO:0071555,cell wall organization; GO:0006952,defense response; GO:0009834,plant-type secondary cell …
gene-LOC108843606	ko03050: Proteasome	PREDICTED: protein DOWNSTREAM OF FLC-like [Raphanus sativus]	GO:0005615,extracellular space
gene-LOC108843646	--	PREDICTED: DNA-directed primase/polymerase protein [Raphanus sativus]	--
gene-LOC108843647	--	PREDICTED: aspartic proteinase A2 isoform X1 [Raphanus sativus]	GO:0005773,vacuole; GO:0004190,aspartic-type endopeptidase activity; GO:0006629,lipid metabolic process; GO:0030163,protein catabolic process; GO:0006508,proteolysis
gene-LOC108843657	ko00040: Pentose and glucuronate interconversions	PREDICTED: 21 kDa protein [Raphanus sativus]	GO:0048046,apoplast; GO:0004857,enzyme inhibitor activity; GO:0009641,shade avoidance
gene-LOC108843683	--	PREDICTED: reticulon-like protein B18 [Raphanus sativus]	GO:0005789,endoplasmic reticulum membrane; GO:0016021,integral component of membrane
gene-LOC108843708	--	PREDICTED: protein CYPRO4 [Raphanus sativus]	--
gene-LOC108843862	--	PREDICTED: tetraspanin-3-like [Raphanus sativus]	GO:0016021,integral component of membrane; GO:0005886,plasma membrane; GO:0009506,plasmodesma
gene-LOC108843923	--	PREDICTED: LOW QUALITY PROTEIN: protein JASON-like [Raphanus sativus]	GO:0007142,male meiosis II; GO:0009556,microsporogenesis; GO:0006355,regulation of transcription, DNA-templated
gene-LOC108843956	ko00360: Phenylalanine metabolism; ko00940: Phenylpropanoid biosynthesis	PREDICTED: dirigent protein 9 [Raphanus sativus]	GO:0048046,apoplast; GO:0016853,isomerase activity
gene-LOC108843963	ko00330: Arginine and proline metabolism; ko01230: Biosynthesis of amino acids	PREDICTED: delta-1-pyrroline-5-carboxylate synthase A [Raphanus sativus]	GO:0009507,chloroplast; GO:0005737,cytoplasm; GO:0016020,membrane; GO:0005524,ATP binding; GO:0017084,delta1-pyrroline-5-carboxylate synthetase activity; GO:0004349,glutamate 5-kinase activity; GO:0004350,glutamate-5-semialdehyde dehydrogenase activity; GO:0042538,hyperosmotic salinity response; GO:0055129,L-proline biosynthetic process; GO:0009555,pollen development; GO:0006561,proline biosynthe…
gene-LOC108843977	ko04075: Plant hormone signal transduction	PREDICTED: auxin transporter protein 1-like [Raphanus sativus]	GO:0009986,cell surface; GO:0005768,endosome; GO:0005794,Golgi apparatus; GO:0016021,integral component of membrane; GO:0005886,plasma membrane; GO:0015171,amino acid transmembrane transporter activity; GO:0010011,auxin binding; GO:0010328,auxin influx transmembrane transporter activity; GO:0015293,symporter activity; GO:0003333,amino acid transmembrane transport; GO:0009926,auxin polar transport…
gene-LOC108844023	--	PREDICTED: xyloglucan endotransglucosylase/hydrolase protein 9-like [Raphanus sativus]	GO:0048046,apoplast; GO:0005618,cell wall; GO:0004553,hydrolase activity, hydrolyzing O-glycosyl compounds; GO:0016762,xyloglucan:xyloglucosyl transferase activity; GO:0042546,cell wall biogenesis; GO:0071555,cell wall organization; GO:0010411,xyloglucan metabolic process
gene-LOC108844039	--	PREDICTED: protein STRICTOSIDINE SYNTHASE-LIKE 1-like [Raphanus sativus]	GO:0005783,endoplasmic reticulum; GO:0016020,membrane; GO:0005773,vacuole; GO:0016788,hydrolase activity, acting on ester bonds; GO:0009058,biosynthetic process
gene-LOC108844042	--	PREDICTED: protein FAF-like, chloroplastic [Raphanus sativus]	GO:0009507,chloroplast
gene-LOC108844061	--	uncharacterized protein LOC106427021 [Brassica napus]	GO:0005783,endoplasmic reticulum; GO:0016021,integral component of membrane; GO:0032403,NA; GO:0009555,pollen development; GO:1904222,positive regulation of serine C-palmitoyltransferase activity; GO:0090153,regulation of sphingolipid biosynthetic process
gene-LOC108844062	ko03010: Ribosome	PREDICTED: 40S ribosomal protein S9-1 [Brassica rapa]	GO:0005618,cell wall; GO:0009507,chloroplast; GO:0005829,cytosol; GO:0022626,cytosolic ribosome; GO:0022627,cytosolic small ribosomal subunit; GO:0016020,membrane; GO:0005730,nucleolus; GO:0009506,plasmodesma; GO:0042788,polysomal ribosome; GO:0005774,vacuolar membrane; GO:0003729,mRNA binding; GO:0019843,rRNA binding; GO:0003735,structural constituent of ribosome; GO:0045903,positive regulation …
gene-LOC108844071	ko00310: Lysine degradation	PREDICTED: uncharacterized protein LOC108844071 [Raphanus sativus]	GO:0005694,chromosome; GO:0005634,nucleus; GO:0018024,histone-lysine N-methyltransferase activity; GO:0046872,metal ion binding
gene-LOC108844166	--	PREDICTED: uncharacterized protein At4g15545, partial [Raphanus sativus]	GO:0016021,integral component of membrane; GO:0005886,plasma membrane; GO:0022857,transmembrane transporter activity
gene-LOC108844224	ko00040: Pentose and glucuronate interconversions	PREDICTED: probable pectinesterase/pectinesterase inhibitor 12 isoform X1 [Raphanus sativus]	GO:0071944,cell periphery; GO:0005618,cell wall; GO:0005576,extracellular region; GO:0045330,aspartyl esterase activity; GO:0030599,pectinesterase activity; GO:0046910,pectinesterase inhibitor activity; GO:0042545,cell wall modification; GO:0045490,pectin catabolic process; GO:0009617,response to bacterium
gene-LOC108844244	--	PREDICTED: uncharacterized protein LOC108844244 [Raphanus sativus]	--
gene-LOC108844269	--	PREDICTED: probable histone H2A variant 2 [Raphanus sativus]	GO:0000790,nuclear chromatin; GO:0000786,nucleosome; GO:0003677,DNA binding; GO:0046982,protein heterodimerization activity; GO:0006342,chromatin silencing; GO:0042742,defense response to bacterium; GO:0016048,detection of temperature stimulus; GO:0009908,flower development; GO:0045892,negative regulation of transcription, DNA-templated; GO:0006970,response to osmotic stress
gene-LOC108844391	--	PREDICTED: cyclin-dependent kinase B1-2 [Raphanus sativus]	GO:0000307,cyclin-dependent protein kinase holoenzyme complex; GO:0005737,cytoplasm; GO:0005634,nucleus; GO:0005524,ATP binding; GO:0004693,cyclin-dependent protein serine/threonine kinase activity; GO:0004674,protein serine/threonine kinase activity; GO:0008353,RNA polymerase II CTD heptapeptide repeat kinase activity; GO:0000082,G1/S transition of mitotic cell cycle; GO:0010444,guard mother cel…
gene-LOC108844438	--	PREDICTED: uncharacterized protein LOC108844438 [Raphanus sativus]	--
gene-LOC108844461	--	PREDICTED: cyclin-B1-2-like [Raphanus sativus]	GO:0005737,cytoplasm; GO:0005634,nucleus; GO:0007049,cell cycle; GO:0051301,cell division; GO:0010332,response to gamma radiation
gene-LOC108844478	ko00052: Galactose metabolism; ko00561: Glycerolipid metabolism; ko00600: Sphingolipid metabolism; ko00603: Glycosphingolipid biosynthesis - globo and isoglobo series	PREDICTED: alpha-galactosidase 1-like [Raphanus sativus]	GO:0048046,apoplast; GO:0005618,cell wall; GO:0009505,plant-type cell wall; GO:0052692,raffinose alpha-galactosidase activity; GO:0005975,carbohydrate metabolic process; GO:0071555,cell wall organization
gene-LOC108844495	ko03030: DNA replication; ko03420: Nucleotide excision repair; ko03430: Mismatch repair; ko03440: Homologous recombination	PREDICTED: replication protein A 70 kDa DNA-binding subunit B [Raphanus sativus]	GO:0005634,nucleus; GO:0003677,DNA binding; GO:0046872,metal ion binding; GO:0006310,DNA recombination; GO:0006281,DNA repair; GO:0006260,DNA replication; GO:0010224,response to UV-B
gene-LOC108844549	--	PREDICTED: uncharacterized protein LOC108844549 [Raphanus sativus]	--
gene-LOC108844582	--	PREDICTED: uncharacterized protein LOC108844582 [Raphanus sativus]	--
gene-LOC108844677	ko00563: Glycosylphosphatidylinositol (GPI)-anchor biosynthesis	PREDICTED: gibberellin-regulated protein 4 [Raphanus sativus]	GO:0005623,cell; GO:0005576,extracellular region; GO:0045454,cell redox homeostasis; GO:0009740,gibberellic acid mediated signaling pathway; GO:0009739,response to gibberellin
gene-LOC108844779	--	--	--
gene-LOC108844785	--	--	--
gene-LOC108844910	ko00510: N-Glycan biosynthesis	PREDICTED: uncharacterized protein LOC108844910 [Raphanus sativus]	GO:0016021,integral component of membrane; GO:0003830,beta-1,4-mannosylglycoprotein 4-beta-N-acetylglucosaminyltransferase activity; GO:0006487,protein N-linked glycosylation
gene-LOC108844925	ko04141: Protein processing in endoplasmic reticulum	PREDICTED: BAG family molecular chaperone regulator 2-like [Raphanus sativus]	GO:0051087,chaperone binding
gene-LOC108844956	ko04120: Ubiquitin mediated proteolysis	PREDICTED: uncharacterized protein LOC108844190 [Raphanus sativus]	--
gene-LOC108845509	ko04626: Plant-pathogen interaction	PREDICTED: mitogen-activated protein kinase kinase 6-like [Raphanus sativus]	GO:0005856,cytoskeleton; GO:0009524,phragmoplast; GO:0005524,ATP binding; GO:0004708,MAP kinase kinase activity; GO:0004674,protein serine/threonine kinase activity; GO:0010311,lateral root formation; GO:0007112,male meiosis cytokinesis; GO:0007346,regulation of mitotic cell cycle; GO:0031098,stress-activated protein kinase signaling cascade
gene-LOC108845613	ko00510: N-Glycan biosynthesis; ko00513: Various types of N-glycan biosynthesis	PREDICTED: alpha-mannosidase 2-like [Raphanus sativus]	GO:0005768,endosome; GO:0005794,Golgi apparatus; GO:0000139,Golgi membrane; GO:0016021,integral component of membrane; GO:0005802,trans-Golgi network; GO:0004559,alpha-mannosidase activity; GO:0030246,carbohydrate binding; GO:0004572,mannosyl-oligosaccharide 1,3-1,6-alpha-mannosidase activity; GO:0046872,metal ion binding; GO:0042538,hyperosmotic salinity response; GO:0006013,mannose metabolic pr…
gene-LOC108845639	--	PREDICTED: conserved oligomeric Golgi complex subunit 8-like [Raphanus sativus]	GO:0000139,Golgi membrane; GO:0017119,Golgi transport complex; GO:0006891,intra-Golgi vesicle-mediated transport; GO:0015031,protein transport
gene-LOC108845717	--	PREDICTED: probable protein S-acyltransferase 12 [Raphanus sativus]	GO:0016021,integral component of membrane; GO:0005886,plasma membrane; GO:0019706,protein-cysteine S-palmitoyltransferase activity
gene-LOC108845747	--	PREDICTED: PRA1 family protein B5 [Raphanus sativus]	GO:0005783,endoplasmic reticulum; GO:0010008,endosome membrane; GO:0016021,integral component of membrane; GO:0016192,vesicle-mediated transport
gene-LOC108845818	--	--	--
gene-LOC108845840	--	PREDICTED: uncharacterized protein LOC108845840 [Raphanus sativus]	--
gene-LOC108845859	--	PREDICTED: uncharacterized protein LOC108845859 [Raphanus sativus]	--
gene-LOC108845867	--	PREDICTED: uncharacterized protein LOC108845867 [Raphanus sativus]	GO:0016021,integral component of membrane
gene-LOC108845882	--	PREDICTED: uncharacterized protein LOC108845882 [Raphanus sativus]	--
gene-LOC108845884	--	PREDICTED: mitochondrial import inner membrane translocase subunit TIM8-like [Raphanus sativus]	GO:0005758,mitochondrial intermembrane space; GO:0005739,mitochondrion; GO:0046872,metal ion binding; GO:0015031,protein transport
gene-LOC108845909	--	PREDICTED: HVA22-like protein e [Raphanus sativus]	GO:0016021,integral component of membrane; GO:0042538,hyperosmotic salinity response; GO:0009737,response to abscisic acid; GO:0009409,response to cold; GO:0009414,response to water deprivation
gene-LOC108845942	--	PREDICTED: uncharacterized protein LOC108845942 isoform X1 [Raphanus sativus]	--
gene-LOC108845952	--	PREDICTED: transcription factor bHLH113-like [Raphanus sativus]	GO:0005634,nucleus; GO:0003677,DNA binding; GO:0046983,protein dimerization activity; GO:0006355,regulation of transcription, DNA-templated; GO:0006351,transcription, DNA-templated
gene-LOC108845959	ko03010: Ribosome	PREDICTED: 40S ribosomal protein S26-3 [Raphanus sativus]	GO:0022627,cytosolic small ribosomal subunit; GO:0003729,mRNA binding; GO:0003735,structural constituent of ribosome; GO:0006412,translation
gene-LOC108845993	--	PREDICTED: transcription factor MYB82-like [Raphanus sativus]	GO:0005634,nucleus; GO:0000981,DNA-binding transcription factor activity, RNA polymerase II-specific; GO:0043565,sequence-specific DNA binding; GO:0001135,RNA polymerase II transcription regulator recruiting activity; GO:0044212,transcription regulatory region DNA binding; GO:0007275,multicellular organism development; GO:0045893,positive regulation of transcription, DNA-templated; GO:0006357,reg…
gene-LOC108845996	--	PREDICTED: uncharacterized protein LOC108845996 [Raphanus sativus]	GO:0030247,polysaccharide binding
gene-LOC108846036	ko00250: Alanine, aspartate and glutamate metabolism	hypothetical protein TSUD_314920 [Trifolium subterraneum]	GO:0009507,chloroplast; GO:0009570,chloroplast stroma; GO:0005829,cytosol; GO:0050152,omega-amidase activity; GO:0008270,zinc ion binding; GO:0006108,malate metabolic process; GO:0006807,nitrogen compound metabolic process; GO:0006107,oxaloacetate metabolic process
gene-LOC108846038	--	PREDICTED: uncharacterized protein LOC108846038 [Raphanus sativus]	--
gene-LOC108846067	--	PREDICTED: classical arabinogalactan protein 4-like [Raphanus sativus]	GO:0031225,anchored component of membrane; GO:0005886,plasma membrane
gene-LOC108846076	ko03018: RNA degradation	PREDICTED: NDR1/HIN1-like protein 12 [Raphanus sativus]	GO:0016021,integral component of membrane; GO:0005886,plasma membrane; GO:0009506,plasmodesma; GO:0042742,defense response to bacterium
gene-LOC108846135	ko03050: Proteasome	PREDICTED: nucleolin 2-like [Raphanus sativus]	GO:0005730,nucleolus; GO:0003723,RNA binding; GO:0006364,rRNA processing
gene-LOC108846155	ko03440: Homologous recombination	PREDICTED: DNA repair protein RAD51 homolog 1 [Raphanus sativus]	GO:0005694,chromosome; GO:0000794,condensed nuclear chromosome; GO:0005654,nucleoplasm; GO:0005634,nucleus; GO:0005524,ATP binding; GO:0008094,DNA-dependent ATPase activity; GO:0003690,double-stranded DNA binding; GO:0000400,four-way junction DNA binding; GO:0000150,recombinase activity; GO:0003697,single-stranded DNA binding; GO:0070192,chromosome organization involved in meiotic cell cycle; GO:…
gene-LOC108846200	--	PREDICTED: thaumatin-like protein [Raphanus sativus]	--
gene-LOC108846211	--	PREDICTED: probable galacturonosyltransferase-like 3 [Raphanus sativus]	GO:0005794,Golgi apparatus; GO:0000139,Golgi membrane; GO:0016021,integral component of membrane; GO:0047262,polygalacturonate 4-alpha-galacturonosyltransferase activity; GO:0016757,transferase activity, transferring glycosyl groups; GO:0071555,cell wall organization; GO:0045489,pectin biosynthetic process; GO:0000271,polysaccharide biosynthetic process
gene-LOC108846294	--	PREDICTED: uncharacterized protein LOC108846294 [Raphanus sativus]	--
gene-LOC108846349	--	PREDICTED: uncharacterized protein LOC108846349 [Raphanus sativus]	GO:0016021,integral component of membrane; GO:0008270,zinc ion binding
gene-LOC108846407	ko03015: mRNA surveillance pathway	PREDICTED: protein IQ-DOMAIN 14 [Raphanus sativus]	GO:0005829,cytosol; GO:0005875,microtubule associated complex; GO:0005886,plasma membrane
gene-LOC108846645	--	PREDICTED: mitochondrial dicarboxylate/tricarboxylate transporter DTC-like isoform X1 [Raphanus sativus]	GO:0005618,cell wall; GO:0009507,chloroplast; GO:0009941,chloroplast envelope; GO:0016021,integral component of membrane; GO:0005743,mitochondrial inner membrane; GO:0005739,mitochondrion; GO:0009506,plasmodesma; GO:0005774,vacuolar membrane; GO:0005310,dicarboxylic acid transmembrane transporter activity; GO:0015367,oxoglutarate:malate antiporter activity; GO:0015142,tricarboxylic acid transmemb…
gene-LOC108846656	--	--	--
gene-LOC108846791	ko00440: Phosphonate and phosphinate metabolism; ko00564: Glycerophospholipid metabolism	PREDICTED: choline-phosphate cytidylyltransferase 1-like [Raphanus sativus]	GO:0004105,choline-phosphate cytidylyltransferase activity; GO:0006656,phosphatidylcholine biosynthetic process
gene-LOC108846976	--	PREDICTED: aspartyl protease AED3-like [Raphanus sativus]	GO:0048046,apoplast; GO:0005618,cell wall; GO:0009505,plant-type cell wall; GO:0004190,aspartic-type endopeptidase activity; GO:0000166,nucleotide binding; GO:0030163,protein catabolic process; GO:0006508,proteolysis; GO:0043067,regulation of programmed cell death; GO:0009627,systemic acquired resistance
gene-LOC108846992	ko00051: Fructose and mannose metabolism; ko00520: Amino sugar and nucleotide sugar metabolism	PREDICTED: phosphomannomutase-like [Raphanus sativus]	GO:0005829,cytosol; GO:0004615,phosphomannomutase activity; GO:0009298,GDP-mannose biosynthetic process; GO:0019853,L-ascorbic acid biosynthetic process; GO:0006013,mannose metabolic process; GO:0006487,protein N-linked glycosylation; GO:0045047,protein targeting to ER; GO:0009651,response to salt stress
gene-LOC108847002	ko03030: DNA replication; ko03420: Nucleotide excision repair; ko03430: Mismatch repair; ko03440: Homologous recombination	PREDICTED: uncharacterized protein LOC108847002 [Raphanus sativus]	--
gene-LOC108847072	--	PREDICTED: rho GTPase-activating protein 2-like [Raphanus sativus]	GO:0005096,GTPase activator activity; GO:0007165,signal transduction
gene-LOC108847095	--	PREDICTED: uncharacterized protein LOC108847095 isoform X1 [Raphanus sativus]	GO:0016021,integral component of membrane
gene-LOC108847116	ko00190: Oxidative phosphorylation	PREDICTED: NADH dehydrogenase [ubiquinone]	GO:0005747,mitochondrial respiratory chain complex I; GO:0005739,mitochondrion; GO:0051537,2 iron, 2 sulfur cluster binding; GO:0008137,NADH dehydrogenase (ubiquinone) activity; GO:0008270,zinc ion binding; GO:0006120,mitochondrial electron transport, NADH to ubiquinone; GO:0006979,response to oxidative stress
gene-LOC108847235	--	--	--
gene-LOC108847401	--	PREDICTED: uncharacterized protein LOC108847401 [Raphanus sativus]	--
gene-LOC108847464	ko00052: Galactose metabolism; ko00500: Starch and sucrose metabolism	PREDICTED: alpha-glucosidase [Raphanus sativus]	GO:0004558,alpha-1,4-glucosidase activity; GO:0030246,carbohydrate binding; GO:0032450,maltose alpha-glucosidase activity
gene-LOC108847505	--	PREDICTED: protein trichome birefringence-like 37 isoform X1 [Raphanus sativus]	GO:0005794,Golgi apparatus; GO:0016021,integral component of membrane; GO:0016413,O-acetyltransferase activity; GO:0071554,cell wall organization or biogenesis
gene-LOC108847536	ko00520: Amino sugar and nucleotide sugar metabolism	PREDICTED: probable galacturonosyltransferase 7 isoform X1 [Raphanus sativus]	GO:0005768,endosome; GO:0005794,Golgi apparatus; GO:0000139,Golgi membrane; GO:0016021,integral component of membrane; GO:0005802,trans-Golgi network; GO:0047262,polygalacturonate 4-alpha-galacturonosyltransferase activity; GO:0071555,cell wall organization; GO:0045489,pectin biosynthetic process
gene-LOC108847608	--	PREDICTED: calumenin-A-like [Raphanus sativus]	GO:0005737,cytoplasm; GO:0005634,nucleus; GO:0005886,plasma membrane; GO:0005524,ATP binding; GO:0005509,calcium ion binding; GO:0009931,calcium-dependent protein serine/threonine kinase activity; GO:0005516,calmodulin binding; GO:0004683,calmodulin-dependent protein kinase activity; GO:0009738,abscisic acid-activated signaling pathway; GO:0035556,intracellular signal transduction; GO:0018105,pep…
gene-LOC108847662	--	PREDICTED: leucine-rich repeat receptor-like protein kinase PXC1 [Raphanus sativus]	GO:0016021,integral component of membrane; GO:0005886,plasma membrane; GO:0005524,ATP binding; GO:0004672,protein kinase activity; GO:0009834,plant-type secondary cell wall biogenesis
gene-LOC108847682	--	PREDICTED: leucine-rich repeat receptor-like protein kinase PXC1 [Raphanus sativus]	GO:0016021,integral component of membrane; GO:0005886,plasma membrane; GO:0005524,ATP binding; GO:0004672,protein kinase activity; GO:0009834,plant-type secondary cell wall biogenesis
gene-LOC108847709	ko00500: Starch and sucrose metabolism	PREDICTED: glucan endo-1,3-beta-glucosidase 12-like [Raphanus sativus]	GO:0031225,anchored component of membrane; GO:0046658,anchored component of plasma membrane; GO:0005886,plasma membrane; GO:0042973,glucan endo-1,3-beta-D-glucosidase activity; GO:0004553,hydrolase activity, hydrolyzing O-glycosyl compounds; GO:0030247,polysaccharide binding; GO:0005975,carbohydrate metabolic process; GO:0006952,defense response
gene-LOC108847719	ko04075: Plant hormone signal transduction	PREDICTED: auxin transporter-like protein 2 [Raphanus sativus]	GO:0016021,integral component of membrane; GO:0005886,plasma membrane; GO:0015171,amino acid transmembrane transporter activity; GO:0015293,symporter activity; GO:0003333,amino acid transmembrane transport; GO:0009734,auxin-activated signaling pathway; GO:0010588,cotyledon vascular tissue pattern formation; GO:0009624,response to nematode; GO:0048829,root cap development
gene-LOC108847722	--	PREDICTED: uncharacterized protein LOC108847722 [Raphanus sativus]	GO:0005794,Golgi apparatus; GO:0016021,integral component of membrane; GO:0042175,nuclear outer membrane-endoplasmic reticulum membrane network; GO:0005509,calcium ion binding; GO:0016757,transferase activity, transferring glycosyl groups; GO:0006004,fucose metabolic process
gene-LOC108847781	--	PREDICTED: probable methyltransferase PMT11 [Raphanus sativus]	GO:0005737,cytoplasm; GO:0005768,endosome; GO:0005794,Golgi apparatus; GO:0000139,Golgi membrane; GO:0016021,integral component of membrane; GO:0005802,trans-Golgi network; GO:0008757,S-adenosylmethionine-dependent methyltransferase activity; GO:0032259,methylation
gene-LOC108847799	--	--	--
gene-LOC108847896	--	PREDICTED: uncharacterized protein LOC108847896 [Raphanus sativus]	GO:0046556,alpha-L-arabinofuranosidase activity; GO:0046373,L-arabinose metabolic process
gene-LOC108847898	--	PREDICTED: monocopper oxidase-like protein SKU5 [Raphanus sativus]	GO:0031225,anchored component of membrane; GO:0046658,anchored component of plasma membrane; GO:0048046,apoplast; GO:0005618,cell wall; GO:0016020,membrane; GO:0009505,plant-type cell wall; GO:0005886,plasma membrane; GO:0009506,plasmodesma; GO:0005774,vacuolar membrane; GO:0005507,copper ion binding; GO:0016722,oxidoreductase activity, oxidizing metal ions; GO:0009932,cell tip growth
gene-LOC108848004	--	PREDICTED: uncharacterized protein LOC108848004 isoform X1 [Raphanus sativus]	GO:0016021,integral component of membrane
gene-LOC108848034	--	PREDICTED: tRNA-specific adenosine deaminase 2 [Raphanus sativus]	GO:0009507,chloroplast; GO:0005886,plasma membrane; GO:0046872,metal ion binding; GO:0008251,tRNA-specific adenosine deaminase activity; GO:0002100,tRNA wobble adenosine to inosine editing
gene-LOC108848079	--	PREDICTED: lamin-like protein [Brassica rapa]	GO:0031225,anchored component of membrane; GO:0046658,anchored component of plasma membrane; GO:0005886,plasma membrane; GO:0005773,vacuole; GO:0009055,electron transfer activity
gene-LOC108848103	ko00511: Other glycan degradation	PREDICTED: probable alpha-mannosidase At5g13980 [Raphanus sativus]	GO:0048046,apoplast; GO:0005618,cell wall; GO:0009505,plant-type cell wall; GO:0005774,vacuolar membrane; GO:0005773,vacuole; GO:0004559,alpha-mannosidase activity; GO:0030246,carbohydrate binding; GO:0046872,metal ion binding; GO:0006013,mannose metabolic process; GO:0006517,protein deglycosylation
gene-LOC108848231	ko00500: Starch and sucrose metabolism	PREDICTED: glucan endo-1,3-beta-glucosidase 5-like [Raphanus sativus]	GO:0031225,anchored component of membrane; GO:0046658,anchored component of plasma membrane; GO:0009505,plant-type cell wall; GO:0005886,plasma membrane; GO:0009506,plasmodesma; GO:0005773,vacuole; GO:0042973,glucan endo-1,3-beta-D-glucosidase activity; GO:0004553,hydrolase activity, hydrolyzing O-glycosyl compounds; GO:0030247,polysaccharide binding; GO:0005975,carbohydrate metabolic process; GO…
gene-LOC108848233	ko00511: Other glycan degradation; ko00513: Various types of N-glycan biosynthesis; ko00520: Amino sugar and nucleotide sugar metabolism; ko00531: Glycosaminoglycan degradation; ko00603: Glycosphingolipid biosynthesis - globo and isoglobo series; ko00604: Glycosphingolipid biosynthesis - ganglio series	PREDICTED: beta-hexosaminidase 1 [Raphanus sativus]	GO:0005829,cytosol; GO:0009505,plant-type cell wall; GO:0005773,vacuole; GO:0004563,beta-N-acetylhexosaminidase activity; GO:0015929,hexosaminidase activity; GO:0102148,N-acetyl-beta-D-galactosaminidase activity; GO:0005975,carbohydrate metabolic process
gene-LOC108848266	--	PREDICTED: protein CROWDED NUCLEI 3 [Raphanus sativus]	GO:0005783,endoplasmic reticulum; GO:0016021,integral component of membrane
gene-LOC108848271	--	PREDICTED: uncharacterized protein At1g65710 isoform X1 [Raphanus sativus]	--
gene-LOC108848280	--	PREDICTED: expansin-A4-like [Raphanus sativus]	GO:0005829,cytosol; GO:0005576,extracellular region; GO:0016020,membrane; GO:0009505,plant-type cell wall; GO:0009506,plasmodesma; GO:0009664,plant-type cell wall organization; GO:0006949,syncytium formation
gene-LOC108848310	--	PREDICTED: probable LRR receptor-like serine/threonine-protein kinase At1g34110 [Raphanus sativus]	GO:0016021,integral component of membrane; GO:0016020,membrane; GO:0005886,plasma membrane; GO:0005524,ATP binding; GO:0004674,protein serine/threonine kinase activity; GO:0019199,transmembrane receptor protein kinase activity; GO:0010234,anther wall tapetum cell fate specification; GO:0009556,microsporogenesis; GO:0046777,protein autophosphorylation
gene-LOC108848328	--	PREDICTED: nucleolin-like [Raphanus sativus]	--
gene-LOC108848507	--	--	--
gene-LOC108848510	--	PREDICTED: Niemann-Pick C1 protein-like [Raphanus sativus]	GO:0016021,integral component of membrane; GO:0005319,lipid transporter activity
gene-LOC108848593	--	PREDICTED: receptor protein kinase-like protein ZAR1 [Raphanus sativus]	GO:0016021,integral component of membrane; GO:0005886,plasma membrane; GO:0005524,ATP binding; GO:0004672,protein kinase activity
gene-LOC108848630	ko04626: Plant-pathogen interaction	PREDICTED: CDPK-related kinase 3 [Raphanus sativus]	GO:0005737,cytoplasm; GO:0005634,nucleus; GO:0005886,plasma membrane; GO:0005524,ATP binding; GO:0005509,calcium ion binding; GO:0009931,calcium-dependent protein serine/threonine kinase activity; GO:0005516,calmodulin binding; GO:0004683,calmodulin-dependent protein kinase activity; GO:0004674,protein serine/threonine kinase activity; GO:0009738,abscisic acid-activated signaling pathway; GO:0071…
gene-LOC108848649	ko00520: Amino sugar and nucleotide sugar metabolism	PREDICTED: probable galacturonosyltransferase 5 [Raphanus sativus]	GO:0000139,Golgi membrane; GO:0016021,integral component of membrane; GO:0047262,polygalacturonate 4-alpha-galacturonosyltransferase activity; GO:0071555,cell wall organization; GO:0045489,pectin biosynthetic process
gene-LOC108848715	--	PREDICTED: uncharacterized protein At1g04910-like [Raphanus sativus]	GO:0005768,endosome; GO:0005794,Golgi apparatus; GO:0000139,Golgi membrane; GO:0016021,integral component of membrane; GO:0005802,trans-Golgi network; GO:0016757,transferase activity, transferring glycosyl groups; GO:0052325,cell wall pectin biosynthetic process; GO:0006004,fucose metabolic process
gene-LOC108848752	ko00860: Porphyrin and chlorophyll metabolism	PREDICTED: protochlorophyllide reductase C, chloroplastic isoform X1 [Raphanus sativus]	GO:0009507,chloroplast; GO:0009941,chloroplast envelope; GO:0031969,chloroplast membrane; GO:0009534,chloroplast thylakoid; GO:0009535,chloroplast thylakoid membrane; GO:0003959,NADPH dehydrogenase activity; GO:0016630,protochlorophyllide reductase activity; GO:0015995,chlorophyll biosynthetic process; GO:0015979,photosynthesis
gene-LOC108848809	--	PREDICTED: uncharacterized protein At5g48480 [Raphanus sativus]	GO:0005829,cytosol
gene-LOC108848829	--	PREDICTED: cysteine-rich repeat secretory protein 12 [Raphanus sativus]	GO:0016021,integral component of membrane; GO:0009506,plasmodesma; GO:0016032,viral process
gene-LOC108848913	ko03010: Ribosome	PREDICTED: acid phosphatase 1-like [Raphanus sativus]	GO:0003993,acid phosphatase activity
gene-LOC108848928	--	PREDICTED: uncharacterized protein LOC108848928 [Raphanus sativus]	--
gene-LOC108848930	ko03060: Protein export; ko04141: Protein processing in endoplasmic reticulum; ko04145: Phagosome	SecY protein transport family protein [Arabidopsis thaliana]	GO:0005789,endoplasmic reticulum membrane; GO:0016021,integral component of membrane; GO:0015031,protein transport
gene-LOC108848971	--	PREDICTED: cytochrome P450 76C2-like isoform X1 [Raphanus sativus]	GO:0016021,integral component of membrane; GO:0016020,membrane; GO:0020037,heme binding; GO:0005506,iron ion binding; GO:0016709,oxidoreductase activity, acting on paired donors, with incorporation or reduction of molecular oxygen, NAD(P)H as one donor, and incorporation of one atom of oxygen; GO:0044550,secondary metabolite biosynthetic process
gene-LOC108849004	--	PREDICTED: probable serine protease EDA2 [Raphanus sativus]	GO:0005576,extracellular region; GO:0008239,dipeptidyl-peptidase activity; GO:0008236,serine-type peptidase activity; GO:0009561,megagametogenesis; GO:0006508,proteolysis
gene-LOC108849081	ko00430: Taurine and hypotaurine metabolism; ko00460: Cyanoamino acid metabolism; ko00480: Glutathione metabolism; ko00590: Arachidonic acid metabolism	PREDICTED: gamma-glutamyltranspeptidase 3-like [Raphanus sativus]	GO:0016021,integral component of membrane; GO:0005774,vacuolar membrane; GO:0005773,vacuole; GO:0016756,glutathione gamma-glutamylcysteinyltransferase activity; GO:0036374,glutathione hydrolase activity; GO:0102953,hypoglycin A gamma-glutamyl transpeptidase activity; GO:0103068,leukotriene C4 gamma-glutamyl transferase activity; GO:0006751,glutathione catabolic process; GO:0009636,response to tox…
gene-LOC108849138	--	PREDICTED: histone H2B.8-like [Brassica rapa]	GO:0000786,nucleosome; GO:0005634,nucleus; GO:0003677,DNA binding; GO:0046982,protein heterodimerization activity
gene-LOC108849172	--	PREDICTED: kelch repeat-containing protein At3g27220 [Raphanus sativus]	GO:0005737,cytoplasm; GO:0005768,endosome; GO:0005794,Golgi apparatus; GO:0016021,integral component of membrane; GO:0019005,SCF ubiquitin ligase complex; GO:0005802,trans-Golgi network; GO:0031625,ubiquitin protein ligase binding; GO:0009061,anaerobic respiration; GO:0043161,proteasome-mediated ubiquitin-dependent protein catabolic process; GO:0042787,NA; GO:0030162,regulation of proteolysis
gene-LOC108849213	--	PREDICTED: histone H2A variant 1 [Raphanus sativus]	GO:0000790,nuclear chromatin; GO:0000786,nucleosome; GO:0003677,DNA binding; GO:0046982,protein heterodimerization activity; GO:0006342,chromatin silencing; GO:0042742,defense response to bacterium; GO:0016048,detection of temperature stimulus; GO:0009908,flower development; GO:0045892,negative regulation of transcription, DNA-templated; GO:0006970,response to osmotic stress
gene-LOC108849235	--	PREDICTED: glucan endo-1,3-beta-glucosidase 3 [Raphanus sativus]	GO:0031225,anchored component of membrane; GO:0046658,anchored component of plasma membrane; GO:0005886,plasma membrane; GO:0042973,glucan endo-1,3-beta-D-glucosidase activity; GO:0004553,hydrolase activity, hydrolyzing O-glycosyl compounds; GO:0030247,polysaccharide binding; GO:0005975,carbohydrate metabolic process; GO:0006952,defense response
gene-LOC108849260	--	PREDICTED: protein POLLENLESS 3-LIKE 2-like [Raphanus sativus]	GO:0005634,nucleus; GO:0007049,cell cycle; GO:0051301,cell division
gene-LOC108849320	--	PREDICTED: cysteine-rich repeat secretory protein 60 [Raphanus sativus]	GO:0016021,integral component of membrane; GO:0009506,plasmodesma; GO:0016032,viral process
gene-LOC108849409	--	PREDICTED: heat shock factor-binding protein 1-like isoform X2 [Brassica oleracea var. oleracea]	GO:0003714,transcription corepressor activity
gene-LOC108849440	--	PREDICTED: pectin acetylesterase 6-like [Raphanus sativus]	GO:0005576,extracellular region; GO:0009505,plant-type cell wall; GO:0052793,pectin acetylesterase activity; GO:0071555,cell wall organization
gene-LOC108849448	ko04141: Protein processing in endoplasmic reticulum	PREDICTED: inactive protein RESTRICTED TEV MOVEMENT 2-like [Raphanus sativus]	GO:0016021,integral component of membrane; GO:0005886,plasma membrane; GO:0006952,defense response
gene-LOC108849450	ko04141: Protein processing in endoplasmic reticulum	PREDICTED: inactive protein RESTRICTED TEV MOVEMENT 2-like [Raphanus sativus]	GO:0016021,integral component of membrane; GO:0005886,plasma membrane; GO:0006952,defense response
gene-LOC108849490	--	PREDICTED: ammonium transporter 1 member 4 [Raphanus sativus]	GO:0005887,integral component of plasma membrane; GO:0005886,plasma membrane; GO:0009506,plasmodesma; GO:0008519,ammonium transmembrane transporter activity; GO:0015398,high-affinity secondary active ammonium transmembrane transporter activity; GO:0072488,ammonium transmembrane transport; GO:0015695,organic cation transport
gene-LOC108849505	ko03015: mRNA surveillance pathway	PREDICTED: protein IQ-DOMAIN 1 [Raphanus sativus]	GO:0005737,cytoplasm; GO:0005874,microtubule; GO:0005634,nucleus; GO:0005516,calmodulin binding; GO:0008017,microtubule binding
gene-LOC108849520	ko04141: Protein processing in endoplasmic reticulum	PREDICTED: dnaJ protein ERDJ3B-like [Raphanus sativus]	GO:0005783,endoplasmic reticulum; GO:0005788,endoplasmic reticulum lumen; GO:0005886,plasma membrane; GO:0051082,unfolded protein binding; GO:0052033,pathogen-associated molecular pattern dependent induction by symbiont of host innate immune response; GO:0006457,protein folding
gene-LOC108849532	ko00940: Phenylpropanoid biosynthesis	PREDICTED: peroxidase 63-like [Raphanus sativus]	GO:0005576,extracellular region; GO:0020037,heme binding; GO:0046872,metal ion binding; GO:0004601,peroxidase activity; GO:0042744,hydrogen peroxide catabolic process; GO:0006979,response to oxidative stress
gene-LOC108849544	--	PREDICTED: serine/threonine-protein kinase Aurora-3 [Raphanus sativus]	GO:0032133,chromosome passenger complex; GO:0000775,chromosome, centromeric region; GO:0000780,condensed nuclear chromosome, centromeric region; GO:0005634,nucleus; GO:0048471,perinuclear region of cytoplasm; GO:0005819,spindle; GO:0005876,spindle microtubule; GO:0051233,spindle midzone; GO:0005524,ATP binding; GO:0035175,histone kinase activity (H3-S10 specific); GO:0044022,histone kinase activi…
gene-LOC108849547	ko00040: Pentose and glucuronate interconversions	PREDICTED: probable pectinesterase 68 [Raphanus sativus]	GO:0005618,cell wall; GO:0005576,extracellular region; GO:0045330,aspartyl esterase activity; GO:0030599,pectinesterase activity; GO:0042545,cell wall modification; GO:0045490,pectin catabolic process
gene-LOC108849680	--	PREDICTED: uncharacterized protein LOC108849680 [Raphanus sativus]	GO:0016021,integral component of membrane
gene-LOC108849686	ko00100: Steroid biosynthesis	PREDICTED: delta(14)-sterol reductase [Raphanus sativus]	GO:0030176,integral component of endoplasmic reticulum membrane; GO:0050613,delta14-sterol reductase activity; GO:0050661,NADP binding; GO:0016126,sterol biosynthetic process
gene-LOC108849719	ko00562: Inositol phosphate metabolism; ko00564: Glycerophospholipid metabolism; ko00565: Ether lipid metabolism	PREDICTED: non-specific phospholipase C2 [Raphanus sativus]	GO:0005576,extracellular region; GO:0003993,acid phosphatase activity; GO:0009395,phospholipid catabolic process
gene-LOC108849720	--	PREDICTED: protein LITTLE ZIPPER 1-like isoform X1 [Raphanus sativus]	GO:0005634,nucleus; GO:0009943,adaxial/abaxial axis specification; GO:0010358,leaf shaping; GO:0010305,leaf vascular tissue pattern formation; GO:0010075,regulation of meristem growth; GO:0006355,regulation of transcription, DNA-templated; GO:0006351,transcription, DNA-templated
gene-LOC108849768	--	PREDICTED: UDP-glycosyltransferase 74D1-like [Raphanus sativus]	GO:0043231,intracellular membrane-bounded organelle; GO:0052638,indole-3-butyrate beta-glucosyltransferase activity; GO:0080043,quercetin 3-O-glucosyltransferase activity; GO:0080044,quercetin 7-O-glucosyltransferase activity; GO:0009850,auxin metabolic process
gene-LOC108849816	--	PREDICTED: uncharacterized protein LOC108849816 [Raphanus sativus]	GO:0016021,integral component of membrane
gene-LOC108849993	--	PREDICTED: subtilisin-like protease SBT3.18 [Raphanus sativus]	GO:0005576,extracellular region; GO:0004252,serine-type endopeptidase activity; GO:0009567,double fertilization forming a zygote and endosperm
gene-LOC108850160	ko04141: Protein processing in endoplasmic reticulum	PREDICTED: putative 57 kDa heat shock protein [Raphanus sativus]	--
gene-LOC108850357	ko00480: Glutathione metabolism	PREDICTED: glutathione S-transferase U25-like [Raphanus sativus]	GO:0005737,cytoplasm; GO:0005829,cytosol; GO:0004364,glutathione transferase activity; GO:0046256,2,4,6-trinitrotoluene catabolic process; GO:0006749,glutathione metabolic process; GO:0009407,toxin catabolic process
gene-LOC108850789	--	PREDICTED: RING-H2 finger protein ATL67-like [Raphanus sativus]	GO:0016021,integral component of membrane; GO:0046872,metal ion binding; GO:0061630,ubiquitin protein ligase activity; GO:0043161,proteasome-mediated ubiquitin-dependent protein catabolic process
gene-LOC108850874	ko03060: Protein export	PREDICTED: signal peptidase complex catalytic subunit SEC11C-like [Raphanus sativus]	GO:0016021,integral component of membrane; GO:0008233,peptidase activity; GO:0006465,signal peptide processing
gene-LOC108850908	--	--	--
gene-LOC108850998	--	PREDICTED: uncharacterized protein LOC108850998 [Raphanus sativus]	GO:0046872,metal ion binding; GO:0003676,nucleic acid binding; GO:0004523,RNA-DNA hybrid ribonuclease activity
gene-LOC108851054	--	PREDICTED: uncharacterized protein LOC108851054 [Raphanus sativus]	GO:0016021,integral component of membrane
gene-LOC108851093	--	PREDICTED: uncharacterized protein LOC108851093 [Raphanus sativus]	--
gene-LOC108851116	ko03030: DNA replication; ko03410: Base excision repair; ko03420: Nucleotide excision repair	PREDICTED: DNA polymerase epsilon subunit C [Raphanus sativus]	GO:0016602,CCAAT-binding factor complex; GO:0005634,nucleus; GO:0003677,DNA binding; GO:0003700,DNA-binding transcription factor activity; GO:0046982,protein heterodimerization activity; GO:2000306,positive regulation of photomorphogenesis; GO:0045893,positive regulation of transcription, DNA-templated; GO:0006355,regulation of transcription, DNA-templated; GO:0006351,transcription, DNA-templated
gene-LOC108851277	--	--	--
gene-LOC108851376	--	PREDICTED: cell division cycle-associated protein 7 [Raphanus sativus]	--
gene-LOC108851387	--	PREDICTED: cyclin-B2-2 [Raphanus sativus]	GO:0005634,nucleus; GO:0007049,cell cycle; GO:0051301,cell division
gene-LOC108851439	--	PREDICTED: kinesin-like protein KIN-7G isoform X1 [Raphanus sativus]	GO:0005871,kinesin complex; GO:0005874,microtubule; GO:0005524,ATP binding; GO:0016887,ATPase activity; GO:0008017,microtubule binding; GO:0003777,microtubule motor activity; GO:0007018,microtubule-based movement
gene-LOC108851442	ko00260: Glycine, serine and threonine metabolism; ko00261: Monobactam biosynthesis; ko00270: Cysteine and methionine metabolism; ko00300: Lysine biosynthesis; ko01210: 2-Oxocarboxylic acid metabolism; ko01230: Biosynthesis of amino acids	PREDICTED: uncharacterized protein LOC108851442 [Raphanus sativus]	GO:0005737,cytoplasm; GO:0004073,aspartate-semialdehyde dehydrogenase activity; GO:0003942,N-acetyl-gamma-glutamyl-phosphate reductase activity; GO:0051287,NAD binding; GO:0050661,NADP binding; GO:0046983,protein dimerization activity; GO:0009097,isoleucine biosynthetic process; GO:0009089,lysine biosynthetic process via diaminopimelate; GO:0009086,methionine biosynthetic process; GO:0009088,thre…
gene-LOC108851463	--	PREDICTED: F-box protein At4g35930 [Raphanus sativus]	--
gene-LOC108851481	--	PREDICTED: cyclin-dependent kinase inhibitor 3 [Raphanus sativus]	GO:0005654,nucleoplasm; GO:0004861,cyclin-dependent protein serine/threonine kinase inhibitor activity; GO:0007050,cell cycle arrest
gene-LOC108851503	--	PREDICTED: protein JASON isoform X1 [Raphanus sativus]	GO:0007142,male meiosis II; GO:0009556,microsporogenesis; GO:0006355,regulation of transcription, DNA-templated
gene-LOC108851603	--	PREDICTED: CTD nuclear envelope phosphatase 1-like [Raphanus sativus]	GO:0016021,integral component of membrane; GO:0005744,TIM23 mitochondrial import inner membrane translocase complex; GO:0015031,protein transport
gene-LOC108851619	--	PREDICTED: signal peptide peptidase-like [Raphanus sativus]	GO:0005783,endoplasmic reticulum; GO:0005789,endoplasmic reticulum membrane; GO:0030660,Golgi-associated vesicle membrane; GO:0071458,integral component of cytoplasmic side of endoplasmic reticulum membrane; GO:0071556,integral component of lumenal side of endoplasmic reticulum membrane; GO:0005765,lysosomal membrane; GO:0004190,aspartic-type endopeptidase activity; GO:0009555,pollen development;…
gene-LOC108851636	--	PREDICTED: dirigent protein 6-like [Raphanus sativus]	GO:0048046,apoplast; GO:0042349,guiding stereospecific synthesis activity; GO:0042802,identical protein binding; GO:0016853,isomerase activity; GO:0042803,protein homodimerization activity; GO:1901599,(-)-pinoresinol biosynthetic process; GO:0050790,regulation of catalytic activity
gene-LOC108851651	--	PREDICTED: uncharacterized protein LOC108851649 [Raphanus sativus]	GO:0016021,integral component of membrane; GO:0008146,sulfotransferase activity
gene-LOC108851688	--	PREDICTED: denticleless protein homolog [Raphanus sativus]	GO:0005634,nucleus; GO:0048188,Set1C/COMPASS complex; GO:0042393,histone binding; GO:0008168,methyltransferase activity; GO:0010228,vegetative to reproductive phase transition of meristem
gene-LOC108851927	--	PREDICTED: PLASMODESMATA CALLOSE-BINDING PROTEIN 3 [Raphanus sativus]	GO:0031225,anchored component of membrane; GO:0046658,anchored component of plasma membrane; GO:0009506,plasmodesma; GO:0001872,(1->3)-beta-D-glucan binding; GO:0004553,hydrolase activity, hydrolyzing O-glycosyl compounds; GO:0030247,polysaccharide binding
gene-LOC108851928	--	PREDICTED: uncharacterized protein LOC108851928 [Raphanus sativus]	GO:0016021,integral component of membrane
gene-LOC108851974	--	PREDICTED: PLASMODESMATA CALLOSE-BINDING PROTEIN 1 [Raphanus sativus]	GO:0031225,anchored component of membrane; GO:0046658,anchored component of plasma membrane; GO:0009506,plasmodesma; GO:0001872,(1->3)-beta-D-glucan binding; GO:0004553,hydrolase activity, hydrolyzing O-glycosyl compounds; GO:0030247,polysaccharide binding
gene-LOC108852047	ko03410: Base excision repair	PREDICTED: uncharacterized protein At3g43530-like [Raphanus sativus]	--
gene-LOC108852152	ko00908: Zeatin biosynthesis	PREDICTED: adenylate isopentenyltransferase 3, chloroplastic-like [Raphanus sativus]	GO:0009507,chloroplast; GO:0005739,mitochondrion; GO:0031965,nuclear membrane; GO:0005634,nucleus; GO:0009536,plastid; GO:0052623,ADP dimethylallyltransferase activity; GO:0009824,AMP dimethylallyltransferase activity; GO:0005524,ATP binding; GO:0052622,ATP dimethylallyltransferase activity; GO:0052381,tRNA dimethylallyltransferase activity; GO:0009691,cytokinin biosynthetic process; GO:0006400,t…
gene-LOC108852162	ko00520: Amino sugar and nucleotide sugar metabolism	PREDICTED: putative UDP-arabinose 4-epimerase 4 [Raphanus sativus]	GO:0032580,Golgi cisterna membrane; GO:0016021,integral component of membrane; GO:0050373,UDP-arabinose 4-epimerase activity; GO:0003978,UDP-glucose 4-epimerase activity; GO:0045227,capsule polysaccharide biosynthetic process; GO:0006012,galactose metabolic process; GO:0033358,UDP-L-arabinose biosynthetic process
gene-LOC108852187	--	PREDICTED: uncharacterized protein LOC108852187 [Raphanus sativus]	GO:0005634,nucleus; GO:0103053,1-ethyladenine demethylase activity; GO:0035514,DNA demethylase activity; GO:0046872,metal ion binding; GO:0006281,DNA repair
gene-LOC108852222	--	--	--
gene-LOC108852243	--	--	--
gene-LOC108852261	--	PREDICTED: calcineurin subunit B-like [Raphanus sativus]	GO:0005829,cytosol; GO:0005634,nucleus; GO:0005509,calcium ion binding; GO:0019722,calcium-mediated signaling; GO:0005513,detection of calcium ion; GO:0009737,response to abscisic acid; GO:0009651,response to salt stress; GO:0009414,response to water deprivation
gene-LOC108852296	ko04075: Plant hormone signal transduction	PREDICTED: F-box protein SNE [Raphanus sativus]	GO:0005634,nucleus; GO:0019005,SCF ubiquitin ligase complex; GO:0009740,gibberellic acid mediated signaling pathway; GO:0043161,proteasome-mediated ubiquitin-dependent protein catabolic process; GO:0016567,protein ubiquitination; GO:0009937,regulation of gibberellic acid mediated signaling pathway; GO:0048831,regulation of shoot system development
gene-LOC108852416	--	PREDICTED: peptidyl-prolyl cis-trans isomerase FKBP15-2-like [Raphanus sativus]	GO:0005829,cytosol; GO:0005783,endoplasmic reticulum; GO:0005788,endoplasmic reticulum lumen; GO:0005794,Golgi apparatus; GO:0005773,vacuole; GO:0005528,FK506 binding; GO:0003755,peptidyl-prolyl cis-trans isomerase activity; GO:0061077,chaperone-mediated protein folding
gene-LOC108852448	ko00500: Starch and sucrose metabolism	PREDICTED: endoglucanase 4 [Raphanus sativus]	GO:0005576,extracellular region; GO:0008810,cellulase activity; GO:0071555,cell wall organization; GO:0030245,cellulose catabolic process
gene-LOC108852451	--	--	--
gene-LOC108852544	--	PREDICTED: transmembrane 9 superfamily member 5 [Raphanus sativus]	GO:0010008,endosome membrane; GO:0000139,Golgi membrane; GO:0016021,integral component of membrane; GO:0009624,response to nematode
gene-LOC108852566	--	PREDICTED: protein GLUTAMINE DUMPER 7 [Raphanus sativus]	GO:0016021,integral component of membrane; GO:0006865,amino acid transport; GO:0080143,regulation of amino acid export
gene-LOC108852597	--	PREDICTED: uncharacterized protein LOC108852597 [Raphanus sativus]	GO:0046872,metal ion binding
gene-LOC108852649	ko04016: MAPK signaling pathway - plant; ko04626: Plant-pathogen interaction	PREDICTED: piriformospora indica-insensitive protein 2 [Raphanus sativus]	GO:0009507,chloroplast; GO:0005886,plasma membrane; GO:0009610,response to symbiotic fungus; GO:0044403,symbiont process
gene-LOC108852658	--	PREDICTED: remorin isoform X1 [Raphanus sativus]	--
gene-LOC108852715	--	PREDICTED: uncharacterized protein LOC108852715 [Raphanus sativus]	GO:0016021,integral component of membrane
gene-LOC108852788	--	PREDICTED: probably inactive leucine-rich repeat receptor-like protein kinase At3g28040 [Raphanus sativus]	GO:0016021,integral component of membrane; GO:0005524,ATP binding; GO:0004672,protein kinase activity
gene-LOC108852875	--	PREDICTED: arabinogalactan peptide 24 [Raphanus sativus]	GO:0031225,anchored component of membrane; GO:0005886,plasma membrane
gene-LOC108852883	--	PREDICTED: T-complex protein 1 subunit epsilon-like [Raphanus sativus]	GO:0005832,chaperonin-containing T-complex; GO:0005829,cytosol; GO:0005886,plasma membrane; GO:0009506,plasmodesma; GO:0005524,ATP binding; GO:0044183,protein binding involved in protein folding; GO:0051082,unfolded protein binding; GO:0006458,'de novo' protein folding; GO:0061077,chaperone-mediated protein folding
gene-LOC108852966	ko03050: Proteasome	PREDICTED: 26S protease regulatory subunit S10B homolog B-like [Raphanus sativus]	GO:0005618,cell wall; GO:0005829,cytosol; GO:0031597,cytosolic proteasome complex; GO:0031595,nuclear proteasome complex; GO:0005634,nucleus; GO:0000502,proteasome complex; GO:0005524,ATP binding; GO:0036402,proteasome-activating ATPase activity; GO:0017025,TBP-class protein binding; GO:0045899,positive regulation of RNA polymerase II transcriptional preinitiation complex assembly; GO:0030433,ubi…
gene-LOC108853221	--	PREDICTED: G-protein coupled receptor 1-like [Raphanus sativus]	GO:0005794,Golgi apparatus; GO:0005886,plasma membrane; GO:0044214,spanning component of plasma membrane; GO:0005774,vacuolar membrane; GO:0004930,G protein-coupled receptor activity; GO:0009738,abscisic acid-activated signaling pathway; GO:0007202,activation of phospholipase C activity; GO:0009785,blue light signaling pathway; GO:0009742,brassinosteroid mediated signaling pathway; GO:0007166,cel…
gene-LOC108853325	ko00052: Galactose metabolism; ko00511: Other glycan degradation; ko00531: Glycosaminoglycan degradation; ko00600: Sphingolipid metabolism; ko00604: Glycosphingolipid biosynthesis - ganglio series	PREDICTED: beta-galactosidase 11-like [Raphanus sativus]	GO:0048046,apoplast; GO:0005618,cell wall; GO:0005773,vacuole; GO:0004565,beta-galactosidase activity; GO:0030246,carbohydrate binding; GO:0005975,carbohydrate metabolic process
gene-LOC108853538	ko03010: Ribosome	PREDICTED: 40S ribosomal protein S28-2-like [Raphanus sativus]	GO:0022626,cytosolic ribosome; GO:0022627,cytosolic small ribosomal subunit; GO:0042788,polysomal ribosome; GO:0003729,mRNA binding; GO:0003735,structural constituent of ribosome; GO:0030490,maturation of SSU-rRNA; GO:0000028,ribosomal small subunit assembly; GO:0006412,translation
gene-LOC108853633	--	PREDICTED: uncharacterized protein LOC108853633 [Raphanus sativus]	GO:0016021,integral component of membrane
gene-LOC108853820	--	--	--
gene-LOC108853881	--	PREDICTED: peroxiredoxin-2E, chloroplastic-like [Raphanus sativus]	GO:0009507,chloroplast; GO:0009941,chloroplast envelope; GO:0009570,chloroplast stroma; GO:0009505,plant-type cell wall; GO:0009536,plastid; GO:0009579,thylakoid; GO:0004601,peroxidase activity; GO:0051920,peroxiredoxin activity; GO:0045454,cell redox homeostasis; GO:0042742,defense response to bacterium
gene-LOC108853898	ko03010: Ribosome	PREDICTED: 40S ribosomal protein S3-2-like [Raphanus sativus]	GO:0022626,cytosolic ribosome; GO:0022627,cytosolic small ribosomal subunit; GO:0016020,membrane; GO:0005634,nucleus; GO:0009506,plasmodesma; GO:0042788,polysomal ribosome; GO:0003684,damaged DNA binding; GO:0003729,mRNA binding; GO:0008534,oxidized purine nucleobase lesion DNA N-glycosylase activity; GO:0003735,structural constituent of ribosome; GO:0002181,cytoplasmic translation; GO:0006281,DN…
gene-LOC108853910	--	PREDICTED: cyclin-C1-1-like [Raphanus sativus]	GO:0000307,cyclin-dependent protein kinase holoenzyme complex; GO:0016592,mediator complex; GO:0005634,nucleus; GO:0016538,cyclin-dependent protein serine/threonine kinase regulator activity; GO:0007049,cell cycle; GO:0051301,cell division; GO:0045737,positive regulation of cyclin-dependent protein serine/threonine kinase activity; GO:1901409,positive regulation of phosphorylation of RNA polymera…
gene-LOC108853935	--	PREDICTED: fasciclin-like arabinogalactan protein 16 [Raphanus sativus]	GO:0005576,extracellular region
gene-LOC108853949	ko03020: RNA polymerase	PREDICTED: early nodulin-like protein 1 [Raphanus sativus]	GO:0031225,anchored component of membrane; GO:0046658,anchored component of plasma membrane; GO:0005886,plasma membrane; GO:0009506,plasmodesma; GO:0009055,electron transfer activity
gene-LOC108853961	--	PREDICTED: leucine-rich repeat receptor-like tyrosine-protein kinase PXC3 [Raphanus sativus]	GO:0016021,integral component of membrane; GO:0005886,plasma membrane; GO:0005524,ATP binding; GO:0004714,transmembrane receptor protein tyrosine kinase activity
gene-LOC108854074	ko00520: Amino sugar and nucleotide sugar metabolism	PREDICTED: endochitinase At2g43610-like [Raphanus sativus]	GO:0005886,plasma membrane; GO:0008061,chitin binding; GO:0004568,chitinase activity; GO:0016998,cell wall macromolecule catabolic process; GO:0006032,chitin catabolic process; GO:0006952,defense response; GO:0000272,polysaccharide catabolic process
gene-LOC108854075	--	PREDICTED: N-alpha-acetyltransferase 20-like [Brassica rapa]	GO:0031416,NatB complex; GO:0004596,peptide alpha-N-acetyltransferase activity; GO:0017196,N-terminal peptidyl-methionine acetylation
gene-LOC108854155	ko03010: Ribosome	PREDICTED: 50S ribosomal protein L28, chloroplastic-like [Raphanus sativus]	GO:0009507,chloroplast; GO:0009941,chloroplast envelope; GO:0009570,chloroplast stroma; GO:0022625,cytosolic large ribosomal subunit; GO:0016020,membrane; GO:0003735,structural constituent of ribosome; GO:0006412,translation
gene-LOC108854166	--	PREDICTED: cell division cycle-associated protein 7-like [Raphanus sativus]	--
gene-LOC108854251	ko03010: Ribosome	PREDICTED: 40S ribosomal protein S11-3-like [Brassica rapa]	GO:0022627,cytosolic small ribosomal subunit; GO:0016020,membrane; GO:0019843,rRNA binding; GO:0003735,structural constituent of ribosome; GO:0006412,translation
gene-LOC108854252	--	PREDICTED: remorin-like [Raphanus sativus]	GO:0005886,plasma membrane; GO:0048032,galacturonate binding; GO:0007267,cell-cell signaling
gene-LOC108854329	ko00600: Sphingolipid metabolism	PREDICTED: neutral ceramidase [Raphanus sativus]	GO:0005783,endoplasmic reticulum; GO:0005576,extracellular region; GO:0005794,Golgi apparatus; GO:0009506,plasmodesma; GO:0017040,N-acylsphingosine amidohydrolase activity; GO:0006665,sphingolipid metabolic process
gene-LOC108854352	--	PREDICTED: uncharacterized protein LOC108853671 [Raphanus sativus]	--
gene-LOC108854373	--	PREDICTED: leucine-rich repeat receptor-like protein kinase TDR [Raphanus sativus]	GO:0016021,integral component of membrane; GO:0005886,plasma membrane; GO:0005524,ATP binding; GO:0004674,protein serine/threonine kinase activity; GO:0051301,cell division; GO:0010087,phloem or xylem histogenesis; GO:0010067,procambium histogenesis; GO:0010223,secondary shoot formation; GO:0010089,xylem development
gene-LOC108854395	--	PREDICTED: kinesin-like protein KIN-5B [Raphanus sativus]	GO:0005737,cytoplasm; GO:0005871,kinesin complex; GO:0005874,microtubule; GO:0005819,spindle; GO:0005524,ATP binding; GO:0008574,ATP-dependent microtubule motor activity, plus-end-directed; GO:0008017,microtubule binding; GO:0007018,microtubule-based movement
gene-LOC108854443	ko02010: ABC transporters	PREDICTED: ABC transporter B family member 19 [Raphanus sativus]	GO:0016021,integral component of membrane; GO:0005886,plasma membrane; GO:0005524,ATP binding; GO:0042626,ATPase activity, coupled to transmembrane movement of substances; GO:0010329,auxin efflux transmembrane transporter activity; GO:0010541,acropetal auxin transport; GO:0043481,anthocyanin accumulation in tissues in response to UV light; GO:0009926,auxin polar transport; GO:0060918,auxin transp…
gene-LOC108854459	--	PREDICTED: LOW QUALITY PROTEIN: kinesin-like protein KIN-10A [Raphanus sativus]	GO:0005737,cytoplasm; GO:0005871,kinesin complex; GO:0005874,microtubule; GO:0009524,phragmoplast; GO:0005524,ATP binding; GO:0008574,ATP-dependent microtubule motor activity, plus-end-directed; GO:0008017,microtubule binding; GO:0007018,microtubule-based movement; GO:0047496,vesicle transport along microtubule
gene-LOC108854599	--	PREDICTED: subtilisin-like protease SBT1.6 [Raphanus sativus]	GO:0016020,membrane; GO:0004252,serine-type endopeptidase activity; GO:0008236,serine-type peptidase activity; GO:0009827,plant-type cell wall modification
gene-LOC108854626	--	PREDICTED: uncharacterized protein At2g34160-like [Raphanus sativus]	GO:0005829,cytosol; GO:0003676,nucleic acid binding
gene-LOC108854640	ko00040: Pentose and glucuronate interconversions	PREDICTED: probable polygalacturonase [Raphanus sativus]	GO:0016021,integral component of membrane; GO:0004650,polygalacturonase activity; GO:0005975,carbohydrate metabolic process
gene-LOC108854649	--	PREDICTED: CO(2)-response secreted protease-like [Raphanus sativus]	GO:0048046,apoplast; GO:0005618,cell wall; GO:0004252,serine-type endopeptidase activity; GO:0008236,serine-type peptidase activity; GO:1900425,negative regulation of defense response to bacterium; GO:2000122,negative regulation of stomatal complex development; GO:0006508,proteolysis; GO:2000038,regulation of stomatal complex development; GO:0010037,response to carbon dioxide
gene-LOC108854680	ko03010: Ribosome	PREDICTED: uncharacterized protein LOC108854680 [Raphanus sativus]	GO:0009507,chloroplast; GO:0005840,ribosome; GO:0019843,rRNA binding; GO:0003735,structural constituent of ribosome; GO:0006412,translation
gene-LOC108854696	--	PREDICTED: uncharacterized protein LOC108854696 [Raphanus sativus]	--
gene-LOC108854776	ko04075: Plant hormone signal transduction	PREDICTED: serine/threonine-protein kinase BRI1-like 2 [Raphanus sativus]	GO:0016021,integral component of membrane; GO:0005886,plasma membrane; GO:0005524,ATP binding; GO:0004675,transmembrane receptor protein serine/threonine kinase activity; GO:0009734,auxin-activated signaling pathway; GO:0009742,brassinosteroid mediated signaling pathway; GO:0010305,leaf vascular tissue pattern formation; GO:0010233,phloem transport; GO:0010051,xylem and phloem pattern formation
gene-LOC108854799	ko00052: Galactose metabolism; ko00511: Other glycan degradation; ko00531: Glycosaminoglycan degradation; ko00600: Sphingolipid metabolism; ko00604: Glycosphingolipid biosynthesis - ganglio series	PREDICTED: beta-galactosidase 3-like [Raphanus sativus]	GO:0048046,apoplast; GO:0009505,plant-type cell wall; GO:0005773,vacuole; GO:0004565,beta-galactosidase activity; GO:0030246,carbohydrate binding; GO:0005975,carbohydrate metabolic process
gene-LOC108854805	ko00052: Galactose metabolism; ko00500: Starch and sucrose metabolism	PREDICTED: LOW QUALITY PROTEIN: reticuline oxidase-like protein [Raphanus sativus]	GO:0031225,anchored component of membrane; GO:0048046,apoplast; GO:0005829,cytosol; GO:0005739,mitochondrion; GO:0009505,plant-type cell wall; GO:0005886,plasma membrane; GO:0009506,plasmodesma; GO:0005773,vacuole; GO:0050660,flavin adenine dinucleotide binding; GO:0016614,oxidoreductase activity, acting on CH-OH group of donors; GO:0006979,response to oxidative stress
gene-LOC108854814	ko00460: Cyanoamino acid metabolism; ko00500: Starch and sucrose metabolism; ko00940: Phenylpropanoid biosynthesis	PREDICTED: beta-glucosidase 15 [Raphanus sativus]	GO:0048046,apoplast; GO:0005618,cell wall; GO:0005794,Golgi apparatus; GO:0009505,plant-type cell wall; GO:0009506,plasmodesma; GO:0008422,beta-glucosidase activity; GO:0102483,scopolin beta-glucosidase activity; GO:0005975,carbohydrate metabolic process; GO:0019762,glucosinolate catabolic process; GO:0033329,kaempferol O-glucoside metabolic process; GO:0033302,quercetin O-glucoside metabolic pro…
gene-LOC108854862	ko00052: Galactose metabolism; ko00511: Other glycan degradation; ko00531: Glycosaminoglycan degradation; ko00600: Sphingolipid metabolism; ko00604: Glycosphingolipid biosynthesis - ganglio series	PREDICTED: beta-galactosidase 2 [Raphanus sativus]	GO:0048046,apoplast; GO:0009505,plant-type cell wall; GO:0005773,vacuole; GO:0004565,beta-galactosidase activity; GO:0005975,carbohydrate metabolic process
gene-LOC108854879	ko03010: Ribosome	PREDICTED: 60S ribosomal protein L10a-2 [Raphanus sativus]	GO:0005829,cytosol; GO:0022625,cytosolic large ribosomal subunit; GO:0022626,cytosolic ribosome; GO:0042788,polysomal ribosome; GO:0003723,RNA binding; GO:0003735,structural constituent of ribosome; GO:0009955,adaxial/abaxial pattern specification; GO:0000470,maturation of LSU-rRNA; GO:0090696,post-embryonic plant organ development; GO:0006412,translation
gene-LOC108854893	ko00563: Glycosylphosphatidylinositol (GPI)-anchor biosynthesis	PREDICTED: uncharacterized protein LOC108854893 [Raphanus sativus]	GO:0016021,integral component of membrane; GO:0017176,phosphatidylinositol N-acetylglucosaminyltransferase activity
gene-LOC108854923	--	PREDICTED: probable xyloglucan endotransglucosylase/hydrolase protein 18 [Raphanus sativus]	GO:0048046,apoplast; GO:0005618,cell wall; GO:0005794,Golgi apparatus; GO:0004553,hydrolase activity, hydrolyzing O-glycosyl compounds; GO:0016762,xyloglucan:xyloglucosyl transferase activity; GO:0042546,cell wall biogenesis; GO:0071555,cell wall organization; GO:0010411,xyloglucan metabolic process
gene-LOC108855035	--	PREDICTED: protein transport protein sft2-like [Raphanus sativus]	GO:0016021,integral component of membrane; GO:0015031,protein transport; GO:0016192,vesicle-mediated transport
gene-LOC108855043	ko04145: Phagosome	PREDICTED: probable cysteine protease RD21B [Raphanus sativus]	GO:0005829,cytosol; GO:0005783,endoplasmic reticulum; GO:0005615,extracellular space; GO:0005764,lysosome; GO:0005773,vacuole; GO:0004197,cysteine-type endopeptidase activity; GO:0051603,proteolysis involved in cellular protein catabolic process; GO:0009651,response to salt stress
gene-LOC108855047	--	PREDICTED: high mobility group B protein 4-like [Raphanus sativus]	GO:0000785,chromatin; GO:0005737,cytoplasm; GO:0005829,cytosol; GO:0005634,nucleus; GO:0003682,chromatin binding; GO:0003677,DNA binding; GO:0003700,DNA-binding transcription factor activity; GO:0030527,structural constituent of chromatin; GO:0006333,chromatin assembly or disassembly
gene-LOC108855081	--	PREDICTED: cyclin-dependent kinase B1-1 [Raphanus sativus]	GO:0000307,cyclin-dependent protein kinase holoenzyme complex; GO:0005737,cytoplasm; GO:0005634,nucleus; GO:0005524,ATP binding; GO:0030332,cyclin binding; GO:0004693,cyclin-dependent protein serine/threonine kinase activity; GO:0008353,RNA polymerase II CTD heptapeptide repeat kinase activity; GO:0051301,cell division; GO:0048825,cotyledon development; GO:0042023,DNA endoreduplication; GO:000008…
gene-LOC108855095	--	PREDICTED: uncharacterized protein LOC108855095 [Raphanus sativus]	--
gene-LOC108855099	--	PREDICTED: kinesin-like protein KIN-12A [Raphanus sativus]	GO:0005871,kinesin complex; GO:0005874,microtubule; GO:0009524,phragmoplast; GO:0005524,ATP binding; GO:0008017,microtubule binding; GO:0003777,microtubule motor activity; GO:0007112,male meiosis cytokinesis; GO:0055046,microgametogenesis; GO:0007018,microtubule-based movement; GO:0080175,phragmoplast microtubule organization
gene-LOC108855130	--	PREDICTED: kinase-interacting family protein-like [Raphanus sativus]	GO:0005737,cytoplasm; GO:0003779,actin binding
gene-LOC108855183	--	PREDICTED: aspartyl protease AED3-like [Raphanus sativus]	GO:0048046,apoplast; GO:0005618,cell wall; GO:0009505,plant-type cell wall; GO:0004190,aspartic-type endopeptidase activity; GO:0000166,nucleotide binding; GO:0030163,protein catabolic process; GO:0006508,proteolysis; GO:0043067,regulation of programmed cell death; GO:0009627,systemic acquired resistance
gene-LOC108855203	--	PREDICTED: histone deacetylase HDT4 [Raphanus sativus]	GO:0005730,nucleolus; GO:0016787,hydrolase activity; GO:0016569,covalent chromatin modification; GO:0006355,regulation of transcription, DNA-templated; GO:0010162,seed dormancy process; GO:0006351,transcription, DNA-templated
gene-LOC108855268	ko00061: Fatty acid biosynthesis; ko00780: Biotin metabolism; ko01212: Fatty acid metabolism	PREDICTED: uncharacterized protein LOC108855268 [Raphanus sativus]	GO:0005737,cytoplasm; GO:0016836,hydro-lyase activity; GO:0006633,fatty acid biosynthetic process
gene-LOC108855318	--	PREDICTED: transmembrane 9 superfamily member 3-like [Raphanus sativus]	GO:0005768,endosome; GO:0010008,endosome membrane; GO:0005794,Golgi apparatus; GO:0000139,Golgi membrane; GO:0016021,integral component of membrane; GO:0009505,plant-type cell wall; GO:0009506,plasmodesma; GO:0005802,trans-Golgi network; GO:0005774,vacuolar membrane
gene-LOC108855340	--	aquaporin TIP1-2 [Brassica napus]	GO:0042807,central vacuole; GO:0009507,chloroplast; GO:0043674,columella; GO:0005783,endoplasmic reticulum; GO:0005794,Golgi apparatus; GO:0005887,integral component of plasma membrane; GO:0016020,membrane; GO:0009705,plant-type vacuole membrane; GO:0005886,plasma membrane; GO:0005774,vacuolar membrane; GO:0005773,vacuole; GO:0015250,water channel activity; GO:0042742,defense response to bacteriu…
gene-LOC108855383	--	--	--
gene-LOC108855385	--	PREDICTED: probable LRR receptor-like serine/threonine-protein kinase At2g24230 [Raphanus sativus]	GO:0016021,integral component of membrane; GO:0005886,plasma membrane; GO:0005524,ATP binding; GO:0005516,calmodulin binding; GO:0004672,protein kinase activity; GO:0009793,embryo development ending in seed dormancy; GO:0046777,protein autophosphorylation; GO:0009733,response to auxin; GO:0009625,response to insect; GO:0006970,response to osmotic stress
gene-LOC108855434	ko04626: Plant-pathogen interaction	PREDICTED: calcium-dependent protein kinase 13 [Raphanus sativus]	GO:0005737,cytoplasm; GO:0005634,nucleus; GO:0005886,plasma membrane; GO:0005524,ATP binding; GO:0005509,calcium ion binding; GO:0009931,calcium-dependent protein serine/threonine kinase activity; GO:0005516,calmodulin binding; GO:0004683,calmodulin-dependent protein kinase activity; GO:0004674,protein serine/threonine kinase activity; GO:0009738,abscisic acid-activated signaling pathway; GO:0035…
gene-LOC108855440	--	PREDICTED: L-type lectin-domain containing receptor kinase VIII.1 [Raphanus sativus]	GO:0016021,integral component of membrane; GO:0005886,plasma membrane; GO:0005524,ATP binding; GO:0030246,carbohydrate binding; GO:0004674,protein serine/threonine kinase activity
gene-LOC108855462	ko03020: RNA polymerase	PREDICTED: early nodulin-like protein 3 [Raphanus sativus]	GO:0031225,anchored component of membrane; GO:0046658,anchored component of plasma membrane; GO:0005886,plasma membrane; GO:0009506,plasmodesma; GO:0009055,electron transfer activity
gene-LOC108855467	--	PREDICTED: kinesin-like protein KIN-5A [Raphanus sativus]	GO:0005737,cytoplasm; GO:0005871,kinesin complex; GO:0005874,microtubule; GO:0005819,spindle; GO:0005524,ATP binding; GO:0008574,ATP-dependent microtubule motor activity, plus-end-directed; GO:0008017,microtubule binding; GO:0043622,cortical microtubule organization; GO:0000911,cytokinesis by cell plate formation; GO:0007018,microtubule-based movement; GO:0000281,mitotic cytokinesis; GO:0007052,m…
gene-LOC108855471	--	PREDICTED: aquaporin TIP1-1 [Raphanus sativus]	GO:0042807,central vacuole; GO:0009941,chloroplast envelope; GO:0005887,integral component of plasma membrane; GO:0009705,plant-type vacuole membrane; GO:0000326,protein storage vacuole; GO:0005774,vacuolar membrane; GO:0005773,vacuole; GO:0015204,urea transmembrane transporter activity; GO:0015250,water channel activity; GO:0080170,hydrogen peroxide transmembrane transport; GO:0034220,ion transm…
gene-LOC108855477	--	PREDICTED: probable leucine-rich repeat receptor-like protein kinase IMK3 [Raphanus sativus]	GO:0016021,integral component of membrane; GO:0005886,plasma membrane; GO:0005524,ATP binding; GO:0004674,protein serine/threonine kinase activity
gene-LOC108855539	--	PREDICTED: probable aspartyl protease At4g16563 [Raphanus sativus]	GO:0005576,extracellular region; GO:0004190,aspartic-type endopeptidase activity
gene-LOC108855540	--	PREDICTED: leucine-rich repeat receptor-like serine/threonine-protein kinase BAM2 [Raphanus sativus]	GO:0016021,integral component of membrane; GO:0005886,plasma membrane; GO:0005524,ATP binding; GO:0004674,protein serine/threonine kinase activity; GO:0033612,receptor serine/threonine kinase binding; GO:0030154,cell differentiation; GO:0048437,floral organ development; GO:0048229,gametophyte development; GO:0010075,regulation of meristem growth
gene-LOC108855559	--	PREDICTED: kinesin-like protein KIN-5C [Raphanus sativus]	GO:0005737,cytoplasm; GO:0005871,kinesin complex; GO:0005874,microtubule; GO:0005819,spindle; GO:0005524,ATP binding; GO:0008574,ATP-dependent microtubule motor activity, plus-end-directed; GO:0008017,microtubule binding; GO:0007018,microtubule-based movement
gene-LOC108855570	--	PREDICTED: LOW QUALITY PROTEIN: aspartyl protease family protein 2 [Raphanus sativus]	GO:0016020,membrane; GO:0009505,plant-type cell wall; GO:0004190,aspartic-type endopeptidase activity; GO:0030163,protein catabolic process; GO:0006508,proteolysis; GO:0080167,response to karrikin
gene-LOC108855644	--	PREDICTED: protein TORNADO 2-like [Raphanus sativus]	GO:0016021,integral component of membrane; GO:0005886,plasma membrane; GO:0009506,plasmodesma; GO:0009734,auxin-activated signaling pathway; GO:0010305,leaf vascular tissue pattern formation; GO:0009554,megasporogenesis; GO:0009933,meristem structural organization; GO:0009956,radial pattern formation; GO:0009934,regulation of meristem structural organization; GO:0010015,root morphogenesis
gene-LOC108855651	ko00500: Starch and sucrose metabolism	PREDICTED: glucan endo-1,3-beta-glucosidase 7 [Raphanus sativus]	GO:0046658,anchored component of plasma membrane; GO:0005618,cell wall; GO:0005576,extracellular region; GO:0042973,glucan endo-1,3-beta-D-glucosidase activity; GO:0004553,hydrolase activity, hydrolyzing O-glycosyl compounds; GO:0030247,polysaccharide binding; GO:0005975,carbohydrate metabolic process; GO:0071555,cell wall organization
gene-LOC108855691	ko04016: MAPK signaling pathway - plant; ko04626: Plant-pathogen interaction	PREDICTED: probable leucine-rich repeat receptor-like protein kinase At1g35710 [Raphanus sativus]	GO:0005768,endosome; GO:0016021,integral component of membrane; GO:0005886,plasma membrane; GO:0005524,ATP binding; GO:0004674,protein serine/threonine kinase activity; GO:0052544,defense response by callose deposition in cell wall; GO:0042742,defense response to bacterium; GO:0016045,detection of bacterium; GO:0006898,receptor-mediated endocytosis; GO:0010359,regulation of anion channel activity
gene-LOC108855714	--	PREDICTED: condensin complex subunit 3 [Raphanus sativus]	GO:0000796,condensin complex; GO:0009506,plasmodesma; GO:0007076,mitotic chromosome condensation
gene-LOC108855718	--	PREDICTED: protein argonaute 4 [Raphanus sativus]	GO:0015030,Cajal body; GO:0030529,NA; GO:0005719,nuclear euchromatin; GO:0005730,nucleolus; GO:0005654,nucleoplasm; GO:0003682,chromatin binding; GO:0004521,endoribonuclease activity; GO:0035198,miRNA binding; GO:0035197,siRNA binding; GO:0006342,chromatin silencing; GO:0031048,chromatin silencing by small RNA; GO:0009816,defense response to bacterium, incompatible interaction; GO:0051607,defense…
gene-LOC108855751	--	PREDICTED: scarecrow-like protein 22 [Raphanus sativus]	GO:0005634,nucleus; GO:0003700,DNA-binding transcription factor activity; GO:0043565,sequence-specific DNA binding; GO:0030154,cell differentiation; GO:0051301,cell division; GO:0006355,regulation of transcription, DNA-templated; GO:0048768,root hair cell tip growth; GO:0006351,transcription, DNA-templated
gene-LOC108855805	--	--	--
gene-LOC108855809	--	PREDICTED: probable xyloglucan endotransglucosylase/hydrolase protein 7 [Raphanus sativus]	GO:0048046,apoplast; GO:0005618,cell wall; GO:0004553,hydrolase activity, hydrolyzing O-glycosyl compounds; GO:0016762,xyloglucan:xyloglucosyl transferase activity; GO:0042546,cell wall biogenesis; GO:0071555,cell wall organization; GO:0010411,xyloglucan metabolic process
gene-LOC108855835	--	PREDICTED: probable aspartyl protease At4g16563 [Raphanus sativus]	GO:0005576,extracellular region; GO:0004190,aspartic-type endopeptidase activity
gene-LOC108856201	--	PREDICTED: non-classical arabinogalactan protein 31-like [Raphanus sativus]	GO:0005576,extracellular region; GO:0009505,plant-type cell wall; GO:0005886,plasma membrane; GO:0009506,plasmodesma; GO:0009753,response to jasmonic acid
gene-LOC108856217	--	--	--
gene-LOC108856273	--	PREDICTED: protein CHROMATIN REMODELING 24 [Raphanus sativus]	GO:0005634,nucleus; GO:0005524,ATP binding; GO:0003677,DNA binding; GO:0004386,helicase activity; GO:0006310,DNA recombination; GO:0045951,positive regulation of mitotic recombination; GO:0046686,response to cadmium ion
gene-LOC108856310	--	PREDICTED: purple acid phosphatase 15-like [Raphanus sativus]	GO:0005576,extracellular region; GO:0003993,acid phosphatase activity; GO:0046872,metal ion binding; GO:0009846,pollen germination; GO:0009845,seed germination
gene-LOC108856314	--	PREDICTED: uncharacterized GPI-anchored protein At4g28100 [Raphanus sativus]	GO:0031225,anchored component of membrane; GO:0046658,anchored component of plasma membrane
gene-LOC108856322	ko00520: Amino sugar and nucleotide sugar metabolism	PREDICTED: UDP-arabinopyranose mutase 1-like [Raphanus sativus]	GO:0005618,cell wall; GO:0005829,cytosol; GO:0022626,cytosolic ribosome; GO:0005794,Golgi apparatus; GO:0005795,Golgi stack; GO:0000138,Golgi trans cisterna; GO:0042788,polysomal ribosome; GO:0005774,vacuolar membrane; GO:0016760,cellulose synthase (UDP-forming) activity; GO:0016866,intramolecular transferase activity; GO:0003735,structural constituent of ribosome; GO:0052691,UDP-arabinopyranose …
gene-LOC108856327	--	PREDICTED: protein Jade-1 isoform X1 [Raphanus sativus]	GO:0005634,nucleus; GO:0042054,histone methyltransferase activity; GO:0018024,histone-lysine N-methyltransferase activity; GO:0046872,metal ion binding; GO:0009908,flower development; GO:0035556,intracellular signal transduction; GO:0048578,positive regulation of long-day photoperiodism, flowering
gene-LOC108856423	--	PREDICTED: uncharacterized protein LOC108856423 [Raphanus sativus]	--
gene-LOC108856514	ko04141: Protein processing in endoplasmic reticulum	PREDICTED: basic leucine zipper 61-like [Raphanus sativus]	GO:0005634,nucleus; GO:0003677,DNA binding; GO:0003700,DNA-binding transcription factor activity; GO:0000977,RNA polymerase II regulatory region sequence-specific DNA binding; GO:0045893,positive regulation of transcription, DNA-templated; GO:0006351,transcription, DNA-templated
gene-LOC108856519	ko00190: Oxidative phosphorylation; ko04145: Phagosome	ATPase, F0/V0 complex, subunit C protein [Arabidopsis thaliana]	GO:0016021,integral component of membrane; GO:0005886,plasma membrane; GO:0005774,vacuolar membrane; GO:0000220,vacuolar proton-transporting V-type ATPase, V0 domain; GO:0005773,vacuole; GO:0046961,proton-transporting ATPase activity, rotational mechanism; GO:0015991,ATP hydrolysis coupled proton transport; GO:0007035,vacuolar acidification
gene-LOC108856553	--	PREDICTED: delta(8)-fatty-acid desaturase 1 [Raphanus sativus]	GO:0005783,endoplasmic reticulum; GO:0005789,endoplasmic reticulum membrane; GO:0016021,integral component of membrane; GO:0046872,metal ion binding; GO:0052631,sphingolipid delta-8 desaturase activity; GO:0070417,cellular response to cold; GO:0006629,lipid metabolic process; GO:0030148,sphingolipid biosynthetic process
gene-LOC108856555	--	PREDICTED: TPR repeat-containing thioredoxin TTL4-like [Raphanus sativus]	GO:0005623,cell; GO:0045454,cell redox homeostasis; GO:0006970,response to osmotic stress
gene-LOC108856589	ko00330: Arginine and proline metabolism	PREDICTED: uncharacterized protein LOC108856589 [Raphanus sativus]	GO:0005783,endoplasmic reticulum; GO:0016021,integral component of membrane; GO:0006886,intracellular protein transport
gene-LOC108856593	ko04016: MAPK signaling pathway - plant	PREDICTED: leucine-rich repeat receptor-like serine/threonine-protein kinase BAM1 [Raphanus sativus]	GO:0009507,chloroplast; GO:0000166,nucleotide binding; GO:0006281,DNA repair
gene-LOC108856644	ko00040: Pentose and glucuronate interconversions	PREDICTED: probable pectate lyase 12 [Raphanus sativus]	GO:0031225,anchored component of membrane; GO:0046872,metal ion binding; GO:0030570,pectate lyase activity; GO:0045490,pectin catabolic process
gene-LOC108856649	--	PREDICTED: rop guanine nucleotide exchange factor 6 [Raphanus sativus]	GO:0005089,Rho guanyl-nucleotide exchange factor activity
gene-LOC108856668	--	PREDICTED: protein DETOXIFICATION 40-like isoform X1 [Raphanus sativus]	GO:0016021,integral component of membrane; GO:0005774,vacuolar membrane; GO:0005773,vacuole; GO:0015297,antiporter activity; GO:0015238,drug transmembrane transporter activity; GO:0006855,drug transmembrane transport
gene-LOC108856669	--	PREDICTED: uncharacterized protein LOC108856669 [Raphanus sativus]	GO:0016021,integral component of membrane; GO:0009737,response to abscisic acid
gene-LOC108856671	ko00940: Phenylpropanoid biosynthesis	PREDICTED: peroxidase 71 [Raphanus sativus]	GO:0048046,apoplast; GO:0005618,cell wall; GO:0016020,membrane; GO:0009505,plant-type cell wall; GO:0009506,plasmodesma; GO:0020037,heme binding; GO:0046872,metal ion binding; GO:0004601,peroxidase activity; GO:0050832,defense response to fungus; GO:0042744,hydrogen peroxide catabolic process; GO:0009808,lignin metabolic process; GO:0009664,plant-type cell wall organization; GO:0045730,respirator…
gene-LOC108856756	--	PREDICTED: uncharacterized protein LOC108856756 [Raphanus sativus]	GO:0016021,integral component of membrane; GO:0005635,nuclear envelope; GO:0031965,nuclear membrane; GO:0061760,antifungal innate immune response
gene-LOC108856863	--	--	--
gene-LOC108856937	ko00901: Indole alkaloid biosynthesis	PREDICTED: GDSL esterase/lipase At1g28580-like [Raphanus sativus]	GO:0005576,extracellular region; GO:0005773,vacuole; GO:0016788,hydrolase activity, acting on ester bonds; GO:0016042,lipid catabolic process
gene-LOC108856940	--	PREDICTED: PLASMODESMATA CALLOSE-BINDING PROTEIN 1-like [Raphanus sativus]	GO:0031225,anchored component of membrane; GO:0046658,anchored component of plasma membrane; GO:0009505,plant-type cell wall; GO:0005886,plasma membrane; GO:0009506,plasmodesma; GO:0001872,(1->3)-beta-D-glucan binding; GO:0004553,hydrolase activity, hydrolyzing O-glycosyl compounds; GO:0030247,polysaccharide binding; GO:0052543,callose deposition in cell wall
gene-LOC108857058	--	PREDICTED: endoplasmic reticulum-Golgi intermediate compartment protein 3-like [Raphanus sativus]	GO:0005623,cell; GO:0016021,integral component of membrane; GO:0045454,cell redox homeostasis
gene-LOC108857076	ko04016: MAPK signaling pathway - plant	PREDICTED: mitogen-activated protein kinase kinase kinase 3 [Raphanus sativus]	GO:0048046,apoplast; GO:0005737,cytoplasm; GO:0005874,microtubule; GO:0005524,ATP binding; GO:0004709,MAP kinase kinase kinase activity; GO:0004674,protein serine/threonine kinase activity; GO:0032147,activation of protein kinase activity; GO:0043622,cortical microtubule organization; GO:0046777,protein autophosphorylation; GO:0007346,regulation of mitotic cell cycle; GO:0023014,signal transducti…
gene-LOC108857089	--	PREDICTED: uncharacterized protein LOC108857089 [Raphanus sativus]	--
gene-LOC108857129	ko03013: RNA transport	PREDICTED: protein LURP-one-related 12 [Raphanus sativus]	--
gene-LOC108857131	ko00940: Phenylpropanoid biosynthesis	PREDICTED: reticuline oxidase-like protein [Raphanus sativus]	GO:0005618,cell wall; GO:0005576,extracellular region; GO:0050660,flavin adenine dinucleotide binding; GO:0016614,oxidoreductase activity, acting on CH-OH group of donors
gene-LOC108857191	--	--	--
gene-LOC108857212	--	--	--
gene-LOC108857218	--	PREDICTED: peptidyl-prolyl cis-trans isomerase FKBP15-1 [Raphanus sativus]	GO:0005783,endoplasmic reticulum; GO:0005788,endoplasmic reticulum lumen; GO:0005528,FK506 binding; GO:0003755,peptidyl-prolyl cis-trans isomerase activity; GO:0061077,chaperone-mediated protein folding
gene-LOC108857249	--	PREDICTED: peptidyl-prolyl cis-trans isomerase FKBP12-like [Brassica oleracea var. oleracea]	GO:0005829,cytosol; GO:0005528,FK506 binding; GO:0003755,peptidyl-prolyl cis-trans isomerase activity; GO:0061077,chaperone-mediated protein folding
gene-LOC108857264	ko00564: Glycerophospholipid metabolism; ko04070: Phosphatidylinositol signaling system	PREDICTED: phosphatidate cytidylyltransferase 5, chloroplastic-like [Raphanus sativus]	GO:0009507,chloroplast; GO:0009941,chloroplast envelope; GO:0031969,chloroplast membrane; GO:0009535,chloroplast thylakoid membrane; GO:0016021,integral component of membrane; GO:0009536,plastid; GO:0004605,phosphatidate cytidylyltransferase activity; GO:0016024,CDP-diacylglycerol biosynthetic process; GO:0006655,phosphatidylglycerol biosynthetic process
gene-LOC108857279	--	PREDICTED: probable xyloglucan endotransglucosylase/hydrolase protein 16 [Raphanus sativus]	GO:0048046,apoplast; GO:0005618,cell wall; GO:0004553,hydrolase activity, hydrolyzing O-glycosyl compounds; GO:0016762,xyloglucan:xyloglucosyl transferase activity; GO:0042546,cell wall biogenesis; GO:0071555,cell wall organization; GO:0010411,xyloglucan metabolic process
gene-LOC108857298	--	PREDICTED: uncharacterized protein LOC108857298 [Raphanus sativus]	GO:0016021,integral component of membrane
gene-LOC108857346	--	PREDICTED: subtilisin-like protease SBT1.8 [Raphanus sativus]	GO:0005618,cell wall; GO:0005576,extracellular region; GO:0005794,Golgi apparatus; GO:0009505,plant-type cell wall; GO:0009506,plasmodesma; GO:0004252,serine-type endopeptidase activity
gene-LOC108857371	ko00564: Glycerophospholipid metabolism; ko00565: Ether lipid metabolism; ko00590: Arachidonic acid metabolism; ko00591: Linoleic acid metabolism; ko00592: alpha-Linolenic acid metabolism	PREDICTED: phospholipase A2-alpha [Raphanus sativus]	GO:0031410,cytoplasmic vesicle; GO:0005576,extracellular region; GO:0005794,Golgi apparatus; GO:0005634,nucleus; GO:0005773,vacuole; GO:0005509,calcium ion binding; GO:0004623,phospholipase A2 activity; GO:0102567,phospholipase A2 activity (consuming 1,2-dipalmitoylphosphatidylcholine); GO:0102568,phospholipase A2 activity consuming 1,2-dioleoylphosphatidylethanolamine); GO:0050482,arachidonic ac…
gene-LOC108857374	--	PREDICTED: uncharacterized protein LOC108857374 [Raphanus sativus]	--
gene-LOC108857386	--	PREDICTED: prohibitin-2, mitochondrial-like [Raphanus sativus]	GO:0005618,cell wall; GO:0009507,chloroplast; GO:0016021,integral component of membrane; GO:0005747,mitochondrial respiratory chain complex I; GO:0005739,mitochondrion; GO:0009536,plastid; GO:0005774,vacuolar membrane; GO:0005773,vacuole
gene-LOC108857428	--	PREDICTED: uncharacterized protein LOC108857428 isoform X1 [Raphanus sativus]	--
gene-LOC108857444	--	PREDICTED: sterol 3-beta-glucosyltransferase UGT80A2-like [Raphanus sativus]	GO:0043231,intracellular membrane-bounded organelle; GO:0016020,membrane; GO:0005886,plasma membrane; GO:0051507,beta-sitosterol UDP-glucosyltransferase activity; GO:0102203,brassicasterol glucosyltransferase activity; GO:0102205,cholesterol allpha-glucosyltransferase activity; GO:0080043,quercetin 3-O-glucosyltransferase activity; GO:0080044,quercetin 7-O-glucosyltransferase activity; GO:0102202…
gene-LOC108857452	--	--	--
gene-LOC108857460	ko04141: Protein processing in endoplasmic reticulum	PREDICTED: uncharacterized protein LOC108857460 [Raphanus sativus]	GO:0030176,integral component of endoplasmic reticulum membrane; GO:1904264,NA; GO:0004842,ubiquitin-protein transferase activity; GO:0008270,zinc ion binding; GO:0042335,cuticle development; GO:0010143,cutin biosynthetic process; GO:0008299,isoprenoid biosynthetic process; GO:1900490,positive regulation of hydroxymethylglutaryl-CoA reductase (NADPH) activity; GO:0009414,response to water depriva…
gene-LOC108857473	--	PREDICTED: cyclin-A3-2-like [Raphanus sativus]	GO:0005737,cytoplasm; GO:0005634,nucleus; GO:0007049,cell cycle; GO:0051301,cell division
gene-LOC108857531	--	PREDICTED: transcription initiation factor TFIID subunit 15-like [Raphanus sativus]	GO:0046872,metal ion binding
gene-LOC108857546	ko00970: Aminoacyl-tRNA biosynthesis	PREDICTED: lysine--tRNA ligase, cytoplasmic-like [Raphanus sativus]	GO:0005829,cytosol; GO:0009506,plasmodesma; GO:0005524,ATP binding; GO:0003677,DNA binding; GO:0004824,lysine-tRNA ligase activity; GO:0046872,metal ion binding; GO:0006430,lysyl-tRNA aminoacylation
gene-LOC108857548	--	PREDICTED: NDR1/HIN1-Like protein 3 [Raphanus sativus]	GO:0046658,anchored component of plasma membrane; GO:0009507,chloroplast; GO:0016021,integral component of membrane; GO:0009506,plasmodesma; GO:0004871,NA; GO:0051607,defense response to virus
gene-LOC108857602	ko00340: Histidine metabolism; ko01230: Biosynthesis of amino acids	PREDICTED: imidazoleglycerol-phosphate dehydratase-like [Raphanus sativus]	GO:0009507,chloroplast; GO:0004424,imidazoleglycerol-phosphate dehydratase activity; GO:0046872,metal ion binding; GO:0000105,histidine biosynthetic process
gene-LOC108857752	--	PREDICTED: receptor protein kinase-like protein ZAR1 [Raphanus sativus]	GO:0009507,chloroplast; GO:0009570,chloroplast stroma; GO:0016021,integral component of membrane; GO:0009505,plant-type cell wall; GO:0005886,plasma membrane; GO:0090406,pollen tube; GO:0005524,ATP binding; GO:0016301,kinase activity; GO:0004674,protein serine/threonine kinase activity; GO:0046777,protein autophosphorylation; GO:0010070,zygote asymmetric cell division; GO:0010069,zygote asymmetri…
gene-LOC108857759	ko00970: Aminoacyl-tRNA biosynthesis	PREDICTED: dirigent protein 7-like [Raphanus sativus]	GO:0048046,apoplast; GO:0016853,isomerase activity
gene-LOC108857776	--	PREDICTED: non-specific lipid-transfer protein-like protein At2g13820 [Raphanus sativus]	GO:0046658,anchored component of plasma membrane; GO:0005576,extracellular region; GO:0005886,plasma membrane; GO:0008289,lipid binding; GO:0006869,lipid transport
gene-LOC108857860	--	PREDICTED: uncharacterized protein LOC108857860, partial [Raphanus sativus]	GO:0016021,integral component of membrane; GO:0016301,kinase activity
gene-LOC108858043	--	PREDICTED: uncharacterized protein LOC108858043 [Raphanus sativus]	GO:0009507,chloroplast; GO:0010207,photosystem II assembly
gene-LOC108858282	--	PREDICTED: LOW QUALITY PROTEIN: acanthoscurrin-2-like [Raphanus sativus]	--
gene-LOC108858685	--	PREDICTED: uncharacterized protein LOC108858685 [Raphanus sativus]	--
gene-LOC108858763	--	--	--
gene-LOC108859031	--	PREDICTED: uncharacterized protein LOC108859031 [Raphanus sativus]	--
gene-LOC108859038	--	PREDICTED: uncharacterized protein LOC108859038 [Raphanus sativus]	GO:0005768,endosome; GO:0016021,integral component of membrane; GO:0005802,trans-Golgi network
gene-LOC108859063	ko00040: Pentose and glucuronate interconversions	PREDICTED: probable pectate lyase 12 [Raphanus sativus]	GO:0031225,anchored component of membrane; GO:0046872,metal ion binding; GO:0030570,pectate lyase activity; GO:0045490,pectin catabolic process
gene-LOC108859070	--	PREDICTED: MATH domain and coiled-coil domain-containing protein At3g58340-like [Raphanus sativus]	--
gene-LOC108859099	--	PREDICTED: putative F-box protein At3g17620 [Raphanus sativus]	GO:0004842,ubiquitin-protein transferase activity; GO:0031146,SCF-dependent proteasomal ubiquitin-dependent protein catabolic process
gene-LOC108859123	--	PREDICTED: probable methyltransferase PMT26 [Raphanus sativus]	GO:0005737,cytoplasm; GO:0005768,endosome; GO:0005794,Golgi apparatus; GO:0000139,Golgi membrane; GO:0016021,integral component of membrane; GO:0005802,trans-Golgi network; GO:0008757,S-adenosylmethionine-dependent methyltransferase activity; GO:0032259,methylation
gene-LOC108859135	ko00010: Glycolysis / Gluconeogenesis; ko00562: Inositol phosphate metabolism	PREDICTED: multiple inositol polyphosphate phosphatase 1-like isoform X1 [Raphanus sativus]	GO:0005783,endoplasmic reticulum; GO:0005774,vacuolar membrane; GO:0016791,phosphatase activity
gene-LOC108859143	--	PREDICTED: uncharacterized protein LOC108859143 [Raphanus sativus]	GO:0016021,integral component of membrane
gene-LOC108859173	ko00100: Steroid biosynthesis	PREDICTED: delta(24)-sterol reductase [Raphanus sativus]	GO:0005783,endoplasmic reticulum; GO:0016021,integral component of membrane; GO:0016020,membrane; GO:0005886,plasma membrane; GO:0005774,vacuolar membrane; GO:0005773,vacuole; GO:0005516,calmodulin binding; GO:0050614,delta24-sterol reductase activity; GO:0050660,flavin adenine dinucleotide binding; GO:0016614,oxidoreductase activity, acting on CH-OH group of donors; GO:0016132,brassinosteroid bi…
gene-LOC108859174	ko00100: Steroid biosynthesis	PREDICTED: delta(24)-sterol reductase [Raphanus sativus]	GO:0005783,endoplasmic reticulum; GO:0016021,integral component of membrane; GO:0016020,membrane; GO:0005886,plasma membrane; GO:0005774,vacuolar membrane; GO:0005773,vacuole; GO:0005516,calmodulin binding; GO:0050614,delta24-sterol reductase activity; GO:0050660,flavin adenine dinucleotide binding; GO:0016614,oxidoreductase activity, acting on CH-OH group of donors; GO:0016132,brassinosteroid bi…
gene-LOC108859205	ko00190: Oxidative phosphorylation	PREDICTED: probable NADH dehydrogenase [ubiquinone]	GO:0005747,mitochondrial respiratory chain complex I; GO:0005739,mitochondrion; GO:0050897,cobalt ion binding; GO:0009055,electron transfer activity; GO:0008137,NADH dehydrogenase (ubiquinone) activity; GO:0009735,response to cytokinin; GO:0006979,response to oxidative stress
gene-LOC108859238	--	--	--
gene-LOC108859284	--	--	--
gene-LOC108859294	--	PREDICTED: histone H3-like centromeric protein HTR12 isoform X1 [Raphanus sativus]	GO:0000785,chromatin; GO:0000775,chromosome, centromeric region; GO:0000777,condensed chromosome kinetochore; GO:0000786,nucleosome; GO:0005634,nucleus; GO:0031492,nucleosomal DNA binding; GO:0046982,protein heterodimerization activity; GO:0051301,cell division; GO:0034508,centromere complex assembly; GO:0009567,double fertilization forming a zygote and endosperm; GO:0051321,meiotic cell cycle; G…
gene-LOC108859302	--	probable histone H2A.2 [Capsella rubella]	GO:0000790,nuclear chromatin; GO:0000786,nucleosome; GO:0003677,DNA binding; GO:0046982,protein heterodimerization activity; GO:0006342,chromatin silencing
gene-LOC108859319	ko03010: Ribosome	BnaA01g23850D [Brassica napus]	GO:0022625,cytosolic large ribosomal subunit; GO:0003735,structural constituent of ribosome; GO:0006412,translation
gene-LOC108859333	--	PREDICTED: uncharacterized protein LOC108859333 [Raphanus sativus]	GO:0016021,integral component of membrane
gene-LOC108859396	--	PREDICTED: uncharacterized protein LOC108859396 [Raphanus sativus]	--
gene-LOC108859399	--	PREDICTED: uncharacterized protein LOC108859399 [Raphanus sativus]	GO:0016021,integral component of membrane
gene-LOC108859421	--	PREDICTED: shugoshin-1 [Raphanus sativus]	GO:0000775,chromosome, centromeric region; GO:0005634,nucleus; GO:0051301,cell division; GO:0045132,meiotic chromosome segregation
gene-LOC108859455	--	PREDICTED: uncharacterized protein LOC108859455 [Raphanus sativus]	GO:0016021,integral component of membrane
gene-LOC108859466	--	PREDICTED: E2F transcription factor-like E2FF [Raphanus sativus]	GO:0005737,cytoplasm; GO:0005634,nucleus; GO:0005667,transcription factor complex; GO:0003677,DNA binding; GO:0003700,DNA-binding transcription factor activity; GO:0007049,cell cycle; GO:0006351,transcription, DNA-templated
gene-LOC108859502	--	PREDICTED: copper transport protein ATX1 [Raphanus sativus]	GO:0005737,cytoplasm; GO:0005829,cytosol; GO:0046914,transition metal ion binding; GO:0046916,cellular transition metal ion homeostasis; GO:0006825,copper ion transport; GO:0030001,metal ion transport
gene-LOC108859529	--	PREDICTED: subtilisin-like protease SBT1.5 [Raphanus sativus]	GO:0005576,extracellular region; GO:0004252,serine-type endopeptidase activity
gene-LOC108859585	ko00190: Oxidative phosphorylation	PREDICTED: NADH dehydrogenase [ubiquinone]	GO:0016021,integral component of membrane; GO:0005747,mitochondrial respiratory chain complex I; GO:0005739,mitochondrion; GO:0055114,oxidation-reduction process
gene-LOC108859590	ko03020: RNA polymerase	PREDICTED: lamin-like protein [Raphanus sativus]	GO:0031225,anchored component of membrane; GO:0046658,anchored component of plasma membrane; GO:0005886,plasma membrane; GO:0005773,vacuole; GO:0009055,electron transfer activity
gene-LOC108859619	--	--	--
gene-LOC108859620	--	PREDICTED: uncharacterized protein LOC108859620 [Raphanus sativus]	GO:0009642,response to light intensity
gene-LOC108859642	--	PREDICTED: uncharacterized protein LOC108859642 [Raphanus sativus]	--
gene-LOC108859703	--	PREDICTED: uncharacterized protein LOC108840130 [Raphanus sativus]	GO:0016021,integral component of membrane
gene-LOC108859739	--	PREDICTED: zinc finger HIT domain-containing protein 3-like isoform X1 [Raphanus sativus]	GO:0046872,metal ion binding
gene-LOC108859767	--	PREDICTED: cyclin-dependent kinase inhibitor 6-like [Raphanus sativus]	GO:0001673,male germ cell nucleus; GO:0005654,nucleoplasm; GO:0004861,cyclin-dependent protein serine/threonine kinase inhibitor activity; GO:0007050,cell cycle arrest; GO:0045736,negative regulation of cyclin-dependent protein serine/threonine kinase activity
gene-LOC108859857	ko00500: Starch and sucrose metabolism	PREDICTED: major pollen allergen Ole e 10-like [Raphanus sativus]	GO:0031410,cytoplasmic vesicle
gene-LOC108859873	ko03040: Spliceosome	hypothetical protein EUTSA_v10021852mg [Eutrema salsugineum]	GO:0071011,precatalytic spliceosome; GO:0005689,U12-type spliceosomal complex; GO:0005686,U2 snRNP; GO:0000398,mRNA splicing, via spliceosome
gene-LOC108859900	--	PREDICTED: uncharacterized protein LOC108859900 [Raphanus sativus]	--
gene-LOC108859980	--	PREDICTED: uncharacterized protein LOC108859980 [Raphanus sativus]	--
gene-LOC108859984	ko00514: Other types of O-glycan biosynthesis	PREDICTED: O-glucosyltransferase rumi-like [Raphanus sativus]	GO:0016021,integral component of membrane
gene-LOC108859990	--	--	--
gene-LOC108860011	--	--	--
gene-LOC108860070	--	PREDICTED: UPF0503 protein At3g09070, chloroplastic [Raphanus sativus]	GO:0016324,apical plasma membrane; GO:0009507,chloroplast; GO:0005886,plasma membrane; GO:0010588,cotyledon vascular tissue pattern formation; GO:0010088,phloem development; GO:0010233,phloem transport; GO:0022622,root system development
gene-LOC108860127	ko03010: Ribosome	60S ribosomal protein L29-1 [Arabidopsis lyrata subsp. lyrata]	GO:0022625,cytosolic large ribosomal subunit; GO:0005730,nucleolus; GO:0003735,structural constituent of ribosome; GO:0002181,cytoplasmic translation
gene-LOC108860177	--	PREDICTED: uncharacterized protein LOC108860177 isoform X1 [Raphanus sativus]	GO:0016021,integral component of membrane
gene-LOC108860196	--	PREDICTED: tetratricopeptide repeat protein 14-like [Raphanus sativus]	--
gene-LOC108860312	--	PREDICTED: histone H2A variant 1-like [Raphanus sativus]	GO:0000790,nuclear chromatin; GO:0000786,nucleosome; GO:0003677,DNA binding; GO:0046982,protein heterodimerization activity; GO:0006342,chromatin silencing; GO:0042742,defense response to bacterium; GO:0016048,detection of temperature stimulus; GO:0009908,flower development; GO:0045892,negative regulation of transcription, DNA-templated; GO:0006970,response to osmotic stress
gene-LOC108860463	ko00010: Glycolysis / Gluconeogenesis; ko00053: Ascorbate and aldarate metabolism; ko00071: Fatty acid degradation; ko00280: Valine, leucine and isoleucine degradation; ko00310: Lysine degradation; ko00330: Arginine and proline metabolism; ko00340: Histidine metabolism; ko00380: Tryptophan metabolism; ko00410: beta-Alanine metabolism; ko00561: Glycerolipid metabolism; ko00620: Pyruvate metabolism…	PREDICTED: translationally-controlled tumor protein 1 [Raphanus sativus]	GO:0048046,apoplast; GO:0009507,chloroplast; GO:0005829,cytosol; GO:0005794,Golgi apparatus; GO:0005634,nucleus; GO:0005886,plasma membrane; GO:0009506,plasmodesma; GO:0090406,pollen tube; GO:0009579,thylakoid; GO:0005774,vacuolar membrane; GO:0005509,calcium ion binding; GO:0008017,microtubule binding; GO:0019904,protein domain specific binding; GO:0010252,auxin homeostasis; GO:0008283,cell prol…
gene-LOC108860803	ko03020: RNA polymerase	PREDICTED: protein SRC2-like [Raphanus sativus]	GO:0005789,endoplasmic reticulum membrane; GO:0016021,integral component of membrane; GO:0005886,plasma membrane; GO:0032586,protein storage vacuole membrane
gene-LOC108860827	ko00260: Glycine, serine and threonine metabolism; ko00290: Valine, leucine and isoleucine biosynthesis; ko01200: Carbon metabolism; ko01230: Biosynthesis of amino acids	PREDICTED: threonine dehydratase biosynthetic, chloroplastic-like [Raphanus sativus]	GO:0009507,chloroplast; GO:0004794,L-threonine ammonia-lyase activity; GO:0030170,pyridoxal phosphate binding; GO:0009097,isoleucine biosynthetic process
gene-LOC108860884	ko00230: Purine metabolism; ko00240: Pyrimidine metabolism; ko04016: MAPK signaling pathway - plant	PREDICTED: protein FAM135B-like [Raphanus sativus]	--
gene-LOC108860895	--	PREDICTED: LOW QUALITY PROTEIN: uncharacterized protein LOC108860895 [Raphanus sativus]	GO:0009505,plant-type cell wall
gene-LOC108861022	--	PREDICTED: uncharacterized protein LOC108861022 [Raphanus sativus]	GO:0005737,cytoplasm; GO:0005730,nucleolus; GO:0005634,nucleus; GO:0051301,cell division; GO:0007059,chromosome segregation; GO:0051321,meiotic cell cycle; GO:0034096,positive regulation of maintenance of meiotic sister chromatid cohesion; GO:2000711,positive regulation of maintenance of meiotic sister chromatid cohesion, centromeric; GO:0007346,regulation of mitotic cell cycle
gene-LOC108861045	--	--	--
gene-LOC108861155	--	PREDICTED: uncharacterized protein LOC108861155 [Raphanus sativus]	--
gene-LOC108861189	ko00310: Lysine degradation	PREDICTED: zinc finger protein MAGPIE-like [Raphanus sativus]	GO:0005634,nucleus; GO:0003700,DNA-binding transcription factor activity; GO:0046872,metal ion binding; GO:0044212,transcription regulatory region DNA binding; GO:0008356,asymmetric cell division; GO:0006355,regulation of transcription, DNA-templated; GO:0006351,transcription, DNA-templated
gene-LOC108861313	--	PREDICTED: uncharacterized protein LOC108861313 [Raphanus sativus]	--
gene-LOC108861339	ko03060: Protein export	PREDICTED: uncharacterized protein LOC108861339 [Raphanus sativus]	GO:0005783,endoplasmic reticulum
gene-LOC108861388	ko03010: Ribosome	PREDICTED: 60S ribosomal protein L18-2 [Brassica rapa]	GO:0009507,chloroplast; GO:0022625,cytosolic large ribosomal subunit; GO:0015934,large ribosomal subunit; GO:0005886,plasma membrane; GO:0005774,vacuolar membrane; GO:0005773,vacuole; GO:0003723,RNA binding; GO:0003735,structural constituent of ribosome; GO:0006412,translation
gene-LOC108861391	--	PREDICTED: E3 ubiquitin-protein ligase SDIR1 isoform X1 [Raphanus sativus]	GO:0005789,endoplasmic reticulum membrane; GO:0016021,integral component of membrane; GO:0043231,intracellular membrane-bounded organelle; GO:0031090,organelle membrane; GO:0046872,metal ion binding; GO:0061630,ubiquitin protein ligase activity; GO:0004842,ubiquitin-protein transferase activity; GO:0009789,positive regulation of abscisic acid-activated signaling pathway; GO:0043161,proteasome-med…
gene-LOC108861395	--	PREDICTED: mitogen-activated protein kinase 13 [Raphanus sativus]	GO:0005737,cytoplasm; GO:0005634,nucleus; GO:0005524,ATP binding; GO:0004707,MAP kinase activity; GO:0010311,lateral root formation; GO:0010468,regulation of gene expression
gene-LOC108861429	--	PREDICTED: choline transporter-like protein 2 [Raphanus sativus]	GO:0005856,cytoskeleton; GO:0031901,early endosome membrane; GO:0016021,integral component of membrane; GO:0009524,phragmoplast; GO:0005886,plasma membrane; GO:0009506,plasmodesma; GO:0009551,secondary plasmodesma; GO:0097218,sieve plate; GO:0055044,symplast; GO:0005802,trans-Golgi network; GO:0032588,trans-Golgi network membrane; GO:0015220,choline transmembrane transporter activity; GO:0015871,…
gene-LOC108861478	--	PREDICTED: uncharacterized protein LOC108861478 [Raphanus sativus]	--
gene-LOC108861483	--	PREDICTED: protein STRUBBELIG [Raphanus sativus]	GO:0016021,integral component of membrane; GO:0005886,plasma membrane; GO:0009506,plasmodesma; GO:0005524,ATP binding; GO:0004702,NA; GO:0004675,transmembrane receptor protein serine/threonine kinase activity; GO:0000902,cell morphogenesis; GO:0007166,cell surface receptor signaling pathway; GO:0048437,floral organ development; GO:0048366,leaf development; GO:0010305,leaf vascular tissue pattern …
gene-LOC108861517	--	PREDICTED: kinesin-like protein KIN-4C isoform X1 [Raphanus sativus]	GO:0005871,kinesin complex; GO:0005874,microtubule; GO:0009506,plasmodesma; GO:0005524,ATP binding; GO:0008574,ATP-dependent microtubule motor activity, plus-end-directed; GO:0008017,microtubule binding; GO:0071555,cell wall organization; GO:0007018,microtubule-based movement
gene-LOC108861536	--	PREDICTED: protein FATTY ACID EXPORT 6-like [Raphanus sativus]	GO:0005737,cytoplasm; GO:0012505,endomembrane system; GO:0016021,integral component of membrane; GO:0005634,nucleus
gene-LOC108861538	--	PREDICTED: leucine-rich repeat receptor-like protein kinase TDR [Raphanus sativus]	GO:0016021,integral component of membrane; GO:0005886,plasma membrane; GO:0005524,ATP binding; GO:0004674,protein serine/threonine kinase activity; GO:0051301,cell division; GO:0010087,phloem or xylem histogenesis; GO:0010067,procambium histogenesis; GO:0010223,secondary shoot formation; GO:0010089,xylem development
gene-LOC108861567	--	PREDICTED: choline transporter-like protein 2 [Raphanus sativus]	GO:0005856,cytoskeleton; GO:0031901,early endosome membrane; GO:0016021,integral component of membrane; GO:0009524,phragmoplast; GO:0005886,plasma membrane; GO:0009506,plasmodesma; GO:0009551,secondary plasmodesma; GO:0097218,sieve plate; GO:0055044,symplast; GO:0005802,trans-Golgi network; GO:0032588,trans-Golgi network membrane; GO:0015220,choline transmembrane transporter activity; GO:0015871,…
gene-LOC108861583	--	PREDICTED: wound-induced basic protein-like [Raphanus sativus]	--
gene-LOC108861597	--	PREDICTED: tubulin gamma-1 chain [Raphanus sativus]	GO:0005938,cell cortex; GO:0005737,cytoplasm; GO:0000930,gamma-tubulin complex; GO:0005874,microtubule; GO:0005739,mitochondrion; GO:0005634,nucleus; GO:0005886,plasma membrane; GO:0005525,GTP binding; GO:0003924,GTPase activity; GO:0051641,cellular localization; GO:0000911,cytokinesis by cell plate formation; GO:0031122,cytoplasmic microtubule organization; GO:0048366,leaf development; GO:000702…
gene-LOC108861609	ko00052: Galactose metabolism; ko00511: Other glycan degradation; ko00531: Glycosaminoglycan degradation; ko00600: Sphingolipid metabolism; ko00604: Glycosphingolipid biosynthesis - ganglio series	PREDICTED: beta-galactosidase 1 [Raphanus sativus]	GO:0048046,apoplast; GO:0005618,cell wall; GO:0009505,plant-type cell wall; GO:0009506,plasmodesma; GO:0005773,vacuole; GO:0004565,beta-galactosidase activity; GO:0030246,carbohydrate binding; GO:0005975,carbohydrate metabolic process
gene-LOC108861622	ko00052: Galactose metabolism; ko00511: Other glycan degradation; ko00531: Glycosaminoglycan degradation; ko00600: Sphingolipid metabolism; ko00604: Glycosphingolipid biosynthesis - ganglio series	PREDICTED: beta-galactosidase 10 [Raphanus sativus]	GO:0048046,apoplast; GO:0005618,cell wall; GO:0009505,plant-type cell wall; GO:0005773,vacuole; GO:0004565,beta-galactosidase activity; GO:0005975,carbohydrate metabolic process; GO:0080167,response to karrikin
gene-LOC108861695	--	PREDICTED: putative pentatricopeptide repeat-containing protein At3g18840 [Raphanus sativus]	GO:0043231,intracellular membrane-bounded organelle; GO:0004519,endonuclease activity; GO:0003723,RNA binding; GO:0009451,RNA modification
gene-LOC108861700	--	PREDICTED: uncharacterized protein LOC108861700 [Raphanus sativus]	GO:0016021,integral component of membrane; GO:0005886,plasma membrane
gene-LOC108861714	--	PREDICTED: uncharacterized protein LOC108856675 [Raphanus sativus]	--
gene-LOC108861723	--	PREDICTED: protein STRICTOSIDINE SYNTHASE-LIKE 10 [Raphanus sativus]	GO:0005783,endoplasmic reticulum; GO:0016020,membrane; GO:0009505,plant-type cell wall; GO:0005886,plasma membrane; GO:0009506,plasmodesma; GO:0005773,vacuole; GO:0016788,hydrolase activity, acting on ester bonds; GO:0009058,biosynthetic process
gene-LOC108861729	ko03010: Ribosome	PREDICTED: 60S ribosomal protein L18a-2-like [Raphanus sativus]	GO:0005829,cytosol; GO:0022625,cytosolic large ribosomal subunit; GO:0022626,cytosolic ribosome; GO:0005634,nucleus; GO:0005886,plasma membrane; GO:0042788,polysomal ribosome; GO:0005774,vacuolar membrane; GO:0003729,mRNA binding; GO:0003735,structural constituent of ribosome; GO:0009793,embryo development ending in seed dormancy; GO:0009860,pollen tube growth; GO:0006412,translation
gene-LOC108861829	--	--	--
gene-LOC108861833	ko04016: MAPK signaling pathway - plant; ko04626: Plant-pathogen interaction	PREDICTED: DNA-damage-repair/toleration protein DRT100 [Raphanus sativus]	GO:0009507,chloroplast; GO:0000166,nucleotide binding; GO:0006281,DNA repair
gene-LOC108861847	--	PREDICTED: uncharacterized protein LOC108860410 [Raphanus sativus]	--
gene-LOC108861856	--	PREDICTED: probable mitochondrial adenine nucleotide transporter BTL1 [Raphanus sativus]	GO:0016021,integral component of membrane; GO:0005743,mitochondrial inner membrane; GO:0022857,transmembrane transporter activity; GO:0006839,mitochondrial transport
gene-LOC108861891	--	PREDICTED: serine carboxypeptidase-like 49 [Raphanus sativus]	GO:0005829,cytosol; GO:0005576,extracellular region; GO:0005773,vacuole; GO:0004185,serine-type carboxypeptidase activity; GO:0051603,proteolysis involved in cellular protein catabolic process
gene-LOC108861899	ko00561: Glycerolipid metabolism	PREDICTED: uncharacterized protein LOC108861899 [Raphanus sativus]	GO:0009507,chloroplast; GO:0009941,chloroplast envelope; GO:0031969,chloroplast membrane; GO:0016021,integral component of membrane; GO:0009536,plastid; GO:0008194,UDP-glycosyltransferase activity; GO:0016036,cellular response to phosphate starvation; GO:0009247,glycolipid biosynthetic process; GO:0046506,sulfolipid biosynthetic process
gene-LOC108861917	--	PREDICTED: kinesin-like protein KIN-12D isoform X1 [Raphanus sativus]	GO:0005871,kinesin complex; GO:0005874,microtubule; GO:0009524,phragmoplast; GO:0005524,ATP binding; GO:0016887,ATPase activity; GO:0008017,microtubule binding; GO:0003777,microtubule motor activity; GO:0000911,cytokinesis by cell plate formation; GO:0007018,microtubule-based movement; GO:0000281,mitotic cytokinesis
gene-LOC108861930	--	PREDICTED: probable aquaporin PIP2-5 [Raphanus sativus]	GO:0005887,integral component of plasma membrane; GO:0015250,water channel activity; GO:0034220,ion transmembrane transport; GO:0006833,water transport
gene-LOC108861963	--	PREDICTED: leucine-rich repeat receptor-like serine/threonine-protein kinase BAM1 [Raphanus sativus]	GO:0016021,integral component of membrane; GO:0005886,plasma membrane; GO:0005524,ATP binding; GO:0043621,protein self-association; GO:0004674,protein serine/threonine kinase activity; GO:0033612,receptor serine/threonine kinase binding; GO:0030154,cell differentiation; GO:0048437,floral organ development; GO:0048229,gametophyte development; GO:0010075,regulation of meristem growth
gene-LOC108862025	ko00280: Valine, leucine and isoleucine degradation; ko00640: Propanoate metabolism	PREDICTED: multiple organellar RNA editing factor 8, chloroplastic/mitochondrial-like [Raphanus sativus]	GO:0009507,chloroplast; GO:0005739,mitochondrion; GO:0050897,cobalt ion binding; GO:0016554,cytidine to uridine editing; GO:0080156,mitochondrial mRNA modification; GO:0006397,mRNA processing; GO:0009451,RNA modification
gene-LOC108862032	--	PREDICTED: aspartyl protease AED3-like isoform X1 [Raphanus sativus]	GO:0048046,apoplast; GO:0005618,cell wall; GO:0009505,plant-type cell wall; GO:0004190,aspartic-type endopeptidase activity; GO:0000166,nucleotide binding; GO:0030163,protein catabolic process; GO:0006508,proteolysis; GO:0043067,regulation of programmed cell death; GO:0009627,systemic acquired resistance
gene-LOC108862110	ko04016: MAPK signaling pathway - plant	PREDICTED: uncharacterized GPI-anchored protein At3g06035 [Raphanus sativus]	GO:0031225,anchored component of membrane; GO:0005886,plasma membrane
gene-LOC108862221	--	PREDICTED: kinesin-like protein KIN-12C isoform X1 [Raphanus sativus]	GO:0005871,kinesin complex; GO:0005874,microtubule; GO:0009524,phragmoplast; GO:0005524,ATP binding; GO:0016887,ATPase activity; GO:0008017,microtubule binding; GO:0003777,microtubule motor activity; GO:0000911,cytokinesis by cell plate formation; GO:0007018,microtubule-based movement; GO:0000281,mitotic cytokinesis
gene-LOC108862222	--	PREDICTED: uncharacterized protein LOC108862222 [Raphanus sativus]	GO:0005871,kinesin complex; GO:0005874,microtubule; GO:0009524,phragmoplast; GO:0005524,ATP binding; GO:0016887,ATPase activity; GO:0008017,microtubule binding; GO:0003777,microtubule motor activity; GO:0000911,cytokinesis by cell plate formation; GO:0007018,microtubule-based movement; GO:0000281,mitotic cytokinesis
gene-LOC108862288	--	--	--
gene-LOC108862306	ko00040: Pentose and glucuronate interconversions	PREDICTED: probable pectate lyase 8 [Raphanus sativus]	GO:0046872,metal ion binding; GO:0030570,pectate lyase activity; GO:0045490,pectin catabolic process
gene-LOC108862334	ko00510: N-Glycan biosynthesis; ko00513: Various types of N-glycan biosynthesis	PREDICTED: uncharacterized protein LOC108862334 [Raphanus sativus]	GO:0005768,endosome; GO:0005802,trans-Golgi network
gene-LOC108862338	--	PREDICTED: myb-related protein 3R-1-like [Raphanus sativus]	GO:0005634,nucleus; GO:0003700,DNA-binding transcription factor activity; GO:0000981,DNA-binding transcription factor activity, RNA polymerase II-specific; GO:0043565,sequence-specific DNA binding; GO:0003713,transcription coactivator activity; GO:0001135,RNA polymerase II transcription regulator recruiting activity; GO:0044212,transcription regulatory region DNA binding; GO:0030154,cell differen…
gene-LOC108862354	--	PREDICTED: probable LRR receptor-like serine/threonine-protein kinase IRK [Raphanus sativus]	GO:0016021,integral component of membrane; GO:0005886,plasma membrane; GO:0005524,ATP binding; GO:0004672,protein kinase activity
gene-LOC108862356	--	PREDICTED: uncharacterized protein LOC108862356 [Raphanus sativus]	--
gene-LOC108862374	--	PREDICTED: alpha-glucan water dikinase 1, chloroplastic [Raphanus sativus]	GO:0009507,chloroplast; GO:0009941,chloroplast envelope; GO:0009570,chloroplast stroma; GO:0005739,mitochondrion; GO:0050521,alpha-glucan, water dikinase activity; GO:0005524,ATP binding; GO:0046872,metal ion binding; GO:0009631,cold acclimation; GO:0009610,response to symbiotic fungus; GO:0005983,starch catabolic process
gene-LOC108862387	--	PREDICTED: uncharacterized protein LOC108862387 isoform X1 [Raphanus sativus]	GO:0050832,defense response to fungus
gene-LOC108862449	--	PREDICTED: uncharacterized protein LOC108862449 [Raphanus sativus]	GO:0005783,endoplasmic reticulum; GO:0016021,integral component of membrane; GO:0006886,intracellular protein transport
gene-LOC108862480	ko04141: Protein processing in endoplasmic reticulum	PREDICTED: E3 ubiquitin-protein ligase MARCH7-like [Raphanus sativus]	GO:0030176,integral component of endoplasmic reticulum membrane; GO:1904264,NA; GO:0004842,ubiquitin-protein transferase activity; GO:0008270,zinc ion binding; GO:0042335,cuticle development; GO:0010143,cutin biosynthetic process; GO:0008299,isoprenoid biosynthetic process; GO:1900490,positive regulation of hydroxymethylglutaryl-CoA reductase (NADPH) activity; GO:0009414,response to water depriva…
gene-LOC108862483	--	PREDICTED: ankyrin repeat domain-containing protein 13C isoform X1 [Raphanus sativus]	GO:0016021,integral component of membrane; GO:0016765,transferase activity, transferring alkyl or aryl (other than methyl) groups
gene-LOC108862592	--	PREDICTED: pectin acetylesterase 12-like [Raphanus sativus]	GO:0005576,extracellular region; GO:0009505,plant-type cell wall; GO:0052793,pectin acetylesterase activity; GO:0071555,cell wall organization
gene-LOC108862604	ko00770: Pantothenate and CoA biosynthesis	PREDICTED: putative DNA-binding protein At1g48610 [Raphanus sativus]	GO:0005634,nucleus; GO:0003677,DNA binding
gene-LOC108862631	--	PREDICTED: probable receptor-like protein kinase At1g49730 [Raphanus sativus]	GO:0016021,integral component of membrane; GO:0005886,plasma membrane; GO:0005524,ATP binding; GO:0004674,protein serine/threonine kinase activity
gene-LOC108862655	--	PREDICTED: BEL1-like homeodomain protein 7 [Raphanus sativus]	GO:0005634,nucleus; GO:0003677,DNA binding; GO:0003700,DNA-binding transcription factor activity; GO:0006351,transcription, DNA-templated
gene-LOC108862664	--	PREDICTED: aquaporin PIP1-3-like [Raphanus sativus]	GO:0009507,chloroplast; GO:0005887,integral component of plasma membrane; GO:0016020,membrane; GO:0005886,plasma membrane; GO:0015250,water channel activity; GO:0034220,ion transmembrane transport; GO:0009414,response to water deprivation; GO:0006833,water transport
gene-LOC108862690	--	PREDICTED: sodium/hydrogen exchanger 2-like [Raphanus sativus]	GO:0016021,integral component of membrane; GO:0005886,plasma membrane; GO:0005774,vacuolar membrane; GO:0015386,potassium:proton antiporter activity; GO:0015385,sodium:proton antiporter activity; GO:0055075,potassium ion homeostasis; GO:0010107,potassium ion import; GO:0051453,regulation of intracellular pH; GO:0090333,regulation of stomatal closure; GO:0009651,response to salt stress; GO:0098719…
gene-LOC108862737	ko00053: Ascorbate and aldarate metabolism; ko00480: Glutathione metabolism	PREDICTED: phosphatidylcholine:diacylglycerol cholinephosphotransferase 1-like [Raphanus sativus]	GO:0016021,integral component of membrane; GO:0004142,diacylglycerol cholinephosphotransferase activity; GO:0046470,phosphatidylcholine metabolic process
gene-LOC108862745	--	PREDICTED: probable protein S-acyltransferase 4 [Raphanus sativus]	GO:0016021,integral component of membrane; GO:0005886,plasma membrane; GO:0035618,root hair; GO:0030140,trans-Golgi network transport vesicle; GO:0019706,protein-cysteine S-palmitoyltransferase activity; GO:0048767,root hair elongation
gene-LOC108862747	--	--	--
gene-LOC108862807	--	PREDICTED: nucleobase-ascorbate transporter 1 [Raphanus sativus]	GO:0016021,integral component of membrane; GO:0009506,plasmodesma; GO:0022857,transmembrane transporter activity
gene-LOC108862832	ko00901: Indole alkaloid biosynthesis	PREDICTED: GDSL esterase/lipase ESM1 [Raphanus sativus]	GO:0048046,apoplast; GO:0009507,chloroplast; GO:0009941,chloroplast envelope; GO:0022626,cytosolic ribosome; GO:0016020,membrane; GO:0005634,nucleus; GO:0005777,peroxisome; GO:0009506,plasmodesma; GO:0005773,vacuole; GO:0016788,hydrolase activity, acting on ester bonds; GO:0042742,defense response to bacterium; GO:0019762,glucosinolate catabolic process; GO:0016042,lipid catabolic process; GO:000…
gene-LOC108862842	--	PREDICTED: uncharacterized protein LOC108862842 [Raphanus sativus]	GO:0016021,integral component of membrane
gene-LOC108862854	--	PREDICTED: uncharacterized protein LOC103840251 [Brassica rapa]	GO:0016021,integral component of membrane
gene-LOC108862874	--	PREDICTED: 36.4 kDa proline-rich protein [Raphanus sativus]	--
gene-LOC108862883	ko00520: Amino sugar and nucleotide sugar metabolism	PREDICTED: beta-D-xylosidase 4 [Raphanus sativus]	GO:0048046,apoplast; GO:0005618,cell wall; GO:0009044,xylan 1,4-beta-xylosidase activity; GO:0009627,systemic acquired resistance; GO:0045493,xylan catabolic process
gene-LOC108862900	--	PREDICTED: purple acid phosphatase 18 [Raphanus sativus]	GO:0005576,extracellular region; GO:0003993,acid phosphatase activity; GO:0046872,metal ion binding
gene-LOC108862925	ko00040: Pentose and glucuronate interconversions	PREDICTED: pectinesterase/pectinesterase inhibitor 3 [Raphanus sativus]	GO:0048046,apoplast; GO:0005618,cell wall; GO:0005737,cytoplasm; GO:0005886,plasma membrane; GO:0045330,aspartyl esterase activity; GO:0030599,pectinesterase activity; GO:0046910,pectinesterase inhibitor activity; GO:0042545,cell wall modification; GO:0050829,defense response to Gram-negative bacterium; GO:0045490,pectin catabolic process; GO:0009620,response to fungus; GO:0009624,response to nem…
gene-LOC108862928	--	--	--
gene-LOC108862978	--	PREDICTED: agamous-like MADS-box protein AGL1 [Raphanus sativus]	GO:0005634,nucleus; GO:0003700,DNA-binding transcription factor activity; GO:0046983,protein dimerization activity; GO:0000977,RNA polymerase II regulatory region sequence-specific DNA binding; GO:0009908,flower development; GO:0045944,positive regulation of transcription by RNA polymerase II; GO:0040008,regulation of growth; GO:0006351,transcription, DNA-templated
gene-LOC108863015	--	--	--
gene-LOC108863028	ko00500: Starch and sucrose metabolism	PREDICTED: glucan endo-1,3-beta-glucosidase 12 [Raphanus sativus]	GO:0031225,anchored component of membrane; GO:0046658,anchored component of plasma membrane; GO:0005886,plasma membrane; GO:0042973,glucan endo-1,3-beta-D-glucosidase activity; GO:0004553,hydrolase activity, hydrolyzing O-glycosyl compounds; GO:0030247,polysaccharide binding; GO:0005975,carbohydrate metabolic process; GO:0006952,defense response
gene-LOC108863035	--	PREDICTED: uclacyanin-3-like isoform X1 [Raphanus sativus]	GO:0031225,anchored component of membrane; GO:0046658,anchored component of plasma membrane; GO:0009055,electron transfer activity; GO:0046872,metal ion binding
gene-LOC108863037	ko00563: Glycosylphosphatidylinositol (GPI)-anchor biosynthesis	PREDICTED: GPI transamidase component PIG-S [Raphanus sativus]	GO:0042765,GPI-anchor transamidase complex; GO:0005774,vacuolar membrane; GO:0016255,attachment of GPI anchor to protein
gene-LOC108863107	--	PREDICTED: CASP-like protein 4A2 [Raphanus sativus]	GO:0016021,integral component of membrane; GO:0005886,plasma membrane; GO:0051536,iron-sulfur cluster binding
gene-LOC108863120	--	PREDICTED: J protein JJJ2-like isoform X1 [Raphanus sativus]	GO:0016021,integral component of membrane
gene-LOC108863163	ko04016: MAPK signaling pathway - plant	PREDICTED: LRR receptor-like serine/threonine-protein kinase ERECTA isoform X1 [Raphanus sativus]	GO:0016021,integral component of membrane; GO:0005739,mitochondrion; GO:0005886,plasma membrane; GO:0005524,ATP binding; GO:0042277,peptide binding; GO:0004674,protein serine/threonine kinase activity; GO:0019199,transmembrane receptor protein kinase activity; GO:0070370,cellular heat acclimation; GO:0042742,defense response to bacterium; GO:0050832,defense response to fungus; GO:0048281,inflores…
gene-LOC108863164	--	PREDICTED: aquaporin TIP2-1 [Raphanus sativus]	GO:0005618,cell wall; GO:0042807,central vacuole; GO:0009507,chloroplast; GO:0009941,chloroplast envelope; GO:0005794,Golgi apparatus; GO:0005887,integral component of plasma membrane; GO:0009505,plant-type cell wall; GO:0009705,plant-type vacuole membrane; GO:0005886,plasma membrane; GO:0009506,plasmodesma; GO:0000326,protein storage vacuole; GO:0005774,vacuolar membrane; GO:0005773,vacuole; GO:…
gene-LOC108863171	--	PREDICTED: probable inactive receptor kinase At3g02880 [Raphanus sativus]	GO:0046658,anchored component of plasma membrane; GO:0005618,cell wall; GO:0016021,integral component of membrane; GO:0016020,membrane; GO:0009505,plant-type cell wall; GO:0005886,plasma membrane; GO:0009506,plasmodesma; GO:0005524,ATP binding; GO:0004672,protein kinase activity; GO:0009737,response to abscisic acid
gene-LOC108863182	--	PREDICTED: probable inactive receptor kinase At3g08680 [Raphanus sativus]	GO:0016021,integral component of membrane; GO:0009505,plant-type cell wall; GO:0005886,plasma membrane; GO:0009506,plasmodesma; GO:0005524,ATP binding; GO:0004672,protein kinase activity
gene-LOC108863273	--	PREDICTED: transmembrane 9 superfamily member 7-like [Raphanus sativus]	GO:0005737,cytoplasm; GO:0005768,endosome; GO:0010008,endosome membrane; GO:0005794,Golgi apparatus; GO:0000139,Golgi membrane; GO:0016021,integral component of membrane; GO:0005634,nucleus; GO:0005802,trans-Golgi network; GO:0005774,vacuolar membrane; GO:0006878,cellular copper ion homeostasis; GO:0006882,cellular zinc ion homeostasis; GO:0006811,ion transport
gene-LOC108863277	ko00040: Pentose and glucuronate interconversions	PREDICTED: probable pectinesterase/pectinesterase inhibitor 34 [Raphanus sativus]	GO:0071944,cell periphery; GO:0016021,integral component of membrane; GO:0009505,plant-type cell wall; GO:0005886,plasma membrane; GO:0045330,aspartyl esterase activity; GO:0030599,pectinesterase activity; GO:0046910,pectinesterase inhibitor activity; GO:0042545,cell wall modification; GO:0045490,pectin catabolic process; GO:0010119,regulation of stomatal movement
gene-LOC108863293	--	PREDICTED: uncharacterized protein LOC108863293 [Raphanus sativus]	--
gene-LOC108863303	ko00500: Starch and sucrose metabolism	PREDICTED: probable glucan endo-1,3-beta-glucosidase A6 [Raphanus sativus]	GO:0046658,anchored component of plasma membrane; GO:0042973,glucan endo-1,3-beta-D-glucosidase activity; GO:0004553,hydrolase activity, hydrolyzing O-glycosyl compounds; GO:0030247,polysaccharide binding; GO:0005975,carbohydrate metabolic process; GO:0006952,defense response; GO:0009793,embryo development ending in seed dormancy; GO:0010584,pollen exine formation
gene-LOC108863331	--	PREDICTED: kinesin-like protein KIN-12F [Raphanus sativus]	GO:0005871,kinesin complex; GO:0005874,microtubule; GO:0005524,ATP binding; GO:0008574,ATP-dependent microtubule motor activity, plus-end-directed; GO:0008017,microtubule binding; GO:0007018,microtubule-based movement
gene-LOC108863346	--	PREDICTED: formin-like protein 10 [Raphanus sativus]	GO:0016021,integral component of membrane; GO:0005886,plasma membrane; GO:0003779,actin binding
gene-LOC108863348	--	PREDICTED: LOW QUALITY PROTEIN: formin-like protein 10 [Raphanus sativus]	GO:0016021,integral component of membrane; GO:0005886,plasma membrane; GO:0003779,actin binding
gene-LOC108863402	ko03015: mRNA surveillance pathway	PREDICTED: serine/threonine protein phosphatase 2A 59 kDa regulatory subunit B' zeta isoform [Raphanus sativus]	GO:0005829,cytosol; GO:0005739,mitochondrion; GO:0000159,protein phosphatase type 2A complex; GO:0019888,protein phosphatase regulator activity; GO:0009742,brassinosteroid mediated signaling pathway; GO:0006952,defense response; GO:1900458,negative regulation of brassinosteroid mediated signaling pathway; GO:0045824,negative regulation of innate immune response; GO:0080183,response to photooxidat…
gene-LOC108863411	--	PREDICTED: eukaryotic translation initiation factor 3 subunit A [Raphanus sativus]	--
gene-LOC108863430	--	PREDICTED: expansin-A13 [Raphanus sativus]	GO:0005618,cell wall; GO:0005576,extracellular region; GO:0016020,membrane; GO:0009664,plant-type cell wall organization
gene-LOC108863455	--	PREDICTED: probable receptor-like protein kinase At1g30570 [Raphanus sativus]	GO:0016021,integral component of membrane; GO:0005886,plasma membrane; GO:0005524,ATP binding; GO:0004674,protein serine/threonine kinase activity; GO:0009741,response to brassinosteroid; GO:0009826,unidimensional cell growth
gene-LOC108863465	--	PREDICTED: protein ASPARTIC PROTEASE IN GUARD CELL 1-like [Raphanus sativus]	GO:0005783,endoplasmic reticulum; GO:0004190,aspartic-type endopeptidase activity; GO:0070001,aspartic-type peptidase activity; GO:0003677,DNA binding; GO:0030163,protein catabolic process; GO:0009737,response to abscisic acid; GO:0009414,response to water deprivation; GO:0009627,systemic acquired resistance
gene-LOC108863466	--	PREDICTED: subtilisin-like protease SBT2.1 [Raphanus sativus]	GO:0005576,extracellular region; GO:0009505,plant-type cell wall; GO:0009506,plasmodesma; GO:0004252,serine-type endopeptidase activity
gene-LOC108863474	--	PREDICTED: condensin complex subunit 1-like isoform X1 [Raphanus sativus]	GO:0005634,nucleus; GO:0051301,cell division; GO:0007076,mitotic chromosome condensation
gene-LOC108863535	ko03020: RNA polymerase	PREDICTED: leucine-rich repeat extensin-like protein 4 [Brassica rapa]	GO:0005618,cell wall; GO:0005576,extracellular region; GO:0009505,plant-type cell wall; GO:0009506,plasmodesma; GO:0005199,structural constituent of cell wall; GO:0071555,cell wall organization
gene-LOC108863539	ko00330: Arginine and proline metabolism	PREDICTED: prolyl 4-hydroxylase 5-like [Raphanus sativus]	GO:0005783,endoplasmic reticulum; GO:0005789,endoplasmic reticulum membrane; GO:0000139,Golgi membrane; GO:0016021,integral component of membrane; GO:0005506,iron ion binding; GO:0031418,L-ascorbic acid binding; GO:0004656,procollagen-proline 4-dioxygenase activity; GO:0080147,root hair cell development
novel.10	ko04144: Endocytosis	PREDICTED: charged multivesicular body protein 7 [Raphanus sativus]	GO:0007034,vacuolar transport
novel.1084	ko04144: Endocytosis	copia-like polyprotein [Arabidopsis thaliana]	GO:0004190,aspartic-type endopeptidase activity; GO:0004519,endonuclease activity; GO:0046872,metal ion binding; GO:0003676,nucleic acid binding; GO:0003964,RNA-directed DNA polymerase activity; GO:0015074,DNA integration; GO:0006310,DNA recombination
novel.1109	--	--	--
novel.1180	--	--	--
novel.119	--	--	--
novel.1211	--	--	--
novel.1225	--	BnaA04g19560D [Brassica napus]	GO:0016021,integral component of membrane
novel.1301	--	--	--
novel.1314	--	uncharacterized protein LOC111206976 [Brassica napus]	GO:0004190,aspartic-type endopeptidase activity; GO:0004519,endonuclease activity; GO:0046872,metal ion binding; GO:0003676,nucleic acid binding; GO:0003964,RNA-directed DNA polymerase activity; GO:0015074,DNA integration; GO:0006310,DNA recombination
novel.1342	--	--	--
novel.1422	--	--	--
novel.1462	--	--	--
novel.1492	--	uncharacterized protein LOC106453970 [Brassica napus]	--
novel.1558	--	--	--
novel.1591	ko00510: N-Glycan biosynthesis; ko00513: Various types of N-glycan biosynthesis; ko04141: Protein processing in endoplasmic reticulum	PREDICTED: dolichyl-diphosphooligosaccharide--protein glycosyltransferase subunit 1A [Raphanus sativus]	GO:0005783,endoplasmic reticulum; GO:0016021,integral component of membrane; GO:0016020,membrane; GO:0008250,oligosaccharyltransferase complex; GO:0004579,dolichyl-diphosphooligosaccharide-protein glycotransferase activity; GO:0018279,protein N-linked glycosylation via asparagine
novel.1597	--	--	--
novel.16	--	--	--
novel.1620	--	disease resistance protein [Brassica rapa subsp. pekinensis]	GO:0016020,membrane; GO:0043531,ADP binding; GO:0006952,defense response; GO:0007165,signal transduction
novel.167	--	--	--
novel.17	--	PREDICTED: receptor-like protein 51 [Brassica rapa]	GO:0016021,integral component of membrane; GO:0005886,plasma membrane; GO:0006952,defense response; GO:1900426,positive regulation of defense response to bacterium; GO:1902290,positive regulation of defense response to oomycetes; GO:0031347,regulation of defense response; GO:0009617,response to bacterium
novel.1797	--	--	--
novel.18	ko00860: Porphyrin and chlorophyll metabolism	BnaA09g51380D [Brassica napus]	GO:0009507,chloroplast; GO:0004729,oxygen-dependent protoporphyrinogen oxidase activity; GO:0015995,chlorophyll biosynthetic process; GO:0006782,protoporphyrinogen IX biosynthetic process
novel.1830	--	BnaC08g43310D [Brassica napus]	--
novel.187	--	PREDICTED: uncharacterized protein LOC103840538 [Brassica rapa]	--
novel.1899	--	PREDICTED: uncharacterized protein LOC103840538 [Brassica rapa]	--
novel.1929	--	--	--
novel.1944	--	BnaC03g44860D [Brassica napus]	GO:0016021,integral component of membrane; GO:0005634,nucleus; GO:0003677,DNA binding; GO:0003700,DNA-binding transcription factor activity; GO:0033819,lipoyl(octanoyl) transferase activity; GO:0009249,protein lipoylation; GO:0006351,transcription, DNA-templated
novel.1987	--	PREDICTED: LOW QUALITY PROTEIN: uncharacterized protein LOC106340441 [Brassica oleracea var. oleracea]	--
novel.2031	--	--	--
novel.2039	--	hypothetical protein EUTSA_v10000039mg [Eutrema salsugineum]	GO:0005834,heterotrimeric G-protein complex; GO:0005634,nucleus; GO:0031683,G-protein beta/gamma-subunit complex binding; GO:0001664,G protein-coupled receptor binding; GO:0005525,GTP binding; GO:0003924,GTPase activity; GO:0046872,metal ion binding; GO:0004871,NA; GO:0007188,adenylate cyclase-modulating G protein-coupled receptor signaling pathway
novel.211	--	--	--
novel.2138	--	--	--
novel.2181	--	--	--
novel.2208	--	BnaCnng52400D [Brassica napus]	GO:0005769,early endosome; GO:0016021,integral component of membrane; GO:0016020,membrane; GO:0005886,plasma membrane; GO:0015095,magnesium ion transmembrane transporter activity; GO:0015693,magnesium ion transport
novel.2325	--	--	--
novel.243	ko00040: Pentose and glucuronate interconversions; ko00052: Galactose metabolism; ko00053: Ascorbate and aldarate metabolism; ko00520: Amino sugar and nucleotide sugar metabolism	copia-like retrotransposable element [Arabidopsis thaliana]	GO:0004190,aspartic-type endopeptidase activity; GO:0004519,endonuclease activity; GO:0003676,nucleic acid binding; GO:0003964,RNA-directed DNA polymerase activity; GO:0008270,zinc ion binding; GO:0015074,DNA integration
novel.2464	ko00040: Pentose and glucuronate interconversions; ko00052: Galactose metabolism; ko00053: Ascorbate and aldarate metabolism; ko00520: Amino sugar and nucleotide sugar metabolism	copia-like retrotransposable element [Arabidopsis thaliana]	GO:0004190,aspartic-type endopeptidase activity; GO:0004519,endonuclease activity; GO:0003676,nucleic acid binding; GO:0003964,RNA-directed DNA polymerase activity; GO:0008270,zinc ion binding; GO:0015074,DNA integration
novel.2466	ko00040: Pentose and glucuronate interconversions; ko00052: Galactose metabolism; ko00053: Ascorbate and aldarate metabolism; ko00520: Amino sugar and nucleotide sugar metabolism	copia-like retrotransposable element [Arabidopsis thaliana]	GO:0004190,aspartic-type endopeptidase activity; GO:0004519,endonuclease activity; GO:0003676,nucleic acid binding; GO:0003964,RNA-directed DNA polymerase activity; GO:0008270,zinc ion binding; GO:0015074,DNA integration
novel.2472	ko00040: Pentose and glucuronate interconversions; ko00052: Galactose metabolism; ko00053: Ascorbate and aldarate metabolism; ko00520: Amino sugar and nucleotide sugar metabolism	copia-like retrotransposable element [Arabidopsis thaliana]	GO:0004190,aspartic-type endopeptidase activity; GO:0004519,endonuclease activity; GO:0003676,nucleic acid binding; GO:0003964,RNA-directed DNA polymerase activity; GO:0008270,zinc ion binding; GO:0015074,DNA integration
novel.2487	ko00040: Pentose and glucuronate interconversions; ko00052: Galactose metabolism; ko00053: Ascorbate and aldarate metabolism; ko00520: Amino sugar and nucleotide sugar metabolism	copia-like retrotransposable element [Arabidopsis thaliana]	GO:0004190,aspartic-type endopeptidase activity; GO:0004519,endonuclease activity; GO:0003676,nucleic acid binding; GO:0003964,RNA-directed DNA polymerase activity; GO:0008270,zinc ion binding; GO:0015074,DNA integration
novel.2523	ko00040: Pentose and glucuronate interconversions; ko00052: Galactose metabolism; ko00053: Ascorbate and aldarate metabolism; ko00520: Amino sugar and nucleotide sugar metabolism	copia-like retrotransposable element [Arabidopsis thaliana]	GO:0004190,aspartic-type endopeptidase activity; GO:0004519,endonuclease activity; GO:0003676,nucleic acid binding; GO:0003964,RNA-directed DNA polymerase activity; GO:0008270,zinc ion binding; GO:0015074,DNA integration
novel.2550	ko00040: Pentose and glucuronate interconversions; ko00052: Galactose metabolism; ko00053: Ascorbate and aldarate metabolism; ko00520: Amino sugar and nucleotide sugar metabolism	copia-like retrotransposable element [Arabidopsis thaliana]	GO:0004190,aspartic-type endopeptidase activity; GO:0004519,endonuclease activity; GO:0003676,nucleic acid binding; GO:0003964,RNA-directed DNA polymerase activity; GO:0008270,zinc ion binding; GO:0015074,DNA integration
novel.256	ko00040: Pentose and glucuronate interconversions; ko00052: Galactose metabolism; ko00053: Ascorbate and aldarate metabolism; ko00520: Amino sugar and nucleotide sugar metabolism	copia-like retrotransposable element [Arabidopsis thaliana]	GO:0004190,aspartic-type endopeptidase activity; GO:0004519,endonuclease activity; GO:0003676,nucleic acid binding; GO:0003964,RNA-directed DNA polymerase activity; GO:0008270,zinc ion binding; GO:0015074,DNA integration
novel.2572	ko00040: Pentose and glucuronate interconversions; ko00052: Galactose metabolism; ko00053: Ascorbate and aldarate metabolism; ko00520: Amino sugar and nucleotide sugar metabolism	copia-like retrotransposable element [Arabidopsis thaliana]	GO:0004190,aspartic-type endopeptidase activity; GO:0004519,endonuclease activity; GO:0003676,nucleic acid binding; GO:0003964,RNA-directed DNA polymerase activity; GO:0008270,zinc ion binding; GO:0015074,DNA integration
novel.2577	ko00040: Pentose and glucuronate interconversions; ko00052: Galactose metabolism; ko00053: Ascorbate and aldarate metabolism; ko00520: Amino sugar and nucleotide sugar metabolism	copia-like retrotransposable element [Arabidopsis thaliana]	GO:0004190,aspartic-type endopeptidase activity; GO:0004519,endonuclease activity; GO:0003676,nucleic acid binding; GO:0003964,RNA-directed DNA polymerase activity; GO:0008270,zinc ion binding; GO:0015074,DNA integration
novel.258	ko00040: Pentose and glucuronate interconversions; ko00052: Galactose metabolism; ko00053: Ascorbate and aldarate metabolism; ko00520: Amino sugar and nucleotide sugar metabolism	copia-like retrotransposable element [Arabidopsis thaliana]	GO:0004190,aspartic-type endopeptidase activity; GO:0004519,endonuclease activity; GO:0003676,nucleic acid binding; GO:0003964,RNA-directed DNA polymerase activity; GO:0008270,zinc ion binding; GO:0015074,DNA integration
novel.2597	ko00040: Pentose and glucuronate interconversions; ko00052: Galactose metabolism; ko00053: Ascorbate and aldarate metabolism; ko00520: Amino sugar and nucleotide sugar metabolism	copia-like retrotransposable element [Arabidopsis thaliana]	GO:0004190,aspartic-type endopeptidase activity; GO:0004519,endonuclease activity; GO:0003676,nucleic acid binding; GO:0003964,RNA-directed DNA polymerase activity; GO:0008270,zinc ion binding; GO:0015074,DNA integration
novel.2618	ko00040: Pentose and glucuronate interconversions; ko00052: Galactose metabolism; ko00053: Ascorbate and aldarate metabolism; ko00520: Amino sugar and nucleotide sugar metabolism	copia-like retrotransposable element [Arabidopsis thaliana]	GO:0004190,aspartic-type endopeptidase activity; GO:0004519,endonuclease activity; GO:0003676,nucleic acid binding; GO:0003964,RNA-directed DNA polymerase activity; GO:0008270,zinc ion binding; GO:0015074,DNA integration
novel.2625	ko00040: Pentose and glucuronate interconversions; ko00052: Galactose metabolism; ko00053: Ascorbate and aldarate metabolism; ko00520: Amino sugar and nucleotide sugar metabolism	copia-like retrotransposable element [Arabidopsis thaliana]	GO:0004190,aspartic-type endopeptidase activity; GO:0004519,endonuclease activity; GO:0003676,nucleic acid binding; GO:0003964,RNA-directed DNA polymerase activity; GO:0008270,zinc ion binding; GO:0015074,DNA integration
novel.2657	ko00040: Pentose and glucuronate interconversions; ko00052: Galactose metabolism; ko00053: Ascorbate and aldarate metabolism; ko00520: Amino sugar and nucleotide sugar metabolism	copia-like retrotransposable element [Arabidopsis thaliana]	GO:0004190,aspartic-type endopeptidase activity; GO:0004519,endonuclease activity; GO:0003676,nucleic acid binding; GO:0003964,RNA-directed DNA polymerase activity; GO:0008270,zinc ion binding; GO:0015074,DNA integration
novel.2688	--	--	--
novel.2699	ko00910: Nitrogen metabolism	PREDICTED: high affinity nitrate transporter 2.6-like [Raphanus sativus]	GO:0009507,chloroplast; GO:0016021,integral component of membrane; GO:0009705,plant-type vacuole membrane; GO:0005886,plasma membrane; GO:0015112,nitrate transmembrane transporter activity; GO:0071249,cellular response to nitrate; GO:0042128,nitrate assimilation; GO:0015706,nitrate transport; GO:0080167,response to karrikin
novel.2724	ko00940: Phenylpropanoid biosynthesis	uncharacterized protein LOC106427670 [Brassica napus]	--
novel.2727	ko00940: Phenylpropanoid biosynthesis	uncharacterized protein LOC106427670 [Brassica napus]	--
novel.2750	--	--	--
novel.2827	--	--	--
novel.2849	--	--	--
novel.2857	--	--	--
novel.2876	--	--	--
novel.2894	--	--	--
novel.2915	--	--	--
novel.2921	--	--	--
novel.2930	--	--	--
novel.2960	--	--	--
novel.3093	--	--	--
novel.31	--	--	--
novel.3106	--	--	--
novel.3116	--	--	--
novel.3120	--	--	--
novel.3172	--	--	--
novel.3173	--	--	--
novel.3214	--	putative retroelement pol polyprotein [Arabidopsis thaliana]	GO:0004190,aspartic-type endopeptidase activity; GO:0004519,endonuclease activity; GO:0046872,metal ion binding; GO:0003676,nucleic acid binding; GO:0003964,RNA-directed DNA polymerase activity; GO:0015074,DNA integration; GO:0006310,DNA recombination
novel.3237	--	--	--
novel.3244	--	BnaA04g20650D [Brassica napus]	--
novel.3302	--	--	--
novel.3314	--	--	--
novel.3315	--	--	--
novel.3373	--	--	--
novel.3388	--	--	--
novel.3401	ko00052: Galactose metabolism	BnaA09g00490D [Brassica napus]	GO:0047268,galactinol-raffinose galactosyltransferase activity; GO:0047274,galactinol-sucrose galactosyltransferase activity; GO:0005975,carbohydrate metabolic process; GO:0080167,response to karrikin; GO:0006979,response to oxidative stress
novel.3437	--	isopentenyl-diphosphate Delta-isomerase II, chloroplastic-like isoform X3 [Brassica napus]	--
novel.3468	--	--	--
novel.3482	--	--	--
novel.350	--	--	--
novel.3503	--	PREDICTED: uncharacterized protein LOC108826250 [Raphanus sativus]	--
novel.3505	--	BnaA09g35940D [Brassica napus]	GO:0003723,RNA binding
novel.3534	--	--	--
novel.3539	--	--	GO:0048046,apoplast; GO:0005618,cell wall; GO:0009507,chloroplast; GO:0005737,cytoplasm; GO:0005829,cytosol; GO:0022626,cytosolic ribosome; GO:0005794,Golgi apparatus; GO:0016020,membrane; GO:0005730,nucleolus; GO:0005634,nucleus; GO:0005886,plasma membrane; GO:0009506,plasmodesma; GO:0005774,vacuolar membrane; GO:0005524,ATP binding; GO:0002020,protease binding; GO:0042742,defense response to ba…
novel.3675	ko03010: Ribosome	hypothetical protein EUTSA_v10008897mg [Eutrema salsugineum]	GO:0022625,cytosolic large ribosomal subunit; GO:0022626,cytosolic ribosome; GO:0016020,membrane; GO:0005730,nucleolus; GO:0009506,plasmodesma; GO:0042788,polysomal ribosome; GO:0005773,vacuole; GO:0003735,structural constituent of ribosome; GO:0006412,translation
novel.3695	ko04144: Endocytosis	PREDICTED: senescence/dehydration-associated protein At3g51250 [Brassica rapa]	GO:0009506,plasmodesma
novel.3728	--	--	--
novel.3746	--	--	--
novel.375	--	--	--
novel.3761	--	--	--
novel.3779	--	--	--
novel.3794	--	--	--
novel.3803	ko00260: Glycine, serine and threonine metabolism; ko00630: Glyoxylate and dicarboxylate metabolism; ko01200: Carbon metabolism	PREDICTED: glycine cleavage system H protein 3, mitochondrial [Malus domestica]	GO:0005960,glycine cleavage complex; GO:0005739,mitochondrion; GO:0019464,glycine decarboxylation via glycine cleavage system
novel.3851	--	--	--
novel.387	--	--	--
novel.3905	--	--	--
novel.3946	--	--	--
novel.3989	--	--	--
novel.4059	--	--	--
novel.4095	--	--	--
novel.4124	--	--	--
novel.4131	--	--	--
novel.4142	--	--	--
novel.4239	--	--	--
novel.4256	--	--	--
novel.4334	--	BnaAnng22750D [Brassica napus]	--
novel.4360	ko03008: Ribosome biogenesis in eukaryotes	PREDICTED: uncharacterized protein LOC108835502 [Raphanus sativus]	GO:0003676,nucleic acid binding; GO:0004523,RNA-DNA hybrid ribonuclease activity
novel.4374	--	BnaC03g64110D [Brassica napus]	GO:0016021,integral component of membrane
novel.4384	ko01040: Biosynthesis of unsaturated fatty acids; ko01212: Fatty acid metabolism	delta-12 oleate desaturase [Sinapis alba]	GO:0005789,endoplasmic reticulum membrane; GO:0016021,integral component of membrane; GO:0016491,oxidoreductase activity; GO:0006636,unsaturated fatty acid biosynthetic process
novel.4397	ko03410: Base excision repair	hypothetical protein EUTSA_v10006445mg [Eutrema salsugineum]	GO:0005737,cytoplasm; GO:0005576,extracellular region; GO:0009505,plant-type cell wall; GO:0005886,plasma membrane; GO:0016757,transferase activity, transferring glycosyl groups; GO:0007049,cell cycle; GO:0030154,cell differentiation; GO:0051301,cell division; GO:0071555,cell wall organization; GO:0007275,multicellular organism development; GO:0040008,regulation of growth
novel.4448	--	--	--
novel.4462	--	--	--
novel.4480	--	--	--
novel.4502	--	--	--
novel.4538	--	--	--
novel.4587	--	--	--
novel.4608	--	cyclin-B1-2 [Brassica napus]	GO:0005737,cytoplasm; GO:0005634,nucleus; GO:0007049,cell cycle; GO:0051301,cell division; GO:0010332,response to gamma radiation
novel.4630	--	PREDICTED: uncharacterized protein LOC108807856 [Raphanus sativus]	--
novel.4658	--	BnaC04g03190D [Brassica napus]	--
novel.4742	--	BnaC01g31330D [Brassica napus]	--
novel.4752	--	--	--
novel.479	--	PREDICTED: uncharacterized protein LOC108846093 [Raphanus sativus]	GO:0005829,cytosol
novel.4817	--	PREDICTED: protein BIG GRAIN 1-like A [Raphanus sativus]	GO:0005886,plasma membrane; GO:0060918,auxin transport; GO:0009734,auxin-activated signaling pathway; GO:0010929,positive regulation of auxin mediated signaling pathway
novel.4849	--	PREDICTED: lysine histidine transporter-like 8 [Brassica rapa]	GO:0016021,integral component of membrane; GO:0005886,plasma membrane; GO:0015171,amino acid transmembrane transporter activity; GO:0003333,amino acid transmembrane transport
novel.4856	--	--	--
novel.4885	--	--	--
novel.5010	--	--	--
novel.5030	--	--	--
novel.5053	--	--	--
novel.5059	--	hypothetical protein Csa_3G020010 [Cucumis sativus]	GO:0005783,endoplasmic reticulum; GO:0000139,Golgi membrane; GO:0016021,integral component of membrane; GO:0048208,COPII vesicle coating; GO:0015031,protein transport
novel.5085	--	PREDICTED: E3 ubiquitin-protein ligase MARCH2-like [Raphanus sativus]	GO:0016021,integral component of membrane; GO:0008270,zinc ion binding
novel.5112	--	zinc finger BED domain-containing protein DAYSLEEPER-like [Brassica napus]	GO:0005634,nucleus; GO:0003700,DNA-binding transcription factor activity; GO:0046872,metal ion binding; GO:0046983,protein dimerization activity; GO:0000977,RNA polymerase II regulatory region sequence-specific DNA binding; GO:0009791,post-embryonic development; GO:0006357,regulation of transcription by RNA polymerase II; GO:0006351,transcription, DNA-templated
novel.5148	--	lysine histidine transporter-like 8 [Brassica napus]	GO:0016021,integral component of membrane; GO:0005886,plasma membrane; GO:0015171,amino acid transmembrane transporter activity; GO:0003333,amino acid transmembrane transport
novel.5253	--	--	--
novel.5299	--	PREDICTED: probable plastid-lipid-associated protein 10, chloroplastic [Raphanus sativus]	GO:0009507,chloroplast; GO:0010287,plastoglobule
novel.5341	--	--	--
novel.5362	ko00564: Glycerophospholipid metabolism; ko00565: Ether lipid metabolism	PREDICTED: phospholipase D Z-like [Raphanus sativus]	GO:0003824,catalytic activity
novel.5415	--	--	--
novel.5437	--	--	--
novel.550	--	PREDICTED: shewanella-like protein phosphatase 1 [Raphanus sativus]	GO:0009507,chloroplast; GO:0030145,manganese ion binding; GO:0016791,phosphatase activity; GO:0004721,phosphoprotein phosphatase activity
novel.556	--	PREDICTED: shewanella-like protein phosphatase 1 [Raphanus sativus]	GO:0009507,chloroplast; GO:0030145,manganese ion binding; GO:0016791,phosphatase activity; GO:0004721,phosphoprotein phosphatase activity
novel.60	--	PREDICTED: shewanella-like protein phosphatase 1 [Raphanus sativus]	GO:0009507,chloroplast; GO:0030145,manganese ion binding; GO:0016791,phosphatase activity; GO:0004721,phosphoprotein phosphatase activity
novel.643	--	--	--
novel.680	--	--	--
novel.77	ko04144: Endocytosis	protein SUPPRESSOR OF K(+) TRANSPORT GROWTH DEFECT 1-like [Brassica napus]	GO:0005737,cytoplasm; GO:0005771,multivesicular body; GO:0032585,multivesicular body membrane; GO:0005634,nucleus; GO:0009506,plasmodesma; GO:0005524,ATP binding; GO:0016787,hydrolase activity; GO:0007049,cell cycle; GO:0007032,endosome organization; GO:0055075,potassium ion homeostasis; GO:0015031,protein transport; GO:0055078,sodium ion homeostasis; GO:0010091,trichome branching; GO:0007033,vac…
novel.952	--	F-box protein At5g51370 [Capsella rubella]	--
novel.971	--	--	--
KEGG, KEGG pathway annotation; NR, non-redundant protein sequence;GO, gene ontology term annotation.

## Sheet: antiquewhite1
Table S7. Genes list of 13 modules (antiquewhite1 module, 2638 genes)
ID	KEGG	NR	GO
gene-LOC108805066	--	PREDICTED: syncoilin isoform X1 [Raphanus sativus]	--
gene-LOC108805077	ko00195: Photosynthesis	PREDICTED: photosystem I reaction center subunit V, chloroplastic [Raphanus sativus]	GO:0009507,chloroplast; GO:0009941,chloroplast envelope; GO:0031969,chloroplast membrane; GO:0030093,chloroplast photosystem I; GO:0009534,chloroplast thylakoid; GO:0009535,chloroplast thylakoid membrane; GO:0016021,integral component of membrane; GO:0009579,thylakoid; GO:0016168,chlorophyll binding; GO:0015979,photosynthesis; GO:0009773,photosynthetic electron transport in photosystem I; GO:0009…
gene-LOC108805106	ko00280: Valine, leucine and isoleucine degradation	PREDICTED: methylcrotonoyl-CoA carboxylase subunit alpha, mitochondrial isoform X1 [Raphanus sativus]	GO:0022626,cytosolic ribosome; GO:0005759,mitochondrial matrix; GO:0005739,mitochondrion; GO:0005524,ATP binding; GO:0004075,biotin carboxylase activity; GO:0050897,cobalt ion binding; GO:0004485,methylcrotonoyl-CoA carboxylase activity; GO:0006552,leucine catabolic process
gene-LOC108805117	--	PREDICTED: IAA-amino acid hydrolase ILR1-like 4 [Raphanus sativus]	GO:0005783,endoplasmic reticulum; GO:0005788,endoplasmic reticulum lumen; GO:0005886,plasma membrane; GO:0010179,IAA-Ala conjugate hydrolase activity; GO:0046872,metal ion binding; GO:0008152,metabolic process; GO:0009611,response to wounding
gene-LOC108805144	ko02010: ABC transporters	PREDICTED: ABC transporter C family member 4-like [Raphanus sativus]	GO:0005794,Golgi apparatus; GO:0016021,integral component of membrane; GO:0000325,plant-type vacuole; GO:0005886,plasma membrane; GO:0009506,plasmodesma; GO:0005774,vacuolar membrane; GO:0005773,vacuole; GO:0005524,ATP binding; GO:0042626,ATPase activity, coupled to transmembrane movement of substances; GO:0008559,xenobiotic transmembrane transporting ATPase activity; GO:0006855,drug transmembran…
gene-LOC108805148	--	PREDICTED: serine carboxypeptidase-like 49 [Raphanus sativus]	GO:0005829,cytosol; GO:0005576,extracellular region; GO:0005773,vacuole; GO:0004185,serine-type carboxypeptidase activity; GO:0051603,proteolysis involved in cellular protein catabolic process
gene-LOC108805150	--	PREDICTED: receptor-like serine/threonine-protein kinase At3g01300 [Raphanus sativus]	GO:0016021,integral component of membrane; GO:0005886,plasma membrane; GO:0005524,ATP binding; GO:0004675,transmembrane receptor protein serine/threonine kinase activity; GO:0007166,cell surface receptor signaling pathway; GO:0006468,protein phosphorylation
gene-LOC108805191	--	PREDICTED: monothiol glutaredoxin-S11-like [Brassica rapa]	GO:0005737,cytoplasm; GO:0005634,nucleus; GO:0051537,2 iron, 2 sulfur cluster binding; GO:0009055,electron transfer activity; GO:0046872,metal ion binding; GO:0015035,protein disulfide oxidoreductase activity; GO:0045454,cell redox homeostasis; GO:0006995,cellular response to nitrogen starvation
gene-LOC108805213	ko00514: Other types of O-glycan biosynthesis	PREDICTED: EGF domain-specific O-linked N-acetylglucosamine transferase isoform X1 [Raphanus sativus]	GO:0005794,Golgi apparatus; GO:0016021,integral component of membrane; GO:0047517,1,4-beta-D-xylan synthase activity; GO:0048354,mucilage biosynthetic process involved in seed coat development
gene-LOC108805230	ko04016: MAPK signaling pathway - plant; ko04070: Phosphatidylinositol signaling system; ko04626: Plant-pathogen interaction	PREDICTED: transcription factor bHLH90-like isoform X1 [Raphanus sativus]	GO:0005634,nucleus; GO:0003677,DNA binding; GO:0003700,DNA-binding transcription factor activity; GO:0046983,protein dimerization activity; GO:0006355,regulation of transcription, DNA-templated; GO:0006351,transcription, DNA-templated
gene-LOC108805309	ko00053: Ascorbate and aldarate metabolism; ko00480: Glutathione metabolism	PREDICTED: glutathione S-transferase DHAR1, mitochondrial [Raphanus sativus]	GO:0048046,apoplast; GO:0009507,chloroplast; GO:0009570,chloroplast stroma; GO:0005829,cytosol; GO:0005739,mitochondrion; GO:0005777,peroxisome; GO:0005886,plasma membrane; GO:0005773,vacuole; GO:0005507,copper ion binding; GO:0045174,glutathione dehydrogenase (ascorbate) activity; GO:0004364,glutathione transferase activity; GO:0005244,voltage-gated ion channel activity; GO:0070301,cellular resp…
gene-LOC108805324	--	PREDICTED: myosin-1-like [Raphanus sativus]	GO:0005783,endoplasmic reticulum; GO:0005768,endosome; GO:0016459,myosin complex; GO:0009524,phragmoplast; GO:0009506,plasmodesma; GO:0003779,actin binding; GO:0005524,ATP binding; GO:0005516,calmodulin binding; GO:0003774,motor activity; GO:0006897,endocytosis
gene-LOC108805384	--	PREDICTED: BTB/POZ and TAZ domain-containing protein 1-like [Raphanus sativus]	GO:0005737,cytoplasm; GO:0005634,nucleus; GO:0019005,SCF ubiquitin ligase complex; GO:0005516,calmodulin binding; GO:0004402,histone acetyltransferase activity; GO:0003712,transcription coregulator activity; GO:0031625,ubiquitin protein ligase binding; GO:0008270,zinc ion binding; GO:0009553,embryo sac development; GO:0009555,pollen development; GO:0043161,proteasome-mediated ubiquitin-dependent …
gene-LOC108805426	ko00564: Glycerophospholipid metabolism	PREDICTED: acyl-protein thioesterase 2 [Raphanus sativus]	GO:0005737,cytoplasm; GO:0052689,carboxylic ester hydrolase activity; GO:0008474,palmitoyl-(protein) hydrolase activity; GO:0006631,fatty acid metabolic process; GO:0002084,protein depalmitoylation
gene-LOC108805526	ko00010: Glycolysis / Gluconeogenesis; ko00051: Fructose and mannose metabolism; ko00052: Galactose metabolism; ko00500: Starch and sucrose metabolism; ko00520: Amino sugar and nucleotide sugar metabolism; ko01200: Carbon metabolism	PREDICTED: hexokinase-like 1 protein isoform X1 [Raphanus sativus]	GO:0009507,chloroplast; GO:0005829,cytosol; GO:0005524,ATP binding; GO:0008865,fructokinase activity; GO:0004340,glucokinase activity; GO:0005536,glucose binding; GO:0004396,hexokinase activity; GO:0019158,mannokinase activity; GO:0001678,cellular glucose homeostasis; GO:0006096,glycolytic process
gene-LOC108805599	--	PREDICTED: receptor-like protein 12 [Raphanus sativus]	GO:0016021,integral component of membrane; GO:0006952,defense response; GO:1900150,regulation of defense response to fungus; GO:1902288,regulation of defense response to oomycetes; GO:0002238,response to molecule of fungal origin
gene-LOC108805636	ko00010: Glycolysis / Gluconeogenesis; ko00020: Citrate cycle (TCA cycle); ko00620: Pyruvate metabolism; ko01200: Carbon metabolism	PREDICTED: pyruvate dehydrogenase E1 component subunit alpha-2, mitochondrial [Raphanus sativus]	GO:0005829,cytosol; GO:0005759,mitochondrial matrix; GO:0005739,mitochondrion; GO:0005634,nucleus; GO:0050897,cobalt ion binding; GO:0004739,pyruvate dehydrogenase (acetyl-transferring) activity; GO:0008270,zinc ion binding; GO:0006086,acetyl-CoA biosynthetic process from pyruvate; GO:0006096,glycolytic process; GO:0009651,response to salt stress
gene-LOC108805652	--	PREDICTED: uncharacterized protein LOC108805652 [Raphanus sativus]	GO:0016021,integral component of membrane
gene-LOC108805657	ko00195: Photosynthesis	PREDICTED: oxygen-evolving enhancer protein 1-1, chloroplastic-like [Raphanus sativus]	GO:0048046,apoplast; GO:0009507,chloroplast; GO:0009570,chloroplast stroma; GO:0009534,chloroplast thylakoid; GO:0009543,chloroplast thylakoid lumen; GO:0009535,chloroplast thylakoid membrane; GO:0019898,extrinsic component of membrane; GO:0016021,integral component of membrane; GO:0009654,photosystem II oxygen evolving complex; GO:0055035,plastid thylakoid membrane; GO:0010287,plastoglobule; GO:…
gene-LOC108805703	--	PREDICTED: peptide deformylase 1A, chloroplastic/mitochondrial-like [Raphanus sativus]	GO:0009507,chloroplast; GO:0009570,chloroplast stroma; GO:0005739,mitochondrion; GO:0009505,plant-type cell wall; GO:0046872,metal ion binding; GO:0042586,peptide deformylase activity; GO:0043686,co-translational protein modification; GO:0031365,N-terminal protein amino acid modification; GO:0018206,peptidyl-methionine modification; GO:0006412,translation
gene-LOC108805705	--	PREDICTED: LOW QUALITY PROTEIN: probable mannan synthase 10 [Raphanus sativus]	GO:0000139,Golgi membrane; GO:0016021,integral component of membrane; GO:0016757,transferase activity, transferring glycosyl groups; GO:0071555,cell wall organization
gene-LOC108805732	ko00020: Citrate cycle (TCA cycle); ko00270: Cysteine and methionine metabolism; ko00620: Pyruvate metabolism; ko00630: Glyoxylate and dicarboxylate metabolism; ko00710: Carbon fixation in photosynthetic organisms; ko01200: Carbon metabolism	PREDICTED: oligopeptide transporter 4 [Raphanus sativus]	GO:0005887,integral component of plasma membrane; GO:0016020,membrane; GO:0035673,oligopeptide transmembrane transporter activity; GO:0015031,protein transport; GO:0080167,response to karrikin
gene-LOC108805774	--	PREDICTED: plant intracellular Ras-group-related LRR protein 2 isoform X1 [Raphanus sativus]	--
gene-LOC108805775	--	PREDICTED: uncharacterized protein LOC108805775 [Raphanus sativus]	--
gene-LOC108805780	ko00071: Fatty acid degradation; ko00410: beta-Alanine metabolism; ko00592: alpha-Linolenic acid metabolism; ko00640: Propanoate metabolism; ko01040: Biosynthesis of unsaturated fatty acids; ko01200: Carbon metabolism; ko01212: Fatty acid metabolism; ko04146: Peroxisome	PREDICTED: acyl-coenzyme A oxidase 4, peroxisomal-like [Raphanus sativus]	GO:0009514,glyoxysome; GO:0005777,peroxisome; GO:0003995,acyl-CoA dehydrogenase activity; GO:0003997,acyl-CoA oxidase activity; GO:0050660,flavin adenine dinucleotide binding; GO:0009793,embryo development ending in seed dormancy; GO:0006635,fatty acid beta-oxidation; GO:0046459,short-chain fatty acid metabolic process
gene-LOC108805781	--	PREDICTED: PYK10-binding protein 1-like [Raphanus sativus]	GO:0005829,cytosol; GO:0016020,membrane; GO:0005634,nucleus; GO:0009506,plasmodesma; GO:0030246,carbohydrate binding; GO:0005507,copper ion binding; GO:0009409,response to cold
gene-LOC108805810	--	PREDICTED: extensin-like [Raphanus sativus]	--
gene-LOC108805842	--	PREDICTED: uncharacterized protein LOC108805842 [Raphanus sativus]	--
gene-LOC108805870	--	PREDICTED: transcription factor bHLH112 isoform X4 [Raphanus sativus]	GO:0005634,nucleus; GO:0003700,DNA-binding transcription factor activity; GO:0046983,protein dimerization activity; GO:0000978,RNA polymerase II proximal promoter sequence-specific DNA binding; GO:0043565,sequence-specific DNA binding; GO:0001228,DNA-binding transcription activator activity, RNA polymerase II-specific; GO:0071215,cellular response to abscisic acid stimulus; GO:0071472,cellular re…
gene-LOC108805874	ko00260: Glycine, serine and threonine metabolism; ko01230: Biosynthesis of amino acids	PREDICTED: probable low-specificity L-threonine aldolase 1 [Raphanus sativus]	GO:0005829,cytosol; GO:0008732,L-allo-threonine aldolase activity; GO:0004793,threonine aldolase activity; GO:0006545,glycine biosynthetic process; GO:0006567,threonine catabolic process
gene-LOC108805881	ko00052: Galactose metabolism; ko00500: Starch and sucrose metabolism	PREDICTED: reticuline oxidase-like protein [Raphanus sativus]	GO:0005618,cell wall; GO:0005576,extracellular region; GO:0009506,plasmodesma; GO:0005773,vacuole; GO:0050660,flavin adenine dinucleotide binding; GO:0016614,oxidoreductase activity, acting on CH-OH group of donors
gene-LOC108805889	--	PREDICTED: adagio protein 2-like [Raphanus sativus]	GO:0015030,Cajal body; GO:0005829,cytosol; GO:0009881,photoreceptor activity; GO:0009908,flower development; GO:0016567,protein ubiquitination; GO:0018298,protein-chromophore linkage; GO:0042752,regulation of circadian rhythm; GO:0048511,rhythmic process
gene-LOC108805928	--	PREDICTED: aspartyl protease family protein 2 [Raphanus sativus]	GO:0009507,chloroplast; GO:0004190,aspartic-type endopeptidase activity; GO:0005975,carbohydrate metabolic process; GO:0010019,chloroplast-nucleus signaling pathway; GO:0007623,circadian rhythm; GO:0010492,maintenance of shoot apical meristem identity; GO:0030163,protein catabolic process; GO:0009744,response to sucrose
gene-LOC108805953	--	--	--
gene-LOC108805965	ko00900: Terpenoid backbone biosynthesis	PREDICTED: geranylgeranyl pyrophosphate synthase 7, chloroplastic [Raphanus sativus]	GO:0009507,chloroplast; GO:0005622,intracellular; GO:0004161,dimethylallyltranstransferase activity; GO:0004311,farnesyltranstransferase activity; GO:0004337,geranyltranstransferase activity; GO:0046872,metal ion binding; GO:0016117,carotenoid biosynthetic process; GO:0045337,farnesyl diphosphate biosynthetic process; GO:0033384,geranyl diphosphate biosynthetic process; GO:0033386,geranylgeranyl …
gene-LOC108805967	--	--	--
gene-LOC108805977	--	PREDICTED: glycine-rich protein DOT1 isoform X2 [Raphanus sativus]	--
gene-LOC108805999	ko00195: Photosynthesis	PREDICTED: oxygen-evolving enhancer protein 1-1, chloroplastic-like [Raphanus sativus]	GO:0048046,apoplast; GO:0009507,chloroplast; GO:0009570,chloroplast stroma; GO:0009534,chloroplast thylakoid; GO:0009543,chloroplast thylakoid lumen; GO:0009535,chloroplast thylakoid membrane; GO:0019898,extrinsic component of membrane; GO:0016021,integral component of membrane; GO:0009654,photosystem II oxygen evolving complex; GO:0055035,plastid thylakoid membrane; GO:0010287,plastoglobule; GO:…
gene-LOC108806016	ko00052: Galactose metabolism; ko00500: Starch and sucrose metabolism	PREDICTED: beta-fructofuranosidase, insoluble isoenzyme CWINV1 [Raphanus sativus]	GO:0048046,apoplast; GO:0005618,cell wall; GO:0005886,plasma membrane; GO:0004564,beta-fructofuranosidase activity; GO:0004575,sucrose alpha-glucosidase activity; GO:0005975,carbohydrate metabolic process; GO:0050832,defense response to fungus; GO:0080167,response to karrikin; GO:0009611,response to wounding
gene-LOC108806020	--	PREDICTED: transcription factor AIG1-like [Raphanus sativus]	GO:0005634,nucleus; GO:0003677,DNA binding; GO:0003700,DNA-binding transcription factor activity; GO:0046983,protein dimerization activity; GO:0009718,anthocyanin-containing compound biosynthetic process; GO:0016036,cellular response to phosphate starvation; GO:0006355,regulation of transcription, DNA-templated; GO:0048364,root development; GO:0080147,root hair cell development; GO:0006351,transc…
[truncated: 2,599 more rows]

## Sheet: brown4
Table S7. Genes list of 13 modules (brown4 module, 902 genes)
[truncated: 904 more rows]

[truncated: 10 more sheets: coral1, coral4, green4, indianred2, lightpink4, pink3, saddlebrown, salmon4, yellow3, grey]
