# Supplementary material for: Molecular Regulatory Network of Anthocyanin Accumulation in Black Radish Skin as Revealed by Transcriptome and Metabonome Analysis
Source: Int J Mol Sci. 2023 Sep 4;24(17):13663. doi: 10.3390/ijms241713663 (PMC10563070; doi:10.3390/ijms241713663)
Supplement: Supplementary file 1 [file ijms-24-13663-s001.zip › Table S8.xls]

## Sheet: Sheet1
Table S8. List of transcription factors of indianared2 module (98 genes)
ID	TF	KEGG pathway	NR	GO
gene-LOC108821974	AP2/ERF-ERF	--	PREDICTED: ethylene-responsive transcription factor 11-like [Raphanus sativus]	GO:0005634,nucleus; GO:0003677,DNA binding; GO:0003700,DNA-binding transcription factor activity; GO:0051301,cell division; GO:0009873,ethylene-activated signaling pathway; GO:0010087,phloem or xylem histogenesis; GO:0006351,transcription, DNA-templated
gene-LOC108823108	AP2/ERF-ERF	--	PREDICTED: ethylene-responsive transcription factor-like protein At4g13040 isoform X1 [Raphanus sativus]	GO:0005634,nucleus; GO:0003677,DNA binding; GO:0003700,DNA-binding transcription factor activity; GO:0009873,ethylene-activated signaling pathway; GO:0007275,multicellular organism development; GO:0006351,transcription, DNA-templated
gene-LOC108823634	AP2/ERF-ERF	--	PREDICTED: dehydration-responsive element-binding protein 1D [Raphanus sativus]	GO:0005634,nucleus; GO:0003700,DNA-binding transcription factor activity; GO:0043565,sequence-specific DNA binding; GO:0009738,abscisic acid-activated signaling pathway; GO:0019760,glucosinolate metabolic process; GO:0006351,transcription, DNA-templated
gene-LOC108823994	AP2/ERF-ERF	--	PREDICTED: ethylene-responsive transcription factor ERF025 [Raphanus sativus]	GO:0005634,nucleus; GO:0003700,DNA-binding transcription factor activity; GO:0043565,sequence-specific DNA binding; GO:0044212,transcription regulatory region DNA binding; GO:0050832,defense response to fungus; GO:0009873,ethylene-activated signaling pathway; GO:0019760,glucosinolate metabolic process; GO:0006351,transcription, DNA-templated
gene-LOC108825787	AP2/ERF-ERF	--	PREDICTED: ethylene-responsive transcription factor ERF021 [Raphanus sativus]	GO:0005634,nucleus; GO:0003677,DNA binding; GO:0003700,DNA-binding transcription factor activity; GO:0009873,ethylene-activated signaling pathway; GO:0006351,transcription, DNA-templated
gene-LOC108837740	AP2/ERF-ERF	--	PREDICTED: ethylene-responsive transcription factor 4-like [Raphanus sativus]	GO:0016604,nuclear body; GO:0005634,nucleus; GO:0003700,DNA-binding transcription factor activity; GO:0043565,sequence-specific DNA binding; GO:0009873,ethylene-activated signaling pathway; GO:0009864,induced systemic resistance, jasmonic acid mediated signaling pathway; GO:0010105,negative regulation of ethylene-activated signaling pathway; GO:0045892,negative regulation of transcription, DNA-te…
gene-LOC108841263	AP2/ERF-ERF	--	PREDICTED: dehydration-responsive element-binding protein 1F-like [Raphanus sativus]	GO:0005634,nucleus; GO:0003700,DNA-binding transcription factor activity; GO:0043565,sequence-specific DNA binding; GO:0044212,transcription regulatory region DNA binding; GO:0019760,glucosinolate metabolic process; GO:0010371,regulation of gibberellin biosynthetic process; GO:0048510,regulation of timing of transition from vegetative to reproductive phase; GO:0051510,regulation of unidimensional…
gene-LOC108846129	AP2/ERF-ERF	--	PREDICTED: ethylene-responsive transcription factor ERF016-like [Raphanus sativus]	GO:0005634,nucleus; GO:0003677,DNA binding; GO:0003700,DNA-binding transcription factor activity; GO:0009873,ethylene-activated signaling pathway; GO:0006351,transcription, DNA-templated
gene-LOC108851829	AP2/ERF-ERF	ko04626: Plant-pathogen interaction	PREDICTED: ethylene-responsive transcription factor CRF4-like [Raphanus sativus]	GO:0005737,cytoplasm; GO:0005634,nucleus; GO:0003677,DNA binding; GO:0003700,DNA-binding transcription factor activity; GO:0009736,cytokinin-activated signaling pathway; GO:0009873,ethylene-activated signaling pathway; GO:0048366,leaf development; GO:0006351,transcription, DNA-templated
gene-LOC108807019	AP2/ERF-ERF	--	PREDICTED: ethylene-responsive transcription factor 4-like [Raphanus sativus]	GO:0016604,nuclear body; GO:0005634,nucleus; GO:0003700,DNA-binding transcription factor activity; GO:0043565,sequence-specific DNA binding; GO:0009873,ethylene-activated signaling pathway; GO:0009864,induced systemic resistance, jasmonic acid mediated signaling pathway; GO:0010105,negative regulation of ethylene-activated signaling pathway; GO:0045892,negative regulation of transcription, DNA-te…
gene-LOC108807439	AP2/ERF-ERF	--	PREDICTED: dehydration-responsive element-binding protein 1F-like [Raphanus sativus]	GO:0005634,nucleus; GO:0003700,DNA-binding transcription factor activity; GO:0043565,sequence-specific DNA binding; GO:0044212,transcription regulatory region DNA binding; GO:0019760,glucosinolate metabolic process; GO:0010371,regulation of gibberellin biosynthetic process; GO:0048510,regulation of timing of transition from vegetative to reproductive phase; GO:0051510,regulation of unidimensional…
gene-LOC108808961	AP2/ERF-ERF	--	PREDICTED: dehydration-responsive element-binding protein 2B-like [Raphanus sativus]	GO:0005634,nucleus; GO:0003700,DNA-binding transcription factor activity; GO:0043565,sequence-specific DNA binding; GO:0044212,transcription regulatory region DNA binding; GO:0010286,heat acclimation; GO:0009555,pollen development; GO:0045893,positive regulation of transcription, DNA-templated; GO:0006351,transcription, DNA-templated
gene-LOC108817141	AP2/ERF-ERF	--	PREDICTED: ethylene-responsive transcription factor ERF016-like [Raphanus sativus]	GO:0005634,nucleus; GO:0003677,DNA binding; GO:0003700,DNA-binding transcription factor activity; GO:0009873,ethylene-activated signaling pathway; GO:0006351,transcription, DNA-templated
gene-LOC108819389	AP2/ERF-ERF	--	PREDICTED: dehydration-responsive element-binding protein 1F-like [Raphanus sativus]	GO:0005634,nucleus; GO:0003700,DNA-binding transcription factor activity; GO:0043565,sequence-specific DNA binding; GO:0044212,transcription regulatory region DNA binding; GO:0019760,glucosinolate metabolic process; GO:0010371,regulation of gibberellin biosynthetic process; GO:0048510,regulation of timing of transition from vegetative to reproductive phase; GO:0051510,regulation of unidimensional…
gene-LOC108821292	AP2/ERF-ERF	--	PREDICTED: ethylene-responsive transcription factor ERF022-like [Raphanus sativus]	GO:0005634,nucleus; GO:0003677,DNA binding; GO:0003700,DNA-binding transcription factor activity; GO:0009873,ethylene-activated signaling pathway; GO:0006351,transcription, DNA-templated
gene-LOC108840019	AP2/ERF-RAV	--	PREDICTED: AP2/ERF and B3 domain-containing transcription repressor RAV2 [Raphanus sativus]	GO:0005634,nucleus; GO:0003700,DNA-binding transcription factor activity; GO:0043565,sequence-specific DNA binding; GO:0009873,ethylene-activated signaling pathway; GO:0045892,negative regulation of transcription, DNA-templated; GO:0006351,transcription, DNA-templated
gene-LOC108853593	AP2/ERF-RAV	--	PREDICTED: AP2/ERF and B3 domain-containing transcription factor ARF14-like [Raphanus sativus]	GO:0005634,nucleus; GO:0003677,DNA binding; GO:0003700,DNA-binding transcription factor activity; GO:0009873,ethylene-activated signaling pathway; GO:0048527,lateral root development; GO:0048366,leaf development; GO:0009910,negative regulation of flower development; GO:0045892,negative regulation of transcription, DNA-templated; GO:0009741,response to brassinosteroid; GO:0006351,transcription, DN…
gene-LOC108814602	AP2/ERF-RAV	--	PREDICTED: AP2/ERF and B3 domain-containing transcription factor RAV1 [Raphanus sativus]	GO:0005634,nucleus; GO:0003677,DNA binding; GO:0003700,DNA-binding transcription factor activity; GO:0009873,ethylene-activated signaling pathway; GO:0048527,lateral root development; GO:0048366,leaf development; GO:0009910,negative regulation of flower development; GO:0045892,negative regulation of transcription, DNA-templated; GO:0009741,response to brassinosteroid; GO:0006351,transcription, DN…
gene-LOC108835861	B3	--	PREDICTED: B3 domain-containing protein At3g11580-like isoform X1 [Raphanus sativus]	GO:0005634,nucleus; GO:0003700,DNA-binding transcription factor activity; GO:0043565,sequence-specific DNA binding; GO:0044212,transcription regulatory region DNA binding; GO:0019760,glucosinolate metabolic process; GO:0080113,regulation of seed growth; GO:0006351,transcription, DNA-templated
gene-LOC108809732	B3	--	PREDICTED: B3 domain-containing protein At2g36080-like [Raphanus sativus]	GO:0005634,nucleus; GO:0003677,DNA binding; GO:0003700,DNA-binding transcription factor activity; GO:0045892,negative regulation of transcription, DNA-templated; GO:0080167,response to karrikin; GO:0006351,transcription, DNA-templated
gene-LOC108838184	bHLH	ko04016: MAPK signaling pathway - plant; ko04075: Plant hormone signal transduction	TT8 [Raphanus sativus]	GO:0005634,nucleus; GO:0003700,DNA-binding transcription factor activity; GO:0046983,protein dimerization activity; GO:0000976,transcription regulatory region sequence-specific DNA binding; GO:0009813,flavonoid biosynthetic process; GO:0009867,jasmonic acid mediated signaling pathway; GO:0031542,positive regulation of anthocyanin biosynthetic process; GO:0009962,regulation of flavonoid biosynthet…
gene-LOC108841449	bHLH	--	PREDICTED: transcription factor bHLH83-like [Raphanus sativus]	GO:0005739,mitochondrion; GO:0005634,nucleus; GO:0001046,core promoter sequence-specific DNA binding; GO:0003700,DNA-binding transcription factor activity; GO:0046983,protein dimerization activity; GO:0001228,DNA-binding transcription activator activity, RNA polymerase II-specific; GO:0048766,root hair initiation; GO:0006366,transcription by RNA polymerase II
gene-LOC108847922	bHLH	ko04075: Plant hormone signal transduction; ko04712: Circadian rhythm - plant	PREDICTED: transcription factor BIM1-like isoform X1 [Raphanus sativus]	GO:0005634,nucleus; GO:0003677,DNA binding; GO:0046983,protein dimerization activity; GO:0006355,regulation of transcription, DNA-templated; GO:0006351,transcription, DNA-templated
gene-LOC108860040	bHLH	--	PREDICTED: transcription factor bHLH94 [Raphanus sativus]	GO:0005634,nucleus; GO:0003677,DNA binding; GO:0003700,DNA-binding transcription factor activity; GO:0046983,protein dimerization activity; GO:0006355,regulation of transcription, DNA-templated; GO:0006351,transcription, DNA-templated
gene-LOC108807326	bHLH	ko04626: Plant-pathogen interaction	PREDICTED: transcription factor bHLH74-like [Raphanus sativus]	GO:0005634,nucleus; GO:0003677,DNA binding; GO:0003700,DNA-binding transcription factor activity; GO:0046983,protein dimerization activity; GO:0040008,regulation of growth; GO:0006355,regulation of transcription, DNA-templated; GO:0009637,response to blue light; GO:0006351,transcription, DNA-templated
gene-LOC108813737	bHLH	ko04016: MAPK signaling pathway - plant; ko04075: Plant hormone signal transduction	PREDICTED: transcription factor bHLH93-like isoform X1 [Raphanus sativus]	GO:0005634,nucleus; GO:0003677,DNA binding; GO:0003700,DNA-binding transcription factor activity; GO:0046983,protein dimerization activity; GO:0045487,gibberellin catabolic process; GO:0007275,multicellular organism development; GO:0010371,regulation of gibberellin biosynthetic process; GO:0006351,transcription, DNA-templated
gene-LOC108842927	bZIP	ko04075: Plant hormone signal transduction	PREDICTED: protein FD-like [Raphanus sativus]	GO:0005634,nucleus; GO:0003677,DNA binding; GO:0003700,DNA-binding transcription factor activity; GO:0043621,protein self-association; GO:0009648,photoperiodism; GO:0009911,positive regulation of flower development; GO:0045893,positive regulation of transcription, DNA-templated; GO:0009909,regulation of flower development; GO:2000028,regulation of photoperiodism, flowering; GO:0006355,regulation …
gene-LOC108812154	bZIP	ko04016: MAPK signaling pathway - plant	PREDICTED: probable transcription factor PosF21 [Raphanus sativus]	GO:0005737,cytoplasm; GO:0005829,cytosol; GO:0005634,nucleus; GO:0003677,DNA binding; GO:0003700,DNA-binding transcription factor activity; GO:0006351,transcription, DNA-templated
gene-LOC108818808	bZIP	ko04075: Plant hormone signal transduction	PREDICTED: G-box-binding factor 4 [Raphanus sativus]	GO:0005634,nucleus; GO:0003677,DNA binding; GO:0003700,DNA-binding transcription factor activity; GO:0043565,sequence-specific DNA binding; GO:0006351,transcription, DNA-templated
gene-LOC108841679	C2C2-Dof	--	PREDICTED: dof zinc finger protein DOF4.6-like [Raphanus sativus]	GO:0005634,nucleus; GO:0003677,DNA binding; GO:0003700,DNA-binding transcription factor activity; GO:0046872,metal ion binding; GO:0006355,regulation of transcription, DNA-templated; GO:0006351,transcription, DNA-templated
gene-LOC108807200	C2C2-Dof	--	PREDICTED: dof zinc finger protein DOF3.4-like [Raphanus sativus]	GO:0005634,nucleus; GO:0003677,DNA binding; GO:0003700,DNA-binding transcription factor activity; GO:0046872,metal ion binding; GO:0044212,transcription regulatory region DNA binding; GO:0042545,cell wall modification; GO:0045787,positive regulation of cell cycle; GO:0045893,positive regulation of transcription, DNA-templated; GO:0009733,response to auxin; GO:0009751,response to salicylic acid; G…
gene-LOC108854580	C2C2-GATA	--	GATA transcription factor 8-like [Brassica napus]	GO:0005634,nucleus; GO:0005667,transcription factor complex; GO:0003682,chromatin binding; GO:0003700,DNA-binding transcription factor activity; GO:0000977,RNA polymerase II regulatory region sequence-specific DNA binding; GO:0001085,RNA polymerase II transcription factor binding; GO:0001228,DNA-binding transcription activator activity, RNA polymerase II-specific; GO:0008270,zinc ion binding; GO:…
gene-LOC108861929	C2C2-GATA	--	PREDICTED: GATA transcription factor 8 [Raphanus sativus]	GO:0005634,nucleus; GO:0005667,transcription factor complex; GO:0003682,chromatin binding; GO:0003700,DNA-binding transcription factor activity; GO:0000977,RNA polymerase II regulatory region sequence-specific DNA binding; GO:0001085,RNA polymerase II transcription factor binding; GO:0001228,DNA-binding transcription activator activity, RNA polymerase II-specific; GO:0008270,zinc ion binding; GO:…
gene-LOC108828643	C2H2	--	PREDICTED: zinc finger protein ZAT12-like [Raphanus sativus]	GO:0005634,nucleus; GO:0003700,DNA-binding transcription factor activity; GO:0046872,metal ion binding; GO:0043565,sequence-specific DNA binding; GO:0009631,cold acclimation; GO:0042538,hyperosmotic salinity response; GO:0009643,photosynthetic acclimation; GO:0010200,response to chitin; GO:0009409,response to cold; GO:0009408,response to heat; GO:0009416,response to light stimulus; GO:0006979,res…
gene-LOC108837292	C2H2	--	PREDICTED: zinc finger protein AZF2-like [Raphanus sativus]	GO:0005634,nucleus; GO:0003677,DNA binding; GO:0003700,DNA-binding transcription factor activity; GO:0046872,metal ion binding; GO:0043565,sequence-specific DNA binding; GO:0044212,transcription regulatory region DNA binding; GO:0009738,abscisic acid-activated signaling pathway; GO:0009793,embryo development ending in seed dormancy; GO:0042538,hyperosmotic salinity response; GO:0045892,negative r…
gene-LOC108806196	C2H2	--	PREDICTED: zinc finger protein AZF2-like [Raphanus sativus]	GO:0005634,nucleus; GO:0003677,DNA binding; GO:0003700,DNA-binding transcription factor activity; GO:0046872,metal ion binding; GO:0043565,sequence-specific DNA binding; GO:0044212,transcription regulatory region DNA binding; GO:0009738,abscisic acid-activated signaling pathway; GO:0009793,embryo development ending in seed dormancy; GO:0042538,hyperosmotic salinity response; GO:0045892,negative r…
gene-LOC108854810	C2H2	--	PREDICTED: zinc finger AN1 and C2H2 domain-containing stress-associated protein 11 [Raphanus sativus]	GO:0003676,nucleic acid binding; GO:0008270,zinc ion binding
gene-LOC108857147	C2H2	--	PREDICTED: zinc finger protein AZF2-like [Raphanus sativus]	GO:0005634,nucleus; GO:0003677,DNA binding; GO:0003700,DNA-binding transcription factor activity; GO:0046872,metal ion binding; GO:0043565,sequence-specific DNA binding; GO:0044212,transcription regulatory region DNA binding; GO:0009738,abscisic acid-activated signaling pathway; GO:0009793,embryo development ending in seed dormancy; GO:0042538,hyperosmotic salinity response; GO:0045892,negative r…
gene-LOC108861325	C2H2	--	PREDICTED: zinc finger protein AZF2-like [Raphanus sativus]	GO:0005634,nucleus; GO:0003677,DNA binding; GO:0003700,DNA-binding transcription factor activity; GO:0046872,metal ion binding; GO:0043565,sequence-specific DNA binding; GO:0044212,transcription regulatory region DNA binding; GO:0009738,abscisic acid-activated signaling pathway; GO:0009793,embryo development ending in seed dormancy; GO:0042538,hyperosmotic salinity response; GO:0045892,negative r…
gene-LOC108808206	C2H2	--	PREDICTED: zinc finger protein ZAT10-like [Raphanus sativus]	GO:0005634,nucleus; GO:0003700,DNA-binding transcription factor activity; GO:0046872,metal ion binding; GO:0043565,sequence-specific DNA binding; GO:0035264,multicellular organism growth; GO:0045892,negative regulation of transcription, DNA-templated; GO:0010117,photoprotection; GO:0015979,photosynthesis; GO:0009737,response to abscisic acid; GO:0010200,response to chitin; GO:0009409,response to …
gene-LOC108809227	C2H2	--	PREDICTED: zinc finger protein AZF1-like [Raphanus sativus]	GO:0005634,nucleus; GO:0003677,DNA binding; GO:0003700,DNA-binding transcription factor activity; GO:0046872,metal ion binding; GO:0043565,sequence-specific DNA binding; GO:0009738,abscisic acid-activated signaling pathway; GO:0042538,hyperosmotic salinity response; GO:0045892,negative regulation of transcription, DNA-templated; GO:0010200,response to chitin; GO:0009409,response to cold; GO:00063…
gene-LOC108816696	C2H2	--	PREDICTED: zinc finger protein 4-like [Raphanus sativus]	GO:0005634,nucleus; GO:0003700,DNA-binding transcription factor activity; GO:0046872,metal ion binding; GO:0043565,sequence-specific DNA binding; GO:0044212,transcription regulatory region DNA binding; GO:0009738,abscisic acid-activated signaling pathway; GO:0019760,glucosinolate metabolic process; GO:0009788,negative regulation of abscisic acid-activated signaling pathway; GO:0006355,regulation …
gene-LOC108818819	C2H2	--	PREDICTED: zinc finger protein ZAT10-like [Raphanus sativus]	GO:0005634,nucleus; GO:0003700,DNA-binding transcription factor activity; GO:0046872,metal ion binding; GO:0043565,sequence-specific DNA binding; GO:0035264,multicellular organism growth; GO:0045892,negative regulation of transcription, DNA-templated; GO:0010117,photoprotection; GO:0015979,photosynthesis; GO:0009737,response to abscisic acid; GO:0010200,response to chitin; GO:0009409,response to …
gene-LOC108805794	C3H	ko00400: Phenylalanine, tyrosine and tryptophan biosynthesis; ko01230: Biosynthesis of amino acids	PREDICTED: zinc finger CCCH domain-containing protein 26-like [Raphanus sativus]	GO:0005634,nucleus; GO:0003677,DNA binding; GO:0046872,metal ion binding
gene-LOC108862531	C3H	--	PREDICTED: zinc finger CCCH domain-containing protein 47 [Raphanus sativus]	GO:0005634,nucleus; GO:0003677,DNA binding; GO:0003700,DNA-binding transcription factor activity; GO:0046872,metal ion binding; GO:0006355,regulation of transcription, DNA-templated; GO:0010200,response to chitin
gene-LOC108855633	DBB	--	PREDICTED: B-box zinc finger protein 25-like [Raphanus sativus]	GO:0005634,nucleus; GO:0003700,DNA-binding transcription factor activity; GO:0000989,NA; GO:0008270,zinc ion binding; GO:0010100,negative regulation of photomorphogenesis; GO:0006355,regulation of transcription, DNA-templated; GO:0006351,transcription, DNA-templated
gene-LOC108849274	GARP-G2-like	ko04075: Plant hormone signal transduction	PREDICTED: myb family transcription factor EFM [Raphanus sativus]	GO:0005634,nucleus; GO:0003677,DNA binding; GO:0003700,DNA-binding transcription factor activity; GO:0009908,flower development; GO:0009740,gibberellic acid mediated signaling pathway; GO:0010452,histone H3-K36 methylation; GO:0048579,negative regulation of long-day photoperiodism, flowering; GO:1903507,negative regulation of nucleic acid-templated transcription; GO:0006355,regulation of transcri…
gene-LOC108833637	GRAS	--	PREDICTED: scarecrow-like protein 13, partial [Raphanus sativus]	GO:0005737,cytoplasm; GO:0005634,nucleus; GO:0003700,DNA-binding transcription factor activity; GO:0043565,sequence-specific DNA binding; GO:0006351,transcription, DNA-templated
gene-LOC108816896	GRAS	ko04075: Plant hormone signal transduction	PREDICTED: scarecrow-like protein 27 [Raphanus sativus]	GO:0005634,nucleus; GO:0003700,DNA-binding transcription factor activity; GO:0043565,sequence-specific DNA binding; GO:0030154,cell differentiation; GO:0051301,cell division; GO:0006355,regulation of transcription, DNA-templated; GO:0048768,root hair cell tip growth; GO:0006351,transcription, DNA-templated
gene-LOC108842447	HB-BELL	--	PREDICTED: BEL1-like homeodomain protein 2 [Raphanus sativus]	GO:0005634,nucleus; GO:0003677,DNA binding; GO:0003700,DNA-binding transcription factor activity; GO:0009965,leaf morphogenesis; GO:0006351,transcription, DNA-templated
gene-LOC108817318	HB-HD-ZIP	--	PREDICTED: homeobox-leucine zipper protein GLABRA 2 [Raphanus sativus]	GO:0005634,nucleus; GO:0008289,lipid binding; GO:0043565,sequence-specific DNA binding; GO:0006355,regulation of transcription, DNA-templated; GO:0006351,transcription, DNA-templated
gene-LOC108851331	HB-KNOX	--	PREDICTED: homeobox protein knotted-1-like 5 [Raphanus sativus]	GO:0005634,nucleus; GO:0003677,DNA binding; GO:0003700,DNA-binding transcription factor activity; GO:0071369,cellular response to ethylene stimulus; GO:0009727,detection of ethylene stimulus
gene-LOC108827574	HSF	--	PREDICTED: heat stress transcription factor B-2b [Raphanus sativus]	GO:0005634,nucleus; GO:0003700,DNA-binding transcription factor activity; GO:0043565,sequence-specific DNA binding; GO:0045892,negative regulation of transcription, DNA-templated; GO:0010200,response to chitin; GO:0006351,transcription, DNA-templated
gene-LOC108848094	HSF	--	PREDICTED: heat stress transcription factor B-2b-like [Raphanus sativus]	GO:0005634,nucleus; GO:0003700,DNA-binding transcription factor activity; GO:0043565,sequence-specific DNA binding; GO:0045892,negative regulation of transcription, DNA-templated; GO:0010200,response to chitin; GO:0006351,transcription, DNA-templated
gene-LOC108811733	Jumonji	--	PREDICTED: lysine-specific demethylase JMJ18 [Raphanus sativus]	GO:0005634,nucleus; GO:0051213,dioxygenase activity; GO:0003700,DNA-binding transcription factor activity; GO:0032453,histone demethylase activity (H3-K4 specific); GO:0046872,metal ion binding; GO:0043565,sequence-specific DNA binding; GO:0048573,photoperiodism, flowering; GO:0006355,regulation of transcription, DNA-templated; GO:0006351,transcription, DNA-templated
gene-LOC108849594	LOB	ko03050: Proteasome	PREDICTED: LOB domain-containing protein 11 [Raphanus sativus]
gene-LOC108840410	MYB	--	PREDICTED: transcription factor MYB114-like [Raphanus sativus]	GO:0005634,nucleus; GO:0003700,DNA-binding transcription factor activity; GO:0000981,DNA-binding transcription factor activity, RNA polymerase II-specific; GO:0043565,sequence-specific DNA binding; GO:0001135,RNA polymerase II transcription regulator recruiting activity; GO:0044212,transcription regulatory region DNA binding; GO:0009718,anthocyanin-containing compound biosynthetic process; GO:003…
gene-LOC108808987	MYB	--	PREDICTED: myb-related protein B [Raphanus sativus]	GO:0005634,nucleus; GO:0003700,DNA-binding transcription factor activity; GO:0000981,DNA-binding transcription factor activity, RNA polymerase II-specific; GO:0043565,sequence-specific DNA binding; GO:0001135,RNA polymerase II transcription regulator recruiting activity; GO:0044212,transcription regulatory region DNA binding; GO:0009926,auxin polar transport; GO:0009734,auxin-activated signaling …
gene-LOC108811262	MYB	--	PREDICTED: transcription factor MYB108 [Raphanus sativus]	GO:0005634,nucleus; GO:0000981,DNA-binding transcription factor activity, RNA polymerase II-specific; GO:0043565,sequence-specific DNA binding; GO:0001135,RNA polymerase II transcription regulator recruiting activity; GO:0044212,transcription regulatory region DNA binding; GO:0030154,cell differentiation; GO:1901002,positive regulation of response to salt stress; GO:1902584,positive regulation of…
gene-LOC108824531	MYB-related	--	PREDICTED: myb-related protein 308 [Raphanus sativus]	GO:0005634,nucleus; GO:0003677,DNA binding; GO:0006355,regulation of transcription, DNA-templated; GO:0006351,transcription, DNA-templated
gene-LOC108828103	MYB-related	ko04712: Circadian rhythm - plant	PREDICTED: protein REVEILLE 6-like [Raphanus sativus]	GO:0005634,nucleus; GO:0003677,DNA binding; GO:0003700,DNA-binding transcription factor activity; GO:0042752,regulation of circadian rhythm; GO:0009737,response to abscisic acid; GO:0046686,response to cadmium ion; GO:0009723,response to ethylene; GO:0009739,response to gibberellin; GO:0009753,response to jasmonic acid; GO:0009751,response to salicylic acid; GO:0009651,response to salt stress; GO…
gene-LOC108832389	MYB-related	--	PREDICTED: myb-related protein 308-like [Raphanus sativus]	GO:0005634,nucleus; GO:0003677,DNA binding; GO:0006355,regulation of transcription, DNA-templated; GO:0006351,transcription, DNA-templated
gene-LOC108828479	NAC	--	PREDICTED: NAC domain-containing protein 69-like [Raphanus sativus]	GO:0016021,integral component of membrane; GO:0005634,nucleus; GO:0005886,plasma membrane; GO:0003677,DNA binding; GO:0003700,DNA-binding transcription factor activity; GO:0045893,positive regulation of transcription, DNA-templated; GO:0006351,transcription, DNA-templated
gene-LOC108842358	NAC	--	PREDICTED: NAC domain-containing protein 5-like [Raphanus sativus]	GO:0005634,nucleus; GO:0005886,plasma membrane; GO:0003677,DNA binding; GO:0003700,DNA-binding transcription factor activity; GO:0006351,transcription, DNA-templated; GO:0010089,xylem development
gene-LOC108842664	NAC	--	PREDICTED: NAC domain-containing protein 90 [Raphanus sativus]	GO:0005634,nucleus; GO:0003677,DNA binding; GO:0003700,DNA-binding transcription factor activity; GO:0006351,transcription, DNA-templated
gene-LOC108806056	NAC	--	PREDICTED: protein CUP-SHAPED COTYLEDON 1-like [Raphanus sativus]	GO:0005634,nucleus; GO:0003677,DNA binding; GO:0003700,DNA-binding transcription factor activity; GO:0009908,flower development; GO:0090691,formation of plant organ boundary; GO:0048527,lateral root development; GO:0010014,meristem initiation; GO:0051782,negative regulation of cell division; GO:0010072,primary shoot apical meristem specification; GO:0010223,secondary shoot formation; GO:0006351,t…
gene-LOC108855146	NAC	--	PREDICTED: NAC domain-containing protein 91-like isoform X1 [Raphanus sativus]	GO:0012505,endomembrane system; GO:0016021,integral component of membrane; GO:0005634,nucleus; GO:0003677,DNA binding; GO:0003700,DNA-binding transcription factor activity; GO:0003713,transcription coactivator activity; GO:0044212,transcription regulatory region DNA binding; GO:0051607,defense response to virus; GO:0002230,positive regulation of defense response to virus by host; GO:0002237,respo…
gene-LOC108807111	NAC	--	PREDICTED: NAC domain-containing protein 2 [Raphanus sativus]	GO:0005634,nucleus; GO:0003677,DNA binding; GO:0003700,DNA-binding transcription factor activity; GO:0009788,negative regulation of abscisic acid-activated signaling pathway; GO:0009611,response to wounding; GO:0006351,transcription, DNA-templated
gene-LOC108811926	NF-YB	--	PREDICTED: nuclear transcription factor Y subunit B-2-like [Raphanus sativus]	GO:0005634,nucleus; GO:0003700,DNA-binding transcription factor activity; GO:0046982,protein heterodimerization activity; GO:0043565,sequence-specific DNA binding; GO:0003712,transcription coregulator activity; GO:0048574,long-day photoperiodism, flowering; GO:0006351,transcription, DNA-templated
gene-LOC108856352	NF-YC	--	PREDICTED: nuclear transcription factor Y subunit C-4-like [Raphanus sativus]	GO:0005829,cytosol; GO:0005634,nucleus; GO:0003677,DNA binding; GO:0003700,DNA-binding transcription factor activity; GO:0046982,protein heterodimerization activity; GO:0009738,abscisic acid-activated signaling pathway; GO:0009740,gibberellic acid mediated signaling pathway; GO:2000905,negative regulation of starch metabolic process; GO:2000306,positive regulation of photomorphogenesis; GO:005124…
gene-LOC108844673	Rcd1-like	--	PREDICTED: E3 ubiquitin-protein ligase PUB23 [Raphanus sativus]	GO:0005829,cytosol; GO:0004842,ubiquitin-protein transferase activity; GO:0006952,defense response; GO:0051865,protein autoubiquitination; GO:0016567,protein ubiquitination; GO:0010200,response to chitin; GO:0009414,response to water deprivation
gene-LOC108848269	Rcd1-like	--	PREDICTED: E3 ubiquitin-protein ligase PUB23-like [Raphanus sativus]	GO:0005829,cytosol; GO:0004842,ubiquitin-protein transferase activity; GO:0006952,defense response; GO:0051865,protein autoubiquitination; GO:0016567,protein ubiquitination; GO:0010200,response to chitin; GO:0009414,response to water deprivation
gene-LOC108849054	Rcd1-like	--	PREDICTED: E3 ubiquitin-protein ligase PUB22-like [Raphanus sativus]	GO:0005829,cytosol; GO:0004842,ubiquitin-protein transferase activity; GO:0006952,defense response; GO:0051865,protein autoubiquitination; GO:0016567,protein ubiquitination; GO:0010200,response to chitin; GO:0009414,response to water deprivation
gene-LOC108862566	SBP	ko04075: Plant hormone signal transduction	PREDICTED: squamosa promoter-binding-like protein 10 [Raphanus sativus]	GO:0005634,nucleus; GO:0003677,DNA binding; GO:0003700,DNA-binding transcription factor activity; GO:0046872,metal ion binding; GO:0010358,leaf shaping; GO:0045893,positive regulation of transcription, DNA-templated; GO:0048510,regulation of timing of transition from vegetative to reproductive phase; GO:0006355,regulation of transcription, DNA-templated; GO:0006351,transcription, DNA-templated
gene-LOC108811642	SRS	ko04075: Plant hormone signal transduction	PREDICTED: protein SHORT INTERNODES [Raphanus sativus]	GO:0005634,nucleus; GO:0003677,DNA binding; GO:0003700,DNA-binding transcription factor activity; GO:0046872,metal ion binding; GO:0046982,protein heterodimerization activity; GO:0009851,auxin biosynthetic process; GO:0009734,auxin-activated signaling pathway; GO:0009740,gibberellic acid mediated signaling pathway; GO:0007275,multicellular organism development; GO:0009938,negative regulation of g…
gene-LOC108812330	SWI/SNF-BAF60b	ko00565: Ether lipid metabolism	PREDICTED: zinc finger CCCH domain-containing protein 44-like [Raphanus sativus]	GO:0003677,DNA binding; GO:0046872,metal ion binding
gene-LOC108811180	TCP	--	PREDICTED: transcription factor TCP4-like [Raphanus sativus]	GO:0005634,nucleus; GO:0003677,DNA binding; GO:0003700,DNA-binding transcription factor activity; GO:0030154,cell differentiation; GO:0048826,cotyledon morphogenesis; GO:0009793,embryo development ending in seed dormancy; GO:0048366,leaf development; GO:0009965,leaf morphogenesis; GO:0045962,positive regulation of development, heterochronic; GO:0006355,regulation of transcription, DNA-templated; …
gene-LOC108814356	TCP	ko04712: Circadian rhythm - plant	PREDICTED: transcription factor TCP21-like [Raphanus sativus]	GO:0005634,nucleus; GO:0003677,DNA binding; GO:0003700,DNA-binding transcription factor activity; GO:0043433,negative regulation of DNA-binding transcription factor activity; GO:0042752,regulation of circadian rhythm; GO:0006355,regulation of transcription, DNA-templated; GO:0048511,rhythmic process; GO:0006351,transcription, DNA-templated
gene-LOC108856824	Tify	ko04075: Plant hormone signal transduction	PREDICTED: protein TIFY 6B [Raphanus sativus]	GO:0005634,nucleus; GO:0042802,identical protein binding; GO:0003714,transcription corepressor activity; GO:0006952,defense response; GO:0009867,jasmonic acid mediated signaling pathway; GO:1903507,negative regulation of nucleic acid-templated transcription; GO:0031347,regulation of defense response; GO:2000022,regulation of jasmonic acid mediated signaling pathway; GO:0006355,regulation of trans…
gene-LOC108819691	Tify	ko04075: Plant hormone signal transduction	PREDICTED: protein TIFY 11A-like, partial [Raphanus sativus]	GO:0005634,nucleus; GO:0003714,transcription corepressor activity; GO:0006952,defense response; GO:1903507,negative regulation of nucleic acid-templated transcription; GO:0031347,regulation of defense response; GO:2000022,regulation of jasmonic acid mediated signaling pathway; GO:0006355,regulation of transcription, DNA-templated; GO:0009753,response to jasmonic acid; GO:0009611,response to wound…
gene-LOC108840905	Trihelix	--	PREDICTED: trihelix transcription factor GT-3a [Raphanus sativus]	GO:0005634,nucleus; GO:0003700,DNA-binding transcription factor activity; GO:0042802,identical protein binding; GO:0000981,DNA-binding transcription factor activity, RNA polymerase II-specific; GO:0043565,sequence-specific DNA binding; GO:0006355,regulation of transcription, DNA-templated; GO:0006351,transcription, DNA-templated
gene-LOC108809008	Trihelix	--	PREDICTED: trihelix transcription factor GT-3b-like [Brassica rapa]	GO:0016592,mediator complex; GO:0005730,nucleolus; GO:0005634,nucleus; GO:0003700,DNA-binding transcription factor activity; GO:0000981,DNA-binding transcription factor activity, RNA polymerase II-specific; GO:0043565,sequence-specific DNA binding; GO:0006355,regulation of transcription, DNA-templated; GO:0006351,transcription, DNA-templated
gene-LOC108817037	Trihelix	--	PREDICTED: trihelix transcription factor GT-3a-like [Raphanus sativus]	GO:0005634,nucleus; GO:0003700,DNA-binding transcription factor activity; GO:0042802,identical protein binding; GO:0000981,DNA-binding transcription factor activity, RNA polymerase II-specific; GO:0043565,sequence-specific DNA binding; GO:0006355,regulation of transcription, DNA-templated; GO:0006351,transcription, DNA-templated
gene-LOC108818054	TUB	--	PREDICTED: tubby-like F-box protein 1 [Raphanus sativus]	GO:0003700,DNA-binding transcription factor activity; GO:0035091,phosphatidylinositol binding; GO:0006355,regulation of transcription, DNA-templated
gene-LOC108861410	WRKY	ko04016: MAPK signaling pathway - plant; ko04626: Plant-pathogen interaction	PREDICTED: probable WRKY transcription factor 14 [Raphanus sativus]	GO:0005634,nucleus; GO:0003700,DNA-binding transcription factor activity; GO:0043565,sequence-specific DNA binding; GO:0006351,transcription, DNA-templated
gene-LOC108849451	WRKY	ko03040: Spliceosome	PREDICTED: probable WRKY transcription factor 23 [Raphanus sativus]	GO:0005634,nucleus; GO:0003700,DNA-binding transcription factor activity; GO:0043565,sequence-specific DNA binding; GO:0009733,response to auxin; GO:0009624,response to nematode; GO:0006351,transcription, DNA-templated
gene-LOC108821045	WRKY	ko03040: Spliceosome	PREDICTED: probable WRKY transcription factor 28 [Raphanus sativus]	GO:0005634,nucleus; GO:0003700,DNA-binding transcription factor activity; GO:0043565,sequence-specific DNA binding; GO:0006351,transcription, DNA-templated
gene-LOC108828380	WRKY	ko04626: Plant-pathogen interaction	PREDICTED: probable WRKY transcription factor 40 [Raphanus sativus]	GO:0005634,nucleus; GO:0003700,DNA-binding transcription factor activity; GO:0043565,sequence-specific DNA binding; GO:0044212,transcription regulatory region DNA binding; GO:0042742,defense response to bacterium; GO:0050832,defense response to fungus; GO:0045892,negative regulation of transcription, DNA-templated; GO:0031347,regulation of defense response; GO:0010200,response to chitin; GO:00022…
gene-LOC108843527	WRKY	ko04626: Plant-pathogen interaction	PREDICTED: probable WRKY transcription factor 40 [Raphanus sativus]	GO:0005634,nucleus; GO:0003700,DNA-binding transcription factor activity; GO:0043565,sequence-specific DNA binding; GO:0044212,transcription regulatory region DNA binding; GO:0042742,defense response to bacterium; GO:0050832,defense response to fungus; GO:0045892,negative regulation of transcription, DNA-templated; GO:0031347,regulation of defense response; GO:0010200,response to chitin; GO:00022…
gene-LOC108813335	WRKY	--	PREDICTED: probable WRKY transcription factor 46 [Raphanus sativus]	GO:0005730,nucleolus; GO:0003700,DNA-binding transcription factor activity; GO:0000987,proximal promoter sequence-specific DNA binding; GO:0043565,sequence-specific DNA binding; GO:0044212,transcription regulatory region DNA binding; GO:0048527,lateral root development; GO:0006355,regulation of transcription, DNA-templated; GO:0010200,response to chitin; GO:0006351,transcription, DNA-templated
gene-LOC108855882	WRKY	ko03040: Spliceosome	PREDICTED: probable WRKY transcription factor 48 [Raphanus sativus]	GO:0005634,nucleus; GO:0003677,DNA binding; GO:0003700,DNA-binding transcription factor activity; GO:0043565,sequence-specific DNA binding; GO:0042742,defense response to bacterium; GO:0045893,positive regulation of transcription, DNA-templated; GO:0009617,response to bacterium; GO:0010200,response to chitin; GO:0006351,transcription, DNA-templated
gene-LOC108807295	WRKY	ko03040: Spliceosome	PREDICTED: probable WRKY transcription factor 48 [Raphanus sativus]	GO:0005634,nucleus; GO:0003677,DNA binding; GO:0003700,DNA-binding transcription factor activity; GO:0043565,sequence-specific DNA binding; GO:0042742,defense response to bacterium; GO:0045893,positive regulation of transcription, DNA-templated; GO:0009617,response to bacterium; GO:0010200,response to chitin; GO:0006351,transcription, DNA-templated
gene-LOC108825225	WRKY	ko03040: Spliceosome	PREDICTED: probable WRKY transcription factor 48, partial [Raphanus sativus]	GO:0005634,nucleus; GO:0003677,DNA binding; GO:0003700,DNA-binding transcription factor activity; GO:0043565,sequence-specific DNA binding; GO:0042742,defense response to bacterium; GO:0045893,positive regulation of transcription, DNA-templated; GO:0009617,response to bacterium; GO:0010200,response to chitin; GO:0006351,transcription, DNA-templated
gene-LOC108853952	WRKY	ko04626: Plant-pathogen interaction	PREDICTED: WRKY transcription factor 18-like [Raphanus sativus]	GO:0005634,nucleus; GO:0003700,DNA-binding transcription factor activity; GO:0042802,identical protein binding; GO:0043565,sequence-specific DNA binding; GO:0042742,defense response to bacterium; GO:0050832,defense response to fungus; GO:0031347,regulation of defense response; GO:0010200,response to chitin; GO:0002237,response to molecule of bacterial origin; GO:0009751,response to salicylic acid…
gene-LOC108819432	WRKY	ko04626: Plant-pathogen interaction	PREDICTED: WRKY transcription factor 18-like [Raphanus sativus]	GO:0005634,nucleus; GO:0003700,DNA-binding transcription factor activity; GO:0042802,identical protein binding; GO:0043565,sequence-specific DNA binding; GO:0042742,defense response to bacterium; GO:0050832,defense response to fungus; GO:0031347,regulation of defense response; GO:0010200,response to chitin; GO:0002237,response to molecule of bacterial origin; GO:0009751,response to salicylic acid…
gene-LOC108806342	WRKY	ko04016: MAPK signaling pathway - plant; ko04626: Plant-pathogen interaction	PREDICTED: WRKY transcription factor 44-like isoform X1 [Raphanus sativus]	GO:0005634,nucleus; GO:0003700,DNA-binding transcription factor activity; GO:0043565,sequence-specific DNA binding; GO:0009957,epidermal cell fate specification; GO:0010214,seed coat development; GO:0006351,transcription, DNA-templated
gene-LOC108846173	WRKY	ko04626: Plant-pathogen interaction	PREDICTED: WRKY transcription factor 44-like isoform X1 [Raphanus sativus]	GO:0005634,nucleus; GO:0003700,DNA-binding transcription factor activity; GO:0043565,sequence-specific DNA binding; GO:0009957,epidermal cell fate specification; GO:0010214,seed coat development; GO:0006351,transcription, DNA-templated
gene-LOC108827792	zf-HD	--	PREDICTED: zinc-finger homeodomain protein 11-like [Raphanus sativus]	GO:0005634,nucleus; GO:0003677,DNA binding; GO:0003700,DNA-binding transcription factor activity; GO:0046872,metal ion binding; GO:0042803,protein homodimerization activity; GO:0045893,positive regulation of transcription, DNA-templated; GO:0009414,response to water deprivation; GO:0006351,transcription, DNA-templated
TF, transcription factor; KEGG, KEGG pathway annotation; NR, non-redundant protein sequence; GO, gene ontology term annotation.
