# Supplementary material for: Molecular Regulatory Network of Anthocyanin Accumulation in Black Radish Skin as Revealed by Transcriptome and Metabonome Analysis
Source: Int J Mol Sci. 2023 Sep 4;24(17):13663. doi: 10.3390/ijms241713663 (PMC10563070; doi:10.3390/ijms241713663)
Supplement: Supplementary file 1 [file ijms-24-13663-s001.zip › Table S9.xls]

## Sheet: Sheet5
Table S9. List of genes in indianred2 module correlation network (with edge weight ≥ 0.38)
ID	CD	KEGG	NR	GO
gene-LOC108821079	87	ko00942: Anthocyanin biosynthesis	PREDICTED: UDP-glycosyltransferase 75C1 isoform X1 [Raphanus sativus]	GO:0043231,intracellular membrane-bounded organelle; GO:0080018,anthocyanin 5-O-glucosyltransferase activity; GO:0080043,quercetin 3-O-glucosyltransferase activity; GO:0080044,quercetin 7-O-glucosyltransferase activity; GO:0035251,UDP-glucosyltransferase activity; GO:0009718,anthocyanin-containing compound biosynthetic process; GO:0009698,phenylpropanoid metabolic process
gene-LOC108843686	79	ko00941: Flavonoid biosynthesis	PREDICTED: leucoanthocyanidin dioxygenase [Raphanus sativus]	GO:0031418,L-ascorbic acid binding; GO:0050589,leucocyanidin oxygenase activity; GO:0046872,metal ion binding; GO:0009718,anthocyanin-containing compound biosynthetic process; GO:0010023,proanthocyanidin biosynthetic process; GO:0009753,response to jasmonic acid; GO:0009611,response to wounding; GO:0007033,vacuole organization
gene-LOC108816230	78	ko00480: Glutathione metabolism	PREDICTED: glutathione S-transferase F12 [Raphanus sativus]	GO:0005737,cytoplasm; GO:0005829,cytosol; GO:0005634,nucleus; GO:0009705,plant-type vacuole membrane; GO:0043169,cation binding; GO:0004364,glutathione transferase activity; GO:0046283,anthocyanin-containing compound metabolic process; GO:0006749,glutathione metabolic process; GO:1900384,regulation of flavonol biosynthetic process; GO:0009407,toxin catabolic process
gene-LOC108830048	77	ko00941: Flavonoid biosynthesis	PREDICTED: chalcone--flavonone isomerase-like [Raphanus sativus]	GO:0045430,chalcone isomerase activity; GO:0009813,flavonoid biosynthetic process
gene-LOC108829363	76	ko00940: Phenylpropanoid biosynthesis	PREDICTED: UDP-glycosyltransferase 84A2-like [Raphanus sativus]	GO:0005737,cytoplasm; GO:0043231,intracellular membrane-bounded organelle; GO:0080043,quercetin 3-O-glucosyltransferase activity; GO:0080044,quercetin 7-O-glucosyltransferase activity; GO:0050284,sinapate 1-glucosyltransferase activity; GO:0009718,anthocyanin-containing compound biosynthetic process; GO:0009801,cinnamic acid ester metabolic process; GO:0080167,response to karrikin; GO:0009636,res…
gene-LOC108831730	76	ko03030: DNA replication; ko03420: Nucleotide excision repair; ko03430: Mismatch repair; ko03440: Homologous recombination	PREDICTED: TMV resistance protein N-like [Raphanus sativus]	GO:0005737,cytoplasm; GO:0043531,ADP binding; GO:0005524,ATP binding; GO:0009626,plant-type hypersensitive response; GO:0007165,signal transduction
gene-LOC108821895	76	--	PREDICTED: uncharacterized protein LOC108821895 [Raphanus sativus]	GO:0016021,integral component of membrane
gene-LOC108814337	73	ko00941: Flavonoid biosynthesis; ko04712: Circadian rhythm - plant	PREDICTED: chalcone synthase 3-like [Raphanus sativus]	GO:0016210,naringenin-chalcone synthase activity; GO:0009813,flavonoid biosynthetic process
gene-LOC108853181	71	ko00480: Glutathione metabolism	PREDICTED: LOW QUALITY PROTEIN: glutathione S-transferase F6-like [Raphanus sativus]	GO:0005618,cell wall; GO:0005737,cytoplasm; GO:0005829,cytosol; GO:0005739,mitochondrion; GO:0009506,plasmodesma; GO:0005773,vacuole; GO:2001147,camalexin binding; GO:0050897,cobalt ion binding; GO:0005507,copper ion binding; GO:0043295,glutathione binding; GO:0004364,glutathione transferase activity; GO:2001227,quercitrin binding; GO:0042742,defense response to bacterium; GO:0006749,glutathione …
gene-LOC108843267	68	ko00941: Flavonoid biosynthesis; ko04712: Circadian rhythm - plant	PREDICTED: chalcone synthase [Raphanus sativus]	GO:0016210,naringenin-chalcone synthase activity; GO:0009813,flavonoid biosynthetic process
gene-LOC108851645	66	--	PREDICTED: uncharacterized protein LOC108851645 [Raphanus sativus]	--
novel.3707	66	--	--	--
gene-LOC108826061	65	ko00941: Flavonoid biosynthesis	PREDICTED: dihydroflavonol-4-reductase [Raphanus sativus]	GO:0042406,extrinsic component of endoplasmic reticulum membrane; GO:0050662,coenzyme binding; GO:0045552,dihydrokaempferol 4-reductase activity; GO:0047890,flavanone 4-reductase activity; GO:0009718,anthocyanin-containing compound biosynthetic process
gene-LOC108852620	64	--	PREDICTED: oleosin 1 [Raphanus sativus]	GO:0016021,integral component of membrane; GO:0012511,monolayer-surrounded lipid storage body
gene-LOC108818381	61	ko00941: Flavonoid biosynthesis; ko04712: Circadian rhythm - plant	PREDICTED: chalcone synthase 3 [Raphanus sativus]	GO:0016210,naringenin-chalcone synthase activity; GO:0009813,flavonoid biosynthetic process
gene-LOC108836120	60	--	PREDICTED: transmembrane ascorbate ferrireductase 1-like, partial [Raphanus sativus]	GO:0009507,chloroplast; GO:0016021,integral component of membrane; GO:0005774,vacuolar membrane; GO:0005773,vacuole; GO:0046872,metal ion binding; GO:0016491,oxidoreductase activity; GO:0019904,protein domain specific binding
gene-LOC108817856	59	ko00130: Ubiquinone and other terpenoid-quinone biosynthesis; ko00940: Phenylpropanoid biosynthesis	PREDICTED: 4-coumarate--CoA ligase 3 [Raphanus sativus]	GO:0016207,4-coumarate-CoA ligase activity; GO:0005524,ATP binding; GO:0009698,phenylpropanoid metabolic process; GO:0010584,pollen exine formation
gene-LOC108862091	56	ko00941: Flavonoid biosynthesis	PREDICTED: chalcone--flavonone isomerase isoform X2 [Raphanus sativus]	GO:0045430,chalcone isomerase activity; GO:0009813,flavonoid biosynthetic process
gene-LOC108853663	56	--	PREDICTED: cellulose synthase-like protein G3 isoform X1 [Raphanus sativus]	GO:0005794,Golgi apparatus; GO:0000139,Golgi membrane; GO:0016021,integral component of membrane; GO:0005886,plasma membrane; GO:0016760,cellulose synthase (UDP-forming) activity; GO:0016759,cellulose synthase activity; GO:0071555,cell wall organization; GO:0030244,cellulose biosynthetic process; GO:0009833,plant-type primary cell wall biogenesis
gene-LOC108827343	53	ko00330: Arginine and proline metabolism	PREDICTED: malonyl-CoA:anthocyanidin 5-O-glucoside-6''-O-malonyltransferase [Raphanus sativus]	GO:0050736,O-malonyltransferase activity; GO:0009718,anthocyanin-containing compound biosynthetic process
gene-LOC108835428	51	ko00942: Anthocyanin biosynthesis	PREDICTED: UDP-glycosyltransferase 75C1-like [Raphanus sativus]	GO:0043231,intracellular membrane-bounded organelle; GO:0080018,anthocyanin 5-O-glucosyltransferase activity; GO:0080043,quercetin 3-O-glucosyltransferase activity; GO:0080044,quercetin 7-O-glucosyltransferase activity; GO:0035251,UDP-glucosyltransferase activity; GO:0009718,anthocyanin-containing compound biosynthetic process; GO:0009698,phenylpropanoid metabolic process
gene-LOC108817114	48	--	PREDICTED: protein STRICTOSIDINE SYNTHASE-LIKE 3 [Raphanus sativus]	GO:0005783,endoplasmic reticulum; GO:0005774,vacuolar membrane; GO:0016788,hydrolase activity, acting on ester bonds; GO:0009058,biosynthetic process
gene-LOC108863267	42	ko03060: Protein export	PREDICTED: uncharacterized protein LOC108863267 [Raphanus sativus]	GO:0016021,integral component of membrane
gene-LOC108838184	42	ko04016: MAPK signaling pathway - plant; ko04075: Plant hormone signal transduction	TT8 [Raphanus sativus]	GO:0005634,nucleus; GO:0003700,DNA-binding transcription factor activity; GO:0046983,protein dimerization activity; GO:0000976,transcription regulatory region sequence-specific DNA binding; GO:0009813,flavonoid biosynthetic process; GO:0009867,jasmonic acid mediated signaling pathway; GO:0031542,positive regulation of anthocyanin biosynthetic process; GO:0009962,regulation of flavonoid biosynthet…
gene-LOC108862234	41	--	PREDICTED: U-box domain-containing protein 21-like [Raphanus sativus]	GO:0004842,ubiquitin-protein transferase activity; GO:0010200,response to chitin
gene-LOC108854102	41	ko00943: Isoflavonoid biosynthesis; ko00944: Flavone and flavonol biosynthesis	PREDICTED: coumaroyl-CoA:anthocyanidin 3-O-glucoside-6''-O-coumaroyltransferase 1-like [Raphanus sativus]	GO:0016747,transferase activity, transferring acyl groups other than amino-acyl groups
gene-LOC108805892	41	ko00941: Flavonoid biosynthesis	PREDICTED: naringenin,2-oxoglutarate 3-dioxygenase [Raphanus sativus]	GO:0031418,L-ascorbic acid binding; GO:0046872,metal ion binding; GO:0045486,naringenin 3-dioxygenase activity; GO:0009813,flavonoid biosynthetic process
gene-LOC108821103	40	--	PREDICTED: uncharacterized protein LOC108821103 [Raphanus sativus]	--
gene-LOC108860358	38	--	PREDICTED: uncharacterized protein LOC108860358 [Raphanus sativus]	--
gene-LOC108840587	35	--	PREDICTED: serine carboxypeptidase-like 6, partial [Raphanus sativus]	GO:0005576,extracellular region; GO:0004180,carboxypeptidase activity; GO:0016747,transferase activity, transferring acyl groups other than amino-acyl groups; GO:0019748,secondary metabolic process
gene-LOC108861754	35	ko00460: Cyanoamino acid metabolism; ko00500: Starch and sucrose metabolism; ko00940: Phenylpropanoid biosynthesis	PREDICTED: uncharacterized protein At3g49720-like [Raphanus sativus]	GO:0009535,chloroplast thylakoid membrane; GO:0005768,endosome; GO:0005794,Golgi apparatus; GO:0016021,integral component of membrane; GO:0016020,membrane; GO:0005886,plasma membrane; GO:0005802,trans-Golgi network; GO:0005774,vacuolar membrane; GO:0040007,growth; GO:0045489,pectin biosynthetic process
gene-LOC108821934	35	ko00943: Isoflavonoid biosynthesis; ko00944: Flavone and flavonol biosynthesis	PREDICTED: coumaroyl-CoA:anthocyanidin 3-O-glucoside-6''-O-coumaroyltransferase 1-like [Raphanus sativus]	GO:0016747,transferase activity, transferring acyl groups other than amino-acyl groups
novel.4526	34	--	--	--
gene-LOC108821434	28	--	PREDICTED: uncharacterized protein LOC108821434 [Raphanus sativus]	--
gene-LOC108834343	26	--	PREDICTED: LOW QUALITY PROTEIN: surfeit locus protein 1-like [Raphanus sativus]	GO:0016021,integral component of membrane; GO:0005743,mitochondrial inner membrane
gene-LOC108806342	26	ko04016: MAPK signaling pathway - plant; ko04626: Plant-pathogen interaction	PREDICTED: WRKY transcription factor 44-like isoform X1 [Raphanus sativus]	GO:0005634,nucleus; GO:0003700,DNA-binding transcription factor activity; GO:0043565,sequence-specific DNA binding; GO:0009957,epidermal cell fate specification; GO:0010214,seed coat development; GO:0006351,transcription, DNA-templated
gene-LOC108862012	25	ko04626: Plant-pathogen interaction	PREDICTED: probable calcium-binding protein CML40 [Raphanus sativus]	GO:0005509,calcium ion binding
gene-LOC108825225	25	ko03040: Spliceosome	PREDICTED: probable WRKY transcription factor 48, partial [Raphanus sativus]	GO:0005634,nucleus; GO:0003677,DNA binding; GO:0003700,DNA-binding transcription factor activity; GO:0043565,sequence-specific DNA binding; GO:0042742,defense response to bacterium; GO:0045893,positive regulation of transcription, DNA-templated; GO:0009617,response to bacterium; GO:0010200,response to chitin; GO:0006351,transcription, DNA-templated
gene-LOC108815944	25	--	--	--
gene-LOC108820164	24	--	PREDICTED: calcium-binding protein PBP1 [Raphanus sativus]	GO:0005509,calcium ion binding; GO:0009733,response to auxin
novel.755	24	--	hypothetical protein AXX17_AT4G31540 [Arabidopsis thaliana]	--
gene-LOC108825279	23	ko00330: Arginine and proline metabolism	PREDICTED: malonyl-CoA:anthocyanidin 5-O-glucoside-6''-O-malonyltransferase-like [Raphanus sativus]	GO:0050736,O-malonyltransferase activity; GO:0009718,anthocyanin-containing compound biosynthetic process
gene-LOC108807098	23	--	--	--
gene-LOC108832389	23	--	PREDICTED: myb-related protein 308-like [Raphanus sativus]	GO:0005634,nucleus; GO:0003677,DNA binding; GO:0006355,regulation of transcription, DNA-templated; GO:0006351,transcription, DNA-templated
gene-LOC108819516	23	ko00592: alpha-Linolenic acid metabolism	PREDICTED: putative quinone-oxidoreductase homolog, chloroplastic [Raphanus sativus]	GO:0009507,chloroplast; GO:0009941,chloroplast envelope; GO:0009706,chloroplast inner membrane; GO:0009535,chloroplast thylakoid membrane; GO:0005886,plasma membrane; GO:0005773,vacuole; GO:0016491,oxidoreductase activity
gene-LOC108833243	22	--	PREDICTED: probable carboxylesterase 12 [Raphanus sativus]	GO:0005737,cytoplasm; GO:0005829,cytosol; GO:0052689,carboxylic ester hydrolase activity; GO:0009056,catabolic process
novel.3125	22	--	--	--
gene-LOC108857443	21	--	PREDICTED: uncharacterized protein LOC108857443 [Raphanus sativus]	--
gene-LOC108814129	21	ko00941: Flavonoid biosynthesis	PREDICTED: probable chalcone--flavonone isomerase 3 [Raphanus sativus]	GO:0005783,endoplasmic reticulum; GO:0045430,chalcone isomerase activity; GO:0009813,flavonoid biosynthetic process; GO:0080167,response to karrikin
gene-LOC108841321	20	--	--	--
gene-LOC108817182	20	--	PREDICTED: serine carboxypeptidase-like 11 [Raphanus sativus]	GO:0005576,extracellular region; GO:0004180,carboxypeptidase activity; GO:0016747,transferase activity, transferring acyl groups other than amino-acyl groups; GO:0019748,secondary metabolic process
gene-LOC108817048	19	--	PREDICTED: NADP-dependent alkenal double bond reductase P2 [Raphanus sativus]	GO:0005829,cytosol; GO:0005886,plasma membrane; GO:0032440,2-alkenal reductase [NAD(P)] activity; GO:0006979,response to oxidative stress
gene-LOC108820039	19	--	PREDICTED: disease resistance protein RML1B-like [Raphanus sativus]	GO:0043531,ADP binding; GO:0005524,ATP binding; GO:0050832,defense response to fungus; GO:0007165,signal transduction
gene-LOC108835978	18	--	PREDICTED: wall-associated receptor kinase-like 22 [Raphanus sativus]	GO:0016021,integral component of membrane; GO:0005886,plasma membrane; GO:0005524,ATP binding; GO:0030247,polysaccharide binding; GO:0004674,protein serine/threonine kinase activity; GO:0007166,cell surface receptor signaling pathway; GO:0009620,response to fungus
gene-LOC108812689	18	ko00071: Fatty acid degradation; ko00280: Valine, leucine and isoleucine degradation; ko00592: alpha-Linolenic acid metabolism; ko01040: Biosynthesis of unsaturated fatty acids; ko01212: Fatty acid metabolism; ko04146: Peroxisome	PREDICTED: 3-ketoacyl-CoA thiolase 5, peroxisomal isoform X1 [Raphanus sativus]	GO:0005777,peroxisome; GO:0003988,acetyl-CoA C-acyltransferase activity; GO:0031408,oxylipin biosynthetic process
gene-LOC108852668	17	ko00941: Flavonoid biosynthesis	PREDICTED: naringenin,2-oxoglutarate 3-dioxygenase-like [Raphanus sativus]	GO:0031418,L-ascorbic acid binding; GO:0046872,metal ion binding; GO:0045486,naringenin 3-dioxygenase activity; GO:0009813,flavonoid biosynthetic process
gene-LOC108827927	17	--	PREDICTED: sugar transporter ERD6-like 15 isoform X1 [Raphanus sativus]	GO:0016021,integral component of membrane; GO:0005355,glucose transmembrane transporter activity; GO:0005351,carbohydrate:proton symporter activity; GO:0046323,glucose import; GO:0035428,NA
gene-LOC108859652	17	ko04626: Plant-pathogen interaction	PREDICTED: auxin-induced in root cultures protein 12-like [Raphanus sativus]	GO:0031225,anchored component of membrane; GO:0005886,plasma membrane; GO:0046872,metal ion binding; GO:0009734,auxin-activated signaling pathway; GO:0055114,oxidation-reduction process
gene-LOC108860129	17	ko03040: Spliceosome	PREDICTED: uncharacterized protein LOC108860129 [Raphanus sativus]	GO:0016021,integral component of membrane
gene-LOC108861732	17	--	PREDICTED: 60S ribosomal protein L18a-like protein [Raphanus sativus]	GO:0016021,integral component of membrane
gene-LOC108817318	17	--	PREDICTED: homeobox-leucine zipper protein GLABRA 2 [Raphanus sativus]	GO:0005634,nucleus; GO:0008289,lipid binding; GO:0043565,sequence-specific DNA binding; GO:0006355,regulation of transcription, DNA-templated; GO:0006351,transcription, DNA-templated
gene-LOC108821722	17	--	PREDICTED: uncharacterized protein LOC108821722 [Raphanus sativus]	--
novel.325	17	--	--	--
novel.4435	17	--	Highly similar to Ta1-3 polyprotein [Arabidopsis thaliana]	GO:0004190,aspartic-type endopeptidase activity; GO:0004519,endonuclease activity; GO:0003676,nucleic acid binding; GO:0003964,RNA-directed DNA polymerase activity; GO:0008270,zinc ion binding; GO:0015074,DNA integration
gene-LOC108829489	16	ko00195: Photosynthesis	PREDICTED: ferredoxin, leaf L-A [Raphanus sativus]	GO:0009507,chloroplast; GO:0051537,2 iron, 2 sulfur cluster binding; GO:0009055,electron transfer activity; GO:0046872,metal ion binding; GO:0009643,photosynthetic acclimation; GO:0009767,photosynthetic electron transport chain
gene-LOC108848981	16	ko00941: Flavonoid biosynthesis	PREDICTED: leucoanthocyanidin dioxygenase-like [Raphanus sativus]	GO:0031418,L-ascorbic acid binding; GO:0050589,leucocyanidin oxygenase activity; GO:0046872,metal ion binding; GO:0009718,anthocyanin-containing compound biosynthetic process; GO:0010023,proanthocyanidin biosynthetic process; GO:0009753,response to jasmonic acid; GO:0009611,response to wounding; GO:0007033,vacuole organization
gene-LOC108842880	16	--	PREDICTED: uncharacterized protein LOC108840411 [Raphanus sativus]	--
gene-LOC108854835	16	ko00592: alpha-Linolenic acid metabolism	PREDICTED: 12-oxophytodienoate reductase 1 [Raphanus sativus]	GO:0005737,cytoplasm; GO:0016629,12-oxophytodienoate reductase activity; GO:0010181,FMN binding; GO:0031408,oxylipin biosynthetic process
novel.449	16	--	--	--
gene-LOC108846780	15	ko03020: RNA polymerase	PREDICTED: DNA-directed RNA polymerase II subunit 7-like [Raphanus sativus]	GO:0005665,RNA polymerase II, core complex; GO:0000932,P-body; GO:0003899,DNA-directed 5'-3' RNA polymerase activity; GO:0003697,single-stranded DNA binding; GO:0003727,single-stranded RNA binding; GO:0031369,translation initiation factor binding; GO:0000291,nuclear-transcribed mRNA catabolic process, exonucleolytic; GO:0060213,positive regulation of nuclear-transcribed mRNA poly(A) tail shorteni…
gene-LOC108820865	15	--	PREDICTED: uncharacterized protein LOC108820865 [Raphanus sativus]	GO:0006950,response to stress
gene-LOC108844003	15	ko04626: Plant-pathogen interaction	PREDICTED: serine/threonine-protein kinase PBS1 [Raphanus sativus]	GO:0005886,plasma membrane; GO:0005524,ATP binding; GO:0004672,protein kinase activity; GO:0004674,protein serine/threonine kinase activity; GO:0004675,transmembrane receptor protein serine/threonine kinase activity; GO:0007166,cell surface receptor signaling pathway; GO:0006952,defense response; GO:0042742,defense response to bacterium; GO:0009816,defense response to bacterium, incompatible inte…
gene-LOC108819597	14	--	PREDICTED: loricrin-like [Raphanus sativus]	--
gene-LOC108811872	14	--	PREDICTED: aluminum-activated malate transporter 6-like isoform X1 [Raphanus sativus]	GO:0016021,integral component of membrane; GO:0009705,plant-type vacuole membrane; GO:0005774,vacuolar membrane; GO:0015140,malate transmembrane transporter activity; GO:0071423,malate transmembrane transport
novel.2793	14	--	--	--
gene-LOC108817673	13	--	PREDICTED: outer envelope protein 61-like [Raphanus sativus]	GO:0009707,chloroplast outer membrane; GO:0005829,cytosol; GO:0005789,endoplasmic reticulum membrane; GO:0016021,integral component of membrane; GO:0046967,cytosol to ER transport; GO:0015031,protein transport
gene-LOC108811926	13	--	PREDICTED: nuclear transcription factor Y subunit B-2-like [Raphanus sativus]	GO:0005634,nucleus; GO:0003700,DNA-binding transcription factor activity; GO:0046982,protein heterodimerization activity; GO:0043565,sequence-specific DNA binding; GO:0003712,transcription coregulator activity; GO:0048574,long-day photoperiodism, flowering; GO:0006351,transcription, DNA-templated
novel.2080	13	--	--	--
gene-LOC108825958	12	ko04144: Endocytosis	PREDICTED: protein C2-DOMAIN ABA-RELATED 9 [Raphanus sativus]	GO:0005634,nucleus; GO:0005886,plasma membrane; GO:0005096,GTPase activator activity; GO:0046872,metal ion binding; GO:0005543,phospholipid binding; GO:0009738,abscisic acid-activated signaling pathway; GO:0009789,positive regulation of abscisic acid-activated signaling pathway; GO:0043547,positive regulation of GTPase activity
gene-LOC108837292	12	--	PREDICTED: zinc finger protein AZF2-like [Raphanus sativus]	GO:0005634,nucleus; GO:0003677,DNA binding; GO:0003700,DNA-binding transcription factor activity; GO:0046872,metal ion binding; GO:0043565,sequence-specific DNA binding; GO:0044212,transcription regulatory region DNA binding; GO:0009738,abscisic acid-activated signaling pathway; GO:0009793,embryo development ending in seed dormancy; GO:0042538,hyperosmotic salinity response; GO:0045892,negative r…
gene-LOC108847017	12	ko00941: Flavonoid biosynthesis; ko04712: Circadian rhythm - plant	PREDICTED: chalcone synthase 3-like [Raphanus sativus]	GO:0016210,naringenin-chalcone synthase activity; GO:0009813,flavonoid biosynthetic process
gene-LOC108822671	12	ko00195: Photosynthesis	PREDICTED: photosystem II repair protein PSB27-H1, chloroplastic-like [Raphanus sativus]	GO:0009507,chloroplast; GO:0009534,chloroplast thylakoid; GO:0009543,chloroplast thylakoid lumen; GO:0009535,chloroplast thylakoid membrane; GO:0009579,thylakoid; GO:0071484,cellular response to light intensity; GO:0010207,photosystem II assembly; GO:0010206,photosystem II repair
gene-LOC108833705	12	--	PREDICTED: putative F-box protein PP2-B2 [Raphanus sativus]	GO:0030246,carbohydrate binding
gene-LOC108851340	12	--	PREDICTED: uncharacterized protein LOC108851340 isoform X1 [Raphanus sativus]	--
gene-LOC108821656	12	--	PREDICTED: sugar transport protein 5 [Raphanus sativus]	GO:0016021,integral component of membrane; GO:0005355,glucose transmembrane transporter activity; GO:0005351,carbohydrate:proton symporter activity; GO:0046323,glucose import; GO:0035428,NA
novel.738	12	--	--	--
gene-LOC108841320	11	--	PREDICTED: uncharacterized protein LOC108841320 [Raphanus sativus]	GO:0004842,ubiquitin-protein transferase activity; GO:0046621,negative regulation of organ growth
gene-LOC108821160	11	ko00970: Aminoacyl-tRNA biosynthesis	PREDICTED: cysteine--tRNA ligase 2, cytoplasmic-like [Raphanus sativus]	GO:0005737,cytoplasm; GO:0005829,cytosol; GO:0005524,ATP binding; GO:0004817,cysteine-tRNA ligase activity; GO:0046872,metal ion binding; GO:0006423,cysteinyl-tRNA aminoacylation; GO:0046686,response to cadmium ion
gene-LOC108807118	11	--	PREDICTED: uncharacterized protein At3g27210 [Raphanus sativus]	GO:0005886,plasma membrane
novel.650	11	--	--	--
gene-LOC108821920	10	ko00942: Anthocyanin biosynthesis	PREDICTED: anthocyanidin 3-O-glucoside 2'''-O-xylosyltransferase [Raphanus sativus]	GO:0043231,intracellular membrane-bounded organelle; GO:0102580,cyanidin 3-O-glucoside 2-O''-xylosyltransferase activity; GO:0080043,quercetin 3-O-glucosyltransferase activity; GO:0080044,quercetin 7-O-glucosyltransferase activity; GO:0035252,UDP-xylosyltransferase activity; GO:0009718,anthocyanin-containing compound biosynthetic process; GO:0071368,cellular response to cytokinin stimulus; GO:007…
gene-LOC108838461	10	ko00195: Photosynthesis	PREDICTED: photosystem II 10 kDa polypeptide, chloroplastic-like [Raphanus sativus]	GO:0009535,chloroplast thylakoid membrane; GO:0009654,photosystem II oxygen evolving complex; GO:0015979,photosynthesis
gene-LOC108824156	10	ko03008: Ribosome biogenesis in eukaryotes	PREDICTED: protein DYAD-like [Raphanus sativus]	GO:0005634,nucleus; GO:0007066,female meiosis sister chromatid cohesion; GO:0007065,male meiosis sister chromatid cohesion; GO:0007275,multicellular organism development; GO:0007131,reciprocal meiotic recombination
gene-LOC108836031	9	--	PREDICTED: uncharacterized protein LOC108836031 isoform X1 [Raphanus sativus]	GO:0016021,integral component of membrane
gene-LOC108824531	9	--	PREDICTED: myb-related protein 308 [Raphanus sativus]	GO:0005634,nucleus; GO:0003677,DNA binding; GO:0006355,regulation of transcription, DNA-templated; GO:0006351,transcription, DNA-templated
gene-LOC108861410	9	ko04016: MAPK signaling pathway - plant; ko04626: Plant-pathogen interaction	PREDICTED: probable WRKY transcription factor 14 [Raphanus sativus]	GO:0005634,nucleus; GO:0003700,DNA-binding transcription factor activity; GO:0043565,sequence-specific DNA binding; GO:0006351,transcription, DNA-templated
gene-LOC108827197	9	--	PREDICTED: WPP domain-interacting protein 2-like [Raphanus sativus]	GO:0009504,cell plate; GO:0016021,integral component of membrane; GO:0005635,nuclear envelope; GO:0031965,nuclear membrane; GO:0046982,protein heterodimerization activity; GO:0042803,protein homodimerization activity; GO:0006997,nucleus organization
gene-LOC108832012	9	--	PREDICTED: cysteine-rich receptor-like protein kinase 10 [Raphanus sativus]	GO:0016021,integral component of membrane; GO:0005886,plasma membrane; GO:0005524,ATP binding; GO:0004672,protein kinase activity; GO:0004674,protein serine/threonine kinase activity; GO:0042742,defense response to bacterium; GO:0000302,response to reactive oxygen species
gene-LOC108833480	8	--	PREDICTED: F-box protein PP2-B11-like [Raphanus sativus]	GO:0005634,nucleus; GO:0030246,carbohydrate binding; GO:0016567,protein ubiquitination
gene-LOC108845885	8	--	PREDICTED: uncharacterized protein LOC108845885 [Raphanus sativus]	--
gene-LOC108856347	8	--	PREDICTED: CBL-interacting serine/threonine-protein kinase 9-like [Raphanus sativus]	GO:0005737,cytoplasm; GO:0005634,nucleus; GO:0005524,ATP binding; GO:0004674,protein serine/threonine kinase activity; GO:0051365,cellular response to potassium ion starvation; GO:0035556,intracellular signal transduction; GO:0018105,peptidyl-serine phosphorylation; GO:0018107,peptidyl-threonine phosphorylation; GO:0055075,potassium ion homeostasis; GO:0043266,regulation of potassium ion transpor…
gene-LOC108852147	8	ko04075: Plant hormone signal transduction	PREDICTED: leucine-rich repeat receptor-like protein kinase PEPR2 isoform X2 [Raphanus sativus]	GO:0009507,chloroplast; GO:0016021,integral component of membrane
gene-LOC108835741	8	--	PREDICTED: ammonium transporter 1 member 2-like [Raphanus sativus]	GO:0005887,integral component of plasma membrane; GO:0005886,plasma membrane; GO:0008519,ammonium transmembrane transporter activity; GO:0072488,ammonium transmembrane transport; GO:0015696,ammonium transport; GO:0015843,methylammonium transport; GO:0009624,response to nematode
gene-LOC108835377	8	--	--	--
novel.1619	8	--	PREDICTED: uncharacterized protein LOC108872054 isoform X1 [Brassica rapa]	GO:0008234,cysteine-type peptidase activity
gene-LOC108811594	7	--	PREDICTED: serine carboxypeptidase-like 10 [Raphanus sativus]	GO:0005576,extracellular region; GO:0016747,transferase activity, transferring acyl groups other than amino-acyl groups; GO:0006508,proteolysis; GO:0019748,secondary metabolic process
gene-LOC108847586	7	ko03410: Base excision repair	PREDICTED: poly [ADP-ribose]	GO:0005737,cytoplasm; GO:0005634,nucleus; GO:0003677,DNA binding; GO:0003910,DNA ligase (ATP) activity; GO:0003950,NAD+ ADP-ribosyltransferase activity; GO:0051103,DNA ligation involved in DNA repair; GO:0006303,double-strand break repair via nonhomologous end joining; GO:0006273,lagging strand elongation; GO:0006471,protein ADP-ribosylation
gene-LOC108830238	7	--	PREDICTED: mitochondrial uncoupling protein 1 [Raphanus sativus]	GO:0009507,chloroplast; GO:0016021,integral component of membrane; GO:0005743,mitochondrial inner membrane; GO:0005739,mitochondrion; GO:0009506,plasmodesma; GO:0005774,vacuolar membrane; GO:0017077,oxidative phosphorylation uncoupler activity; GO:1990542,mitochondrial transmembrane transport; GO:0006839,mitochondrial transport; GO:0009853,photorespiration
gene-LOC108856832	7	--	PREDICTED: UDP-glycosyltransferase 71B2-like [Raphanus sativus]	GO:0043231,intracellular membrane-bounded organelle; GO:0080043,quercetin 3-O-glucosyltransferase activity; GO:0080044,quercetin 7-O-glucosyltransferase activity; GO:0008194,UDP-glycosyltransferase activity; GO:0008152,metabolic process
gene-LOC108821535	7	--	PREDICTED: uncharacterized protein LOC108821535 [Raphanus sativus]	--
gene-LOC108815040	7	ko04626: Plant-pathogen interaction	PREDICTED: calcium-binding protein CML38-like [Raphanus sativus]	GO:0005886,plasma membrane; GO:0005509,calcium ion binding; GO:0009611,response to wounding
gene-LOC108844887	7	--	PREDICTED: F-box/kelch-repeat protein At1g64840-like [Raphanus sativus]	GO:0005694,chromosome; GO:0005737,cytoplasm; GO:0005634,nucleus; GO:0043140,ATP-dependent 3'-5' DNA helicase activity; GO:0003677,DNA binding; GO:0009378,four-way junction helicase activity; GO:0006284,base-excision repair; GO:0032508,DNA duplex unwinding; GO:0006260,DNA replication; GO:0000724,double-strand break repair via homologous recombination
novel.3639	7	--	PREDICTED: uncharacterized protein LOC103848087 [Brassica rapa]	--
novel.1506	7	--	BnaA04g29510D [Brassica napus]	--
gene-LOC108821493	6	--	--	--
gene-LOC108846173	6	ko04626: Plant-pathogen interaction	PREDICTED: WRKY transcription factor 44-like isoform X1 [Raphanus sativus]	GO:0005634,nucleus; GO:0003700,DNA-binding transcription factor activity; GO:0043565,sequence-specific DNA binding; GO:0009957,epidermal cell fate specification; GO:0010214,seed coat development; GO:0006351,transcription, DNA-templated
gene-LOC108844333	6	--	PREDICTED: uncharacterized protein LOC108844333 [Raphanus sativus]	--
gene-LOC108832275	6	--	PREDICTED: uncharacterized protein LOC108832275 [Raphanus sativus]	--
gene-LOC108812568	6	ko00906: Carotenoid biosynthesis	PREDICTED: 9-cis-epoxycarotenoid dioxygenase NCED3, chloroplastic-like [Raphanus sativus]	GO:0009570,chloroplast stroma; GO:0009535,chloroplast thylakoid membrane; GO:0045549,9-cis-epoxycarotenoid dioxygenase activity; GO:0046872,metal ion binding; GO:0009688,abscisic acid biosynthetic process; GO:0042538,hyperosmotic salinity response; GO:0006970,response to osmotic stress; GO:0009414,response to water deprivation
gene-LOC108818054	6	--	PREDICTED: tubby-like F-box protein 1 [Raphanus sativus]	GO:0003700,DNA-binding transcription factor activity; GO:0035091,phosphatidylinositol binding; GO:0006355,regulation of transcription, DNA-templated
gene-LOC108817467	6	--	PREDICTED: uncharacterized protein At5g19025 [Raphanus sativus]	GO:0022625,cytosolic large ribosomal subunit; GO:0016021,integral component of membrane; GO:0003723,RNA binding; GO:0003735,structural constituent of ribosome; GO:0042254,ribosome biogenesis; GO:0006412,translation
novel.4194	6	--	PREDICTED: uncharacterized protein LOC103848087 [Brassica rapa]	GO:0003676,nucleic acid binding; GO:0008270,zinc ion binding
gene-LOC108857825	5	ko00940: Phenylpropanoid biosynthesis	PREDICTED: peroxidase 3 [Raphanus sativus]	GO:0005783,endoplasmic reticulum; GO:0005576,extracellular region; GO:0009505,plant-type cell wall; GO:0009506,plasmodesma; GO:0020037,heme binding; GO:0046872,metal ion binding; GO:0004601,peroxidase activity; GO:0042744,hydrogen peroxide catabolic process; GO:0042538,hyperosmotic salinity response; GO:0009664,plant-type cell wall organization; GO:0009409,response to cold; GO:0009269,response to…
gene-LOC108816170	5	--	PREDICTED: neuropeptide-like protein 32 [Raphanus sativus]	--
gene-LOC108806488	5	--	PREDICTED: expansin-A5-like [Raphanus sativus]	GO:0005618,cell wall; GO:0005576,extracellular region; GO:0016020,membrane; GO:0009664,plant-type cell wall organization; GO:0080022,primary root development; GO:0009826,unidimensional cell growth
gene-LOC108856719	5	--	PREDICTED: heterogeneous nuclear ribonucleoprotein A2 homolog 1-like [Raphanus sativus]	--
gene-LOC108826830	5	ko00906: Carotenoid biosynthesis	PREDICTED: beta-carotene isomerase D27, chloroplastic-like [Raphanus sativus]	GO:0009507,chloroplast; GO:0016859,cis-trans isomerase activity; GO:0005506,iron ion binding; GO:0010223,secondary shoot formation; GO:1901601,strigolactone biosynthetic process
novel.4494	5	--	--	--
gene-LOC108814778	4	ko00941: Flavonoid biosynthesis; ko00944: Flavone and flavonol biosynthesis	PREDICTED: flavonoid 3'-monooxygenase [Raphanus sativus]	GO:0005789,endoplasmic reticulum membrane; GO:0016021,integral component of membrane; GO:0016020,membrane; GO:0016711,flavonoid 3'-monooxygenase activity; GO:0020037,heme binding; GO:0005506,iron ion binding; GO:0009813,flavonoid biosynthetic process; GO:0009733,response to auxin; GO:0044550,secondary metabolite biosynthetic process
gene-LOC108807055	4	--	PREDICTED: ankyrin repeat domain-containing protein 13C-like [Raphanus sativus]	--
gene-LOC108816262	4	ko00230: Purine metabolism; ko00240: Pyrimidine metabolism; ko00500: Starch and sucrose metabolism; ko00740: Riboflavin metabolism; ko00760: Nicotinate and nicotinamide metabolism; ko00770: Pantothenate and CoA biosynthesis	PREDICTED: uncharacterized protein LOC108816262 isoform X1 [Raphanus sativus]	--
gene-LOC108821662	4	--	PREDICTED: signal peptide peptidase-like 1 [Raphanus sativus]	GO:0005768,endosome; GO:0010008,endosome membrane; GO:0005794,Golgi apparatus; GO:0030660,Golgi-associated vesicle membrane; GO:0071458,integral component of cytoplasmic side of endoplasmic reticulum membrane; GO:0071556,integral component of lumenal side of endoplasmic reticulum membrane; GO:0005765,lysosomal membrane; GO:0005802,trans-Golgi network; GO:0004190,aspartic-type endopeptidase activi…
gene-LOC108840410	4	--	PREDICTED: transcription factor MYB114-like [Raphanus sativus]	GO:0005634,nucleus; GO:0003700,DNA-binding transcription factor activity; GO:0000981,DNA-binding transcription factor activity, RNA polymerase II-specific; GO:0043565,sequence-specific DNA binding; GO:0001135,RNA polymerase II transcription regulator recruiting activity; GO:0044212,transcription regulatory region DNA binding; GO:0009718,anthocyanin-containing compound biosynthetic process; GO:003…
gene-LOC108815972	4	--	PREDICTED: uncharacterized protein LOC108815972 [Raphanus sativus]	--
gene-LOC108839202	4	--	PREDICTED: erythroid differentiation-related factor 1-like, partial [Raphanus sativus]	GO:0005886,plasma membrane
gene-LOC108856254	4	ko00906: Carotenoid biosynthesis	PREDICTED: 9-cis-epoxycarotenoid dioxygenase NCED3, chloroplastic [Raphanus sativus]	GO:0009570,chloroplast stroma; GO:0009535,chloroplast thylakoid membrane; GO:0045549,9-cis-epoxycarotenoid dioxygenase activity; GO:0046872,metal ion binding; GO:0009688,abscisic acid biosynthetic process; GO:0042538,hyperosmotic salinity response; GO:0006970,response to osmotic stress; GO:0009414,response to water deprivation
novel.5285	4	--	PREDICTED: uncharacterized protein LOC103848087 [Brassica rapa]	GO:0003676,nucleic acid binding; GO:0008270,zinc ion binding
novel.4607	4	--	PREDICTED: uncharacterized protein LOC103848087 [Brassica rapa]	GO:0003676,nucleic acid binding; GO:0008270,zinc ion binding
novel.3634	4	--	PREDICTED: uncharacterized protein LOC103848087 [Brassica rapa]	--
novel.5270	4	--	hypothetical protein EUTSA_v10004619mg [Eutrema salsugineum]	GO:0005739,mitochondrion; GO:0016363,nuclear matrix; GO:0003950,NAD+ ADP-ribosyltransferase activity; GO:0007275,multicellular organism development; GO:0072593,reactive oxygen species metabolic process; GO:0009651,response to salt stress
novel.1968	4	--	--	GO:0020037,heme binding; GO:0005506,iron ion binding; GO:0016705,oxidoreductase activity, acting on paired donors, with incorporation or reduction of molecular oxygen
gene-LOC108833481	3	ko03013: RNA transport	PREDICTED: protein LURP-one-related 5-like [Raphanus sativus]	--
gene-LOC108837081	3	--	PREDICTED: probable LRR receptor-like serine/threonine-protein kinase At1g29720, partial [Raphanus sativus]	GO:0016021,integral component of membrane; GO:0005886,plasma membrane; GO:0005524,ATP binding; GO:0004674,protein serine/threonine kinase activity
gene-LOC108809227	3	--	PREDICTED: zinc finger protein AZF1-like [Raphanus sativus]	GO:0005634,nucleus; GO:0003677,DNA binding; GO:0003700,DNA-binding transcription factor activity; GO:0046872,metal ion binding; GO:0043565,sequence-specific DNA binding; GO:0009738,abscisic acid-activated signaling pathway; GO:0042538,hyperosmotic salinity response; GO:0045892,negative regulation of transcription, DNA-templated; GO:0010200,response to chitin; GO:0009409,response to cold; GO:00063…
gene-LOC108846228	3	ko04075: Plant hormone signal transduction	PREDICTED: auxin-responsive protein SAUR36-like [Raphanus sativus]	GO:0005634,nucleus; GO:0009734,auxin-activated signaling pathway; GO:0007275,multicellular organism development; GO:1900057,positive regulation of leaf senescence; GO:0040008,regulation of growth; GO:0010029,regulation of seed germination
gene-LOC108837100	3	--	--	--
gene-LOC108852291	3	--	--	--
gene-LOC108831427	3	--	PREDICTED: chloride channel protein CLC-c-like [Raphanus sativus]	GO:0034707,chloride channel complex; GO:0009705,plant-type vacuole membrane; GO:0005774,vacuolar membrane; GO:0005247,voltage-gated chloride channel activity; GO:1902476,chloride transmembrane transport; GO:0034765,regulation of ion transmembrane transport
gene-LOC108816696	3	--	PREDICTED: zinc finger protein 4-like [Raphanus sativus]	GO:0005634,nucleus; GO:0003700,DNA-binding transcription factor activity; GO:0046872,metal ion binding; GO:0043565,sequence-specific DNA binding; GO:0044212,transcription regulatory region DNA binding; GO:0009738,abscisic acid-activated signaling pathway; GO:0019760,glucosinolate metabolic process; GO:0009788,negative regulation of abscisic acid-activated signaling pathway; GO:0006355,regulation …
novel.4162	3	--	PREDICTED: uncharacterized protein LOC103848087 [Brassica rapa]	GO:0003676,nucleic acid binding; GO:0008270,zinc ion binding
gene-LOC108829582	2	--	PREDICTED: protein OPI10 homolog [Raphanus sativus]	--
gene-LOC108844230	2	ko00280: Valine, leucine and isoleucine degradation	PREDICTED: protein EXORDIUM [Raphanus sativus]	GO:0048046,apoplast; GO:0005618,cell wall; GO:0005615,extracellular space; GO:0005794,Golgi apparatus; GO:0009505,plant-type cell wall; GO:0009741,response to brassinosteroid
gene-LOC108811966	2	--	PREDICTED: classical arabinogalactan protein 2 [Raphanus sativus]	GO:0031225,anchored component of membrane; GO:0005737,cytoplasm; GO:0005886,plasma membrane
gene-LOC108812292	2	ko02010: ABC transporters	PREDICTED: ABC transporter C family member 2 [Raphanus sativus]	GO:0016021,integral component of membrane; GO:0000325,plant-type vacuole; GO:0005774,vacuolar membrane; GO:0005773,vacuole; GO:1902417,(+)-abscisic acid D-glucopyranosyl ester transmembrane transporter activity; GO:0005524,ATP binding; GO:0042626,ATPase activity, coupled to transmembrane movement of substances; GO:0005516,calmodulin binding; GO:0008559,xenobiotic transmembrane transporting ATPase…
gene-LOC108805930	2	--	PREDICTED: thaumatin-like protein [Raphanus sativus]	--
gene-LOC108834248	2	--	PREDICTED: zingipain-2-like [Raphanus sativus]	GO:0005615,extracellular space; GO:0005764,lysosome; GO:0010282,senescence-associated vacuole; GO:0004197,cysteine-type endopeptidase activity; GO:0007568,aging; GO:0009817,defense response to fungus, incompatible interaction; GO:0080187,floral organ senescence; GO:0010150,leaf senescence; GO:0009626,plant-type hypersensitive response; GO:0010623,programmed cell death involved in cell development…
gene-LOC108823531	2	--	PREDICTED: uncharacterized protein LOC108823531 isoform X1 [Raphanus sativus]	--
gene-LOC108809766	2	--	PREDICTED: heme-binding protein 2 [Raphanus sativus]	GO:0009507,chloroplast; GO:0009535,chloroplast thylakoid membrane; GO:0010287,plastoglobule
gene-LOC108843919	2	ko00230: Purine metabolism; ko00240: Pyrimidine metabolism; ko00760: Nicotinate and nicotinamide metabolism	PREDICTED: 7-methylguanosine phosphate-specific 5'-nucleotidase A [Raphanus sativus]	GO:0005737,cytoplasm; GO:0008253,5'-nucleotidase activity; GO:0000287,magnesium ion binding
gene-LOC108833637	2	--	PREDICTED: scarecrow-like protein 13, partial [Raphanus sativus]	GO:0005737,cytoplasm; GO:0005634,nucleus; GO:0003700,DNA-binding transcription factor activity; GO:0043565,sequence-specific DNA binding; GO:0006351,transcription, DNA-templated
gene-LOC108830236	2	--	--	--
gene-LOC108847438	2	ko00460: Cyanoamino acid metabolism; ko00500: Starch and sucrose metabolism; ko00940: Phenylpropanoid biosynthesis	PREDICTED: beta-glucosidase 8-like [Raphanus sativus]	GO:0005777,peroxisome; GO:0005773,vacuole; GO:0008422,beta-glucosidase activity; GO:0102483,scopolin beta-glucosidase activity; GO:0005975,carbohydrate metabolic process; GO:1901657,glycosyl compound metabolic process
gene-LOC108833818	2	--	PREDICTED: wall-associated receptor kinase-like 22 [Raphanus sativus]	GO:0016021,integral component of membrane; GO:0005886,plasma membrane; GO:0005524,ATP binding; GO:0030247,polysaccharide binding; GO:0004674,protein serine/threonine kinase activity; GO:0007166,cell surface receptor signaling pathway; GO:0009620,response to fungus
gene-LOC108854852	2	ko00360: Phenylalanine metabolism; ko00940: Phenylpropanoid biosynthesis	PREDICTED: phenylalanine ammonia-lyase 2-like [Raphanus sativus]	GO:0005829,cytosol; GO:0045548,phenylalanine ammonia-lyase activity; GO:0009800,cinnamic acid biosynthetic process; GO:0006559,L-phenylalanine catabolic process; GO:0009699,phenylpropanoid biosynthetic process; GO:0080167,response to karrikin; GO:0006979,response to oxidative stress
gene-LOC108846014	1	--	PREDICTED: uncharacterized protein LOC108846014 isoform X1 [Raphanus sativus]	--
gene-LOC108851586	1	--	PREDICTED: phytosulfokines 2 [Raphanus sativus]	GO:0031012,extracellular matrix; GO:0008083,growth factor activity; GO:0030154,cell differentiation; GO:0008283,cell proliferation; GO:0007275,multicellular organism development
gene-LOC108835620	1	ko00062: Fatty acid elongation; ko04626: Plant-pathogen interaction	PREDICTED: 3-ketoacyl-CoA synthase 1-like, partial [Raphanus sativus]	GO:0022626,cytosolic ribosome; GO:0005783,endoplasmic reticulum; GO:0005789,endoplasmic reticulum membrane; GO:0016021,integral component of membrane; GO:0016020,membrane; GO:0102336,3-oxo-arachidoyl-CoA synthase activity; GO:0102337,3-oxo-cerotoyl-CoA synthase activity; GO:0102338,3-oxo-lignoceronyl-CoA synthase activity; GO:0009922,fatty acid elongase activity; GO:0102756,very-long-chain 3-keto…
gene-LOC108811180	1	--	PREDICTED: transcription factor TCP4-like [Raphanus sativus]	GO:0005634,nucleus; GO:0003677,DNA binding; GO:0003700,DNA-binding transcription factor activity; GO:0030154,cell differentiation; GO:0048826,cotyledon morphogenesis; GO:0009793,embryo development ending in seed dormancy; GO:0048366,leaf development; GO:0009965,leaf morphogenesis; GO:0045962,positive regulation of development, heterochronic; GO:0006355,regulation of transcription, DNA-templated; …
gene-LOC108826361	1	ko04626: Plant-pathogen interaction	PREDICTED: RPM1-interacting protein 4-like [Raphanus sativus]	GO:0012505,endomembrane system; GO:0019897,extrinsic component of plasma membrane; GO:0016020,membrane; GO:0005886,plasma membrane; GO:0010204,defense response signaling pathway, resistance gene-independent; GO:0009816,defense response to bacterium, incompatible interaction; GO:0034051,negative regulation of plant-type hypersensitive response; GO:0009626,plant-type hypersensitive response; GO:000…
gene-LOC108823300	1	ko00040: Pentose and glucuronate interconversions	PREDICTED: probable pectinesterase/pectinesterase inhibitor 41 [Raphanus sativus]	GO:0071944,cell periphery; GO:0005618,cell wall; GO:0005576,extracellular region; GO:0045330,aspartyl esterase activity; GO:0030599,pectinesterase activity; GO:0046910,pectinesterase inhibitor activity; GO:0042545,cell wall modification; GO:0045490,pectin catabolic process; GO:0009741,response to brassinosteroid; GO:0009409,response to cold; GO:0009620,response to fungus
gene-LOC108813052	1	ko00561: Glycerolipid metabolism; ko00564: Glycerophospholipid metabolism; ko04070: Phosphatidylinositol signaling system	PREDICTED: diacylglycerol kinase 2-like [Raphanus sativus]	GO:0016021,integral component of membrane; GO:0005622,intracellular; GO:0005524,ATP binding; GO:0004143,diacylglycerol kinase activity; GO:0046872,metal ion binding; GO:0003951,NAD+ kinase activity; GO:0006952,defense response; GO:0035556,intracellular signal transduction; GO:0048366,leaf development; GO:0007205,protein kinase C-activating G protein-coupled receptor signaling pathway; GO:0009409,…
gene-LOC108862391	1	--	PREDICTED: probable inactive poly [ADP-ribose]	GO:0005739,mitochondrion; GO:0016363,nuclear matrix; GO:0003950,NAD+ ADP-ribosyltransferase activity; GO:0007275,multicellular organism development; GO:0072593,reactive oxygen species metabolic process; GO:0009651,response to salt stress
gene-LOC108823539	1	--	PREDICTED: calcium-binding protein PBP1-like [Raphanus sativus]	GO:0005509,calcium ion binding; GO:0009733,response to auxin
gene-LOC108841028	1	--	--	--
gene-LOC108851331	1	--	PREDICTED: homeobox protein knotted-1-like 5 [Raphanus sativus]	GO:0005634,nucleus; GO:0003677,DNA binding; GO:0003700,DNA-binding transcription factor activity; GO:0071369,cellular response to ethylene stimulus; GO:0009727,detection of ethylene stimulus
gene-LOC108829450	1	--	PREDICTED: TMV resistance protein N-like [Raphanus sativus]	GO:0005737,cytoplasm; GO:0043531,ADP binding; GO:0005524,ATP binding; GO:0009626,plant-type hypersensitive response; GO:0007165,signal transduction
gene-LOC108827537	1	--	PREDICTED: protein PSY1 [Raphanus sativus]	GO:0005576,extracellular region; GO:0008083,growth factor activity; GO:0009658,chloroplast organization; GO:0042127,regulation of cell proliferation
gene-LOC108829104	1	--	PREDICTED: zinc finger CCCH domain-containing protein 55-like isoform X1 [Raphanus sativus]	GO:0003677,DNA binding; GO:0046872,metal ion binding; GO:0003723,RNA binding
gene-LOC108863290	1	--	PREDICTED: B-box zinc finger protein 32-like [Raphanus sativus]	GO:0005737,cytoplasm; GO:0005634,nucleus; GO:0003700,DNA-binding transcription factor activity; GO:0008270,zinc ion binding; GO:0009785,blue light signaling pathway; GO:0045892,negative regulation of transcription, DNA-templated; GO:0009640,photomorphogenesis; GO:0010017,red or far-red light signaling pathway; GO:0009909,regulation of flower development; GO:0006355,regulation of transcription, DN…
gene-LOC108862488	1	ko04626: Plant-pathogen interaction	PREDICTED: PTI1-like tyrosine-protein kinase 3 isoform X1 [Raphanus sativus]	GO:0005886,plasma membrane; GO:0005524,ATP binding; GO:0004715,non-membrane spanning protein tyrosine kinase activity; GO:0019901,protein kinase binding; GO:0004675,transmembrane receptor protein serine/threonine kinase activity; GO:0007166,cell surface receptor signaling pathway; GO:0006468,protein phosphorylation
gene-LOC108836952	1	--	PREDICTED: CBL-interacting serine/threonine-protein kinase 9-like, partial [Raphanus sativus]	GO:0005737,cytoplasm; GO:0005634,nucleus; GO:0005524,ATP binding; GO:0004674,protein serine/threonine kinase activity; GO:0051365,cellular response to potassium ion starvation; GO:0035556,intracellular signal transduction; GO:0018105,peptidyl-serine phosphorylation; GO:0018107,peptidyl-threonine phosphorylation; GO:0055075,potassium ion homeostasis; GO:0043266,regulation of potassium ion transpor…
gene-LOC108812753	1	--	PREDICTED: uncharacterized protein slp1 [Raphanus sativus]	GO:0005783,endoplasmic reticulum; GO:0005789,endoplasmic reticulum membrane; GO:0016021,integral component of membrane; GO:0005635,nuclear envelope; GO:0031965,nuclear membrane; GO:0043621,protein self-association
gene-LOC108845719	1	--	PREDICTED: disease resistance protein RPS6-like [Raphanus sativus]	GO:0043531,ADP binding; GO:0006952,defense response; GO:0007165,signal transduction
gene-LOC108810283	1	--	PREDICTED: RNA polymerase II C-terminal domain phosphatase-like 4 [Raphanus sativus]	GO:0016591,RNA polymerase II, holoenzyme; GO:0005634,nucleus; GO:0008420,RNA polymerase II CTD heptapeptide repeat phosphatase activity; GO:0046872,metal ion binding; GO:0008022,protein C-terminus binding; GO:0003723,RNA binding; GO:0070940,dephosphorylation of RNA polymerase II C-terminal domain; GO:0009651,response to salt stress; GO:0006351,transcription, DNA-templated
gene-LOC108854000	1	--	PREDICTED: uncharacterized protein LOC108854000 [Raphanus sativus]	GO:0016021,integral component of membrane
gene-LOC108820029	1	--	PREDICTED: disease resistance protein RML1B-like [Raphanus sativus]	GO:0043531,ADP binding; GO:0005524,ATP binding; GO:0050832,defense response to fungus; GO:0007165,signal transduction
gene-LOC108837849	1	ko00860: Porphyrin and chlorophyll metabolism	PREDICTED: glutamyl-tRNA reductase 2, chloroplastic-like, partial [Raphanus sativus]	GO:0009507,chloroplast; GO:0009536,plastid; GO:0008883,glutamyl-tRNA reductase activity; GO:0050661,NADP binding; GO:0015995,chlorophyll biosynthetic process; GO:0006783,heme biosynthetic process; GO:0006782,protoporphyrinogen IX biosynthetic process; GO:0006979,response to oxidative stress; GO:0033014,tetrapyrrole biosynthetic process
novel.4146	1	--	PREDICTED: uncharacterized protein LOC108871622 [Brassica rapa]	GO:0005618,cell wall; GO:0045330,aspartyl esterase activity; GO:0004857,enzyme inhibitor activity; GO:0030599,pectinesterase activity; GO:0042545,cell wall modification; GO:0045490,pectin catabolic process
novel.3550	1	--	uncharacterized protein LOC111214368 [Brassica napus]	GO:0003676,nucleic acid binding; GO:0008270,zinc ion binding
novel.1312	1	--	PREDICTED: uncharacterized protein LOC103848087 [Brassica rapa]	GO:0003676,nucleic acid binding; GO:0008270,zinc ion binding
novel.3213	1	--	PREDICTED: uncharacterized protein LOC108871648, partial [Brassica rapa]
novel.3683	1	--	--	--
novel.4251	1	ko04120: Ubiquitin mediated proteolysis; ko04141: Protein processing in endoplasmic reticulum	BnaC04g22530D [Brassica napus]	GO:0005634,nucleus; GO:0019005,SCF ubiquitin ligase complex; GO:0016567,protein ubiquitination; GO:0006511,ubiquitin-dependent protein catabolic process
CD, Connection degree; KEGG, KEGG pathway annotation; NR, non-redundant protein sequence;GO, gene ontology term annotation.

## Sheet: Sheet6
ID	CD	KEGG	KEGG pathway	NR	GO
gene-LOC108833480	8	K04733 interleukin-1 receptor-associated kinase 4 [EC:2.7.11.1] | (RefSeq) probable serine/threonine-protein kinase PBL11 (A)	--	PREDICTED: F-box protein PP2-B11-like [Raphanus sativus]	GO:0005634,nucleus; GO:0030246,carbohydrate binding; GO:0016567,protein ubiquitination
gene-LOC108816230	78	K00799 glutathione S-transferase [EC:2.5.1.18] | (RefSeq) glutathione S-transferase F12 (A)	ko00480: Glutathione metabolism	PREDICTED: glutathione S-transferase F12 [Raphanus sativus]	GO:0005737,cytoplasm; GO:0005829,cytosol; GO:0005634,nucleus; GO:0009705,plant-type vacuole membrane; GO:0043169,cation binding; GO:0004364,glutathione transferase activity; GO:0046283,anthocyanin-containing compound metabolic process; GO:0006749,glutathione metabolic process; GO:1900384,regulation of flavonol biosynthetic process; GO:0009407,toxin catabolic process
gene-LOC108836031	9	--	--	PREDICTED: uncharacterized protein LOC108836031 isoform X1 [Raphanus sativus]	GO:0016021,integral component of membrane
gene-LOC108814778	4	K05280 flavonoid 3'-monooxygenase [EC:1.14.13.21] | (RefSeq) flavonoid 3'-monooxygenase (A)	ko00941: Flavonoid biosynthesis; ko00944: Flavone and flavonol biosynthesis	PREDICTED: flavonoid 3'-monooxygenase [Raphanus sativus]	GO:0005789,endoplasmic reticulum membrane; GO:0016021,integral component of membrane; GO:0016020,membrane; GO:0016711,flavonoid 3'-monooxygenase activity; GO:0020037,heme binding; GO:0005506,iron ion binding; GO:0009813,flavonoid biosynthetic process; GO:0009733,response to auxin; GO:0044550,secondary metabolite biosynthetic process
gene-LOC108807055	4	K21437 ankyrin repeat domain-containing protein 13 | (RefSeq) ankyrin repeat domain-containing protein 13C-like (A)	--	PREDICTED: ankyrin repeat domain-containing protein 13C-like [Raphanus sativus]	--
gene-LOC108821493	6	--	--	--	--
gene-LOC108825958	12	K12486 stromal membrane-associated protein | (RefSeq) ZAC; ADP-ribosylation factor GTPase-activating protein AGD12-like (A)	ko04144: Endocytosis	PREDICTED: protein C2-DOMAIN ABA-RELATED 9 [Raphanus sativus]	GO:0005634,nucleus; GO:0005886,plasma membrane; GO:0005096,GTPase activator activity; GO:0046872,metal ion binding; GO:0005543,phospholipid binding; GO:0009738,abscisic acid-activated signaling pathway; GO:0009789,positive regulation of abscisic acid-activated signaling pathway; GO:0043547,positive regulation of GTPase activity
gene-LOC108824531	9	K09422 transcription factor MYB, plant | (RefSeq) myb-related protein 308 (A)	--	PREDICTED: myb-related protein 308 [Raphanus sativus]	GO:0005634,nucleus; GO:0003677,DNA binding; GO:0006355,regulation of transcription, DNA-templated; GO:0006351,transcription, DNA-templated
gene-LOC108811594	7	K16296 serine carboxypeptidase-like clade I [EC:3.4.16.-] | (RefSeq) serine carboxypeptidase-like 10 isoform X1 (A)	--	PREDICTED: serine carboxypeptidase-like 10 [Raphanus sativus]	GO:0005576,extracellular region; GO:0016747,transferase activity, transferring acyl groups other than amino-acyl groups; GO:0006508,proteolysis; GO:0019748,secondary metabolic process
gene-LOC108833481	3	K03239 translation initiation factor eIF-2B subunit alpha | (RefSeq) methylthioribose-1-phosphate isomerase (A)	ko03013: RNA transport	PREDICTED: protein LURP-one-related 5-like [Raphanus sativus]	--
gene-LOC108861410	9	K13425 WRKY transcription factor 22 | (RefSeq) WRKY transcription factor 22 (A)	ko04016: MAPK signaling pathway - plant; ko04626: Plant-pathogen interaction	PREDICTED: probable WRKY transcription factor 14 [Raphanus sativus]	GO:0005634,nucleus; GO:0003700,DNA-binding transcription factor activity; GO:0043565,sequence-specific DNA binding; GO:0006351,transcription, DNA-templated
gene-LOC108846173	6	K18835 WRKY transcription factor 2 | (RefSeq) probable WRKY transcription factor 2 (A)	ko04626: Plant-pathogen interaction	PREDICTED: WRKY transcription factor 44-like isoform X1 [Raphanus sativus]	GO:0005634,nucleus; GO:0003700,DNA-binding transcription factor activity; GO:0043565,sequence-specific DNA binding; GO:0009957,epidermal cell fate specification; GO:0010214,seed coat development; GO:0006351,transcription, DNA-templated
gene-LOC108816262	4	K01513 ectonucleotide pyrophosphatase/phosphodiesterase family member 1/3 [EC:3.1.4.1 3.6.1.9] | (RefSeq) uncharacterized protein LOC109769794 (A)	ko00230: Purine metabolism; ko00240: Pyrimidine metabolism; ko00500: Starch and sucrose metabolism; ko00740: Riboflavin metabolism; ko00760: Nicotinate and nicotinamide metabolism; ko00770: Pantothenate and CoA biosynthesis	PREDICTED: uncharacterized protein LOC108816262 isoform X1 [Raphanus sativus]	--
gene-LOC108847586	7	K10798 poly [ADP-ribose] polymerase [EC:2.4.2.30] | (RefSeq) poly [ADP-ribose] polymerase 2 isoform X1 (A)	ko03410: Base excision repair	PREDICTED: poly [ADP-ribose]	GO:0005737,cytoplasm; GO:0005634,nucleus; GO:0003677,DNA binding; GO:0003910,DNA ligase (ATP) activity; GO:0003950,NAD+ ADP-ribosyltransferase activity; GO:0051103,DNA ligation involved in DNA repair; GO:0006303,double-strand break repair via nonhomologous end joining; GO:0006273,lagging strand elongation; GO:0006471,protein ADP-ribosylation
gene-LOC108821079	87	K12338 anthocyanidin 3-O-glucoside 5-O-glucosyltransferase [EC:2.4.1.298] | (RefSeq) UDP-glycosyltransferase 75C1-like (A)	ko00942: Anthocyanin biosynthesis	PREDICTED: UDP-glycosyltransferase 75C1 isoform X1 [Raphanus sativus]	GO:0043231,intracellular membrane-bounded organelle; GO:0080018,anthocyanin 5-O-glucosyltransferase activity; GO:0080043,quercetin 3-O-glucosyltransferase activity; GO:0080044,quercetin 7-O-glucosyltransferase activity; GO:0035251,UDP-glucosyltransferase activity; GO:0009718,anthocyanin-containing compound biosynthetic process; GO:0009698,phenylpropanoid metabolic process
gene-LOC108818381	61	K00660 chalcone synthase [EC:2.3.1.74] | (RefSeq) chalcone synthase 3 (A)	ko00941: Flavonoid biosynthesis; ko04712: Circadian rhythm - plant	PREDICTED: chalcone synthase 3 [Raphanus sativus]	GO:0016210,naringenin-chalcone synthase activity; GO:0009813,flavonoid biosynthetic process
gene-LOC108821662	4	K09598 signal peptide peptidase-like 3 [EC:3.4.23.-] | (RefSeq) signal peptide peptidase-like 1 (A)	--	PREDICTED: signal peptide peptidase-like 1 [Raphanus sativus]	GO:0005768,endosome; GO:0010008,endosome membrane; GO:0005794,Golgi apparatus; GO:0030660,Golgi-associated vesicle membrane; GO:0071458,integral component of cytoplasmic side of endoplasmic reticulum membrane; GO:0071556,integral component of lumenal side of endoplasmic reticulum membrane; GO:0005765,lysosomal membrane; GO:0005802,trans-Golgi network; GO:0004190,aspartic-type endopeptidase activi…
gene-LOC108829582	2	K23327 protein Hikeshi | (RefSeq) protein OPI10 homolog (A)	--	PREDICTED: protein OPI10 homolog [Raphanus sativus]	--
gene-LOC108844230	2	K00020 3-hydroxyisobutyrate dehydrogenase [EC:1.1.1.31] | (RefSeq) 6-phosphogluconate dehydrogenase-like protein (A)	ko00280: Valine, leucine and isoleucine degradation	PREDICTED: protein EXORDIUM [Raphanus sativus]	GO:0048046,apoplast; GO:0005618,cell wall; GO:0005615,extracellular space; GO:0005794,Golgi apparatus; GO:0009505,plant-type cell wall; GO:0009741,response to brassinosteroid
gene-LOC108811966	2	--	--	PREDICTED: classical arabinogalactan protein 2 [Raphanus sativus]	GO:0031225,anchored component of membrane; GO:0005737,cytoplasm; GO:0005886,plasma membrane
gene-LOC108837081	3	K04733 interleukin-1 receptor-associated kinase 4 [EC:2.7.11.1] | (RefSeq) probable LRR receptor-like serine/threonine-protein kinase At1g29720 (A)	--	PREDICTED: probable LRR receptor-like serine/threonine-protein kinase At1g29720, partial [Raphanus sativus]	GO:0016021,integral component of membrane; GO:0005886,plasma membrane; GO:0005524,ATP binding; GO:0004674,protein serine/threonine kinase activity
gene-LOC108812292	2	K05665 ATP-binding cassette, subfamily C (CFTR/MRP), member 1 [EC:7.6.2.3] | (RefSeq) hypothetical protein (A)	ko02010: ABC transporters	PREDICTED: ABC transporter C family member 2 [Raphanus sativus]	GO:0016021,integral component of membrane; GO:0000325,plant-type vacuole; GO:0005774,vacuolar membrane; GO:0005773,vacuole; GO:1902417,(+)-abscisic acid D-glucopyranosyl ester transmembrane transporter activity; GO:0005524,ATP binding; GO:0042626,ATPase activity, coupled to transmembrane movement of substances; GO:0005516,calmodulin binding; GO:0008559,xenobiotic transmembrane transporting ATPase…
gene-LOC108817856	59	K01904 4-coumarate--CoA ligase [EC:6.2.1.12] | (RefSeq) 4-coumarate--CoA ligase 3-like (A)	ko00130: Ubiquinone and other terpenoid-quinone biosynthesis; ko00940: Phenylpropanoid biosynthesis	PREDICTED: 4-coumarate--CoA ligase 3 [Raphanus sativus]	GO:0016207,4-coumarate-CoA ligase activity; GO:0005524,ATP binding; GO:0009698,phenylpropanoid metabolic process; GO:0010584,pollen exine formation
gene-LOC108857825	5	K00430 peroxidase [EC:1.11.1.7] | (RefSeq) peroxidase 3 (A)	ko00940: Phenylpropanoid biosynthesis	PREDICTED: peroxidase 3 [Raphanus sativus]	GO:0005783,endoplasmic reticulum; GO:0005576,extracellular region; GO:0009505,plant-type cell wall; GO:0009506,plasmodesma; GO:0020037,heme binding; GO:0046872,metal ion binding; GO:0004601,peroxidase activity; GO:0042744,hydrogen peroxide catabolic process; GO:0042538,hyperosmotic salinity response; GO:0009664,plant-type cell wall organization; GO:0009409,response to cold; GO:0009269,response to…
gene-LOC108844333	6	--	--	PREDICTED: uncharacterized protein LOC108844333 [Raphanus sativus]	--
gene-LOC108805930	2	K04733 interleukin-1 receptor-associated kinase 4 [EC:2.7.11.1] | (RefSeq) G-type lectin S-receptor-like serine/threonine-protein kinase At1g67520 (A)	--	PREDICTED: thaumatin-like protein [Raphanus sativus]	--
gene-LOC108826061	65	K13082 bifunctional dihydroflavonol 4-reductase/flavanone 4-reductase [EC:1.1.1.219 1.1.1.234] | (RefSeq) dihydroflavonol-4-reductase (A)	ko00941: Flavonoid biosynthesis	PREDICTED: dihydroflavonol-4-reductase [Raphanus sativus]	GO:0042406,extrinsic component of endoplasmic reticulum membrane; GO:0050662,coenzyme binding; GO:0045552,dihydrokaempferol 4-reductase activity; GO:0047890,flavanone 4-reductase activity; GO:0009718,anthocyanin-containing compound biosynthetic process
gene-LOC108843267	68	K00660 chalcone synthase [EC:2.3.1.74] | (RefSeq) chalcone synthase (A)	ko00941: Flavonoid biosynthesis; ko04712: Circadian rhythm - plant	PREDICTED: chalcone synthase [Raphanus sativus]	GO:0016210,naringenin-chalcone synthase activity; GO:0009813,flavonoid biosynthetic process
gene-LOC108834248	2	K01371 cathepsin K [EC:3.4.22.38] | (RefSeq) zingipain-2 (A)	--	PREDICTED: zingipain-2-like [Raphanus sativus]	GO:0005615,extracellular space; GO:0005764,lysosome; GO:0010282,senescence-associated vacuole; GO:0004197,cysteine-type endopeptidase activity; GO:0007568,aging; GO:0009817,defense response to fungus, incompatible interaction; GO:0080187,floral organ senescence; GO:0010150,leaf senescence; GO:0009626,plant-type hypersensitive response; GO:0010623,programmed cell death involved in cell development…
gene-LOC108837292	12	K23480 zinc finger protein 362/384 | (RefSeq) zinc finger protein ZAT5 (A)	--	PREDICTED: zinc finger protein AZF2-like [Raphanus sativus]	GO:0005634,nucleus; GO:0003677,DNA binding; GO:0003700,DNA-binding transcription factor activity; GO:0046872,metal ion binding; GO:0043565,sequence-specific DNA binding; GO:0044212,transcription regulatory region DNA binding; GO:0009738,abscisic acid-activated signaling pathway; GO:0009793,embryo development ending in seed dormancy; GO:0042538,hyperosmotic salinity response; GO:0045892,negative r…
gene-LOC108819597	14	--	--	PREDICTED: loricrin-like [Raphanus sativus]	--
gene-LOC108860358	38	K20843 hydroxyproline O-galactosyltransferase 2/3/4/5/6 [EC:2.4.1.-] | (RefSeq) hypothetical protein (A)	--	PREDICTED: uncharacterized protein LOC108860358 [Raphanus sativus]	--
gene-LOC108840587	35	K16296 serine carboxypeptidase-like clade I [EC:3.4.16.-] | (RefSeq) serine carboxypeptidase-like 11 (A)	--	PREDICTED: serine carboxypeptidase-like 6, partial [Raphanus sativus]	GO:0005576,extracellular region; GO:0004180,carboxypeptidase activity; GO:0016747,transferase activity, transferring acyl groups other than amino-acyl groups; GO:0019748,secondary metabolic process
gene-LOC108841321	20	--	--	--	--
gene-LOC108862234	41	--	--	PREDICTED: U-box domain-containing protein 21-like [Raphanus sativus]	GO:0004842,ubiquitin-protein transferase activity; GO:0010200,response to chitin
gene-LOC108852668	17	K00475 naringenin 3-dioxygenase [EC:1.14.11.9] | (RefSeq) naringenin,2-oxoglutarate 3-dioxygenase (A)	ko00941: Flavonoid biosynthesis	PREDICTED: naringenin,2-oxoglutarate 3-dioxygenase-like [Raphanus sativus]	GO:0031418,L-ascorbic acid binding; GO:0046872,metal ion binding; GO:0045486,naringenin 3-dioxygenase activity; GO:0009813,flavonoid biosynthetic process
gene-LOC108863267	42	K09648 mitochondrial inner membrane protease subunit 2 [EC:3.4.21.-] | (RefSeq) uncharacterized protein LOC110762209 isoform X1 (A)	ko03060: Protein export	PREDICTED: uncharacterized protein LOC108863267 [Raphanus sativus]	GO:0016021,integral component of membrane
gene-LOC108847017	12	K00660 chalcone synthase [EC:2.3.1.74] | (RefSeq) chalcone synthase 3-like (A)	ko00941: Flavonoid biosynthesis; ko04712: Circadian rhythm - plant	PREDICTED: chalcone synthase 3-like [Raphanus sativus]	GO:0016210,naringenin-chalcone synthase activity; GO:0009813,flavonoid biosynthetic process
gene-LOC108862091	56	K01859 chalcone isomerase [EC:5.5.1.6] | (RefSeq) CHI1, CHI2; chalcone--flavonone isomerase (A)	ko00941: Flavonoid biosynthesis	PREDICTED: chalcone--flavonone isomerase isoform X2 [Raphanus sativus]	GO:0045430,chalcone isomerase activity; GO:0009813,flavonoid biosynthetic process
gene-LOC108829489	16	K02639 ferredoxin | (RefSeq) ferredoxin, leaf L-A-like (A)	ko00195: Photosynthesis	PREDICTED: ferredoxin, leaf L-A [Raphanus sativus]	GO:0009507,chloroplast; GO:0051537,2 iron, 2 sulfur cluster binding; GO:0009055,electron transfer activity; GO:0046872,metal ion binding; GO:0009643,photosynthetic acclimation; GO:0009767,photosynthetic electron transport chain
gene-LOC108830048	77	K01859 chalcone isomerase [EC:5.5.1.6] | (RefSeq) chalcone--flavonone isomerase (A)	ko00941: Flavonoid biosynthesis	PREDICTED: chalcone--flavonone isomerase-like [Raphanus sativus]	GO:0045430,chalcone isomerase activity; GO:0009813,flavonoid biosynthetic process
gene-LOC108827927	17	K08145 MFS transporter, SP family, solute carrier family 2 (facilitated glucose transporter), member 8 | (RefSeq) sugar transporter ERD6-like 15 (A)	--	PREDICTED: sugar transporter ERD6-like 15 isoform X1 [Raphanus sativus]	GO:0016021,integral component of membrane; GO:0005355,glucose transmembrane transporter activity; GO:0005351,carbohydrate:proton symporter activity; GO:0046323,glucose import; GO:0035428,NA
gene-LOC108843686	79	K05277 leucoanthocyanidin dioxygenase [EC:1.14.11.19] | (RefSeq) leucoanthocyanidin dioxygenase (A)	ko00941: Flavonoid biosynthesis	PREDICTED: leucoanthocyanidin dioxygenase [Raphanus sativus]	GO:0031418,L-ascorbic acid binding; GO:0050589,leucocyanidin oxygenase activity; GO:0046872,metal ion binding; GO:0009718,anthocyanin-containing compound biosynthetic process; GO:0010023,proanthocyanidin biosynthetic process; GO:0009753,response to jasmonic acid; GO:0009611,response to wounding; GO:0007033,vacuole organization
gene-LOC108825279	23	K14329 agmatine coumaroyltransferase [EC:2.3.1.64 2.3.1.-] | (RefSeq) AACT1; anthocyanin 5-aromatic acyltransferase 1 (A)	ko00330: Arginine and proline metabolism	PREDICTED: malonyl-CoA:anthocyanidin 5-O-glucoside-6''-O-malonyltransferase-like [Raphanus sativus]	GO:0050736,O-malonyltransferase activity; GO:0009718,anthocyanin-containing compound biosynthetic process
gene-LOC108840410	4	K09422 transcription factor MYB, plant | (RefSeq) transcription factor MYB114-like (A)	--	PREDICTED: transcription factor MYB114-like [Raphanus sativus]	GO:0005634,nucleus; GO:0003700,DNA-binding transcription factor activity; GO:0000981,DNA-binding transcription factor activity, RNA polymerase II-specific; GO:0043565,sequence-specific DNA binding; GO:0001135,RNA polymerase II transcription regulator recruiting activity; GO:0044212,transcription regulatory region DNA binding; GO:0009718,anthocyanin-containing compound biosynthetic process; GO:003…
gene-LOC108854102	41	K13264 isoflavone 7-O-glucoside-6''-O-malonyltransferase [EC:2.3.1.115] | (RefSeq) IF7MaT, GmIF7MaT; malonyl-CoA:isoflavone 7-O-glucoside-6''-O-malonyltransferase (A)	ko00943: Isoflavonoid biosynthesis; ko00944: Flavone and flavonol biosynthesis	PREDICTED: coumaroyl-CoA:anthocyanidin 3-O-glucoside-6''-O-coumaroyltransferase 1-like [Raphanus sativus]	GO:0016747,transferase activity, transferring acyl groups other than amino-acyl groups
gene-LOC108822671	12	K08902 photosystem II Psb27 protein | (RefSeq) photosystem II repair protein PSB27-H1, chloroplastic-like (A)	ko00195: Photosynthesis	PREDICTED: photosystem II repair protein PSB27-H1, chloroplastic-like [Raphanus sativus]	GO:0009507,chloroplast; GO:0009534,chloroplast thylakoid; GO:0009543,chloroplast thylakoid lumen; GO:0009535,chloroplast thylakoid membrane; GO:0009579,thylakoid; GO:0071484,cellular response to light intensity; GO:0010207,photosystem II assembly; GO:0010206,photosystem II repair
gene-LOC108861754	35	K01188 beta-glucosidase [EC:3.2.1.21] | (RefSeq) hypothetical protein (A)	ko00460: Cyanoamino acid metabolism; ko00500: Starch and sucrose metabolism; ko00940: Phenylpropanoid biosynthesis	PREDICTED: uncharacterized protein At3g49720-like [Raphanus sativus]	GO:0009535,chloroplast thylakoid membrane; GO:0005768,endosome; GO:0005794,Golgi apparatus; GO:0016021,integral component of membrane; GO:0016020,membrane; GO:0005886,plasma membrane; GO:0005802,trans-Golgi network; GO:0005774,vacuolar membrane; GO:0040007,growth; GO:0045489,pectin biosynthetic process
gene-LOC108811872	14	K03695 ATP-dependent Clp protease ATP-binding subunit ClpB | (RefSeq) chaperone protein ClpB1-like (A)	--	PREDICTED: aluminum-activated malate transporter 6-like isoform X1 [Raphanus sativus]	GO:0016021,integral component of membrane; GO:0009705,plant-type vacuole membrane; GO:0005774,vacuolar membrane; GO:0015140,malate transmembrane transporter activity; GO:0071423,malate transmembrane transport
gene-LOC108851645	66	--	--	PREDICTED: uncharacterized protein LOC108851645 [Raphanus sativus]	--
gene-LOC108859652	17	K13429 chitin elicitor receptor kinase 1 | (RefSeq) chitin elicitor receptor kinase 1-like isoform X1 (A)	ko04626: Plant-pathogen interaction	PREDICTED: auxin-induced in root cultures protein 12-like [Raphanus sativus]	GO:0031225,anchored component of membrane; GO:0005886,plasma membrane; GO:0046872,metal ion binding; GO:0009734,auxin-activated signaling pathway; GO:0055114,oxidation-reduction process
gene-LOC108841320	11	K19045 E3 ubiquitin-protein ligase BIG BROTHER and related proteins [EC:2.3.2.27] | (RefSeq) hypothetical protein (A)	--	PREDICTED: uncharacterized protein LOC108841320 [Raphanus sativus]	GO:0004842,ubiquitin-protein transferase activity; GO:0046621,negative regulation of organ growth
gene-LOC108807098	23	--	--	0	0
gene-LOC108821103	40	--	--	PREDICTED: uncharacterized protein LOC108821103 [Raphanus sativus]	--
gene-LOC108857443	21	--	--	PREDICTED: uncharacterized protein LOC108857443 [Raphanus sativus]	--
gene-LOC108827343	53	K14329 agmatine coumaroyltransferase [EC:2.3.1.64 2.3.1.-] | (RefSeq) AACT1; anthocyanin 5-aromatic acyltransferase 1 (A)	ko00330: Arginine and proline metabolism	PREDICTED: malonyl-CoA:anthocyanidin 5-O-glucoside-6''-O-malonyltransferase [Raphanus sativus]	GO:0050736,O-malonyltransferase activity; GO:0009718,anthocyanin-containing compound biosynthetic process
gene-LOC108821434	28	--	--	PREDICTED: uncharacterized protein LOC108821434 [Raphanus sativus]	--
gene-LOC108846780	15	K03015 DNA-directed RNA polymerase II subunit RPB7 | (RefSeq) DNA-directed RNA polymerase II subunit RPB7-like (A)	ko03020: RNA polymerase	PREDICTED: DNA-directed RNA polymerase II subunit 7-like [Raphanus sativus]	GO:0005665,RNA polymerase II, core complex; GO:0000932,P-body; GO:0003899,DNA-directed 5'-3' RNA polymerase activity; GO:0003697,single-stranded DNA binding; GO:0003727,single-stranded RNA binding; GO:0031369,translation initiation factor binding; GO:0000291,nuclear-transcribed mRNA catabolic process, exonucleolytic; GO:0060213,positive regulation of nuclear-transcribed mRNA poly(A) tail shorteni…
gene-LOC108853181	71	K00799 glutathione S-transferase [EC:2.5.1.18] | (RefSeq) glutathione S-transferase F6-like (A)	ko00480: Glutathione metabolism	PREDICTED: LOW QUALITY PROTEIN: glutathione S-transferase F6-like [Raphanus sativus]	GO:0005618,cell wall; GO:0005737,cytoplasm; GO:0005829,cytosol; GO:0005739,mitochondrion; GO:0009506,plasmodesma; GO:0005773,vacuole; GO:2001147,camalexin binding; GO:0050897,cobalt ion binding; GO:0005507,copper ion binding; GO:0043295,glutathione binding; GO:0004364,glutathione transferase activity; GO:2001227,quercitrin binding; GO:0042742,defense response to bacterium; GO:0006749,glutathione …
gene-LOC108815972	4	--	--	PREDICTED: uncharacterized protein LOC108815972 [Raphanus sativus]	--
gene-LOC108860129	17	K11094 U2 small nuclear ribonucleoprotein B'' | (RefSeq) U2 small nuclear ribonucleoprotein B''-like isoform X1 (A)	ko03040: Spliceosome	PREDICTED: uncharacterized protein LOC108860129 [Raphanus sativus]	GO:0016021,integral component of membrane
gene-LOC108835428	51	K12338 anthocyanidin 3-O-glucoside 5-O-glucosyltransferase [EC:2.4.1.298] | (RefSeq) UDP-glycosyltransferase 75C1-like (A)	ko00942: Anthocyanin biosynthesis	PREDICTED: UDP-glycosyltransferase 75C1-like [Raphanus sativus]	GO:0043231,intracellular membrane-bounded organelle; GO:0080018,anthocyanin 5-O-glucosyltransferase activity; GO:0080043,quercetin 3-O-glucosyltransferase activity; GO:0080044,quercetin 7-O-glucosyltransferase activity; GO:0035251,UDP-glucosyltransferase activity; GO:0009718,anthocyanin-containing compound biosynthetic process; GO:0009698,phenylpropanoid metabolic process
gene-LOC108832389	23	K09422 transcription factor MYB, plant | (RefSeq) myb-related protein 308 (A)	--	PREDICTED: myb-related protein 308-like [Raphanus sativus]	GO:0005634,nucleus; GO:0003677,DNA binding; GO:0006355,regulation of transcription, DNA-templated; GO:0006351,transcription, DNA-templated
gene-LOC108838184	42	K13422 transcription factor MYC2 | (RefSeq) transcription factor MYC2-like (A)	ko04016: MAPK signaling pathway - plant; ko04075: Plant hormone signal transduction	TT8 [Raphanus sativus]	GO:0005634,nucleus; GO:0003700,DNA-binding transcription factor activity; GO:0046983,protein dimerization activity; GO:0000976,transcription regulatory region sequence-specific DNA binding; GO:0009813,flavonoid biosynthetic process; GO:0009867,jasmonic acid mediated signaling pathway; GO:0031542,positive regulation of anthocyanin biosynthetic process; GO:0009962,regulation of flavonoid biosynthet…
gene-LOC108817114	48	K21407 adipocyte plasma membrane-associated protein | (RefSeq) protein STRICTOSIDINE SYNTHASE-LIKE 3 (A)	--	PREDICTED: protein STRICTOSIDINE SYNTHASE-LIKE 3 [Raphanus sativus]	GO:0005783,endoplasmic reticulum; GO:0005774,vacuolar membrane; GO:0016788,hydrolase activity, acting on ester bonds; GO:0009058,biosynthetic process
gene-LOC108834343	26	K14998 surfeit locus 1 family protein | (RefSeq) hypothetical protein (A)	--	PREDICTED: LOW QUALITY PROTEIN: surfeit locus protein 1-like [Raphanus sativus]	GO:0016021,integral component of membrane; GO:0005743,mitochondrial inner membrane
gene-LOC108853663	56	K10999 cellulose synthase A [EC:2.4.1.12] | (RefSeq) cellulose synthase A catalytic subunit 9 [UDP-forming] (A)	--	PREDICTED: cellulose synthase-like protein G3 isoform X1 [Raphanus sativus]	GO:0005794,Golgi apparatus; GO:0000139,Golgi membrane; GO:0016021,integral component of membrane; GO:0005886,plasma membrane; GO:0016760,cellulose synthase (UDP-forming) activity; GO:0016759,cellulose synthase activity; GO:0071555,cell wall organization; GO:0030244,cellulose biosynthetic process; GO:0009833,plant-type primary cell wall biogenesis
gene-LOC108835978	18	K04733 interleukin-1 receptor-associated kinase 4 [EC:2.7.11.1] | (RefSeq) wall-associated receptor kinase-like 22 (A)	--	PREDICTED: wall-associated receptor kinase-like 22 [Raphanus sativus]	GO:0016021,integral component of membrane; GO:0005886,plasma membrane; GO:0005524,ATP binding; GO:0030247,polysaccharide binding; GO:0004674,protein serine/threonine kinase activity; GO:0007166,cell surface receptor signaling pathway; GO:0009620,response to fungus
gene-LOC108829363	76	K13068 sinapate 1-glucosyltransferase [EC:2.4.1.120] | (RefSeq) UDP-glycosyltransferase 84A2 isoform X1 (A)	ko00940: Phenylpropanoid biosynthesis	PREDICTED: UDP-glycosyltransferase 84A2-like [Raphanus sativus]	GO:0005737,cytoplasm; GO:0043231,intracellular membrane-bounded organelle; GO:0080043,quercetin 3-O-glucosyltransferase activity; GO:0080044,quercetin 7-O-glucosyltransferase activity; GO:0050284,sinapate 1-glucosyltransferase activity; GO:0009718,anthocyanin-containing compound biosynthetic process; GO:0009801,cinnamic acid ester metabolic process; GO:0080167,response to karrikin; GO:0009636,res…
gene-LOC108817673	13	--	--	PREDICTED: outer envelope protein 61-like [Raphanus sativus]	GO:0009707,chloroplast outer membrane; GO:0005829,cytosol; GO:0005789,endoplasmic reticulum membrane; GO:0016021,integral component of membrane; GO:0046967,cytosol to ER transport; GO:0015031,protein transport
gene-LOC108862012	25	K13448 calcium-binding protein CML | (RefSeq) probable calcium-binding protein CML40 (A)	ko04626: Plant-pathogen interaction	PREDICTED: probable calcium-binding protein CML40 [Raphanus sativus]	GO:0005509,calcium ion binding
gene-LOC108811926	13	K08065 nuclear transcription Y subunit beta | (RefSeq) nuclear transcription factor Y subunit B-2-like (A)	--	PREDICTED: nuclear transcription factor Y subunit B-2-like [Raphanus sativus]	GO:0005634,nucleus; GO:0003700,DNA-binding transcription factor activity; GO:0046982,protein heterodimerization activity; GO:0043565,sequence-specific DNA binding; GO:0003712,transcription coregulator activity; GO:0048574,long-day photoperiodism, flowering; GO:0006351,transcription, DNA-templated
gene-LOC108831730	76	K07466 replication factor A1 | (RefSeq) uncharacterized LOC101313743 (A)	ko03030: DNA replication; ko03420: Nucleotide excision repair; ko03430: Mismatch repair; ko03440: Homologous recombination	PREDICTED: TMV resistance protein N-like [Raphanus sativus]	GO:0005737,cytoplasm; GO:0043531,ADP binding; GO:0005524,ATP binding; GO:0009626,plant-type hypersensitive response; GO:0007165,signal transduction
gene-LOC108827197	9	--	--	PREDICTED: WPP domain-interacting protein 2-like [Raphanus sativus]	GO:0009504,cell plate; GO:0016021,integral component of membrane; GO:0005635,nuclear envelope; GO:0031965,nuclear membrane; GO:0046982,protein heterodimerization activity; GO:0042803,protein homodimerization activity; GO:0006997,nucleus organization
gene-LOC108823531	2	--	--	PREDICTED: uncharacterized protein LOC108823531 isoform X1 [Raphanus sativus]	--
gene-LOC108852620	64	--	--	PREDICTED: oleosin 1 [Raphanus sativus]	GO:0016021,integral component of membrane; GO:0012511,monolayer-surrounded lipid storage body
gene-LOC108809227	3	K22534 PR domain zinc finger protein 5 | (RefSeq) zinc finger protein ZAT4-like (A)	--	PREDICTED: zinc finger protein AZF1-like [Raphanus sativus]	GO:0005634,nucleus; GO:0003677,DNA binding; GO:0003700,DNA-binding transcription factor activity; GO:0046872,metal ion binding; GO:0043565,sequence-specific DNA binding; GO:0009738,abscisic acid-activated signaling pathway; GO:0042538,hyperosmotic salinity response; GO:0045892,negative regulation of transcription, DNA-templated; GO:0010200,response to chitin; GO:0009409,response to cold; GO:00063…
gene-LOC108817182	20	K16296 serine carboxypeptidase-like clade I [EC:3.4.16.-] | (RefSeq) serine carboxypeptidase-like 11 isoform X1 (A)	--	PREDICTED: serine carboxypeptidase-like 11 [Raphanus sativus]	GO:0005576,extracellular region; GO:0004180,carboxypeptidase activity; GO:0016747,transferase activity, transferring acyl groups other than amino-acyl groups; GO:0019748,secondary metabolic process
gene-LOC108848981	16	K05277 leucoanthocyanidin dioxygenase [EC:1.14.11.19] | (RefSeq) leucoanthocyanidin dioxygenase-like (A)	ko00941: Flavonoid biosynthesis	PREDICTED: leucoanthocyanidin dioxygenase-like [Raphanus sativus]	GO:0031418,L-ascorbic acid binding; GO:0050589,leucocyanidin oxygenase activity; GO:0046872,metal ion binding; GO:0009718,anthocyanin-containing compound biosynthetic process; GO:0010023,proanthocyanidin biosynthetic process; GO:0009753,response to jasmonic acid; GO:0009611,response to wounding; GO:0007033,vacuole organization
gene-LOC108821920	10	K17193 anthocyanidin 3-O-glucoside 2'''-O-xylosyltransferase [EC:2.4.2.51] | (RefSeq) anthocyanidin 3-O-glucoside 2'''-O-xylosyltransferase (A)	ko00942: Anthocyanin biosynthesis	PREDICTED: anthocyanidin 3-O-glucoside 2'''-O-xylosyltransferase [Raphanus sativus]	GO:0043231,intracellular membrane-bounded organelle; GO:0102580,cyanidin 3-O-glucoside 2-O''-xylosyltransferase activity; GO:0080043,quercetin 3-O-glucosyltransferase activity; GO:0080044,quercetin 7-O-glucosyltransferase activity; GO:0035252,UDP-xylosyltransferase activity; GO:0009718,anthocyanin-containing compound biosynthetic process; GO:0071368,cellular response to cytokinin stimulus; GO:007…
gene-LOC108836120	60	K08360 cytochrome b-561 [EC:1.16.5.1] | (RefSeq) transmembrane ascorbate ferrireductase 1-like (A)	--	PREDICTED: transmembrane ascorbate ferrireductase 1-like, partial [Raphanus sativus]	GO:0009507,chloroplast; GO:0016021,integral component of membrane; GO:0005774,vacuolar membrane; GO:0005773,vacuole; GO:0046872,metal ion binding; GO:0016491,oxidoreductase activity; GO:0019904,protein domain specific binding
gene-LOC108814337	73	K00660 chalcone synthase [EC:2.3.1.74] | (RefSeq) chalcone synthase 3 (A)	ko00941: Flavonoid biosynthesis; ko04712: Circadian rhythm - plant	PREDICTED: chalcone synthase 3-like [Raphanus sativus]	GO:0016210,naringenin-chalcone synthase activity; GO:0009813,flavonoid biosynthetic process
gene-LOC108838461	10	K03541 photosystem II 10kDa protein | (RefSeq) PSBR; photosystem II 10 kDa polypeptide, chloroplastic (A)	ko00195: Photosynthesis	PREDICTED: photosystem II 10 kDa polypeptide, chloroplastic-like [Raphanus sativus]	GO:0009535,chloroplast thylakoid membrane; GO:0009654,photosystem II oxygen evolving complex; GO:0015979,photosynthesis
gene-LOC108821895	76	--	--	PREDICTED: uncharacterized protein LOC108821895 [Raphanus sativus]	GO:0016021,integral component of membrane
gene-LOC108832275	6	--	--	PREDICTED: uncharacterized protein LOC108832275 [Raphanus sativus]	--
gene-LOC108825225	25	K12835 ATP-dependent RNA helicase DDX42 [EC:3.6.4.13] | (RefSeq) DEAD-box ATP-dependent RNA helicase 24 isoform X1 (A)	ko03040: Spliceosome	PREDICTED: probable WRKY transcription factor 48, partial [Raphanus sativus]	GO:0005634,nucleus; GO:0003677,DNA binding; GO:0003700,DNA-binding transcription factor activity; GO:0043565,sequence-specific DNA binding; GO:0042742,defense response to bacterium; GO:0045893,positive regulation of transcription, DNA-templated; GO:0009617,response to bacterium; GO:0010200,response to chitin; GO:0006351,transcription, DNA-templated
gene-LOC108833243	22	K20506 tuliposide A-converting enzyme [EC:4.2.99.22] | (RefSeq) tuliposide A-converting enzyme 2, chloroplastic-like (A)	--	PREDICTED: probable carboxylesterase 12 [Raphanus sativus]	GO:0005737,cytoplasm; GO:0005829,cytosol; GO:0052689,carboxylic ester hydrolase activity; GO:0009056,catabolic process
gene-LOC108812689	18	K07513 acetyl-CoA acyltransferase 1 [EC:2.3.1.16] | (RefSeq) 3-ketoacyl-CoA thiolase 5, peroxisomal isoform X1 (A)	ko00071: Fatty acid degradation; ko00280: Valine, leucine and isoleucine degradation; ko00592: alpha-Linolenic acid metabolism; ko01040: Biosynthesis of unsaturated fatty acids; ko01212: Fatty acid metabolism; ko04146: Peroxisome	PREDICTED: 3-ketoacyl-CoA thiolase 5, peroxisomal isoform X1 [Raphanus sativus]	GO:0005777,peroxisome; GO:0003988,acetyl-CoA C-acyltransferase activity; GO:0031408,oxylipin biosynthetic process
gene-LOC108806342	26	K13424 WRKY transcription factor 33 | (RefSeq) WRKY transcription factor WRKY24 (A)	ko04016: MAPK signaling pathway - plant; ko04626: Plant-pathogen interaction	PREDICTED: WRKY transcription factor 44-like isoform X1 [Raphanus sativus]	GO:0005634,nucleus; GO:0003700,DNA-binding transcription factor activity; GO:0043565,sequence-specific DNA binding; GO:0009957,epidermal cell fate specification; GO:0010214,seed coat development; GO:0006351,transcription, DNA-templated
gene-LOC108821160	11	K01883 cysteinyl-tRNA synthetase [EC:6.1.1.16] | (RefSeq) cysteine--tRNA ligase 2, cytoplasmic (A)	ko00970: Aminoacyl-tRNA biosynthesis	PREDICTED: cysteine--tRNA ligase 2, cytoplasmic-like [Raphanus sativus]	GO:0005737,cytoplasm; GO:0005829,cytosol; GO:0005524,ATP binding; GO:0004817,cysteine-tRNA ligase activity; GO:0046872,metal ion binding; GO:0006423,cysteinyl-tRNA aminoacylation; GO:0046686,response to cadmium ion
gene-LOC108842880	16	--	--	PREDICTED: uncharacterized protein LOC108840411 [Raphanus sativus]	--
gene-LOC108845885	8	--	--	PREDICTED: uncharacterized protein LOC108845885 [Raphanus sativus]	--
gene-LOC108809766	2	K22422 protein downstream neighbor of Son | (RefSeq) hypothetical protein (A)	--	PREDICTED: heme-binding protein 2 [Raphanus sativus]	GO:0009507,chloroplast; GO:0009535,chloroplast thylakoid membrane; GO:0010287,plastoglobule
gene-LOC108861732	17	--	--	PREDICTED: 60S ribosomal protein L18a-like protein [Raphanus sativus]	GO:0016021,integral component of membrane
gene-LOC108805892	41	K00475 naringenin 3-dioxygenase [EC:1.14.11.9] | (RefSeq) naringenin,2-oxoglutarate 3-dioxygenase (A)	ko00941: Flavonoid biosynthesis	PREDICTED: naringenin,2-oxoglutarate 3-dioxygenase [Raphanus sativus]	GO:0031418,L-ascorbic acid binding; GO:0046872,metal ion binding; GO:0045486,naringenin 3-dioxygenase activity; GO:0009813,flavonoid biosynthetic process
gene-LOC108821934	35	K13264 isoflavone 7-O-glucoside-6''-O-malonyltransferase [EC:2.3.1.115] | (RefSeq) IF7MaT, GmIF7MaT; malonyl-CoA:isoflavone 7-O-glucoside-6''-O-malonyltransferase (A)	ko00943: Isoflavonoid biosynthesis; ko00944: Flavone and flavonol biosynthesis	PREDICTED: coumaroyl-CoA:anthocyanidin 3-O-glucoside-6''-O-coumaroyltransferase 1-like [Raphanus sativus]	GO:0016747,transferase activity, transferring acyl groups other than amino-acyl groups
gene-LOC108854835	16	K05894 12-oxophytodienoic acid reductase [EC:1.3.1.42] | (RefSeq) 12-oxophytodienoate reductase 1 isoform X1 (A)	ko00592: alpha-Linolenic acid metabolism	PREDICTED: 12-oxophytodienoate reductase 1 [Raphanus sativus]	GO:0005737,cytoplasm; GO:0016629,12-oxophytodienoate reductase activity; GO:0010181,FMN binding; GO:0031408,oxylipin biosynthetic process
gene-LOC108833705	12	K03188 urease accessory protein | (RefSeq) uncharacterized protein LOC108224146 isoform X1 (A)	--	PREDICTED: putative F-box protein PP2-B2 [Raphanus sativus]	GO:0030246,carbohydrate binding
gene-LOC108815944	25	--	--	--	--
gene-LOC108817318	17	K09338 homeobox-leucine zipper protein | (RefSeq) homeobox-leucine zipper protein GLABRA 2 (A)	--	PREDICTED: homeobox-leucine zipper protein GLABRA 2 [Raphanus sativus]	GO:0005634,nucleus; GO:0008289,lipid binding; GO:0043565,sequence-specific DNA binding; GO:0006355,regulation of transcription, DNA-templated; GO:0006351,transcription, DNA-templated
gene-LOC108817048	19	K08070 2-alkenal reductase [EC:1.3.1.74] | (RefSeq) NADP-dependent alkenal double bond reductase P2 (A)	--	PREDICTED: NADP-dependent alkenal double bond reductase P2 [Raphanus sativus]	GO:0005829,cytosol; GO:0005886,plasma membrane; GO:0032440,2-alkenal reductase [NAD(P)] activity; GO:0006979,response to oxidative stress
gene-LOC108820865	15	--	--	PREDICTED: uncharacterized protein LOC108820865 [Raphanus sativus]	GO:0006950,response to stress
gene-LOC108819516	23	K00224 chloroplastic oxoene reductase [EC:1.3.1.-] | (RefSeq) putative quinone-oxidoreductase homolog, chloroplastic (A)	ko00592: alpha-Linolenic acid metabolism	PREDICTED: putative quinone-oxidoreductase homolog, chloroplastic [Raphanus sativus]	GO:0009507,chloroplast; GO:0009941,chloroplast envelope; GO:0009706,chloroplast inner membrane; GO:0009535,chloroplast thylakoid membrane; GO:0005886,plasma membrane; GO:0005773,vacuole; GO:0016491,oxidoreductase activity
gene-LOC108807118	11	--	--	PREDICTED: uncharacterized protein At3g27210 [Raphanus sativus]	GO:0005886,plasma membrane
gene-LOC108844003	15	K13430 serine/threonine-protein kinase PBS1 [EC:2.7.11.1] | (RefSeq) serine/threonine-protein kinase PBS1-like (A)	ko04626: Plant-pathogen interaction	PREDICTED: serine/threonine-protein kinase PBS1 [Raphanus sativus]	GO:0005886,plasma membrane; GO:0005524,ATP binding; GO:0004672,protein kinase activity; GO:0004674,protein serine/threonine kinase activity; GO:0004675,transmembrane receptor protein serine/threonine kinase activity; GO:0007166,cell surface receptor signaling pathway; GO:0006952,defense response; GO:0042742,defense response to bacterium; GO:0009816,defense response to bacterium, incompatible inte…
gene-LOC108821722	17	--	--	PREDICTED: uncharacterized protein LOC108821722 [Raphanus sativus]	--
gene-LOC108820164	24	K16465 centrin-1 | (RefSeq) calcium-binding protein PBP1-like (A)	--	PREDICTED: calcium-binding protein PBP1 [Raphanus sativus]	GO:0005509,calcium ion binding; GO:0009733,response to auxin
gene-LOC108814129	21	K01859 chalcone isomerase [EC:5.5.1.6] | (RefSeq) probable chalcone--flavonone isomerase 3 (A)	ko00941: Flavonoid biosynthesis	PREDICTED: probable chalcone--flavonone isomerase 3 [Raphanus sativus]	GO:0005783,endoplasmic reticulum; GO:0045430,chalcone isomerase activity; GO:0009813,flavonoid biosynthetic process; GO:0080167,response to karrikin
gene-LOC108851340	12	K08867 WNK lysine deficient protein kinase [EC:2.7.11.1] | (RefSeq) probable serine/threonine-protein kinase WNK11 (A)	--	PREDICTED: uncharacterized protein LOC108851340 isoform X1 [Raphanus sativus]	--
gene-LOC108821656	12	K08139 MFS transporter, SP family, sugar:H+ symporter | (RefSeq) high-affinity glucose transporter ght2-like (A)	--	PREDICTED: sugar transport protein 5 [Raphanus sativus]	GO:0016021,integral component of membrane; GO:0005355,glucose transmembrane transporter activity; GO:0005351,carbohydrate:proton symporter activity; GO:0046323,glucose import; GO:0035428,NA
gene-LOC108846228	3	K14488 SAUR family protein | (RefSeq) auxin-responsive protein SAUR36-like (A)	ko04075: Plant hormone signal transduction	PREDICTED: auxin-responsive protein SAUR36-like [Raphanus sativus]	GO:0005634,nucleus; GO:0009734,auxin-activated signaling pathway; GO:0007275,multicellular organism development; GO:1900057,positive regulation of leaf senescence; GO:0040008,regulation of growth; GO:0010029,regulation of seed germination
gene-LOC108832012	9	K04733 interleukin-1 receptor-associated kinase 4 [EC:2.7.11.1] | (RefSeq) cysteine-rich receptor-like protein kinase 10 isoform X1 (A)	--	PREDICTED: cysteine-rich receptor-like protein kinase 10 [Raphanus sativus]	GO:0016021,integral component of membrane; GO:0005886,plasma membrane; GO:0005524,ATP binding; GO:0004672,protein kinase activity; GO:0004674,protein serine/threonine kinase activity; GO:0042742,defense response to bacterium; GO:0000302,response to reactive oxygen species
gene-LOC108830238	7	K15103 solute carrier family 25 (mitochondrial uncoupling protein), member 8/9 | (RefSeq) mitochondrial uncoupling protein 1 (A)	--	PREDICTED: mitochondrial uncoupling protein 1 [Raphanus sativus]	GO:0009507,chloroplast; GO:0016021,integral component of membrane; GO:0005743,mitochondrial inner membrane; GO:0005739,mitochondrion; GO:0009506,plasmodesma; GO:0005774,vacuolar membrane; GO:0017077,oxidative phosphorylation uncoupler activity; GO:1990542,mitochondrial transmembrane transport; GO:0006839,mitochondrial transport; GO:0009853,photorespiration
gene-LOC108856347	8	K07198 5'-AMP-activated protein kinase, catalytic alpha subunit [EC:2.7.11.11] | (RefSeq) hypothetical protein (A)	--	PREDICTED: CBL-interacting serine/threonine-protein kinase 9-like [Raphanus sativus]	GO:0005737,cytoplasm; GO:0005634,nucleus; GO:0005524,ATP binding; GO:0004674,protein serine/threonine kinase activity; GO:0051365,cellular response to potassium ion starvation; GO:0035556,intracellular signal transduction; GO:0018105,peptidyl-serine phosphorylation; GO:0018107,peptidyl-threonine phosphorylation; GO:0055075,potassium ion homeostasis; GO:0043266,regulation of potassium ion transpor…
gene-LOC108812568	6	K09840 9-cis-epoxycarotenoid dioxygenase [EC:1.13.11.51] | (RefSeq) 9-cis-epoxycarotenoid dioxygenase NCED3, chloroplastic isoform X1 (A)	ko00906: Carotenoid biosynthesis	PREDICTED: 9-cis-epoxycarotenoid dioxygenase NCED3, chloroplastic-like [Raphanus sativus]	GO:0009570,chloroplast stroma; GO:0009535,chloroplast thylakoid membrane; GO:0045549,9-cis-epoxycarotenoid dioxygenase activity; GO:0046872,metal ion binding; GO:0009688,abscisic acid biosynthetic process; GO:0042538,hyperosmotic salinity response; GO:0006970,response to osmotic stress; GO:0009414,response to water deprivation
gene-LOC108856832	7	K22950 acylphloroglucinol glucosyltransferase [EC:2.4.1.358] | (RefSeq) anthocyanidin 3-O-glucosyltransferase 2-like (A)	--	PREDICTED: UDP-glycosyltransferase 71B2-like [Raphanus sativus]	GO:0043231,intracellular membrane-bounded organelle; GO:0080043,quercetin 3-O-glucosyltransferase activity; GO:0080044,quercetin 7-O-glucosyltransferase activity; GO:0008194,UDP-glycosyltransferase activity; GO:0008152,metabolic process
gene-LOC108839202	4	--	--	PREDICTED: erythroid differentiation-related factor 1-like, partial [Raphanus sativus]	GO:0005886,plasma membrane
gene-LOC108852147	8	K13415 protein brassinosteroid insensitive 1 [EC:2.7.10.1 2.7.11.1] | (RefSeq) systemin receptor SR160-like (A)	ko04075: Plant hormone signal transduction	PREDICTED: leucine-rich repeat receptor-like protein kinase PEPR2 isoform X2 [Raphanus sativus]	GO:0009507,chloroplast; GO:0016021,integral component of membrane
gene-LOC108846014	1	--	--	PREDICTED: uncharacterized protein LOC108846014 isoform X1 [Raphanus sativus]	--
gene-LOC108851586	1	--	--	PREDICTED: phytosulfokines 2 [Raphanus sativus]	GO:0031012,extracellular matrix; GO:0008083,growth factor activity; GO:0030154,cell differentiation; GO:0008283,cell proliferation; GO:0007275,multicellular organism development
gene-LOC108835620	1	K15397 3-ketoacyl-CoA synthase [EC:2.3.1.199] | (RefSeq) 3-ketoacyl-CoA synthase 1 (A)	ko00062: Fatty acid elongation; ko04626: Plant-pathogen interaction	PREDICTED: 3-ketoacyl-CoA synthase 1-like, partial [Raphanus sativus]	GO:0022626,cytosolic ribosome; GO:0005783,endoplasmic reticulum; GO:0005789,endoplasmic reticulum membrane; GO:0016021,integral component of membrane; GO:0016020,membrane; GO:0102336,3-oxo-arachidoyl-CoA synthase activity; GO:0102337,3-oxo-cerotoyl-CoA synthase activity; GO:0102338,3-oxo-lignoceronyl-CoA synthase activity; GO:0009922,fatty acid elongase activity; GO:0102756,very-long-chain 3-keto…
gene-LOC108811180	1	--	--	PREDICTED: transcription factor TCP4-like [Raphanus sativus]	GO:0005634,nucleus; GO:0003677,DNA binding; GO:0003700,DNA-binding transcription factor activity; GO:0030154,cell differentiation; GO:0048826,cotyledon morphogenesis; GO:0009793,embryo development ending in seed dormancy; GO:0048366,leaf development; GO:0009965,leaf morphogenesis; GO:0045962,positive regulation of development, heterochronic; GO:0006355,regulation of transcription, DNA-templated; …
gene-LOC108826361	1	K13456 RPM1-interacting protein 4 | (RefSeq) RPM1-interacting protein 4-like (A)	ko04626: Plant-pathogen interaction	PREDICTED: RPM1-interacting protein 4-like [Raphanus sativus]	GO:0012505,endomembrane system; GO:0019897,extrinsic component of plasma membrane; GO:0016020,membrane; GO:0005886,plasma membrane; GO:0010204,defense response signaling pathway, resistance gene-independent; GO:0009816,defense response to bacterium, incompatible interaction; GO:0034051,negative regulation of plant-type hypersensitive response; GO:0009626,plant-type hypersensitive response; GO:000…
gene-LOC108823300	1	K01051 pectinesterase [EC:3.1.1.11] | (RefSeq) probable pectinesterase/pectinesterase inhibitor 41 (A)	ko00040: Pentose and glucuronate interconversions	PREDICTED: probable pectinesterase/pectinesterase inhibitor 41 [Raphanus sativus]	GO:0071944,cell periphery; GO:0005618,cell wall; GO:0005576,extracellular region; GO:0045330,aspartyl esterase activity; GO:0030599,pectinesterase activity; GO:0046910,pectinesterase inhibitor activity; GO:0042545,cell wall modification; GO:0045490,pectin catabolic process; GO:0009741,response to brassinosteroid; GO:0009409,response to cold; GO:0009620,response to fungus
gene-LOC108813052	1	K00901 diacylglycerol kinase (ATP) [EC:2.7.1.107] | (RefSeq) diacylglycerol kinase 2 (A)	ko00561: Glycerolipid metabolism; ko00564: Glycerophospholipid metabolism; ko04070: Phosphatidylinositol signaling system	PREDICTED: diacylglycerol kinase 2-like [Raphanus sativus]	GO:0016021,integral component of membrane; GO:0005622,intracellular; GO:0005524,ATP binding; GO:0004143,diacylglycerol kinase activity; GO:0046872,metal ion binding; GO:0003951,NAD+ kinase activity; GO:0006952,defense response; GO:0035556,intracellular signal transduction; GO:0048366,leaf development; GO:0007205,protein kinase C-activating G protein-coupled receptor signaling pathway; GO:0009409,…
gene-LOC108862391	1	--	--	PREDICTED: probable inactive poly [ADP-ribose]	GO:0005739,mitochondrion; GO:0016363,nuclear matrix; GO:0003950,NAD+ ADP-ribosyltransferase activity; GO:0007275,multicellular organism development; GO:0072593,reactive oxygen species metabolic process; GO:0009651,response to salt stress
gene-LOC108823539	1	K16465 centrin-1 | (RefSeq) calcium-binding protein PBP1-like (A)	--	PREDICTED: calcium-binding protein PBP1-like [Raphanus sativus]	GO:0005509,calcium ion binding; GO:0009733,response to auxin
gene-LOC108841028	1	--	--	--	--
gene-LOC108843919	2	K01081 5'-nucleotidase [EC:3.1.3.5] | (RefSeq) 7-methylguanosine phosphate-specific 5'-nucleotidase A isoform X3 (A)	ko00230: Purine metabolism; ko00240: Pyrimidine metabolism; ko00760: Nicotinate and nicotinamide metabolism	PREDICTED: 7-methylguanosine phosphate-specific 5'-nucleotidase A [Raphanus sativus]	GO:0005737,cytoplasm; GO:0008253,5'-nucleotidase activity; GO:0000287,magnesium ion binding
gene-LOC108821535	7	K13122 protein FRG1 | (RefSeq) uncharacterized protein LOC111481770 (A)	--	PREDICTED: uncharacterized protein LOC108821535 [Raphanus sativus]	--
gene-LOC108851331	1	K16670 homeobox protein Meis2 | (RefSeq) homeobox protein knotted-1-like 4 (A)	--	PREDICTED: homeobox protein knotted-1-like 5 [Raphanus sativus]	GO:0005634,nucleus; GO:0003677,DNA binding; GO:0003700,DNA-binding transcription factor activity; GO:0071369,cellular response to ethylene stimulus; GO:0009727,detection of ethylene stimulus
gene-LOC108829450	1	K22038 volume-regulated anion channel | (RefSeq) TMV resistance protein N-like (A)	--	PREDICTED: TMV resistance protein N-like [Raphanus sativus]	GO:0005737,cytoplasm; GO:0043531,ADP binding; GO:0005524,ATP binding; GO:0009626,plant-type hypersensitive response; GO:0007165,signal transduction
gene-LOC108827537	1	--	--	PREDICTED: protein PSY1 [Raphanus sativus]	GO:0005576,extracellular region; GO:0008083,growth factor activity; GO:0009658,chloroplast organization; GO:0042127,regulation of cell proliferation
gene-LOC108837100	3	--	--	0	0
gene-LOC108829104	1	--	--	PREDICTED: zinc finger CCCH domain-containing protein 55-like isoform X1 [Raphanus sativus]	GO:0003677,DNA binding; GO:0046872,metal ion binding; GO:0003723,RNA binding
gene-LOC108835741	8	K03320 ammonium transporter, Amt family | (RefSeq) ammonium transporter 1 member 2 (A)	--	PREDICTED: ammonium transporter 1 member 2-like [Raphanus sativus]	GO:0005887,integral component of plasma membrane; GO:0005886,plasma membrane; GO:0008519,ammonium transmembrane transporter activity; GO:0072488,ammonium transmembrane transport; GO:0015696,ammonium transport; GO:0015843,methylammonium transport; GO:0009624,response to nematode
gene-LOC108820039	19	K19613 leucine-rich repeat protein SHOC2 | (RefSeq) disease resistance protein TAO1-like (A)	--	PREDICTED: disease resistance protein RML1B-like [Raphanus sativus]	GO:0043531,ADP binding; GO:0005524,ATP binding; GO:0050832,defense response to fungus; GO:0007165,signal transduction
gene-LOC108856254	4	K09840 9-cis-epoxycarotenoid dioxygenase [EC:1.13.11.51] | (RefSeq) uncharacterized protein LOC106387066 (A)	ko00906: Carotenoid biosynthesis	PREDICTED: 9-cis-epoxycarotenoid dioxygenase NCED3, chloroplastic [Raphanus sativus]	GO:0009570,chloroplast stroma; GO:0009535,chloroplast thylakoid membrane; GO:0045549,9-cis-epoxycarotenoid dioxygenase activity; GO:0046872,metal ion binding; GO:0009688,abscisic acid biosynthetic process; GO:0042538,hyperosmotic salinity response; GO:0006970,response to osmotic stress; GO:0009414,response to water deprivation
gene-LOC108863290	1	K19939 Rab effector Noc2 | (RefSeq) POPTRDRAFT_568988; hypothetical protein (A)	--	PREDICTED: B-box zinc finger protein 32-like [Raphanus sativus]	GO:0005737,cytoplasm; GO:0005634,nucleus; GO:0003700,DNA-binding transcription factor activity; GO:0008270,zinc ion binding; GO:0009785,blue light signaling pathway; GO:0045892,negative regulation of transcription, DNA-templated; GO:0009640,photomorphogenesis; GO:0010017,red or far-red light signaling pathway; GO:0009909,regulation of flower development; GO:0006355,regulation of transcription, DN…
gene-LOC108852291	3	--	--	--	--
gene-LOC108862488	1	K13436 pto-interacting protein 1 [EC:2.7.11.1] | (RefSeq) PTI1-like tyrosine-protein kinase 3 isoform X1 (A)	ko04626: Plant-pathogen interaction	PREDICTED: PTI1-like tyrosine-protein kinase 3 isoform X1 [Raphanus sativus]	GO:0005886,plasma membrane; GO:0005524,ATP binding; GO:0004715,non-membrane spanning protein tyrosine kinase activity; GO:0019901,protein kinase binding; GO:0004675,transmembrane receptor protein serine/threonine kinase activity; GO:0007166,cell surface receptor signaling pathway; GO:0006468,protein phosphorylation
gene-LOC108836952	1	K07198 5'-AMP-activated protein kinase, catalytic alpha subunit [EC:2.7.11.11] | (RefSeq) hypothetical protein (A)	--	PREDICTED: CBL-interacting serine/threonine-protein kinase 9-like, partial [Raphanus sativus]	GO:0005737,cytoplasm; GO:0005634,nucleus; GO:0005524,ATP binding; GO:0004674,protein serine/threonine kinase activity; GO:0051365,cellular response to potassium ion starvation; GO:0035556,intracellular signal transduction; GO:0018105,peptidyl-serine phosphorylation; GO:0018107,peptidyl-threonine phosphorylation; GO:0055075,potassium ion homeostasis; GO:0043266,regulation of potassium ion transpor…
gene-LOC108812753	1	--	--	PREDICTED: uncharacterized protein slp1 [Raphanus sativus]	GO:0005783,endoplasmic reticulum; GO:0005789,endoplasmic reticulum membrane; GO:0016021,integral component of membrane; GO:0005635,nuclear envelope; GO:0031965,nuclear membrane; GO:0043621,protein self-association
gene-LOC108845719	1	K22038 volume-regulated anion channel | (RefSeq) TMV resistance protein N-like isoform X1 (A)	--	PREDICTED: disease resistance protein RPS6-like [Raphanus sativus]	GO:0043531,ADP binding; GO:0006952,defense response; GO:0007165,signal transduction
gene-LOC108810283	1	K18999 RNA polymerase II C-terminal domain phosphatase-like 3/4 [EC:3.1.3.16] | (RefSeq) RNA polymerase II C-terminal domain phosphatase-like 4 (A)	--	PREDICTED: RNA polymerase II C-terminal domain phosphatase-like 4 [Raphanus sativus]	GO:0016591,RNA polymerase II, holoenzyme; GO:0005634,nucleus; GO:0008420,RNA polymerase II CTD heptapeptide repeat phosphatase activity; GO:0046872,metal ion binding; GO:0008022,protein C-terminus binding; GO:0003723,RNA binding; GO:0070940,dephosphorylation of RNA polymerase II C-terminal domain; GO:0009651,response to salt stress; GO:0006351,transcription, DNA-templated
gene-LOC108831427	3	K05016 chloride channel 7 | (RefSeq) chloride channel protein CLC-c (A)	--	PREDICTED: chloride channel protein CLC-c-like [Raphanus sativus]	GO:0034707,chloride channel complex; GO:0009705,plant-type vacuole membrane; GO:0005774,vacuolar membrane; GO:0005247,voltage-gated chloride channel activity; GO:1902476,chloride transmembrane transport; GO:0034765,regulation of ion transmembrane transport
gene-LOC108833637	2	K14777 ATP-dependent RNA helicase DDX47/RRP3 [EC:3.6.4.13] | (Kazusa) Lj5g3v1988830.1; - (A)	--	PREDICTED: scarecrow-like protein 13, partial [Raphanus sativus]	GO:0005737,cytoplasm; GO:0005634,nucleus; GO:0003700,DNA-binding transcription factor activity; GO:0043565,sequence-specific DNA binding; GO:0006351,transcription, DNA-templated
gene-LOC108830236	2	--	--	--	--
gene-LOC108847438	2	K01188 beta-glucosidase [EC:3.2.1.21] | (RefSeq) beta-glucosidase 9-like (A)	ko00460: Cyanoamino acid metabolism; ko00500: Starch and sucrose metabolism; ko00940: Phenylpropanoid biosynthesis	PREDICTED: beta-glucosidase 8-like [Raphanus sativus]	GO:0005777,peroxisome; GO:0005773,vacuole; GO:0008422,beta-glucosidase activity; GO:0102483,scopolin beta-glucosidase activity; GO:0005975,carbohydrate metabolic process; GO:1901657,glycosyl compound metabolic process
gene-LOC108824156	10	K14536 ribosome assembly protein 1 [EC:3.6.5.-] | (RefSeq) uncharacterized protein LOC8057224 (A)	ko03008: Ribosome biogenesis in eukaryotes	PREDICTED: protein DYAD-like [Raphanus sativus]	GO:0005634,nucleus; GO:0007066,female meiosis sister chromatid cohesion; GO:0007065,male meiosis sister chromatid cohesion; GO:0007275,multicellular organism development; GO:0007131,reciprocal meiotic recombination
gene-LOC108816696	3	--	--	PREDICTED: zinc finger protein 4-like [Raphanus sativus]	GO:0005634,nucleus; GO:0003700,DNA-binding transcription factor activity; GO:0046872,metal ion binding; GO:0043565,sequence-specific DNA binding; GO:0044212,transcription regulatory region DNA binding; GO:0009738,abscisic acid-activated signaling pathway; GO:0019760,glucosinolate metabolic process; GO:0009788,negative regulation of abscisic acid-activated signaling pathway; GO:0006355,regulation …
gene-LOC108815040	7	K13448 calcium-binding protein CML | (RefSeq) calcium-binding protein CML38-like (A)	ko04626: Plant-pathogen interaction	PREDICTED: calcium-binding protein CML38-like [Raphanus sativus]	GO:0005886,plasma membrane; GO:0005509,calcium ion binding; GO:0009611,response to wounding
gene-LOC108816170	5	--	--	PREDICTED: neuropeptide-like protein 32 [Raphanus sativus]	--
gene-LOC108806488	5	K20628 expansin | (RefSeq) expansin-A10-like (A)	--	PREDICTED: expansin-A5-like [Raphanus sativus]	GO:0005618,cell wall; GO:0005576,extracellular region; GO:0016020,membrane; GO:0009664,plant-type cell wall organization; GO:0080022,primary root development; GO:0009826,unidimensional cell growth
gene-LOC108818054	6	K19600 tubby-related protein 1 | (RefSeq) tubby-like F-box protein 1 (A)	--	PREDICTED: tubby-like F-box protein 1 [Raphanus sativus]	GO:0003700,DNA-binding transcription factor activity; GO:0035091,phosphatidylinositol binding; GO:0006355,regulation of transcription, DNA-templated
gene-LOC108833818	2	K04733 interleukin-1 receptor-associated kinase 4 [EC:2.7.11.1] | (RefSeq) hypothetical protein (A)	--	PREDICTED: wall-associated receptor kinase-like 22 [Raphanus sativus]	GO:0016021,integral component of membrane; GO:0005886,plasma membrane; GO:0005524,ATP binding; GO:0030247,polysaccharide binding; GO:0004674,protein serine/threonine kinase activity; GO:0007166,cell surface receptor signaling pathway; GO:0009620,response to fungus
gene-LOC108856719	5	--	--	PREDICTED: heterogeneous nuclear ribonucleoprotein A2 homolog 1-like [Raphanus sativus]	--
gene-LOC108835377	8	--	--	--	--
gene-LOC108844887	7	--	--	PREDICTED: F-box/kelch-repeat protein At1g64840-like [Raphanus sativus]	GO:0005694,chromosome; GO:0005737,cytoplasm; GO:0005634,nucleus; GO:0043140,ATP-dependent 3'-5' DNA helicase activity; GO:0003677,DNA binding; GO:0009378,four-way junction helicase activity; GO:0006284,base-excision repair; GO:0032508,DNA duplex unwinding; GO:0006260,DNA replication; GO:0000724,double-strand break repair via homologous recombination
gene-LOC108817467	6	--	--	PREDICTED: uncharacterized protein At5g19025 [Raphanus sativus]	GO:0022625,cytosolic large ribosomal subunit; GO:0016021,integral component of membrane; GO:0003723,RNA binding; GO:0003735,structural constituent of ribosome; GO:0042254,ribosome biogenesis; GO:0006412,translation
gene-LOC108854852	2	K10775 phenylalanine ammonia-lyase [EC:4.3.1.24] | (RefSeq) uncharacterized protein LOC106371449 (A)	ko00360: Phenylalanine metabolism; ko00940: Phenylpropanoid biosynthesis	PREDICTED: phenylalanine ammonia-lyase 2-like [Raphanus sativus]	GO:0005829,cytosol; GO:0045548,phenylalanine ammonia-lyase activity; GO:0009800,cinnamic acid biosynthetic process; GO:0006559,L-phenylalanine catabolic process; GO:0009699,phenylpropanoid biosynthetic process; GO:0080167,response to karrikin; GO:0006979,response to oxidative stress
gene-LOC108826830	5	K17911 beta-carotene isomerase [EC:5.2.1.14] | (RefSeq) beta-carotene isomerase D27, chloroplastic-like (A)	ko00906: Carotenoid biosynthesis	PREDICTED: beta-carotene isomerase D27, chloroplastic-like [Raphanus sativus]	GO:0009507,chloroplast; GO:0016859,cis-trans isomerase activity; GO:0005506,iron ion binding; GO:0010223,secondary shoot formation; GO:1901601,strigolactone biosynthetic process
gene-LOC108854000	1	K22736 vacuolar iron transporter family protein | (RefSeq) vacuolar iron transporter homolog 3-like (A)	--	PREDICTED: uncharacterized protein LOC108854000 [Raphanus sativus]	GO:0016021,integral component of membrane
gene-LOC108820029	1	K19613 leucine-rich repeat protein SHOC2 | (RefSeq) disease resistance protein TAO1-like (A)	--	PREDICTED: disease resistance protein RML1B-like [Raphanus sativus]	GO:0043531,ADP binding; GO:0005524,ATP binding; GO:0050832,defense response to fungus; GO:0007165,signal transduction
gene-LOC108837849	1	K02492 glutamyl-tRNA reductase [EC:1.2.1.70] | (RefSeq) glutamyl-tRNA reductase 2, chloroplastic (A)	ko00860: Porphyrin and chlorophyll metabolism	PREDICTED: glutamyl-tRNA reductase 2, chloroplastic-like, partial [Raphanus sativus]	GO:0009507,chloroplast; GO:0009536,plastid; GO:0008883,glutamyl-tRNA reductase activity; GO:0050661,NADP binding; GO:0015995,chlorophyll biosynthetic process; GO:0006783,heme biosynthetic process; GO:0006782,protoporphyrinogen IX biosynthetic process; GO:0006979,response to oxidative stress; GO:0033014,tetrapyrrole biosynthetic process
novel.1619	8	K15601 [histone H3]-dimethyl-L-lysine9 demethylase [EC:1.14.11.65] | (RefSeq) lysine-specific demethylase JMJ25-like (A)	--	PREDICTED: uncharacterized protein LOC108872054 isoform X1 [Brassica rapa]	GO:0008234,cysteine-type peptidase activity
novel.650	11	--	--	--	--
novel.3707	66	--	--	--	--
novel.755	24	--	--	hypothetical protein AXX17_AT4G31540 [Arabidopsis thaliana]	--
novel.325	17	--	--	--	--
novel.449	16	--	--	--	--
novel.4494	5	--	--	--	--
novel.2080	13	--	--	--	--
novel.5285	4	--	--	PREDICTED: uncharacterized protein LOC103848087 [Brassica rapa]	GO:0003676,nucleic acid binding; GO:0008270,zinc ion binding
novel.4162	3	--	--	PREDICTED: uncharacterized protein LOC103848087 [Brassica rapa]	GO:0003676,nucleic acid binding; GO:0008270,zinc ion binding
novel.4607	4	--	--	PREDICTED: uncharacterized protein LOC103848087 [Brassica rapa]	GO:0003676,nucleic acid binding; GO:0008270,zinc ion binding
novel.4194	6	--	--	PREDICTED: uncharacterized protein LOC103848087 [Brassica rapa]	GO:0003676,nucleic acid binding; GO:0008270,zinc ion binding
novel.4146	1	--	--	PREDICTED: uncharacterized protein LOC108871622 [Brassica rapa]	GO:0005618,cell wall; GO:0045330,aspartyl esterase activity; GO:0004857,enzyme inhibitor activity; GO:0030599,pectinesterase activity; GO:0042545,cell wall modification; GO:0045490,pectin catabolic process
novel.3550	1	--	--	uncharacterized protein LOC111214368 [Brassica napus]	GO:0003676,nucleic acid binding; GO:0008270,zinc ion binding
novel.1312	1	--	--	PREDICTED: uncharacterized protein LOC103848087 [Brassica rapa]	GO:0003676,nucleic acid binding; GO:0008270,zinc ion binding
novel.3639	7	--	--	PREDICTED: uncharacterized protein LOC103848087 [Brassica rapa]	--
novel.3634	4	--	--	PREDICTED: uncharacterized protein LOC103848087 [Brassica rapa]	--
novel.4526	34	--	--	--	--
novel.3125	22	--	--	--	--
novel.3213	1	--	--	PREDICTED: uncharacterized protein LOC108871648, partial [Brassica rapa]
novel.3683	1	--	--	--	--
novel.4251	1	K03094 S-phase kinase-associated protein 1 | (RefSeq) SKP1-like protein 1A (A)	ko04120: Ubiquitin mediated proteolysis; ko04141: Protein processing in endoplasmic reticulum	BnaC04g22530D [Brassica napus]	GO:0005634,nucleus; GO:0019005,SCF ubiquitin ligase complex; GO:0016567,protein ubiquitination; GO:0006511,ubiquitin-dependent protein catabolic process
novel.2793	14	--	--	--	--
novel.5270	4	--	--	hypothetical protein EUTSA_v10004619mg [Eutrema salsugineum]	GO:0005739,mitochondrion; GO:0016363,nuclear matrix; GO:0003950,NAD+ ADP-ribosyltransferase activity; GO:0007275,multicellular organism development; GO:0072593,reactive oxygen species metabolic process; GO:0009651,response to salt stress
novel.1506	7	--	--	BnaA04g29510D [Brassica napus]	--
novel.1968	4	--	--	--	GO:0020037,heme binding; GO:0005506,iron ion binding; GO:0016705,oxidoreductase activity, acting on paired donors, with incorporation or reduction of molecular oxygen
novel.4435	17	K13217 pre-mRNA-processing factor 39 | (RefSeq) uncharacterized protein LOC114183870 isoform X1 (A)	--	Highly similar to Ta1-3 polyprotein [Arabidopsis thaliana]	GO:0004190,aspartic-type endopeptidase activity; GO:0004519,endonuclease activity; GO:0003676,nucleic acid binding; GO:0003964,RNA-directed DNA polymerase activity; GO:0008270,zinc ion binding; GO:0015074,DNA integration
novel.738	12	--	--	--	--

## Sheet: Sheet7
结构基因
gene-LOC108826061	65	K13082 bifunctional dihydroflavonol 4-reductase/flavanone 4-reductase [EC:1.1.1.219 1.1.1.234] | (RefSeq) dihydroflavonol-4-reductase (A)	ko00941: Flavonoid biosynthesis	PREDICTED: dihydroflavonol-4-reductase [Raphanus sativus]	GO:0042406,extrinsic component of endoplasmic reticulum membrane; GO:0050662,coenzyme binding; GO:0045552,dihydrokaempferol 4-reductase activity; GO:0047890,flavanone 4-reductase activity; GO:0009718,anthocyanin-containing compound biosynthetic process
gene-LOC108854102	41	K13264 isoflavone 7-O-glucoside-6''-O-malonyltransferase [EC:2.3.1.115] | (RefSeq) IF7MaT, GmIF7MaT; malonyl-CoA:isoflavone 7-O-glucoside-6''-O-malonyltransferase (A)	ko00943: Isoflavonoid biosynthesis; ko00944: Flavone and flavonol biosynthesis	PREDICTED: coumaroyl-CoA:anthocyanidin 3-O-glucoside-6''-O-coumaroyltransferase 1-like [Raphanus sativus]	GO:0016747,transferase activity, transferring acyl groups other than amino-acyl groups
gene-LOC108847017	12	K00660 chalcone synthase [EC:2.3.1.74] | (RefSeq) chalcone synthase 3-like (A)	ko00941: Flavonoid biosynthesis; ko04712: Circadian rhythm - plant	PREDICTED: chalcone synthase 3-like [Raphanus sativus]	GO:0016210,naringenin-chalcone synthase activity; GO:0009813,flavonoid biosynthetic process
gene-LOC108854852	2	K10775 phenylalanine ammonia-lyase [EC:4.3.1.24] | (RefSeq) uncharacterized protein LOC106371449 (A)	ko00360: Phenylalanine metabolism; ko00940: Phenylpropanoid biosynthesis	PREDICTED: phenylalanine ammonia-lyase 2-like [Raphanus sativus]	GO:0005829,cytosol; GO:0045548,phenylalanine ammonia-lyase activity; GO:0009800,cinnamic acid biosynthetic process; GO:0006559,L-phenylalanine catabolic process; GO:0009699,phenylpropanoid biosynthetic process; GO:0080167,response to karrikin; GO:0006979,response to oxidative stress
转录因子就做了两个
gene-LOC108838184	42	K13422 transcription factor MYC2 | (RefSeq) transcription factor MYC2-like (A)	ko04016: MAPK signaling pathway - plant; ko04075: Plant hormone signal transduction	TT8 [Raphanus sativus]	GO:0005634,nucleus; GO:0003700,DNA-binding transcription factor activity; GO:0046983,protein dimerization activity; GO:0000976,transcription regulatory region sequence-specific DNA binding; GO:0009813,flavonoid biosynthetic process; GO:0009867,jasmonic acid mediated signaling pathway; GO:0031542,positive regulation of anthocyanin biosynthetic process; GO:0009962,regulation of flavonoid biosynthet…
gene-LOC108840410	4	K09422 transcription factor MYB, plant | (RefSeq) transcription factor MYB114-like (A)	--	PREDICTED: transcription factor MYB114-like [Raphanus sativus]	GO:0005634,nucleus; GO:0003700,DNA-binding transcription factor activity; GO:0000981,DNA-binding transcription factor activity, RNA polymerase II-specific; GO:0043565,sequence-specific DNA binding; GO:0001135,RNA polymerase II transcription regulator recruiting activity; GO:0044212,transcription regulatory region DNA binding; GO:0009718,anthocyanin-containing compound biosynthetic process; GO:003…
